# Supplementary material for: Experimental and Model-Based Analysis to Optimize Microalgal Biomass Productivity in a Pilot-Scale Tubular Photobioreactor
Source: Front Bioeng Biotechnol. 2020 May 13;8:453. doi: 10.3389/fbioe.2020.00453 (PMC7247861; doi:10.3389/fbioe.2020.00453)
Supplement: Supplementary file 1 [file Data_Sheet_1.ZIP]

Archive with 52 entries (48 files):
- suppl_data/
- suppl_data/fig_data/
- suppl_data/fig_data/suppl_data_Fig2_exp_no_5.txt
- suppl_data/fig_data/suppl_data_Fig2_exp_no_6.txt
- suppl_data/fig_data/suppl_data_Fig2_exp_no_7.txt
- suppl_data/fig_data/suppl_data_Fig5_exp_no_1.txt
- suppl_data/fig_data/suppl_data_Fig5_exp_no_2.txt
- suppl_data/fig_data/suppl_data_Fig5_exp_no_3.txt
- suppl_data/fig_data/suppl_data_Fig5_exp_no_4.txt
- suppl_data/fig_data/suppl_data_Fig5_exp_no_5.txt
- suppl_data/fig_data/suppl_data_Fig5_exp_no_6.txt
- suppl_data/fig_data/suppl_data_Fig5_exp_no_7.txt
- suppl_data/fig_data/suppl_data_Fig5_exp_no_8.txt
- suppl_data/fig_data/suppl_data_Fig5_exp_no_9.txt
- suppl_data/fig_data/suppl_data_Fig5_exp_no_10.txt
- suppl_data/fig_data/suppl_data_Fig5_exp_no_11.txt
- suppl_data/fig_data/suppl_data_Fig5_exp_no_12.txt
- suppl_data/fig_data/suppl_data_Fig5_exp_no_13.txt
- suppl_data/fig_data/suppl_data_Fig5_exp_no_14.txt
- suppl_data/fig_data/suppl_data_Fig5_exp_no_15.txt
- suppl_data/fig_data/suppl_data_Fig3.txt
- suppl_data/fig_data/suppl_data_Fig6_A.txt
- suppl_data/fig_data/suppl_data_Fig6_B_C_D.txt
- suppl_data/fig_data/suppl_data_Fig4_sobol_S1.txt
- suppl_data/fig_data/suppl_data_Fig4_sobol_ST.txt
- suppl_data/raw_data/
- suppl_data/raw_data/suppl_data_raw_exp_no_1.txt
- suppl_data/raw_data/suppl_data_raw_exp_no_2.txt
- suppl_data/raw_data/suppl_data_raw_exp_no_3.txt
- suppl_data/raw_data/suppl_data_raw_exp_no_4.txt
- suppl_data/raw_data/suppl_data_raw_exp_no_5.txt
- suppl_data/raw_data/suppl_data_raw_exp_no_6.txt
- suppl_data/raw_data/suppl_data_raw_exp_no_7.txt
- suppl_data/raw_data/suppl_data_raw_exp_no_8.txt
- suppl_data/raw_data/suppl_data_raw_exp_no_9.txt
- suppl_data/raw_data/suppl_data_raw_exp_no_10.txt
- suppl_data/raw_data/suppl_data_raw_exp_no_11.txt
- suppl_data/raw_data/suppl_data_raw_exp_no_12.txt
- suppl_data/raw_data/suppl_data_raw_exp_no_13.txt
- suppl_data/raw_data/suppl_data_raw_exp_no_14.txt
- suppl_data/raw_data/suppl_data_raw_exp_no_15.txt
- suppl_data/reorg_data/
- suppl_data/reorg_data/suppl_data_reorg_qph_0.59.txt
- suppl_data/reorg_data/suppl_data_reorg_qph_0.74.txt
- suppl_data/reorg_data/suppl_data_reorg_qph_0.88.txt
- suppl_data/reorg_data/suppl_data_reorg_qph_1.04.txt
- suppl_data/reorg_data/suppl_data_reorg_qph_1.19.txt
- suppl_data/reorg_data/suppl_data_reorg_qph_1.33.txt
- suppl_data/reorg_data/suppl_data_reorg_qph_1.49.txt
- suppl_data/reorg_data/suppl_data_reorg_qph_1.63.txt
- suppl_data/reorg_data/suppl_data_reorg_qph_1.73.txt
- suppl_data/reorg_data/suppl_data_reorg_qph_1.94.txt
