# Supplementary material for: Experimental and Model-Based Analysis to Optimize Microalgal Biomass Productivity in a Pilot-Scale Tubular Photobioreactor
Source: Front Bioeng Biotechnol. 2020 May 13;8:453. doi: 10.3389/fbioe.2020.00453 (PMC7247861; doi:10.3389/fbioe.2020.00453)
Supplement: Supplementary file 1 [file Data_Sheet_1.ZIP › suppl_data/fig_data/suppl_data_Fig2_exp_no_6.txt]

datetime	time	temp	pH	cX_data	cX_model
2018-02-06 15:10:00	0.0	21.5	7.36	0.2702	0.2966
2018-02-06 16:10:00	0.0417	20.4	7.19	0.2803	0.3055
2018-02-06 17:10:00	0.0833	20.2	7.17	0.3005	0.3138
2018-02-06 18:10:00	0.125	20.1	7.28	0.3005	0.3221
2018-02-06 19:10:00	0.1667	20.5	7.23	0.3106	0.3305
2018-02-06 20:10:00	0.2083	19.8	7.2	0.3106	0.3394
2018-02-06 21:10:00	0.25	20.6	7.16	0.3308	0.3479
2018-02-06 22:10:00	0.2917	19.8	7.25	0.3409	0.3572
2018-02-06 23:10:00	0.3333	20.5	7.25	0.3511	0.366
2018-02-07 00:10:00	0.375	20.0	7.22	0.3713	0.3756
2018-02-07 01:10:00	0.4167	20.1	7.18	0.3713	0.3849
2018-02-07 02:10:00	0.4583	20.6	7.24	0.3814	0.3945
2018-02-07 03:10:00	0.5	20.2	7.28	0.4016	0.4047
2018-02-07 04:10:00	0.5417	19.8	7.26	0.4117	0.4147
2018-02-07 05:10:00	0.5833	20.2	7.25	0.4218	0.4244
2018-02-07 06:10:00	0.625	20.4	7.25	0.4319	0.4347
2018-02-07 07:10:00	0.6667	20.6	7.27	0.4521	0.4454
2018-02-07 08:10:00	0.7083	20.6	7.27	0.4521	0.4564
2018-02-07 09:10:00	0.75	20.4	7.18	0.4724	0.4677
2018-02-07 10:10:00	0.7917	20.6	7.25	0.4825	0.4788
2018-02-07 11:10:00	0.8333	20.0	7.28	0.5027	0.4903
2018-02-07 12:10:00	0.875	20.2	7.23	0.5128	0.5013
2018-02-07 13:10:00	0.9167	20.5	7.2	0.5229	0.5127
2018-02-07 14:10:00	0.9583	20.1	7.22	0.5431	0.5245
2018-02-07 15:10:00	1.0	20.5	7.27	0.5532	0.5361
2018-02-07 16:10:00	1.0417	20.2	7.22	0.5633	0.5482
2018-02-07 17:10:00	1.0833	20.3	7.27	0.5734	0.5601
2018-02-07 18:10:00	1.125	20.1	7.21	0.5937	0.5722
2018-02-07 19:10:00	1.1667	20.3	7.27	0.6038	0.5842
2018-02-07 20:10:00	1.2083	20.1	7.23	0.6139	0.5965
2018-02-07 21:10:00	1.25	20.4	7.23	0.624	0.6087
2018-02-07 22:10:00	1.2917	19.9	7.28	0.6341	0.6214
2018-02-07 23:10:00	1.3333	20.7	7.28	0.6341	0.6335
2018-02-08 00:10:00	1.375	19.9	7.22	0.6543	0.6467
2018-02-08 01:10:00	1.4167	20.7	7.24	0.6644	0.659
2018-02-08 02:10:00	1.4583	20.0	7.23	0.6846	0.6724
2018-02-08 03:10:00	1.5	20.4	7.28	0.6846	0.685
2018-02-08 04:10:00	1.5417	20.2	7.28	0.7048	0.6982
2018-02-08 05:10:00	1.5833	20.0	7.24	0.7149	0.7111
2018-02-08 06:10:00	1.625	20.7	7.24	0.7251	0.7239
2018-02-08 07:10:00	1.6667	20.1	7.29	0.7352	0.7376
2018-02-08 08:10:00	1.7083	20.0	7.24	0.7554	0.7506
2018-02-08 09:10:00	1.75	20.6	7.24	0.7655	0.7636
2018-02-08 10:10:00	1.7917	20.0	7.29	0.7857	0.7773
2018-02-08 11:10:00	1.8333	20.0	7.27	0.7958	0.7903
2018-02-08 12:10:00	1.875	20.0	7.27	0.816	0.8033
2018-02-08 13:10:00	1.9167	20.2	7.23	0.816	0.8164
2018-02-08 14:10:00	1.9583	20.6	7.27	0.8261	0.8297
2018-02-08 15:10:00	2.0	21.1	7.23	0.8464	0.8436
2018-02-08 16:10:00	2.0417	21.2	7.28	0.8666	0.8581
2018-02-08 17:10:00	2.0833	21.1	7.29	0.8767	0.8729
2018-02-08 18:10:00	2.125	21.0	7.26	0.8969	0.8874
2018-02-08 19:10:00	2.1667	21.1	7.26	0.907	0.9019
2018-02-08 20:10:00	2.2083	21.3	7.24	0.9272	0.9165
2018-02-08 21:10:00	2.25	21.4	7.25	0.9373	0.9314
2018-02-08 22:10:00	2.2917	21.5	7.27	0.9575	0.9464
2018-02-08 23:10:00	2.3333	21.6	7.25	0.9879	0.9615
2018-02-09 00:10:00	2.375	21.6	7.28	0.9879	0.9767
2018-02-09 01:10:00	2.4167	21.7	7.26	0.998	0.9919
2018-02-09 02:10:00	2.4583	21.7	7.26	1.0182	1.0072
2018-02-09 03:10:00	2.5	21.8	7.27	1.0384	1.0226
2018-02-09 04:10:00	2.5417	21.8	7.28	1.0485	1.038
2018-02-09 05:10:00	2.5833	21.8	7.26	1.0586	1.0533
2018-02-09 06:10:00	2.625	21.9	7.26	1.0687	1.0687
2018-02-09 07:10:00	2.6667	21.0	7.28	1.0991	1.0841
2018-02-09 08:10:00	2.7083	20.6	7.24	1.0991	1.0984
2018-02-09 09:10:00	2.75	20.6	7.25	1.1193	1.112
2018-02-09 10:10:00	2.7917	20.7	7.26	1.1395	1.1257
2018-02-09 11:10:00	2.8333	20.8	7.29	1.1496	1.1394
2018-02-09 12:10:00	2.875	20.9	7.25	1.1698	1.1533
2018-02-09 13:10:00	2.9167	20.9	7.29	1.1799	1.1672
2018-02-09 14:10:00	2.9583	21.2	7.28	1.19	1.1811
2018-02-09 15:10:00	3.0	21.4	7.26	1.19	1.1953
2018-02-09 16:10:00	3.0417	21.6	7.27	1.2204	1.2097
2018-02-09 17:10:00	3.0833	21.6	7.28	1.2204	1.2244
2018-02-09 18:10:00	3.125	21.5	7.27	1.2507	1.2389
2018-02-09 19:10:00	3.1667	21.4	7.28	1.2608	1.2534
2018-02-09 20:10:00	3.2083	21.3	7.27	1.2608	1.2676
2018-02-09 21:10:00	3.25	21.3	7.26	1.281	1.2816
2018-02-09 22:10:00	3.2917	21.2	7.26	1.2911	1.2957
2018-02-09 23:10:00	3.3333	21.2	7.29	1.3012	1.3095
2018-02-10 00:10:00	3.375	21.1	7.28	1.3417	1.3233
2018-02-10 01:10:00	3.4167	21.1	7.28	1.3417	1.3369
2018-02-10 02:10:00	3.4583	21.1	7.28	1.3518	1.3504
2018-02-10 03:10:00	3.5	21.1	7.29	1.372	1.3639
2018-02-10 04:10:00	3.5417	21.1	7.26	1.372	1.3774
2018-02-10 05:10:00	3.5833	21.0	7.28	1.3922	1.3908
2018-02-10 06:10:00	3.625	21.0	7.26	1.4023	1.404
2018-02-10 07:10:00	3.6667	21.0	7.29	1.4124	1.4172
2018-02-10 08:10:00	3.7083	21.0	7.29	1.4427	1.4303
2018-02-10 09:10:00	3.75	21.0	7.29	1.4529	1.4434
2018-02-10 10:10:00	3.7917	21.1	7.28	1.463	1.4564
2018-02-10 11:10:00	3.8333	21.1	7.26	1.4731	1.4695
2018-02-10 12:10:00	3.875	21.1	7.29	1.4832	1.4825
2018-02-10 13:10:00	3.9167	21.2	7.28	1.5034	1.4955
2018-02-10 14:10:00	3.9583	21.3	7.27	1.5236	1.5085
2018-02-10 15:10:00	4.0	21.3	7.28	1.5337	1.5217
2018-02-10 16:10:00	4.0417	21.3	7.28	1.5438	1.5347
2018-02-10 17:10:00	4.0833	21.3	7.27	1.564	1.5477
2018-02-10 18:10:00	4.125	21.3	7.28	1.5741	1.5607
2018-02-10 19:10:00	4.1667	21.3	7.29	1.5843	1.5736
2018-02-10 20:10:00	4.2083	21.3	7.29	1.5944	1.5864
2018-02-10 21:10:00	4.25	21.3	7.27	1.6045	1.5992
2018-02-10 22:10:00	4.2917	21.3	7.27	1.6247	1.612
2018-02-10 23:10:00	4.3333	21.2	7.28	1.6247	1.6247
2018-02-11 00:10:00	4.375	21.3	7.27	1.6449	1.6372
2018-02-11 01:10:00	4.4167	21.3	7.27	1.6449	1.6498
2018-02-11 02:10:00	4.4583	21.3	7.28	1.6752	1.6623
2018-02-11 03:10:00	4.5	21.3	7.27	1.6853	1.6748
2018-02-11 04:10:00	4.5417	21.3	7.27	1.6954	1.6872
2018-02-11 05:10:00	4.5833	21.3	7.28	1.7056	1.6996
2018-02-11 06:10:00	4.625	21.3	7.28	1.7157	1.7119
2018-02-11 07:10:00	4.6667	21.3	7.28	1.7258	1.7242
2018-02-11 08:10:00	4.7083	21.3	7.27	1.7359	1.7364
2018-02-11 09:10:00	4.75	21.3	7.27	1.746	1.7486
2018-02-11 10:10:00	4.7917	21.3	7.27	1.7561	1.7608
2018-02-11 11:10:00	4.8333	21.4	7.27	1.7763	1.7728
2018-02-11 12:10:00	4.875	21.4	7.28	1.7864	1.785
2018-02-11 13:10:00	4.9167	21.4	7.27	1.7965	1.7971
2018-02-11 14:10:00	4.9583	21.4	7.29	1.8066	1.8091
2018-02-11 15:10:00	5.0	21.4	7.27	1.8269	1.8211
2018-02-11 16:10:00	5.0417	21.4	7.28	1.837	1.8331
2018-02-11 17:10:00	5.0833	21.4	7.28	1.837	1.845
2018-02-11 18:10:00	5.125	21.4	7.28	1.8572	1.8569
2018-02-11 19:10:00	5.1667	21.4	7.27	1.8572	1.8687
2018-02-11 20:10:00	5.2083	21.4	7.29	1.8774	1.8804
2018-02-11 21:10:00	5.25	21.4	7.28	1.8774	1.8921
2018-02-11 22:10:00	5.2917	21.4	7.27	1.8976	1.9038
2018-02-11 23:10:00	5.3333	21.4	7.28	1.9077	1.9154
2018-02-12 00:10:00	5.375	21.4	7.28	1.9077	1.927
2018-02-12 01:10:00	5.4167	21.4	7.27	1.938	1.9386
2018-02-12 02:10:00	5.4583	21.4	7.28	1.9482	1.9501
2018-02-12 03:10:00	5.5	21.4	7.28	1.9583	1.9615
2018-02-12 04:10:00	5.5417	21.4	7.28	1.9583	1.9729
2018-02-12 05:10:00	5.5833	21.4	7.27	1.9785	1.9843
2018-02-12 06:10:00	5.625	21.4	7.28	1.9987	1.9956
2018-02-12 07:10:00	5.6667	20.9	7.29	1.9987	2.0069
2018-02-12 08:10:00	5.7083	20.2	7.27	2.0189	2.0176
2018-02-12 09:10:00	5.75	20.7	7.29	2.029	2.0277
2018-02-12 10:10:00	5.7917	20.1	7.28	2.0391	2.0381
2018-02-12 11:10:00	5.8333	20.2	7.27	2.0492	2.048
2018-02-12 12:10:00	5.875	20.3	7.28	2.0492	2.0579
2018-02-12 13:10:00	5.9167	20.0	7.28	2.0593	2.0679
2018-02-12 14:10:00	5.9583	20.8	7.29	2.0796	2.0775
2018-02-12 15:10:00	6.0	20.0	7.27	2.0897	2.0879
2018-02-12 16:10:00	6.0417	20.4	7.28	2.1099	2.0975
2018-02-12 17:10:00	6.0833	21.0	7.29	2.0998	2.1075
2018-02-12 18:10:00	6.125	21.3	7.29	2.1099	2.1179
2018-02-12 19:10:00	6.1667	21.4	7.29	2.12	2.1287
2018-02-12 20:10:00	6.2083	21.5	7.28	2.1301	2.1395
2018-02-12 21:10:00	6.25	21.6	7.28	2.1301	2.1503
2018-02-12 22:10:00	6.2917	21.7	7.29	2.1402	2.1613
2018-02-12 23:10:00	6.3333	21.7	7.26	2.1503	2.1722
2018-02-13 00:10:00	6.375	21.8	7.29	2.1604	2.1831
2018-02-13 01:10:00	6.4167	21.7	7.27	2.1705	2.1941
2018-02-13 02:10:00	6.4583	21.7	7.29	2.1806	2.205
2018-02-13 03:10:00	6.5	21.7	7.28	2.1908	2.2158
2018-02-13 04:10:00	6.5417	21.7	7.28	2.2009	2.2266
2018-02-13 05:10:00	6.5833	21.7	7.28	2.2009	2.2373
2018-02-13 06:10:00	6.625	21.6	7.29	2.2211	2.248
2018-02-13 07:10:00	6.6667	21.6	7.28	2.2211	2.2586
2018-02-13 08:10:00	6.7083	21.1	7.28	2.2312	2.2691
2018-02-13 09:10:00	6.75	20.4	7.28	2.2514	2.2792
2018-02-13 10:10:00	6.7917	20.2	7.29	2.2514	2.2885
2018-02-13 11:10:00	6.8333	20.1	7.28	2.2615	2.2977
2018-02-13 12:10:00	6.875	20.2	7.29	2.2716	2.3068
2018-02-13 13:10:00	6.9167	20.1	7.28	2.2817	2.3159
2018-02-13 14:10:00	6.9583	20.1	7.28	2.2817	2.3249
2018-02-13 15:10:00	7.0	20.1	7.27	2.2918	2.3339
