# Supplementary material for: Experimental and Model-Based Analysis to Optimize Microalgal Biomass Productivity in a Pilot-Scale Tubular Photobioreactor
Source: Front Bioeng Biotechnol. 2020 May 13;8:453. doi: 10.3389/fbioe.2020.00453 (PMC7247861; doi:10.3389/fbioe.2020.00453)
Supplement: Supplementary file 1 [file Data_Sheet_1.ZIP › suppl_data/fig_data/suppl_data_Fig5_exp_no_1.txt]

datetime	time	temp	pH	cX_data	cX_model
2018-01-19 08:30:00	0.0	21.1	7.24	0.8876	0.9453
2018-01-19 09:30:00	0.0417	20.5	7.26	0.9177	0.9595
2018-01-19 10:30:00	0.0833	20.4	7.25	0.9277	0.9729
2018-01-19 11:30:00	0.125	20.3	7.28	0.9378	0.9862
2018-01-19 12:30:00	0.1667	20.4	7.27	0.9679	0.9994
2018-01-19 13:30:00	0.2083	20.5	7.24	0.988	1.0128
2018-01-19 14:30:00	0.25	20.6	7.28	1.008	1.0262
2018-01-19 15:30:00	0.2917	20.6	7.25	1.0181	1.0399
2018-01-19 16:30:00	0.3333	20.6	7.25	1.0382	1.0535
2018-01-19 17:30:00	0.375	20.7	7.28	1.0582	1.0671
2018-01-19 18:30:00	0.4167	20.7	7.26	1.0683	1.0808
2018-01-19 19:30:00	0.4583	20.7	7.29	1.0783	1.0946
2018-01-19 20:30:00	0.5	20.8	7.25	1.0984	1.1083
2018-01-19 21:30:00	0.5417	21.0	7.27	1.1185	1.1222
2018-01-19 22:30:00	0.5833	21.1	7.27	1.1285	1.1363
2018-01-19 23:30:00	0.625	21.2	7.25	1.1386	1.1506
2018-01-20 00:30:00	0.6667	21.2	7.24	1.1586	1.1649
2018-01-20 01:30:00	0.7083	21.3	7.25	1.1687	1.1793
2018-01-20 02:30:00	0.75	21.4	7.24	1.1988	1.1937
2018-01-20 03:30:00	0.7917	21.4	7.25	1.2088	1.2083
2018-01-20 04:30:00	0.8333	21.5	7.27	1.2189	1.2228
2018-01-20 05:30:00	0.875	21.5	7.29	1.2289	1.2375
2018-01-20 06:30:00	0.9167	21.5	7.24	1.249	1.2521
2018-01-20 07:30:00	0.9583	21.6	7.27	1.259	1.2667
2018-01-20 08:30:00	1.0	21.6	7.28	1.2691	1.2814
2018-01-20 09:30:00	1.0417	21.6	7.25	1.2892	1.2961
2018-01-20 10:30:00	1.0833	21.6	7.29	1.2992	1.3107
2018-01-20 11:30:00	1.125	21.7	7.26	1.3092	1.3254
2018-01-20 12:30:00	1.1667	21.8	7.26	1.3293	1.3401
2018-01-20 13:30:00	1.2083	21.8	7.29	1.3394	1.3549
2018-01-20 14:30:00	1.25	21.8	7.27	1.3594	1.3696
2018-01-20 15:30:00	1.2917	21.9	7.27	1.3695	1.3843
2018-01-20 16:30:00	1.3333	21.9	7.25	1.3795	1.3991
2018-01-20 17:30:00	1.375	21.9	7.27	1.3896	1.4139
2018-01-20 18:30:00	1.4167	21.9	7.28	1.4096	1.4286
2018-01-20 19:30:00	1.4583	21.9	7.26	1.4197	1.4432
2018-01-20 20:30:00	1.5	21.9	7.26	1.4297	1.4578
2018-01-20 21:30:00	1.5417	21.8	7.28	1.4498	1.4724
2018-01-20 22:30:00	1.5833	21.9	7.29	1.4699	1.4868
2018-01-20 23:30:00	1.625	21.8	7.28	1.4699	1.5013
2018-01-21 00:30:00	1.6667	21.8	7.29	1.49	1.5156
2018-01-21 01:30:00	1.7083	21.8	7.26	1.51	1.5298
2018-01-21 02:30:00	1.75	21.8	7.27	1.5201	1.544
2018-01-21 03:30:00	1.7917	21.8	7.27	1.5401	1.5581
2018-01-21 04:30:00	1.8333	21.8	7.26	1.5602	1.5722
2018-01-21 05:30:00	1.875	21.8	7.28	1.5703	1.5862
2018-01-21 06:30:00	1.9167	21.8	7.29	1.5903	1.6002
2018-01-21 07:30:00	1.9583	21.8	7.28	1.6004	1.6141
2018-01-21 08:30:00	2.0	21.8	7.27	1.6205	1.6279
2018-01-21 09:30:00	2.0417	21.8	7.26	1.6305	1.6417
2018-01-21 10:30:00	2.0833	21.9	7.27	1.6506	1.6554
2018-01-21 11:30:00	2.125	21.8	7.27	1.6606	1.6692
2018-01-21 12:30:00	2.1667	21.8	7.29	1.6807	1.6828
2018-01-21 13:30:00	2.2083	21.9	7.28	1.7008	1.6963
2018-01-21 14:30:00	2.25	21.9	7.29	1.7108	1.7099
2018-01-21 15:30:00	2.2917	21.9	7.27	1.7209	1.7234
2018-01-21 16:30:00	2.3333	21.8	7.29	1.7409	1.7369
2018-01-21 17:30:00	2.375	21.8	7.29	1.761	1.7502
2018-01-21 18:30:00	2.4167	21.8	7.29	1.7811	1.7634
2018-01-21 19:30:00	2.4583	21.8	7.27	1.7911	1.7765
2018-01-21 20:30:00	2.5	21.8	7.27	1.8112	1.7896
2018-01-21 21:30:00	2.5417	21.8	7.27	1.8213	1.8026
2018-01-21 22:30:00	2.5833	21.8	7.28	1.8313	1.8156
2018-01-21 23:30:00	2.625	21.8	7.27	1.8514	1.8285
2018-01-22 00:30:00	2.6667	21.8	7.29	1.8614	1.8413
2018-01-22 01:30:00	2.7083	21.8	7.29	1.8815	1.854
2018-01-22 02:30:00	2.75	21.7	7.27	1.8915	1.8667
2018-01-22 03:30:00	2.7917	21.8	7.29	1.9116	1.8792
2018-01-22 04:30:00	2.8333	21.7	7.29	1.9217	1.8917
2018-01-22 05:30:00	2.875	21.7	7.28	1.9417	1.9041
2018-01-22 06:30:00	2.9167	21.8	7.29	1.9518	1.9164
2018-01-22 07:30:00	2.9583	20.7	7.28	1.9719	1.9288
2018-01-22 08:30:00	3.0	20.0	7.28	1.9919	1.9399
2018-01-22 09:30:00	3.0417	20.7	7.29	2.002	1.9502
2018-01-22 10:30:00	3.0833	20.0	7.28	2.0221	1.9612
2018-01-22 11:30:00	3.125	20.6	7.27	2.0221	1.9715
2018-01-22 12:30:00	3.1667	20.0	7.27	2.0421	1.9823
2018-01-22 13:30:00	3.2083	20.4	7.29	2.0522	1.9924
2018-01-22 14:30:00	3.25	20.1	7.29	2.0722	2.0029
2018-01-22 15:29:00	3.291	20.5	7.28	2.0722	2.0129
2018-01-22 16:29:00	3.3326	20.2	7.29	2.0923	2.0233
2018-01-22 17:29:00	3.3743	20.5	7.29	2.1024	2.0335
2018-01-22 18:29:00	3.416	20.5	7.28	2.1124	2.0438
