# Supplementary material for: Experimental and Model-Based Analysis to Optimize Microalgal Biomass Productivity in a Pilot-Scale Tubular Photobioreactor
Source: Front Bioeng Biotechnol. 2020 May 13;8:453. doi: 10.3389/fbioe.2020.00453 (PMC7247861; doi:10.3389/fbioe.2020.00453)
Supplement: Supplementary file 1 [file Data_Sheet_1.ZIP › suppl_data/fig_data/suppl_data_Fig5_exp_no_2.txt]

datetime	time	temp	pH	cX_data	cX_model
2018-01-22 20:45:00	0.0	20.9	7.29	0.74	0.8864
2018-01-22 21:45:00	0.0417	20.7	7.29	0.8959	0.9002
2018-01-22 22:45:00	0.0833	20.7	7.25	0.9051	0.9138
2018-01-22 23:45:00	0.125	20.7	7.29	0.9235	0.9274
2018-01-23 00:45:00	0.1667	20.6	7.25	0.9418	0.9411
2018-01-23 01:45:00	0.2083	20.6	7.23	0.9602	0.9546
2018-01-23 02:45:00	0.25	20.5	7.23	0.9877	0.9682
2018-01-23 03:45:00	0.2917	20.5	7.26	0.9968	0.9816
2018-01-23 04:45:00	0.3333	20.4	7.28	1.0335	0.9951
2018-01-23 05:45:00	0.375	20.4	7.28	1.0335	1.0084
2018-01-23 06:45:00	0.4167	20.4	7.27	1.0519	1.0217
2018-01-23 07:45:00	0.4583	20.3	7.26	1.0611	1.0351
2018-01-23 08:45:00	0.5	20.1	7.28	1.0886	1.0483
2018-01-23 09:45:00	0.5417	20.4	7.25	1.0977	1.0613
2018-01-23 10:45:00	0.5833	19.9	7.26	1.1161	1.0747
2018-01-23 11:45:00	0.625	20.8	7.29	1.1161	1.0874
2018-01-23 12:45:00	0.6667	19.9	7.26	1.1344	1.1013
2018-01-23 13:45:00	0.7083	20.8	7.23	1.1436	1.114
2018-01-23 14:45:00	0.75	19.9	7.24	1.1711	1.1279
2018-01-23 15:45:00	0.7917	20.5	7.24	1.1803	1.1406
2018-01-23 16:45:00	0.8333	20.3	7.29	1.1803	1.154
2018-01-23 17:45:00	0.875	20.0	7.27	1.1986	1.1672
2018-01-23 18:45:00	0.9167	20.0	7.26	1.2078	1.18
2018-01-23 19:45:00	0.9583	20.0	7.26	1.2262	1.1928
2018-01-23 20:45:00	1.0	20.1	7.28	1.2262	1.2056
2018-01-23 21:45:00	1.0417	20.1	7.25	1.2445	1.2185
2018-01-23 22:44:00	1.0826	20.1	7.26	1.2537	1.2312
2018-01-23 23:44:00	1.1243	20.2	7.27	1.2629	1.244
2018-01-24 00:44:00	1.166	20.2	7.28	1.2812	1.257
2018-01-24 01:44:00	1.2076	20.2	7.28	1.2904	1.2699
2018-01-24 02:44:00	1.2493	20.3	7.29	1.2995	1.2829
2018-01-24 03:44:00	1.291	20.3	7.26	1.3087	1.2959
2018-01-24 04:44:00	1.3326	20.3	7.26	1.3179	1.3089
2018-01-24 05:44:00	1.3743	20.4	7.29	1.3362	1.3219
2018-01-24 06:44:00	1.416	20.4	7.26	1.3546	1.335
2018-01-24 07:44:00	1.4576	20.4	7.28	1.3546	1.348
2018-01-24 08:44:00	1.4993	20.3	7.25	1.3729	1.361
2018-01-24 09:44:00	1.541	20.2	7.27	1.3913	1.3739
2018-01-24 10:44:00	1.5826	19.9	7.26	1.4005	1.3866
2018-01-24 11:44:00	1.6243	19.9	7.26	1.4188	1.3989
2018-01-24 12:44:00	1.666	20.0	7.26	1.4188	1.4112
2018-01-24 13:44:00	1.7076	20.0	7.27	1.428	1.4236
2018-01-24 14:44:00	1.7493	20.1	7.28	1.4463	1.4359
2018-01-24 15:44:00	1.791	20.1	7.28	1.4555	1.4483
2018-01-24 16:44:00	1.8326	20.5	7.27	1.4647	1.4607
2018-01-24 17:44:00	1.8743	20.8	7.26	1.4738	1.4736
2018-01-24 18:44:00	1.916	21.2	7.27	1.483	1.4867
2018-01-24 19:44:00	1.9576	21.5	7.28	1.483	1.5003
2018-01-24 20:44:00	1.9993	21.7	7.28	1.5014	1.5143
2018-01-24 21:44:00	2.041	21.7	7.26	1.5105	1.5284
2018-01-24 22:44:00	2.0826	21.8	7.29	1.5289	1.5425
2018-01-24 23:44:00	2.1243	21.8	7.27	1.538	1.5566
2018-01-25 00:44:00	2.166	21.8	7.27	1.5472	1.5707
2018-01-25 01:44:00	2.2076	21.9	7.29	1.5656	1.5847
2018-01-25 02:44:00	2.2493	21.9	7.27	1.5747	1.5988
2018-01-25 03:44:00	2.291	21.9	7.28	1.5839	1.6128
2018-01-25 04:44:00	2.3326	22.0	7.27	1.6023	1.6268
2018-01-25 05:44:00	2.3743	22.0	7.27	1.6206	1.6408
2018-01-25 06:44:00	2.416	21.9	7.27	1.6298	1.6548
2018-01-25 07:44:00	2.4576	21.3	7.29	1.6481	1.6685
2018-01-25 08:44:00	2.4993	21.6	7.28	1.6573	1.6816
2018-01-25 09:44:00	2.541	21.9	7.27	1.6756	1.6949
2018-01-25 10:44:00	2.5826	22.3	7.28	1.694	1.7085
2018-01-25 11:44:00	2.6243	22.6	7.27	1.7032	1.7224
2018-01-25 12:44:00	2.666	22.9	7.29	1.7215	1.7367
2018-01-25 13:44:00	2.7076	23.1	7.27	1.7307	1.7512
2018-01-25 14:44:00	2.7493	23.2	7.26	1.7398	1.7658
2018-01-25 15:44:00	2.791	23.3	7.28	1.749	1.7805
2018-01-25 16:44:00	2.8326	23.4	7.26	1.7674	1.7952
2018-01-25 17:44:00	2.8743	23.4	7.29	1.7857	1.8099
2018-01-25 18:44:00	2.916	23.5	7.28	1.8041	1.8245
2018-01-25 19:43:00	2.9569	23.6	7.28	1.8132	1.8389
2018-01-25 20:43:00	2.9986	23.6	7.28	1.8316	1.8535
2018-01-25 21:43:00	3.0403	23.6	7.27	1.8408	1.8681
2018-01-25 22:43:00	3.0819	23.7	7.28	1.8591	1.8825
2018-01-25 23:43:00	3.1236	23.7	7.28	1.8774	1.897
2018-01-26 00:43:00	3.1653	23.7	7.28	1.8866	1.9114
2018-01-26 01:43:00	3.2069	23.7	7.27	1.905	1.9257
2018-01-26 02:43:00	3.2486	23.7	7.29	1.905	1.9399
2018-01-26 03:43:00	3.2903	23.7	7.29	1.9233	1.954
2018-01-26 04:43:00	3.3319	23.7	7.28	1.9417	1.968
2018-01-26 05:43:00	3.3736	23.7	7.28	1.96	1.9819
2018-01-26 06:43:00	3.4153	23.6	7.29	1.96	1.9957
