# Supplementary material for: Experimental and Model-Based Analysis to Optimize Microalgal Biomass Productivity in a Pilot-Scale Tubular Photobioreactor
Source: Front Bioeng Biotechnol. 2020 May 13;8:453. doi: 10.3389/fbioe.2020.00453 (PMC7247861; doi:10.3389/fbioe.2020.00453)
Supplement: Supplementary file 1 [file Data_Sheet_1.ZIP › suppl_data/fig_data/suppl_data_Fig5_exp_no_3.txt]

datetime	time	temp	pH	cX_data	cX_model
2018-01-26 08:20:00	0.0	24.4	7.28	0.78	0.8257
2018-01-26 09:20:00	0.0417	21.4	7.25	0.8142	0.8436
2018-01-26 10:20:00	0.0833	20.6	7.28	0.8369	0.8579
2018-01-26 11:20:00	0.125	20.6	7.27	0.8597	0.8713
2018-01-26 12:20:00	0.1667	20.6	7.25	0.8711	0.8847
2018-01-26 13:20:00	0.2083	20.7	7.28	0.8825	0.8981
2018-01-26 14:20:00	0.25	20.5	7.29	0.9166	0.9117
2018-01-26 15:20:00	0.2917	20.7	7.26	0.928	0.9251
2018-01-26 16:20:00	0.3333	21.4	7.28	0.928	0.9387
2018-01-26 17:20:00	0.375	22.0	7.25	0.9394	0.9532
2018-01-26 18:20:00	0.4167	22.4	7.25	0.9622	0.9686
2018-01-26 19:20:00	0.4583	22.6	7.25	0.9736	0.9845
2018-01-26 20:20:00	0.5	22.7	7.26	0.9963	1.0006
2018-01-26 21:20:00	0.5417	22.8	7.27	1.0077	1.0169
2018-01-26 22:20:00	0.5833	22.9	7.29	1.0305	1.0333
2018-01-26 23:20:00	0.625	22.9	7.26	1.0533	1.0498
2018-01-27 00:20:00	0.6667	23.0	7.27	1.0647	1.0664
2018-01-27 01:20:00	0.7083	23.0	7.29	1.0874	1.083
2018-01-27 02:20:00	0.75	23.0	7.27	1.1102	1.0997
2018-01-27 03:20:00	0.7917	23.0	7.26	1.133	1.1164
2018-01-27 04:20:00	0.8333	23.0	7.26	1.1444	1.133
2018-01-27 05:20:00	0.875	23.0	7.27	1.1557	1.1497
2018-01-27 06:20:00	0.9167	23.0	7.28	1.1785	1.1663
2018-01-27 07:20:00	0.9583	23.0	7.28	1.2013	1.1829
2018-01-27 08:20:00	1.0	23.0	7.28	1.2127	1.1995
2018-01-27 09:20:00	1.0417	23.0	7.27	1.2241	1.2161
2018-01-27 10:20:00	1.0833	23.0	7.26	1.2468	1.2326
2018-01-27 11:20:00	1.125	23.0	7.28	1.2582	1.2492
2018-01-27 12:20:00	1.1667	23.0	7.27	1.281	1.2657
2018-01-27 13:20:00	1.2083	23.0	7.27	1.2924	1.2821
2018-01-27 14:20:00	1.25	23.0	7.28	1.3151	1.2985
2018-01-27 15:20:00	1.2917	23.1	7.27	1.3265	1.3149
2018-01-27 16:20:00	1.3333	23.1	7.27	1.3379	1.3313
2018-01-27 17:20:00	1.375	23.1	7.29	1.3607	1.3478
2018-01-27 18:20:00	1.4167	23.0	7.28	1.3721	1.3641
2018-01-27 19:20:00	1.4583	23.0	7.27	1.3835	1.3803
2018-01-27 20:20:00	1.5	23.0	7.27	1.4062	1.3965
2018-01-27 21:20:00	1.5417	22.9	7.27	1.4176	1.4126
2018-01-27 22:20:00	1.5833	22.9	7.27	1.429	1.4285
2018-01-27 23:20:00	1.625	22.9	7.29	1.4518	1.4444
2018-01-28 00:20:00	1.6667	22.9	7.27	1.4632	1.4602
2018-01-28 01:20:00	1.7083	22.9	7.29	1.4746	1.4759
2018-01-28 02:20:00	1.75	22.9	7.29	1.4973	1.4916
2018-01-28 03:20:00	1.7917	22.9	7.29	1.5087	1.5073
2018-01-28 04:20:00	1.8333	22.8	7.27	1.5201	1.5228
2018-01-28 05:20:00	1.875	22.8	7.29	1.5429	1.5382
2018-01-28 06:20:00	1.9167	22.9	7.28	1.5543	1.5536
2018-01-28 07:20:00	1.9583	22.9	7.28	1.5656	1.5689
2018-01-28 08:20:00	2.0	22.9	7.28	1.577	1.5843
2018-01-28 09:20:00	2.0417	22.9	7.29	1.5998	1.5995
2018-01-28 10:20:00	2.0833	22.9	7.27	1.6112	1.6147
2018-01-28 11:20:00	2.125	22.9	7.28	1.634	1.6298
2018-01-28 12:20:00	2.1667	23.0	7.28	1.6453	1.6448
2018-01-28 13:20:00	2.2083	23.0	7.27	1.6681	1.6599
2018-01-28 14:20:00	2.25	23.0	7.29	1.6681	1.6749
2018-01-28 15:20:00	2.2917	23.0	7.27	1.6909	1.6898
2018-01-28 16:20:00	2.3333	23.1	7.28	1.7023	1.7047
2018-01-28 17:20:00	2.375	23.1	7.29	1.7137	1.7196
2018-01-28 18:20:00	2.4167	23.1	7.29	1.725	1.7344
2018-01-28 19:20:00	2.4583	23.1	7.29	1.7478	1.7491
2018-01-28 20:20:00	2.5	23.1	7.27	1.7592	1.7638
2018-01-28 21:20:00	2.5417	23.1	7.29	1.7706	1.7783
2018-01-28 22:20:00	2.5833	23.1	7.28	1.782	1.7928
2018-01-28 23:20:00	2.625	23.1	7.29	1.8048	1.8072
2018-01-29 00:20:00	2.6667	23.1	7.29	1.8161	1.8215
2018-01-29 01:20:00	2.7083	23.1	7.28	1.8389	1.8358
2018-01-29 02:20:00	2.75	23.1	7.28	1.8503	1.8499
2018-01-29 03:20:00	2.7917	23.2	7.29	1.8617	1.864
2018-01-29 04:20:00	2.8333	23.2	7.28	1.8845	1.8781
2018-01-29 05:20:00	2.875	23.2	7.27	1.8845	1.8921
2018-01-29 06:20:00	2.9167	23.3	7.29	1.8958	1.906
2018-01-29 07:20:00	2.9583	22.8	7.28	1.9186	1.9199
