# Supplementary material for: Experimental and Model-Based Analysis to Optimize Microalgal Biomass Productivity in a Pilot-Scale Tubular Photobioreactor
Source: Front Bioeng Biotechnol. 2020 May 13;8:453. doi: 10.3389/fbioe.2020.00453 (PMC7247861; doi:10.3389/fbioe.2020.00453)
Supplement: Supplementary file 1 [file Data_Sheet_1.ZIP › suppl_data/fig_data/suppl_data_Fig5_exp_no_4.txt]

datetime	time	temp	pH	cX_data	cX_model
2018-01-30 08:15:00	0.0	21.3	7.24	1.0252	1.0247
2018-01-30 09:15:00	0.0417	20.6	7.25	1.0469	1.0392
2018-01-30 10:15:00	0.0833	20.2	7.26	1.0577	1.0528
2018-01-30 11:15:00	0.125	20.0	7.28	1.0794	1.0659
2018-01-30 12:15:00	0.1667	20.1	7.28	1.0903	1.0787
2018-01-30 13:15:00	0.2083	20.0	7.26	1.1011	1.0917
2018-01-30 14:15:00	0.25	20.2	7.25	1.112	1.1046
2018-01-30 15:15:00	0.2917	20.4	7.25	1.1445	1.1177
2018-01-30 16:15:00	0.3333	21.0	7.29	1.1337	1.131
2018-01-30 17:15:00	0.375	21.4	7.28	1.1445	1.1451
2018-01-30 18:15:00	0.4167	21.6	7.25	1.1662	1.1598
2018-01-30 19:15:00	0.4583	21.7	7.28	1.1771	1.1746
2018-01-30 20:15:00	0.5	21.8	7.26	1.1988	1.1896
2018-01-30 21:15:00	0.5417	21.9	7.26	1.2096	1.2047
2018-01-30 22:14:00	0.5826	21.9	7.28	1.2313	1.2196
2018-01-30 23:14:00	0.6243	21.9	7.26	1.2421	1.2348
2018-01-31 00:14:00	0.666	21.9	7.26	1.253	1.2499
2018-01-31 01:14:00	0.7076	21.9	7.26	1.2638	1.265
2018-01-31 02:14:00	0.7493	21.9	7.27	1.2855	1.2801
2018-01-31 03:14:00	0.791	21.8	7.28	1.2855	1.2952
2018-01-31 04:14:00	0.8326	21.8	7.28	1.3181	1.3101
2018-01-31 05:14:00	0.8743	21.8	7.26	1.3289	1.3249
2018-01-31 06:14:00	0.916	21.7	7.29	1.3398	1.3398
2018-01-31 07:14:00	0.9576	21.7	7.26	1.3615	1.3544
2018-01-31 08:14:00	0.9993	21.4	7.28	1.3723	1.3691
2018-01-31 09:14:00	1.041	21.2	7.26	1.3831	1.3833
2018-01-31 10:14:00	1.0826	21.1	7.27	1.4157	1.3972
2018-01-31 11:14:00	1.1243	21.2	7.26	1.4157	1.411
2018-01-31 12:14:00	1.166	21.3	7.28	1.4265	1.4248
2018-01-31 13:14:00	1.2076	21.4	7.27	1.4374	1.4388
2018-01-31 14:14:00	1.2493	21.4	7.26	1.4591	1.4528
2018-01-31 15:14:00	1.291	21.5	7.27	1.4699	1.4667
2018-01-31 16:14:00	1.3326	21.8	7.27	1.4808	1.4808
2018-01-31 17:14:00	1.3743	22.3	7.28	1.4808	1.4951
2018-01-31 18:14:00	1.416	22.6	7.28	1.5025	1.5101
2018-01-31 19:14:00	1.4576	22.8	7.29	1.5133	1.5253
2018-01-31 20:14:00	1.4993	22.9	7.29	1.5242	1.5407
2018-01-31 21:14:00	1.541	22.9	7.29	1.5458	1.5561
2018-01-31 22:14:00	1.5826	22.9	7.29	1.5567	1.5715
2018-01-31 23:14:00	1.6243	23.0	7.29	1.5784	1.5868
2018-02-01 00:14:00	1.666	22.9	7.29	1.5892	1.6021
2018-02-01 01:14:00	1.7076	22.9	7.28	1.6001	1.6173
2018-02-01 02:14:00	1.7493	22.9	7.27	1.6218	1.6324
2018-02-01 03:14:00	1.791	22.9	7.29	1.6326	1.6474
2018-02-01 04:14:00	1.8326	22.9	7.27	1.6543	1.6624
2018-02-01 05:14:00	1.8743	22.9	7.29	1.6652	1.6772
2018-02-01 06:14:00	1.916	22.9	7.28	1.6869	1.692
2018-02-01 07:14:00	1.9576	22.4	7.27	1.7085	1.7068
2018-02-01 08:14:00	1.9993	22.2	7.27	1.7085	1.7209
2018-02-01 09:14:00	2.041	22.4	7.28	1.7302	1.7347
2018-02-01 10:14:00	2.0826	22.8	7.28	1.7411	1.7486
2018-02-01 11:14:00	2.1243	23.1	7.29	1.7519	1.763
2018-02-01 12:14:00	2.166	23.3	7.28	1.7628	1.7775
2018-02-01 13:14:00	2.2076	23.4	7.28	1.7845	1.7922
2018-02-01 14:14:00	2.2493	23.4	7.27	1.7953	1.807
2018-02-01 15:14:00	2.291	23.0	7.27	1.817	1.8216
2018-02-01 16:14:00	2.3326	20.8	7.29	1.8387	1.8357
2018-02-01 17:14:00	2.3743	21.0	7.29	1.8387	1.8474
2018-02-01 18:14:00	2.416	21.4	7.27	1.8712	1.8593
2018-02-01 19:14:00	2.4576	21.6	7.27	1.8712	1.8715
2018-02-01 20:14:00	2.4993	21.8	7.28	1.8821	1.8839
2018-02-01 21:14:00	2.541	21.8	7.29	1.8929	1.8964
2018-02-01 22:14:00	2.5826	21.8	7.27	1.9038	1.9088
2018-02-01 23:14:00	2.6243	21.8	7.29	1.9255	1.9212
2018-02-02 00:14:00	2.666	21.8	7.29	1.9363	1.9335
2018-02-02 01:14:00	2.7076	21.8	7.27	1.958	1.9458
2018-02-02 02:14:00	2.7493	21.8	7.29	1.958	1.9579
2018-02-02 03:14:00	2.791	21.7	7.28	1.9689	1.97
2018-02-02 04:14:00	2.8326	21.7	7.29	1.9906	1.982
2018-02-02 05:14:00	2.8743	21.7	7.29	2.0014	1.9938
2018-02-02 06:14:00	2.916	21.6	7.28	2.0231	2.0056
