# Supplementary material for: Experimental and Model-Based Analysis to Optimize Microalgal Biomass Productivity in a Pilot-Scale Tubular Photobioreactor
Source: Front Bioeng Biotechnol. 2020 May 13;8:453. doi: 10.3389/fbioe.2020.00453 (PMC7247861; doi:10.3389/fbioe.2020.00453)
Supplement: Supplementary file 1 [file Data_Sheet_1.ZIP › suppl_data/fig_data/suppl_data_Fig5_exp_no_5.txt]

datetime	time	temp	pH	cX_data	cX_model
2018-02-02 08:10:00	0.0	22.5	7.26	0.8133	0.8205
2018-02-02 09:10:00	0.0417	22.0	7.27	0.8354	0.8361
2018-02-02 10:10:00	0.0833	22.2	7.24	0.8465	0.8512
2018-02-02 11:10:00	0.125	22.6	7.27	0.8686	0.8666
2018-02-02 12:10:00	0.1667	23.0	7.27	0.8797	0.8825
2018-02-02 13:10:00	0.2083	20.9	7.25	0.9018	0.8989
2018-02-02 14:10:00	0.25	21.0	7.26	0.935	0.9127
2018-02-02 15:10:00	0.2917	20.8	7.26	0.935	0.9267
2018-02-02 16:10:00	0.3333	20.3	7.26	0.9571	0.9405
2018-02-02 17:10:00	0.375	21.0	7.26	0.9792	0.9537
2018-02-02 18:10:00	0.4167	21.5	7.26	0.9792	0.9677
2018-02-02 19:10:00	0.4583	21.9	7.27	0.9903	0.9824
2018-02-02 20:10:00	0.5	22.3	7.27	1.0124	0.9977
2018-02-02 21:10:00	0.5417	22.5	7.29	1.0235	1.0135
2018-02-02 22:10:00	0.5833	22.6	7.25	1.0456	1.0295
2018-02-02 23:10:00	0.625	22.7	7.26	1.0567	1.0457
2018-02-03 00:10:00	0.6667	22.7	7.28	1.0788	1.062
2018-02-03 01:10:00	0.7083	22.7	7.28	1.1009	1.0783
2018-02-03 02:10:00	0.75	22.7	7.26	1.112	1.0946
2018-02-03 03:10:00	0.7917	22.7	7.25	1.1341	1.1109
2018-02-03 04:10:00	0.8333	22.7	7.25	1.1452	1.1272
2018-02-03 05:10:00	0.875	22.7	7.25	1.1673	1.1434
2018-02-03 06:10:00	0.9167	22.7	7.25	1.1894	1.1597
2018-02-03 07:10:00	0.9583	22.7	7.26	1.1894	1.176
2018-02-03 08:10:00	1.0	22.7	7.27	1.2116	1.1922
2018-02-03 09:10:00	1.0417	22.7	7.29	1.2337	1.2084
2018-02-03 10:10:00	1.0833	22.7	7.25	1.2337	1.2246
2018-02-03 11:10:00	1.125	22.7	7.27	1.2558	1.2407
2018-02-03 12:10:00	1.1667	22.7	7.26	1.2669	1.2569
2018-02-03 13:10:00	1.2083	22.7	7.29	1.289	1.273
2018-02-03 14:10:00	1.25	22.7	7.28	1.289	1.289
2018-02-03 15:10:00	1.2917	22.7	7.28	1.3222	1.3051
2018-02-03 16:10:00	1.3333	22.6	7.29	1.3222	1.3211
2018-02-03 17:10:00	1.375	22.6	7.27	1.3443	1.3369
2018-02-03 18:10:00	1.4167	22.6	7.27	1.3554	1.3527
2018-02-03 19:10:00	1.4583	22.6	7.27	1.3665	1.3684
2018-02-03 20:10:00	1.5	22.6	7.29	1.3886	1.3841
2018-02-03 21:10:00	1.5417	22.6	7.29	1.3996	1.3998
2018-02-03 22:10:00	1.5833	22.6	7.27	1.4107	1.4154
2018-02-03 23:10:00	1.625	22.5	7.26	1.4328	1.431
2018-02-04 00:10:00	1.6667	22.5	7.29	1.4439	1.4463
2018-02-04 01:10:00	1.7083	22.5	7.26	1.455	1.4617
2018-02-04 02:10:00	1.75	22.5	7.28	1.4771	1.4769
2018-02-04 03:10:00	1.7917	22.4	7.29	1.4882	1.4922
2018-02-04 04:10:00	1.8333	22.4	7.28	1.5103	1.5072
2018-02-04 05:10:00	1.875	22.4	7.29	1.5213	1.5222
2018-02-04 06:10:00	1.9167	22.4	7.29	1.5324	1.5371
2018-02-04 07:10:00	1.9583	22.4	7.26	1.5435	1.552
2018-02-04 08:10:00	2.0	22.3	7.28	1.5656	1.5668
2018-02-04 09:10:00	2.0417	22.4	7.27	1.5877	1.5814
2018-02-04 10:10:00	2.0833	22.5	7.29	1.5877	1.5961
2018-02-04 11:10:00	2.125	22.6	7.27	1.5988	1.6108
2018-02-04 12:10:00	2.1667	22.7	7.28	1.6099	1.6256
2018-02-04 13:10:00	2.2083	22.7	7.28	1.632	1.6405
2018-02-04 14:10:00	2.25	22.7	7.27	1.643	1.6552
2018-02-04 15:10:00	2.2917	22.8	7.27	1.6541	1.6699
2018-02-04 16:10:00	2.3333	22.8	7.27	1.6652	1.6846
2018-02-04 17:10:00	2.375	22.7	7.26	1.6873	1.6993
2018-02-04 18:10:00	2.4167	22.6	7.27	1.6984	1.7138
2018-02-04 19:10:00	2.4583	22.6	7.26	1.7094	1.728
2018-02-04 20:10:00	2.5	22.5	7.27	1.7205	1.7423
2018-02-04 21:10:00	2.5417	22.5	7.29	1.7426	1.7563
2018-02-04 22:10:00	2.5833	22.5	7.27	1.7537	1.7702
2018-02-04 23:10:00	2.625	22.4	7.29	1.7758	1.7841
2018-02-05 00:10:00	2.6667	22.4	7.28	1.7758	1.7978
2018-02-05 01:10:00	2.7083	22.4	7.28	1.7869	1.8115
2018-02-05 02:10:00	2.75	22.4	7.27	1.7979	1.825
2018-02-05 03:10:00	2.7917	22.4	7.28	1.809	1.8385
2018-02-05 04:10:00	2.8333	22.3	7.29	1.8311	1.8519
2018-02-05 05:10:00	2.875	22.3	7.27	1.8422	1.8651
2018-02-05 06:10:00	2.9167	22.3	7.28	1.8533	1.8783
2018-02-05 07:10:00	2.9583	21.7	7.29	1.8754	1.8913
2018-02-05 08:10:00	3.0	21.1	7.27	1.8864	1.9037
2018-02-05 09:10:00	3.0417	20.6	7.29	1.8975	1.9154
2018-02-05 10:10:00	3.0833	20.4	7.27	1.9307	1.9265
2018-02-05 11:10:00	3.125	20.3	7.27	1.9307	1.9373
2018-02-05 12:10:00	3.1667	20.3	7.28	1.9418	1.948
2018-02-05 13:10:00	3.2083	20.3	7.29	1.9528	1.9586
2018-02-05 14:10:00	3.25	20.3	7.28	1.975	1.9691
2018-02-05 15:10:00	3.2917	20.4	7.27	1.9639	1.9796
2018-02-05 16:10:00	3.3333	20.7	7.28	1.975	1.9902
2018-02-05 17:10:00	3.375	21.4	7.27	1.9971	2.001
2018-02-05 18:10:00	3.4167	21.6	7.28	2.0081	2.0124
