# Supplementary material for: Experimental and Model-Based Analysis to Optimize Microalgal Biomass Productivity in a Pilot-Scale Tubular Photobioreactor
Source: Front Bioeng Biotechnol. 2020 May 13;8:453. doi: 10.3389/fbioe.2020.00453 (PMC7247861; doi:10.3389/fbioe.2020.00453)
Supplement: Supplementary file 1 [file Data_Sheet_1.ZIP › suppl_data/fig_data/suppl_data_Fig5_exp_no_6.txt]

datetime	time	temp	pH	cX_data	cX_model
2018-02-06 15:10:00	0.0	21.5	7.36	0.2702	0.3057
2018-02-06 16:10:00	0.0417	20.4	7.19	0.2803	0.315
2018-02-06 17:10:00	0.0833	20.2	7.17	0.3005	0.3236
2018-02-06 18:10:00	0.125	20.1	7.28	0.3005	0.3322
2018-02-06 19:10:00	0.1667	20.5	7.23	0.3106	0.3409
2018-02-06 20:10:00	0.2083	19.8	7.2	0.3106	0.35
2018-02-06 21:10:00	0.25	20.6	7.16	0.3308	0.3586
2018-02-06 22:10:00	0.2917	19.8	7.25	0.3409	0.3681
2018-02-06 23:10:00	0.3333	20.5	7.25	0.3511	0.377
2018-02-07 00:10:00	0.375	20.0	7.22	0.3713	0.3867
2018-02-07 01:10:00	0.4167	20.1	7.18	0.3713	0.396
2018-02-07 02:10:00	0.4583	20.6	7.24	0.3814	0.4055
2018-02-07 03:10:00	0.5	20.2	7.28	0.4016	0.4157
2018-02-07 04:10:00	0.5417	19.8	7.26	0.4117	0.4256
2018-02-07 05:10:00	0.5833	20.2	7.25	0.4218	0.4352
2018-02-07 06:10:00	0.625	20.4	7.25	0.4319	0.4454
2018-02-07 07:10:00	0.6667	20.6	7.27	0.4521	0.4558
2018-02-07 08:10:00	0.7083	20.6	7.27	0.4521	0.4666
2018-02-07 09:10:00	0.75	20.4	7.18	0.4724	0.4775
2018-02-07 10:10:00	0.7917	20.6	7.25	0.4825	0.4883
2018-02-07 11:10:00	0.8333	20.0	7.28	0.5027	0.4994
2018-02-07 12:10:00	0.875	20.2	7.23	0.5128	0.51
2018-02-07 13:10:00	0.9167	20.5	7.2	0.5229	0.521
2018-02-07 14:10:00	0.9583	20.1	7.22	0.5431	0.5323
2018-02-07 15:10:00	1.0	20.5	7.27	0.5532	0.5434
2018-02-07 16:10:00	1.0417	20.2	7.22	0.5633	0.5549
2018-02-07 17:10:00	1.0833	20.3	7.27	0.5734	0.5662
2018-02-07 18:10:00	1.125	20.1	7.21	0.5937	0.5778
2018-02-07 19:10:00	1.1667	20.3	7.27	0.6038	0.5892
2018-02-07 20:10:00	1.2083	20.1	7.23	0.6139	0.6009
2018-02-07 21:10:00	1.25	20.4	7.23	0.624	0.6125
2018-02-07 22:10:00	1.2917	19.9	7.28	0.6341	0.6244
2018-02-07 23:10:00	1.3333	20.7	7.28	0.6341	0.6359
2018-02-08 00:10:00	1.375	19.9	7.22	0.6543	0.6484
2018-02-08 01:10:00	1.4167	20.7	7.24	0.6644	0.6601
2018-02-08 02:10:00	1.4583	20.0	7.23	0.6846	0.6727
2018-02-08 03:10:00	1.5	20.4	7.28	0.6846	0.6846
2018-02-08 04:10:00	1.5417	20.2	7.28	0.7048	0.6971
2018-02-08 05:10:00	1.5833	20.0	7.24	0.7149	0.7094
2018-02-08 06:10:00	1.625	20.7	7.24	0.7251	0.7214
2018-02-08 07:10:00	1.6667	20.1	7.29	0.7352	0.7344
2018-02-08 08:10:00	1.7083	20.0	7.24	0.7554	0.7468
2018-02-08 09:10:00	1.75	20.6	7.24	0.7655	0.759
2018-02-08 10:10:00	1.7917	20.0	7.29	0.7857	0.7721
2018-02-08 11:10:00	1.8333	20.0	7.27	0.7958	0.7844
2018-02-08 12:10:00	1.875	20.0	7.27	0.816	0.7968
2018-02-08 13:10:00	1.9167	20.2	7.23	0.816	0.8092
2018-02-08 14:10:00	1.9583	20.6	7.27	0.8261	0.822
2018-02-08 15:10:00	2.0	21.1	7.23	0.8464	0.8352
2018-02-08 16:10:00	2.0417	21.2	7.28	0.8666	0.8492
2018-02-08 17:10:00	2.0833	21.1	7.29	0.8767	0.8633
2018-02-08 18:10:00	2.125	21.0	7.26	0.8969	0.8773
2018-02-08 19:10:00	2.1667	21.1	7.26	0.907	0.8912
2018-02-08 20:10:00	2.2083	21.3	7.24	0.9272	0.9053
2018-02-08 21:10:00	2.25	21.4	7.25	0.9373	0.9197
2018-02-08 22:10:00	2.2917	21.5	7.27	0.9575	0.9342
2018-02-08 23:10:00	2.3333	21.6	7.25	0.9879	0.9489
2018-02-09 00:10:00	2.375	21.6	7.28	0.9879	0.9637
2018-02-09 01:10:00	2.4167	21.7	7.26	0.998	0.9785
2018-02-09 02:10:00	2.4583	21.7	7.26	1.0182	0.9935
2018-02-09 03:10:00	2.5	21.8	7.27	1.0384	1.0085
2018-02-09 04:10:00	2.5417	21.8	7.28	1.0485	1.0237
2018-02-09 05:10:00	2.5833	21.8	7.26	1.0586	1.0388
2018-02-09 06:10:00	2.625	21.9	7.26	1.0687	1.054
2018-02-09 07:10:00	2.6667	21.0	7.28	1.0991	1.0692
2018-02-09 08:10:00	2.7083	20.6	7.24	1.0991	1.0834
2018-02-09 09:10:00	2.75	20.6	7.25	1.1193	1.097
2018-02-09 10:10:00	2.7917	20.7	7.26	1.1395	1.1106
2018-02-09 11:10:00	2.8333	20.8	7.29	1.1496	1.1244
2018-02-09 12:10:00	2.875	20.9	7.25	1.1698	1.1382
2018-02-09 13:10:00	2.9167	20.9	7.29	1.1799	1.1522
2018-02-09 14:10:00	2.9583	21.2	7.28	1.19	1.1662
2018-02-09 15:10:00	3.0	21.4	7.26	1.19	1.1805
2018-02-09 16:10:00	3.0417	21.6	7.27	1.2204	1.1951
2018-02-09 17:10:00	3.0833	21.6	7.28	1.2204	1.2099
2018-02-09 18:10:00	3.125	21.5	7.27	1.2507	1.2247
2018-02-09 19:10:00	3.1667	21.4	7.28	1.2608	1.2394
2018-02-09 20:10:00	3.2083	21.3	7.27	1.2608	1.2539
2018-02-09 21:10:00	3.25	21.3	7.26	1.281	1.2682
2018-02-09 22:10:00	3.2917	21.2	7.26	1.2911	1.2825
2018-02-09 23:10:00	3.3333	21.2	7.29	1.3012	1.2967
2018-02-10 00:10:00	3.375	21.1	7.28	1.3417	1.3108
2018-02-10 01:10:00	3.4167	21.1	7.28	1.3417	1.3248
2018-02-10 02:10:00	3.4583	21.1	7.28	1.3518	1.3388
2018-02-10 03:10:00	3.5	21.1	7.29	1.372	1.3527
2018-02-10 04:10:00	3.5417	21.1	7.26	1.372	1.3666
2018-02-10 05:10:00	3.5833	21.0	7.28	1.3922	1.3804
2018-02-10 06:10:00	3.625	21.0	7.26	1.4023	1.3941
2018-02-10 07:10:00	3.6667	21.0	7.29	1.4124	1.4078
2018-02-10 08:10:00	3.7083	21.0	7.29	1.4427	1.4214
2018-02-10 09:10:00	3.75	21.0	7.29	1.4529	1.435
2018-02-10 10:10:00	3.7917	21.1	7.28	1.463	1.4485
2018-02-10 11:10:00	3.8333	21.1	7.26	1.4731	1.4621
2018-02-10 12:10:00	3.875	21.1	7.29	1.4832	1.4757
2018-02-10 13:10:00	3.9167	21.2	7.28	1.5034	1.4892
2018-02-10 14:10:00	3.9583	21.3	7.27	1.5236	1.5028
2018-02-10 15:10:00	4.0	21.3	7.28	1.5337	1.5165
2018-02-10 16:10:00	4.0417	21.3	7.28	1.5438	1.5301
2018-02-10 17:10:00	4.0833	21.3	7.27	1.564	1.5437
2018-02-10 18:10:00	4.125	21.3	7.28	1.5741	1.5572
2018-02-10 19:10:00	4.1667	21.3	7.29	1.5843	1.5707
2018-02-10 20:10:00	4.2083	21.3	7.29	1.5944	1.5841
2018-02-10 21:10:00	4.25	21.3	7.27	1.6045	1.5975
2018-02-10 22:10:00	4.2917	21.3	7.27	1.6247	1.6108
2018-02-10 23:10:00	4.3333	21.2	7.28	1.6247	1.6241
2018-02-11 00:10:00	4.375	21.3	7.27	1.6449	1.6372
2018-02-11 01:10:00	4.4167	21.3	7.27	1.6449	1.6504
2018-02-11 02:10:00	4.4583	21.3	7.28	1.6752	1.6635
2018-02-11 03:10:00	4.5	21.3	7.27	1.6853	1.6765
2018-02-11 04:10:00	4.5417	21.3	7.27	1.6954	1.6895
2018-02-11 05:10:00	4.5833	21.3	7.28	1.7056	1.7025
2018-02-11 06:10:00	4.625	21.3	7.28	1.7157	1.7153
2018-02-11 07:10:00	4.6667	21.3	7.28	1.7258	1.7282
2018-02-11 08:10:00	4.7083	21.3	7.27	1.7359	1.7409
2018-02-11 09:10:00	4.75	21.3	7.27	1.746	1.7536
2018-02-11 10:10:00	4.7917	21.3	7.27	1.7561	1.7663
2018-02-11 11:10:00	4.8333	21.4	7.27	1.7763	1.7788
2018-02-11 12:10:00	4.875	21.4	7.28	1.7864	1.7915
2018-02-11 13:10:00	4.9167	21.4	7.27	1.7965	1.804
2018-02-11 14:10:00	4.9583	21.4	7.29	1.8066	1.8165
2018-02-11 15:10:00	5.0	21.4	7.27	1.8269	1.829
2018-02-11 16:10:00	5.0417	21.4	7.28	1.837	1.8414
2018-02-11 17:10:00	5.0833	21.4	7.28	1.837	1.8537
2018-02-11 18:10:00	5.125	21.4	7.28	1.8572	1.8659
2018-02-11 19:10:00	5.1667	21.4	7.27	1.8572	1.8781
2018-02-11 20:10:00	5.2083	21.4	7.29	1.8774	1.8902
2018-02-11 21:10:00	5.25	21.4	7.28	1.8774	1.9023
2018-02-11 22:10:00	5.2917	21.4	7.27	1.8976	1.9143
2018-02-11 23:10:00	5.3333	21.4	7.28	1.9077	1.9262
2018-02-12 00:10:00	5.375	21.4	7.28	1.9077	1.9381
2018-02-12 01:10:00	5.4167	21.4	7.27	1.938	1.9499
2018-02-12 02:10:00	5.4583	21.4	7.28	1.9482	1.9616
2018-02-12 03:10:00	5.5	21.4	7.28	1.9583	1.9733
2018-02-12 04:10:00	5.5417	21.4	7.28	1.9583	1.9849
2018-02-12 05:10:00	5.5833	21.4	7.27	1.9785	1.9964
2018-02-12 06:10:00	5.625	21.4	7.28	1.9987	2.0079
2018-02-12 07:10:00	5.6667	20.9	7.29	1.9987	2.0193
2018-02-12 08:10:00	5.7083	20.2	7.27	2.0189	2.0302
2018-02-12 09:10:00	5.75	20.7	7.29	2.029	2.0403
2018-02-12 10:10:00	5.7917	20.1	7.28	2.0391	2.0508
2018-02-12 11:10:00	5.8333	20.2	7.27	2.0492	2.0607
2018-02-12 12:10:00	5.875	20.3	7.28	2.0492	2.0706
2018-02-12 13:10:00	5.9167	20.0	7.28	2.0593	2.0806
2018-02-12 14:10:00	5.9583	20.8	7.29	2.0796	2.0902
2018-02-12 15:10:00	6.0	20.0	7.27	2.0897	2.1006
2018-02-12 16:10:00	6.0417	20.4	7.28	2.1099	2.1101
2018-02-12 17:10:00	6.0833	21.0	7.29	2.0998	2.12
2018-02-12 18:10:00	6.125	21.3	7.29	2.1099	2.1303
2018-02-12 19:10:00	6.1667	21.4	7.29	2.12	2.1409
2018-02-12 20:10:00	6.2083	21.5	7.28	2.1301	2.1515
2018-02-12 21:10:00	6.25	21.6	7.28	2.1301	2.1622
2018-02-12 22:10:00	6.2917	21.7	7.29	2.1402	2.1729
2018-02-12 23:10:00	6.3333	21.7	7.26	2.1503	2.1836
2018-02-13 00:10:00	6.375	21.8	7.29	2.1604	2.1942
2018-02-13 01:10:00	6.4167	21.7	7.27	2.1705	2.2048
2018-02-13 02:10:00	6.4583	21.7	7.29	2.1806	2.2153
2018-02-13 03:10:00	6.5	21.7	7.28	2.1908	2.2257
2018-02-13 04:10:00	6.5417	21.7	7.28	2.2009	2.2361
2018-02-13 05:10:00	6.5833	21.7	7.28	2.2009	2.2464
2018-02-13 06:10:00	6.625	21.6	7.29	2.2211	2.2566
2018-02-13 07:10:00	6.6667	21.6	7.28	2.2211	2.2667
2018-02-13 08:10:00	6.7083	21.1	7.28	2.2312	2.2767
2018-02-13 09:10:00	6.75	20.4	7.28	2.2514	2.2862
2018-02-13 10:10:00	6.7917	20.2	7.29	2.2514	2.295
2018-02-13 11:10:00	6.8333	20.1	7.28	2.2615	2.3036
2018-02-13 12:10:00	6.875	20.2	7.29	2.2716	2.3121
2018-02-13 13:10:00	6.9167	20.1	7.28	2.2817	2.3207
2018-02-13 14:10:00	6.9583	20.1	7.28	2.2817	2.329
2018-02-13 15:10:00	7.0	20.1	7.27	2.2918	2.3374
