# Supplementary material for: Experimental and Model-Based Analysis to Optimize Microalgal Biomass Productivity in a Pilot-Scale Tubular Photobioreactor
Source: Front Bioeng Biotechnol. 2020 May 13;8:453. doi: 10.3389/fbioe.2020.00453 (PMC7247861; doi:10.3389/fbioe.2020.00453)
Supplement: Supplementary file 1 [file Data_Sheet_1.ZIP › suppl_data/fig_data/suppl_data_Fig5_exp_no_7.txt]

datetime	time	temp	pH	cX_data	cX_model
2018-02-14 15:30:00	0.0	20.7	7.25	0.5266	0.5393
2018-02-14 16:30:00	0.0417	20.6	7.28	0.5539	0.5511
2018-02-14 17:30:00	0.0833	21.2	7.2	0.5675	0.5628
2018-02-14 18:30:00	0.125	21.2	7.26	0.5675	0.5753
2018-02-14 19:30:00	0.1667	21.3	7.22	0.5812	0.588
2018-02-14 20:30:00	0.2083	21.3	7.2	0.5812	0.6008
2018-02-14 21:30:00	0.25	21.2	7.21	0.5948	0.6137
2018-02-14 22:30:00	0.2917	21.2	7.23	0.5948	0.6267
2018-02-14 23:30:00	0.3333	21.1	7.27	0.6221	0.6397
2018-02-15 00:30:00	0.375	21.0	7.21	0.6221	0.6527
2018-02-15 01:30:00	0.4167	21.0	7.28	0.6357	0.6656
2018-02-15 02:30:00	0.4583	21.0	7.26	0.6494	0.6787
2018-02-15 03:30:00	0.5	21.0	7.26	0.6766	0.6918
2018-02-15 04:30:00	0.5417	20.9	7.27	0.6903	0.705
2018-02-15 05:30:00	0.5833	20.9	7.22	0.6903	0.7182
2018-02-15 06:30:00	0.625	20.9	7.26	0.7176	0.7314
2018-02-15 07:30:00	0.6667	20.0	7.21	0.7312	0.7447
2018-02-15 08:30:00	0.7083	20.3	7.28	0.7448	0.7569
2018-02-15 09:30:00	0.75	20.6	7.29	0.7585	0.7696
2018-02-15 10:30:00	0.7917	21.1	7.25	0.7585	0.7826
2018-02-15 11:30:00	0.8333	21.5	7.26	0.7721	0.7964
2018-02-15 12:30:00	0.875	21.7	7.28	0.7858	0.8107
2018-02-15 13:30:00	0.9167	21.9	7.26	0.8267	0.8253
2018-02-15 14:30:00	0.9583	22.0	7.24	0.8267	0.8402
2018-02-15 15:30:00	1.0	21.8	7.23	0.8403	0.8553
2018-02-15 16:30:00	1.0417	21.8	7.26	0.8676	0.8702
2018-02-15 17:30:00	1.0833	21.7	7.28	0.8949	0.8851
2018-02-15 18:30:00	1.125	21.6	7.26	0.9085	0.8999
2018-02-15 19:30:00	1.1667	21.5	7.22	0.9358	0.9146
2018-02-15 20:30:00	1.2083	21.4	7.27	0.9358	0.9293
2018-02-15 21:30:00	1.25	21.4	7.28	0.9631	0.9438
2018-02-15 22:30:00	1.2917	21.3	7.29	0.9767	0.9584
2018-02-15 23:30:00	1.3333	21.2	7.28	0.9904	0.9728
2018-02-16 00:30:00	1.375	21.2	7.24	1.004	0.9872
2018-02-16 01:30:00	1.4167	21.2	7.24	1.004	1.0015
2018-02-16 02:30:00	1.4583	21.1	7.27	1.0177	1.0159
2018-02-16 03:30:00	1.5	21.1	7.24	1.0449	1.0301
2018-02-16 04:30:00	1.5417	21.1	7.27	1.0722	1.0444
2018-02-16 05:30:00	1.5833	21.1	7.24	1.0722	1.0587
2018-02-16 06:30:00	1.625	21.1	7.24	1.0995	1.0729
2018-02-16 07:30:00	1.6667	20.3	7.29	1.1131	1.0872
2018-02-16 08:30:00	1.7083	20.4	7.27	1.1268	1.1004
2018-02-16 09:30:00	1.75	20.7	7.28	1.1404	1.1138
2018-02-16 10:30:00	1.7917	21.0	7.25	1.1541	1.1275
2018-02-16 11:30:00	1.8333	21.2	7.26	1.1541	1.1416
2018-02-16 12:30:00	1.875	20.7	7.28	1.1813	1.156
2018-02-16 13:30:00	1.9167	21.1	7.27	1.1813	1.1697
2018-02-16 14:30:00	1.9583	21.6	7.29	1.195	1.1839
2018-02-16 15:30:00	2.0	22.0	7.27	1.2086	1.1987
