# Supplementary material for: Experimental and Model-Based Analysis to Optimize Microalgal Biomass Productivity in a Pilot-Scale Tubular Photobioreactor
Source: Front Bioeng Biotechnol. 2020 May 13;8:453. doi: 10.3389/fbioe.2020.00453 (PMC7247861; doi:10.3389/fbioe.2020.00453)
Supplement: Supplementary file 1 [file Data_Sheet_1.ZIP › suppl_data/fig_data/suppl_data_Fig5_exp_no_8.txt]

datetime	time	temp	pH	cX_data	cX_model
2018-02-22 14:50:00	0.0	20.3	7.26	0.8133	0.8579
2018-02-22 15:50:00	0.0417	20.5	7.24	0.8435	0.8709
2018-02-22 16:50:00	0.0833	20.8	7.23	0.8234	0.8841
2018-02-22 17:50:00	0.125	20.7	7.25	0.8536	0.8978
2018-02-22 18:50:00	0.1667	20.7	7.29	0.8636	0.9114
2018-02-22 19:50:00	0.2083	20.7	7.27	0.8938	0.925
2018-02-22 20:50:00	0.25	20.7	7.28	0.8837	0.9386
2018-02-22 21:50:00	0.2917	20.7	7.27	0.8938	0.9523
2018-02-22 22:50:00	0.3333	20.7	7.26	0.924	0.966
2018-02-22 23:50:00	0.375	20.7	7.23	0.9441	0.9797
2018-02-23 00:50:00	0.4167	20.7	7.28	0.9441	0.9934
2018-02-23 01:50:00	0.4583	20.7	7.28	0.9743	1.0071
2018-02-23 02:50:00	0.5	20.6	7.24	0.9844	1.0208
2018-02-23 03:50:00	0.5417	20.6	7.26	1.0045	1.0344
2018-02-23 04:50:00	0.5833	20.6	7.29	1.0146	1.0481
2018-02-23 05:50:00	0.625	20.5	7.25	1.0347	1.0617
2018-02-23 06:50:00	0.6667	20.3	7.29	1.0146	1.0752
2018-02-23 07:50:00	0.7083	20.5	7.23	1.0548	1.0884
2018-02-23 08:50:00	0.75	20.0	7.29	1.0951	1.1019
2018-02-23 09:50:00	0.7917	20.3	7.26	1.085	1.1148
2018-02-23 10:50:00	0.8333	20.5	7.27	1.0951	1.128
2018-02-23 11:50:00	0.875	20.9	7.27	1.0951	1.1415
2018-02-23 12:50:00	0.9167	21.1	7.27	1.1152	1.1554
2018-02-23 13:50:00	0.9583	21.2	7.26	1.1353	1.1697
2018-02-23 14:50:00	1.0	21.3	7.28	1.1555	1.184
2018-02-23 15:50:00	1.0417	21.5	7.26	1.1756	1.1984
2018-02-23 16:50:00	1.0833	21.5	7.28	1.1756	1.2131
2018-02-23 17:50:00	1.125	21.4	7.28	1.2058	1.2278
2018-02-23 18:50:00	1.1667	21.2	7.25	1.2259	1.2423
2018-02-23 19:50:00	1.2083	21.1	7.25	1.236	1.2566
2018-02-23 20:50:00	1.25	21.0	7.27	1.246	1.2706
2018-02-23 21:50:00	1.2917	21.0	7.29	1.2762	1.2846
2018-02-23 22:50:00	1.3333	20.9	7.25	1.2963	1.2985
2018-02-23 23:50:00	1.375	20.9	7.28	1.3064	1.3122
2018-02-24 00:50:00	1.4167	20.8	7.25	1.3165	1.326
2018-02-24 01:50:00	1.4583	20.8	7.29	1.3265	1.3395
2018-02-24 02:50:00	1.5	20.7	7.28	1.3366	1.3531
2018-02-24 03:50:00	1.5417	20.7	7.26	1.3567	1.3665
2018-02-24 04:50:00	1.5833	20.7	7.25	1.3668	1.3798
2018-02-24 05:50:00	1.625	20.7	7.25	1.3668	1.3931
2018-02-24 06:50:00	1.6667	20.6	7.27	1.3869	1.4064
2018-02-24 07:50:00	1.7083	20.6	7.28	1.397	1.4195
2018-02-24 08:50:00	1.75	20.6	7.25	1.407	1.4326
2018-02-24 09:50:00	1.7917	20.7	7.25	1.4372	1.4457
2018-02-24 10:50:00	1.8333	20.8	7.29	1.4574	1.4588
2018-02-24 11:50:00	1.875	20.9	7.28	1.4775	1.472
2018-02-24 12:50:00	1.9167	21.0	7.27	1.4775	1.4853
2018-02-24 13:50:00	1.9583	21.0	7.26	1.5077	1.4987
2018-02-24 14:50:00	2.0	21.0	7.26	1.5077	1.512
2018-02-24 15:50:00	2.0417	21.1	7.29	1.5278	1.5253
2018-02-24 16:50:00	2.0833	21.1	7.27	1.5379	1.5387
2018-02-24 17:50:00	2.125	21.0	7.27	1.558	1.552
2018-02-24 18:50:00	2.1667	20.9	7.29	1.5882	1.5651
2018-02-24 19:50:00	2.2083	20.8	7.29	1.5781	1.5781
2018-02-24 20:50:00	2.25	20.8	7.28	1.6083	1.5909
2018-02-24 21:50:00	2.2917	20.7	7.27	1.6083	1.6037
2018-02-24 22:50:00	2.3333	20.7	7.27	1.6385	1.6163
2018-02-24 23:50:00	2.375	20.7	7.27	1.6385	1.6288
2018-02-25 00:50:00	2.4167	20.6	7.29	1.6486	1.6413
2018-02-25 01:50:00	2.4583	20.6	7.26	1.6788	1.6536
2018-02-25 02:50:00	2.5	20.6	7.26	1.6788	1.6659
2018-02-25 03:50:00	2.5417	20.5	7.28	1.6989	1.6781
2018-02-25 04:50:00	2.5833	20.5	7.27	1.719	1.6902
2018-02-25 05:50:00	2.625	20.5	7.29	1.7291	1.7022
2018-02-25 06:50:00	2.6667	20.5	7.25	1.7492	1.7142
2018-02-25 07:50:00	2.7083	20.5	7.27	1.7492	1.7261
2018-02-25 08:50:00	2.75	20.5	7.28	1.7794	1.738
2018-02-25 09:50:00	2.7917	20.6	7.25	1.7794	1.7498
2018-02-25 10:50:00	2.8333	20.8	7.25	1.7895	1.7617
2018-02-25 11:50:00	2.875	20.9	7.26	1.8196	1.7737
2018-02-25 12:50:00	2.9167	21.0	7.29	1.8196	1.7858
2018-02-25 13:50:00	2.9583	21.0	7.26	1.8297	1.7979
2018-02-25 14:50:00	3.0	21.0	7.28	1.8498	1.81
2018-02-25 15:50:00	3.0417	21.0	7.28	1.88	1.8221
2018-02-25 16:50:00	3.0833	21.0	7.28	1.88	1.8341
2018-02-25 17:50:00	3.125	20.9	7.27	1.8901	1.846
2018-02-25 18:50:00	3.1667	20.8	7.26	1.9203	1.8577
2018-02-25 19:50:00	3.2083	20.7	7.25	1.9303	1.8693
2018-02-25 20:50:00	3.25	20.7	7.26	1.9203	1.8807
2018-02-25 21:50:00	3.2917	20.7	7.27	1.9605	1.8921
2018-02-25 22:50:00	3.3333	20.6	7.29	1.9505	1.9034
2018-02-25 23:50:00	3.375	20.6	7.26	1.9706	1.9146
2018-02-26 00:50:00	3.4167	20.6	7.29	1.9807	1.9257
2018-02-26 01:50:00	3.4583	20.5	7.26	2.0109	1.9367
2018-02-26 02:50:00	3.5	20.5	7.29	2.0209	1.9476
2018-02-26 03:50:00	3.5417	20.5	7.28	2.0209	1.9584
2018-02-26 04:50:00	3.5833	20.5	7.27	2.031	1.9692
2018-02-26 05:50:00	3.625	20.5	7.27	2.0511	1.9799
2018-02-26 06:50:00	3.6667	20.2	7.28	2.0612	1.9905
2018-02-26 07:50:00	3.7083	20.1	7.26	2.0612	2.0008
