# Supplementary material for: Experimental and Model-Based Analysis to Optimize Microalgal Biomass Productivity in a Pilot-Scale Tubular Photobioreactor
Source: Front Bioeng Biotechnol. 2020 May 13;8:453. doi: 10.3389/fbioe.2020.00453 (PMC7247861; doi:10.3389/fbioe.2020.00453)
Supplement: Supplementary file 1 [file Data_Sheet_1.ZIP › suppl_data/fig_data/suppl_data_Fig5_exp_no_9.txt]

datetime	time	temp	pH	cX_data	cX_model
2018-03-08 15:10:00	0.0	20.8	7.29	0.98	0.8506
2018-03-08 16:10:00	0.0417	20.0	7.28	0.8225	0.8642
2018-03-08 17:10:00	0.0833	19.9	7.29	0.8225	0.8768
2018-03-08 18:10:00	0.125	20.1	7.27	0.845	0.8894
2018-03-08 19:10:00	0.1667	20.0	7.24	0.8675	0.9022
2018-03-08 20:10:00	0.2083	20.0	7.24	0.8675	0.9149
2018-03-08 21:10:00	0.25	20.9	7.25	0.89	0.9276
2018-03-08 22:10:00	0.2917	20.1	7.25	0.9125	0.9415
2018-03-08 23:10:00	0.3333	19.9	7.28	0.935	0.9544
2018-03-09 00:10:00	0.375	20.8	7.28	0.935	0.9671
2018-03-09 01:10:00	0.4167	20.1	7.27	1.0025	0.9809
2018-03-09 02:10:00	0.4583	20.0	7.26	0.9575	0.9938
2018-03-09 03:10:00	0.5	20.7	7.24	1.0025	1.0067
2018-03-09 04:10:00	0.5417	20.0	7.26	1.025	1.0204
2018-03-09 05:10:00	0.5833	20.5	7.27	1.07	1.0332
2018-03-09 06:10:00	0.625	20.1	7.25	1.115	1.0467
2018-03-09 07:10:00	0.6667	20.4	7.27	1.0925	1.0597
2018-03-09 08:10:00	0.7083	20.0	7.28	1.16	1.0731
