# Supplementary material for: Experimental and Model-Based Analysis to Optimize Microalgal Biomass Productivity in a Pilot-Scale Tubular Photobioreactor
Source: Front Bioeng Biotechnol. 2020 May 13;8:453. doi: 10.3389/fbioe.2020.00453 (PMC7247861; doi:10.3389/fbioe.2020.00453)
Supplement: Supplementary file 1 [file Data_Sheet_1.ZIP › suppl_data/fig_data/suppl_data_Fig5_exp_no_10.txt]

datetime	time	temp	pH	cX_data	cX_model
2018-05-28 15:30:00	0.0	30.3	7.27	0.63	0.7474
2018-05-28 16:30:00	0.0417	29.4	7.17	0.7898	0.7647
2018-05-28 17:30:00	0.0833	30.0	7.26	0.7522	0.7838
2018-05-28 18:30:00	0.125	30.2	7.14	0.7898	0.8019
2018-05-28 19:30:00	0.1667	30.4	7.03	0.8556	0.8197
2018-05-28 20:30:00	0.2083	30.6	7.22	0.7992	0.837
2018-05-28 21:30:00	0.25	30.8	7.18	0.9026	0.8536
2018-05-28 22:30:00	0.2917	30.9	7.16	0.9214	0.8696
2018-05-28 23:30:00	0.3333	30.9	7.13	0.9589	0.8851
2018-05-29 00:30:00	0.375	30.9	7.1	0.9683	0.9007
2018-05-29 01:30:00	0.4167	30.9	7.06	0.9683	0.9164
2018-05-29 02:30:00	0.4583	30.8	7.29	0.9495	0.932
2018-05-29 03:30:00	0.5	30.8	7.24	0.9683	0.9482
2018-05-29 04:30:00	0.5417	30.7	7.18	1.0153	0.9643
2018-05-29 05:30:00	0.5833	30.6	7.12	1.0153	0.9809
2018-05-29 06:30:00	0.625	30.5	7.1	1.0247	0.9979
2018-05-29 07:30:00	0.6667	30.4	7.26	1.0435	1.0153
2018-05-29 08:30:00	0.7083	29.8	7.2	1.0435	1.033
2018-05-29 09:30:00	0.75	29.2	7.14	1.0717	1.0523
2018-05-29 10:30:00	0.7917	28.9	7.08	1.1187	1.0725
2018-05-29 11:30:00	0.8333	28.5	7.28	1.1469	1.0929
2018-05-29 12:30:00	0.875	28.6	7.24	1.1563	1.1136
2018-05-29 13:30:00	0.9167	28.6	7.21	1.1751	1.1342
2018-05-29 14:30:00	0.9583	28.7	7.18	1.1563	1.1548
2018-05-29 15:30:00	1.0	28.8	7.16	1.1845	1.1753
2018-05-29 16:30:00	1.0417	29.4	7.17	1.1751	1.1958
2018-05-29 17:30:00	1.0833	29.7	7.2	1.2127	1.2156
2018-05-29 18:30:00	1.125	30.2	7.25	1.2127	1.2349
2018-05-29 19:30:00	1.1667	30.8	7.08	1.2409	1.253
2018-05-29 20:30:00	1.2083	31.2	7.19	1.2127	1.2691
2018-05-29 21:30:00	1.25	31.4	7.28	1.2503	1.2832
2018-05-29 22:30:00	1.2917	31.6	7.16	1.2315	1.296
2018-05-29 23:30:00	1.3333	31.7	7.26	1.2973	1.3074
2018-05-30 00:30:00	1.375	31.7	7.15	1.2691	1.318
2018-05-30 01:30:00	1.4167	31.7	7.24	1.2691	1.3286
2018-05-30 02:30:00	1.4583	31.7	7.12	1.3537	1.3391
2018-05-30 03:30:00	1.5	31.7	7.22	1.3443	1.3497
2018-05-30 04:30:00	1.5417	31.6	7.15	1.3631	1.3602
2018-05-30 05:30:00	1.5833	31.6	7.2	1.3255	1.3715
2018-05-30 06:30:00	1.625	31.5	7.29	1.3537	1.3827
2018-05-30 07:30:00	1.6667	31.4	7.19	1.3631	1.3947
2018-05-30 08:30:00	1.7083	30.7	7.29	1.4007	1.4073
2018-05-30 09:30:00	1.75	30.1	7.17	1.3913	1.4233
2018-05-30 10:30:00	1.7917	29.7	7.22	1.4477	1.4412
2018-05-30 11:30:00	1.8333	29.5	7.29	1.4477	1.4598
2018-05-30 12:30:00	1.875	29.5	7.14	1.5041	1.4786
2018-05-30 13:30:00	1.9167	29.6	7.22	1.5041	1.4973
2018-05-30 14:30:00	1.9583	29.7	7.28	1.5041	1.5159
2018-05-30 15:30:00	2.0	30.2	7.25	1.5323	1.5341
2018-05-30 16:30:00	2.0417	30.7	7.21	1.5511	1.5512
2018-05-30 17:30:00	2.0833	30.8	7.16	1.5323	1.5667
2018-05-30 18:30:00	2.125	31.3	7.13	1.5417	1.5818
2018-05-30 19:29:00	2.166	31.7	7.29	1.5605	1.5942
2018-05-30 20:29:00	2.2076	31.9	7.29	1.5698	1.6041
2018-05-30 21:29:00	2.2493	32.0	7.27	1.6168	1.6124
2018-05-30 22:29:00	2.291	32.0	7.27	1.5886	1.6197
2018-05-30 23:29:00	2.3326	31.9	7.26	1.6356	1.627
2018-05-31 00:29:00	2.3743	31.9	7.26	1.6356	1.6352
2018-05-31 01:28:00	2.4153	31.8	7.25	1.6826	1.6432
2018-05-31 02:28:00	2.4569	31.7	7.25	1.6638	1.6522
2018-05-31 03:28:00	2.4986	31.6	7.25	1.692	1.6619
2018-05-31 04:28:00	2.5403	31.5	7.24	1.6732	1.6724
2018-05-31 05:28:00	2.5819	31.4	7.23	1.6732	1.6834
2018-05-31 06:28:00	2.6236	31.3	7.23	1.6826	1.6951
2018-05-31 07:28:00	2.6653	30.6	7.22	1.7202	1.7072
2018-05-31 08:28:00	2.7069	30.5	7.2	1.7014	1.7223
2018-05-31 09:28:00	2.7486	30.7	7.17	1.739	1.7376
2018-05-31 10:28:00	2.7903	30.7	7.16	1.7484	1.7522
2018-05-31 11:28:00	2.8319	30.9	7.15	1.7578	1.7668
2018-05-31 12:28:00	2.8736	31.1	7.18	1.7766	1.7805
2018-05-31 13:28:00	2.9153	31.3	7.2	1.7766	1.7932
2018-05-31 14:28:00	2.9569	31.5	7.22	1.7954	1.805
2018-05-31 15:28:00	2.9986	31.8	7.24	1.8142	1.8155
2018-05-31 16:28:00	3.0403	32.0	7.22	1.786	1.8239
2018-05-31 17:28:00	3.0819	32.0	7.22	1.833	1.8307
2018-05-31 18:28:00	3.1236	32.1	7.25	1.8612	1.8375
2018-05-31 19:28:00	3.1653	32.3	7.28	1.833	1.8433
2018-05-31 20:28:00	3.2069	32.5	7.28	1.833	1.847
2018-05-31 21:28:00	3.2486	32.6	7.28	1.8612	1.8483
2018-05-31 22:28:00	3.2903	32.6	7.29	1.8424	1.8482
2018-05-31 23:28:00	3.3319	32.5	7.25	1.8988	1.8481
