# Supplementary material for: Experimental and Model-Based Analysis to Optimize Microalgal Biomass Productivity in a Pilot-Scale Tubular Photobioreactor
Source: Front Bioeng Biotechnol. 2020 May 13;8:453. doi: 10.3389/fbioe.2020.00453 (PMC7247861; doi:10.3389/fbioe.2020.00453)
Supplement: Supplementary file 1 [file Data_Sheet_1.ZIP › suppl_data/fig_data/suppl_data_Fig5_exp_no_11.txt]

datetime	time	temp	pH	cX_data	cX_model
2018-10-01 16:30:00	0.0	23.4	7.18	0.9573	0.8734
2018-10-01 17:30:00	0.0417	22.7	7.18	0.9762	0.8903
2018-10-01 18:30:00	0.0833	22.5	7.2	0.9857	0.9064
2018-10-01 19:30:00	0.125	22.1	7.17	0.9952	0.9223
2018-10-01 20:30:00	0.1667	21.7	7.19	1.0047	0.9377
2018-10-01 21:30:00	0.2083	21.5	7.21	1.0236	0.9526
2018-10-01 22:30:00	0.25	21.4	7.21	1.0331	0.9673
2018-10-01 23:30:00	0.2917	21.3	7.2	1.0426	0.9819
2018-10-02 00:30:00	0.3333	21.2	7.17	1.052	0.9964
2018-10-02 01:30:00	0.375	21.1	7.14	1.071	1.0108
2018-10-02 02:30:00	0.4167	21.1	7.22	1.071	1.025
2018-10-02 03:30:00	0.4583	21.0	7.17	1.09	1.0393
2018-10-02 04:30:00	0.5	21.0	7.23	1.09	1.0534
2018-10-02 05:30:00	0.5417	20.9	7.16	1.0994	1.0675
2018-10-02 06:30:00	0.5833	20.9	7.21	1.1089	1.0815
2018-10-02 07:30:00	0.625	20.7	7.15	1.1184	1.0956
2018-10-02 08:30:00	0.6667	20.3	7.2	1.1279	1.1093
2018-10-02 09:30:00	0.7083	20.0	7.21	1.1373	1.1225
2018-10-02 10:30:00	0.75	19.9	7.16	1.1563	1.1354
2018-10-02 11:30:00	0.7917	19.9	7.2	1.1563	1.1481
2018-10-02 12:30:00	0.8333	20.0	7.14	1.1752	1.1608
2018-10-02 13:30:00	0.875	19.9	7.2	1.1847	1.1736
2018-10-02 14:30:00	0.9167	20.0	7.15	1.1942	1.1863
2018-10-02 15:30:00	0.9583	20.0	7.22	1.2037	1.199
2018-10-02 16:30:00	1.0	20.2	7.19	1.2131	1.2118
2018-10-02 17:30:00	1.0417	20.4	7.17	1.2226	1.2248
2018-10-02 18:30:00	1.0833	20.6	7.16	1.2321	1.2381
2018-10-02 19:30:00	1.125	20.8	7.22	1.251	1.2516
2018-10-02 20:30:00	1.1667	20.9	7.21	1.2605	1.2653
2018-10-02 21:30:00	1.2083	21.0	7.2	1.27	1.2791
2018-10-02 22:30:00	1.25	21.1	7.19	1.2795	1.293
2018-10-02 23:30:00	1.2917	21.1	7.18	1.2984	1.307
2018-10-03 00:30:00	1.3333	21.1	7.18	1.3079	1.321
2018-10-03 01:30:00	1.375	21.1	7.17	1.3174	1.335
2018-10-03 02:30:00	1.4167	21.1	7.18	1.3269	1.3489
2018-10-03 03:30:00	1.4583	21.1	7.19	1.3458	1.3628
2018-10-03 04:30:00	1.5	21.1	7.21	1.3553	1.3767
2018-10-03 05:30:00	1.5417	21.1	7.23	1.3648	1.3905
2018-10-03 06:30:00	1.5833	21.1	7.15	1.3742	1.4043
2018-10-03 07:30:00	1.625	21.0	7.18	1.3932	1.418
2018-10-03 08:30:00	1.6667	20.7	7.19	1.4027	1.4316
2018-10-03 09:30:00	1.7083	20.4	7.2	1.4121	1.4448
2018-10-03 10:30:00	1.75	20.2	7.22	1.4311	1.4575
2018-10-03 11:30:00	1.7917	20.1	7.23	1.4406	1.47
2018-10-03 12:30:00	1.8333	20.0	7.15	1.45	1.4824
2018-10-03 13:30:00	1.875	19.9	7.18	1.469	1.4945
2018-10-03 14:30:00	1.9167	19.9	7.21	1.4785	1.5065
2018-10-03 15:30:00	1.9583	19.9	7.16	1.488	1.5185
2018-10-03 16:30:00	2.0	20.2	7.2	1.4974	1.5305
2018-10-03 17:30:00	2.0417	20.4	7.18	1.5069	1.5427
2018-10-03 18:30:00	2.0833	20.6	7.16	1.5164	1.5552
2018-10-03 19:30:00	2.125	20.7	7.23	1.5353	1.5678
2018-10-03 20:30:00	2.1667	20.7	7.23	1.5448	1.5806
2018-10-03 21:30:00	2.2083	20.8	7.22	1.5543	1.5932
2018-10-03 22:30:00	2.25	20.8	7.16	1.5732	1.606
2018-10-03 23:30:00	2.2917	20.8	7.19	1.5827	1.6187
2018-10-04 00:30:00	2.3333	20.8	7.22	1.5922	1.6313
2018-10-04 01:30:00	2.375	20.9	7.17	1.6111	1.6439
2018-10-04 02:30:00	2.4167	20.8	7.21	1.6206	1.6566
2018-10-04 03:30:00	2.4583	20.8	7.17	1.6301	1.6691
2018-10-04 04:30:00	2.5	20.9	7.22	1.649	1.6816
2018-10-04 05:30:00	2.5417	20.9	7.19	1.6585	1.6941
2018-10-04 06:30:00	2.5833	20.9	7.23	1.668	1.7065
2018-10-04 07:30:00	2.625	20.5	7.19	1.687	1.7189
2018-10-04 08:30:00	2.6667	20.6	7.23	1.6964	1.7308
2018-10-04 09:30:00	2.7083	20.7	7.18	1.7059	1.7428
