# Supplementary material for: Experimental and Model-Based Analysis to Optimize Microalgal Biomass Productivity in a Pilot-Scale Tubular Photobioreactor
Source: Front Bioeng Biotechnol. 2020 May 13;8:453. doi: 10.3389/fbioe.2020.00453 (PMC7247861; doi:10.3389/fbioe.2020.00453)
Supplement: Supplementary file 1 [file Data_Sheet_1.ZIP › suppl_data/fig_data/suppl_data_Fig5_exp_no_12.txt]

datetime	time	temp	pH	cX_data	cX_model
2018-10-04 16:45:00	0.0	22.7	7.09	0.4648	0.512
2018-10-04 17:45:00	0.0417	22.3	7.17	0.4836	0.5256
2018-10-04 18:45:00	0.0833	22.2	7.19	0.5024	0.5389
2018-10-04 19:45:00	0.125	22.2	7.2	0.5118	0.5523
2018-10-04 20:45:00	0.1667	22.2	7.22	0.54	0.5658
2018-10-04 21:45:00	0.2083	22.1	7.07	0.5589	0.5795
2018-10-04 22:45:00	0.25	22.1	7.1	0.5777	0.5931
2018-10-04 23:45:00	0.2917	22.0	7.11	0.5871	0.6069
2018-10-05 00:45:00	0.3333	22.0	7.13	0.5965	0.6207
2018-10-05 01:45:00	0.375	22.0	7.13	0.6153	0.6346
2018-10-05 02:45:00	0.4167	21.9	7.11	0.6341	0.6486
2018-10-05 03:45:00	0.4583	21.9	7.1	0.6529	0.6626
2018-10-05 04:45:00	0.5	21.9	7.1	0.6529	0.6767
2018-10-05 05:45:00	0.5417	21.9	7.09	0.6718	0.6909
2018-10-05 06:45:00	0.5833	21.9	7.1	0.6906	0.7052
2018-10-05 07:45:00	0.625	21.7	7.08	0.7	0.7195
2018-10-05 08:45:00	0.6667	21.7	7.08	0.7188	0.7337
2018-10-05 09:45:00	0.7083	21.8	7.1	0.7282	0.748
2018-10-05 10:45:00	0.75	21.9	7.13	0.7376	0.7624
2018-10-05 11:45:00	0.7917	21.9	7.16	0.7564	0.7771
2018-10-05 12:45:00	0.8333	21.9	7.2	0.7752	0.7918
2018-10-05 13:45:00	0.875	21.9	7.18	0.7847	0.8066
2018-10-05 14:45:00	0.9167	22.0	7.13	0.8035	0.8214
2018-10-05 15:45:00	0.9583	22.3	7.23	0.8223	0.8365
2018-10-05 16:45:00	1.0	22.3	7.17	0.8317	0.8519
2018-10-05 17:45:00	1.0417	22.2	7.1	0.8505	0.8674
2018-10-05 18:45:00	1.0833	22.2	7.21	0.8693	0.8828
2018-10-05 19:45:00	1.125	22.1	7.16	0.8787	0.8982
2018-10-05 20:45:00	1.1667	22.1	7.1	0.8976	0.9136
2018-10-05 21:45:00	1.2083	22.0	7.23	0.907	0.929
2018-10-05 22:45:00	1.25	22.0	7.19	0.9258	0.9443
2018-10-05 23:45:00	1.2917	22.0	7.16	0.9446	0.9596
2018-10-06 00:45:00	1.3333	22.0	7.15	0.954	0.975
2018-10-06 01:45:00	1.375	21.9	7.14	0.9728	0.9903
2018-10-06 02:45:00	1.4167	21.9	7.14	0.9916	1.0056
2018-10-06 03:45:00	1.4583	21.9	7.16	1.001	1.0209
2018-10-06 04:45:00	1.5	21.9	7.18	1.0199	1.0361
2018-10-06 05:45:00	1.5417	21.9	7.21	1.0293	1.0514
2018-10-06 06:45:00	1.5833	21.8	7.12	1.0481	1.0667
2018-10-06 07:45:00	1.625	21.8	7.16	1.0669	1.0819
2018-10-06 08:45:00	1.6667	21.8	7.22	1.0763	1.097
2018-10-06 09:45:00	1.7083	21.8	7.16	1.0951	1.1122
2018-10-06 10:45:00	1.75	21.8	7.23	1.1139	1.1273
2018-10-06 11:45:00	1.7917	21.8	7.19	1.1328	1.1425
2018-10-06 12:45:00	1.8333	21.9	7.16	1.1422	1.1576
2018-10-06 13:45:00	1.875	21.9	7.13	1.161	1.1728
2018-10-06 14:45:00	1.9167	22.0	7.13	1.1798	1.1881
2018-10-06 15:45:00	1.9583	22.1	7.13	1.1892	1.2034
2018-10-06 16:45:00	2.0	22.1	7.16	1.208	1.2189
2018-10-06 17:45:00	2.0417	22.2	7.19	1.2174	1.2343
2018-10-06 18:45:00	2.0833	22.2	7.22	1.2363	1.2498
2018-10-06 19:45:00	2.125	22.3	7.14	1.2551	1.2653
2018-10-06 20:45:00	2.1667	22.3	7.19	1.2739	1.2809
2018-10-06 21:45:00	2.2083	22.3	7.13	1.2927	1.2964
2018-10-06 22:45:00	2.25	22.3	7.2	1.3021	1.312
2018-10-06 23:45:00	2.2917	22.3	7.14	1.3209	1.3274
2018-10-07 00:45:00	2.3333	22.3	7.23	1.3397	1.3429
2018-10-07 01:45:00	2.375	22.3	7.2	1.3586	1.3583
2018-10-07 02:45:00	2.4167	22.3	7.19	1.368	1.3736
2018-10-07 03:45:00	2.4583	22.3	7.18	1.3868	1.389
2018-10-07 04:45:00	2.5	22.3	7.16	1.4056	1.4042
2018-10-07 05:45:00	2.5417	22.3	7.15	1.415	1.4195
2018-10-07 06:45:00	2.5833	22.3	7.16	1.4338	1.4346
2018-10-07 07:45:00	2.625	22.3	7.18	1.4526	1.4498
2018-10-07 08:45:00	2.6667	22.3	7.2	1.4621	1.4648
2018-10-07 09:45:00	2.7083	22.3	7.22	1.4809	1.4799
2018-10-07 10:44:00	2.7493	22.3	7.2	1.4997	1.4946
2018-10-07 11:44:00	2.791	22.3	7.19	1.5185	1.5095
2018-10-07 12:44:00	2.8326	22.3	7.22	1.5279	1.5244
2018-10-07 13:44:00	2.8743	22.3	7.2	1.5467	1.5392
2018-10-07 14:44:00	2.916	22.2	7.16	1.5656	1.5539
2018-10-07 15:44:00	2.9576	22.2	7.2	1.575	1.5685
2018-10-07 16:44:00	2.9993	22.2	7.23	1.5938	1.583
2018-10-07 17:44:00	3.041	22.2	7.22	1.6126	1.5974
2018-10-07 18:44:00	3.0826	22.2	7.21	1.622	1.6118
2018-10-07 19:44:00	3.1243	22.2	7.2	1.6408	1.6261
2018-10-07 20:44:00	3.166	22.1	7.2	1.6502	1.6404
2018-10-07 21:44:00	3.2076	22.1	7.2	1.669	1.6544
2018-10-07 22:44:00	3.2493	22.0	7.2	1.6879	1.6685
2018-10-07 23:44:00	3.291	21.9	7.21	1.6973	1.6823
2018-10-08 00:44:00	3.3326	21.9	7.22	1.7161	1.6959
2018-10-08 01:44:00	3.3743	21.8	7.23	1.7255	1.7095
2018-10-08 02:44:00	3.416	21.7	7.16	1.7443	1.7229
2018-10-08 03:44:00	3.4576	21.0	7.18	1.7631	1.7362
2018-10-08 04:44:00	3.4993	20.8	7.18	1.7725	1.7486
2018-10-08 05:44:00	3.541	20.9	7.19	1.7819	1.7607
2018-10-08 06:44:00	3.5826	20.8	7.21	1.8008	1.7728
2018-10-08 07:44:00	3.6243	20.4	7.21	1.8102	1.7848
2018-10-08 08:44:00	3.666	20.2	7.21	1.829	1.7963
2018-10-08 09:44:00	3.7076	20.0	7.21	1.8384	1.8075
2018-10-08 10:44:00	3.7493	20.3	7.2	1.8478	1.8185
2018-10-08 11:44:00	3.791	20.7	7.21	1.8572	1.8297
2018-10-08 12:44:00	3.8326	21.0	7.19	1.8666	1.8413
2018-10-08 13:44:00	3.8743	21.2	7.21	1.8854	1.8532
2018-10-08 14:44:00	3.916	21.4	7.17	1.8948	1.8653
2018-10-08 15:43:00	3.9569	21.6	7.23	1.9043	1.8772
2018-10-08 16:43:00	3.9986	22.1	7.21	1.9137	1.8896
2018-10-08 17:43:00	4.0403	22.5	7.19	1.9325	1.9024
2018-10-08 18:43:00	4.0819	22.7	7.22	1.9419	1.9155
2018-10-08 19:43:00	4.1236	22.9	7.17	1.9607	1.9288
2018-10-08 20:43:00	4.1653	23.0	7.21	1.9701	1.9422
2018-10-08 21:43:00	4.2069	23.1	7.19	1.9795	1.9556
2018-10-08 22:43:00	4.2486	23.1	7.23	1.9983	1.969
2018-10-08 23:43:00	4.2903	23.1	7.2	2.0077	1.9824
2018-10-09 00:43:00	4.3319	23.2	7.18	2.0172	1.9956
2018-10-09 01:43:00	4.3736	23.2	7.23	2.036	2.0089
2018-10-09 02:43:00	4.4153	23.2	7.21	2.0454	2.022
2018-10-09 03:43:00	4.4569	23.2	7.2	2.0548	2.0351
2018-10-09 04:43:00	4.4986	23.2	7.18	2.0642	2.0481
2018-10-09 05:43:00	4.5403	23.2	7.23	2.0736	2.061
2018-10-09 06:43:00	4.5819	23.2	7.22	2.083	2.0738
2018-10-09 07:43:00	4.6236	23.1	7.21	2.1018	2.0866
2018-10-09 08:43:00	4.6653	22.9	7.19	2.1112	2.0991
2018-10-09 09:43:00	4.7069	22.2	7.2	2.1301	2.1114
2018-10-09 10:43:00	4.7486	21.6	7.22	2.1395	2.123
2018-10-09 11:43:00	4.7903	21.4	7.23	2.1489	2.1339
2018-10-09 12:43:00	4.8319	21.1	7.21	2.1583	2.1445
2018-10-09 13:43:00	4.8736	20.9	7.22	2.1677	2.1549
2018-10-09 14:43:00	4.9153	20.7	7.18	2.1771	2.1649
2018-10-09 15:43:00	4.9569	20.7	7.2	2.1865	2.1748
2018-10-09 16:43:00	4.9986	21.1	7.21	2.1959	2.1845
2018-10-09 17:43:00	5.0403	21.4	7.23	2.2053	2.1946
2018-10-09 18:43:00	5.0819	21.7	7.22	2.2053	2.2049
2018-10-09 19:43:00	5.1236	21.8	7.21	2.2147	2.2154
2018-10-09 20:43:00	5.1653	21.7	7.22	2.2335	2.2259
2018-10-09 21:43:00	5.2069	21.7	7.23	2.243	2.2362
2018-10-09 22:43:00	5.2486	21.7	7.23	2.2524	2.2465
2018-10-09 23:43:00	5.2903	21.6	7.23	2.2618	2.2567
2018-10-10 00:43:00	5.3319	21.6	7.2	2.2712	2.2668
2018-10-10 01:43:00	5.3736	21.5	7.19	2.2806	2.2768
2018-10-10 02:43:00	5.4153	21.5	7.2	2.29	2.2866
2018-10-10 03:43:00	5.4569	21.5	7.22	2.3088	2.2964
2018-10-10 04:43:00	5.4986	21.5	7.23	2.3182	2.3061
2018-10-10 05:43:00	5.5403	21.5	7.2	2.3276	2.3158
2018-10-10 06:43:00	5.5819	21.4	7.19	2.337	2.3254
2018-10-10 07:43:00	5.6236	21.3	7.2	2.3464	2.3348
2018-10-10 08:43:00	5.6653	20.9	7.19	2.3559	2.3441
2018-10-10 09:43:00	5.7069	20.7	7.19	2.3653	2.353
2018-10-10 10:43:00	5.7486	20.5	7.23	2.3747	2.3617
2018-10-10 11:43:00	5.7903	20.5	7.21	2.3841	2.3702
2018-10-10 12:43:00	5.8319	20.5	7.2	2.3935	2.3786
2018-10-10 13:43:00	5.8736	20.5	7.19	2.3935	2.387
2018-10-10 14:43:00	5.9153	20.6	7.19	2.4029	2.3953
2018-10-10 15:43:00	5.9569	20.8	7.19	2.4123	2.4036
2018-10-10 16:43:00	5.9986	21.3	7.21	2.4123	2.4121
2018-10-10 17:43:00	6.0403	21.7	7.19	2.4217	2.4209
2018-10-10 18:43:00	6.0819	22.0	7.23	2.4311	2.4299
2018-10-10 19:43:00	6.1236	22.3	7.21	2.4405	2.4391
2018-10-10 20:43:00	6.1653	22.5	7.19	2.4499	2.4485
2018-10-10 21:43:00	6.2069	22.6	7.22	2.4593	2.4579
2018-10-10 22:43:00	6.2486	22.7	7.23	2.4688	2.4673
2018-10-10 23:43:00	6.2903	22.8	7.22	2.4782	2.4768
2018-10-11 00:43:00	6.3319	22.8	7.21	2.4876	2.4862
2018-10-11 01:43:00	6.3736	22.9	7.2	2.497	2.4956
2018-10-11 02:43:00	6.4153	22.9	7.2	2.5064	2.5049
2018-10-11 03:43:00	6.4569	23.0	7.2	2.5158	2.5142
2018-10-11 04:43:00	6.4986	23.0	7.22	2.5252	2.5235
2018-10-11 05:43:00	6.5403	23.0	7.23	2.5346	2.5327
2018-10-11 06:43:00	6.5819	22.9	7.23	2.5346	2.5418
2018-10-11 07:43:00	6.6236	22.4	7.21	2.5534	2.5508
2018-10-11 08:43:00	6.6653	22.6	7.2	2.5534	2.5594
2018-10-11 09:43:00	6.7069	22.7	7.22	2.5628	2.5681
2018-10-11 10:43:00	6.7486	22.7	7.23	2.5723	2.5767
2018-10-11 11:43:00	6.7903	22.9	7.23	2.5817	2.5853
2018-10-11 12:43:00	6.8319	23.1	7.23	2.5817	2.5939
2018-10-11 13:43:00	6.8736	23.1	7.22	2.5911	2.6026
2018-10-11 14:43:00	6.9153	23.2	7.23	2.6005	2.6113
2018-10-11 15:43:00	6.9569	23.3	7.2	2.6099	2.6199
