# Supplementary material for: Experimental and Model-Based Analysis to Optimize Microalgal Biomass Productivity in a Pilot-Scale Tubular Photobioreactor
Source: Front Bioeng Biotechnol. 2020 May 13;8:453. doi: 10.3389/fbioe.2020.00453 (PMC7247861; doi:10.3389/fbioe.2020.00453)
Supplement: Supplementary file 1 [file Data_Sheet_1.ZIP › suppl_data/fig_data/suppl_data_Fig5_exp_no_13.txt]

datetime	time	temp	pH	cX_data	cX_model
2018-10-11 16:55:00	0.0	21.8	6.68	0.4766	0.3841
2018-10-11 17:55:00	0.0417	21.7	7.15	0.4947	0.3951
2018-10-11 18:55:00	0.0833	22.3	7.1	0.4856	0.4061
2018-10-11 19:55:00	0.125	22.6	7.1	0.5037	0.4179
2018-10-11 20:55:00	0.1667	22.7	7.07	0.5217	0.4301
2018-10-11 21:55:00	0.2083	22.7	7.17	0.5307	0.4427
2018-10-11 22:55:00	0.25	22.8	7.2	0.5488	0.4554
2018-10-11 23:55:00	0.2917	22.7	7.14	0.5668	0.4684
2018-10-12 00:55:00	0.3333	22.6	7.08	0.5758	0.4814
2018-10-12 01:55:00	0.375	22.6	7.21	0.5849	0.4946
2018-10-12 02:55:00	0.4167	22.6	7.14	0.6029	0.5079
2018-10-12 03:55:00	0.4583	22.6	7.07	0.6209	0.5213
2018-10-12 04:55:00	0.5	22.6	7.19	0.6209	0.535
2018-10-12 05:55:00	0.5417	22.6	7.11	0.639	0.5487
2018-10-12 06:55:00	0.5833	22.4	7.22	0.648	0.5626
2018-10-12 07:55:00	0.625	22.2	7.13	0.666	0.5765
2018-10-12 08:55:00	0.6667	22.2	7.23	0.675	0.5902
2018-10-12 09:55:00	0.7083	22.3	7.16	0.6841	0.6041
2018-10-12 10:55:00	0.75	22.4	7.08	0.6931	0.6182
2018-10-12 11:55:00	0.7917	22.6	7.19	0.7111	0.6326
2018-10-12 12:55:00	0.8333	22.6	7.12	0.7201	0.6472
2018-10-12 13:55:00	0.875	22.9	7.22	0.7292	0.662
2018-10-12 14:55:00	0.9167	23.2	7.14	0.7382	0.6773
2018-10-12 15:55:00	0.9583	23.4	7.21	0.7472	0.693
2018-10-12 16:55:00	1.0	23.5	7.17	0.7652	0.709
2018-10-12 17:55:00	1.0417	23.7	7.15	0.7743	0.7253
2018-10-12 18:55:00	1.0833	23.6	7.22	0.7923	0.7418
2018-10-12 19:55:00	1.125	23.5	7.13	0.8013	0.7584
2018-10-12 20:55:00	1.1667	23.4	7.2	0.8193	0.775
2018-10-12 21:55:00	1.2083	23.2	7.12	0.8284	0.7915
2018-10-12 22:55:00	1.25	23.1	7.19	0.8464	0.8078
2018-10-12 23:55:00	1.2917	23.0	7.12	0.8554	0.8241
2018-10-13 00:55:00	1.3333	22.9	7.21	0.8735	0.8404
2018-10-13 01:55:00	1.375	22.9	7.18	0.8825	0.8566
2018-10-13 02:55:00	1.4167	22.8	7.16	0.8915	0.8728
2018-10-13 03:55:00	1.4583	22.8	7.14	0.9095	0.889
2018-10-13 04:55:00	1.5	22.8	7.15	0.9276	0.9052
2018-10-13 05:55:00	1.5417	22.8	7.16	0.9366	0.9214
2018-10-13 06:55:00	1.5833	22.7	7.19	0.9546	0.9377
2018-10-13 07:55:00	1.625	22.7	7.22	0.9727	0.9539
2018-10-13 08:55:00	1.6667	22.6	7.14	0.9817	0.9701
2018-10-13 09:55:00	1.7083	22.6	7.2	0.9997	0.9862
2018-10-13 10:55:00	1.75	22.6	7.14	1.0178	1.0024
2018-10-13 11:55:00	1.7917	22.7	7.22	1.0358	1.0185
2018-10-13 12:55:00	1.8333	22.7	7.19	1.0448	1.0348
2018-10-13 13:55:00	1.875	22.8	7.17	1.0629	1.0511
2018-10-13 14:55:00	1.9167	22.8	7.16	1.0809	1.0675
2018-10-13 15:55:00	1.9583	22.8	7.17	1.0989	1.084
2018-10-13 16:55:00	2.0	22.9	7.19	1.108	1.1004
2018-10-13 17:55:00	2.0417	23.0	7.22	1.126	1.1169
2018-10-13 18:55:00	2.0833	23.0	7.14	1.144	1.1336
2018-10-13 19:55:00	2.125	23.0	7.19	1.1621	1.1502
2018-10-13 20:55:00	2.1667	23.0	7.14	1.1801	1.1669
2018-10-13 21:55:00	2.2083	23.0	7.21	1.1891	1.1835
2018-10-13 22:55:00	2.25	22.9	7.16	1.2072	1.2001
2018-10-13 23:55:00	2.2917	22.9	7.23	1.2252	1.2165
2018-10-14 00:55:00	2.3333	22.8	7.19	1.2432	1.233
2018-10-14 01:55:00	2.375	22.7	7.15	1.2613	1.2492
2018-10-14 02:55:00	2.4167	22.7	7.14	1.2703	1.2653
2018-10-14 03:55:00	2.4583	22.6	7.16	1.2883	1.2814
2018-10-14 04:55:00	2.5	22.6	7.15	1.3064	1.2974
2018-10-14 05:55:00	2.5417	22.6	7.16	1.3244	1.3132
2018-10-14 06:55:00	2.5833	22.6	7.18	1.3334	1.3291
2018-10-14 07:55:00	2.625	22.6	7.21	1.3515	1.3449
2018-10-14 08:55:00	2.6667	22.6	7.22	1.3695	1.3607
2018-10-14 09:55:00	2.7083	22.5	7.18	1.3875	1.3764
2018-10-14 10:55:00	2.75	22.6	7.22	1.3966	1.392
2018-10-14 11:55:00	2.7917	22.6	7.17	1.4146	1.4076
2018-10-14 12:55:00	2.8333	22.6	7.23	1.4326	1.4232
2018-10-14 13:55:00	2.875	22.7	7.19	1.4416	1.4387
2018-10-14 14:55:00	2.9167	22.8	7.16	1.4597	1.4543
2018-10-14 15:55:00	2.9583	22.9	7.21	1.4777	1.4699
2018-10-14 16:55:00	3.0	23.0	7.23	1.4958	1.4857
2018-10-14 17:55:00	3.0417	23.0	7.23	1.5048	1.5014
2018-10-14 18:55:00	3.0833	23.0	7.23	1.5228	1.5172
2018-10-14 19:55:00	3.125	23.0	7.22	1.5409	1.5328
2018-10-14 20:55:00	3.1667	22.9	7.2	1.5499	1.5484
2018-10-14 21:55:00	3.2083	22.9	7.17	1.5679	1.5638
2018-10-14 22:55:00	3.25	22.9	7.18	1.5859	1.5791
2018-10-14 23:55:00	3.2917	22.8	7.19	1.595	1.5944
2018-10-15 00:55:00	3.3333	22.8	7.2	1.613	1.6095
2018-10-15 01:55:00	3.375	22.7	7.21	1.631	1.6245
2018-10-15 02:55:00	3.4167	22.7	7.2	1.6401	1.6393
2018-10-15 03:55:00	3.4583	22.6	7.2	1.6581	1.6541
2018-10-15 04:55:00	3.5	22.6	7.23	1.6671	1.6687
2018-10-15 05:55:00	3.5417	22.6	7.18	1.6852	1.6832
2018-10-15 06:55:00	3.5833	22.3	7.22	1.6942	1.6976
2018-10-15 07:55:00	3.625	21.8	7.2	1.7122	1.7117
2018-10-15 08:55:00	3.6667	21.6	7.23	1.7303	1.7251
2018-10-15 09:55:00	3.7083	21.6	7.23	1.7393	1.7382
2018-10-15 10:55:00	3.75	21.5	7.18	1.7483	1.7512
2018-10-15 11:55:00	3.7917	21.5	7.23	1.7663	1.7641
2018-10-15 12:55:00	3.8333	21.7	7.22	1.7753	1.7769
2018-10-15 13:55:00	3.875	21.9	7.21	1.7844	1.7899
2018-10-15 14:55:00	3.9167	21.9	7.21	1.7934	1.803
2018-10-15 15:55:00	3.9583	22.2	7.22	1.8114	1.8161
2018-10-15 16:55:00	4.0	22.6	7.21	1.8204	1.8294
2018-10-15 17:55:00	4.0417	22.7	7.17	1.8295	1.8431
2018-10-15 18:55:00	4.0833	22.7	7.21	1.8475	1.8568
2018-10-15 19:55:00	4.125	22.6	7.17	1.8565	1.8704
2018-10-15 20:55:00	4.1667	22.6	7.22	1.8746	1.8838
2018-10-15 21:55:00	4.2083	22.6	7.18	1.8836	1.8972
2018-10-15 22:55:00	4.25	22.5	7.23	1.8926	1.9104
2018-10-15 23:55:00	4.2917	22.5	7.19	1.9106	1.9235
2018-10-16 00:55:00	4.3333	22.5	7.21	1.9196	1.9365
2018-10-16 01:55:00	4.375	22.4	7.21	1.9287	1.9495
2018-10-16 02:55:00	4.4167	22.4	7.17	1.9467	1.9622
2018-10-16 03:55:00	4.4583	22.3	7.22	1.9557	1.9749
2018-10-16 04:55:00	4.5	22.3	7.18	1.9647	1.9874
2018-10-16 05:55:00	4.5417	22.2	7.23	1.9738	1.9999
2018-10-16 06:55:00	4.5833	22.2	7.19	1.9828	2.0121
2018-10-16 07:55:00	4.625	21.9	7.22	1.9918	2.0243
2018-10-16 08:55:00	4.6667	21.5	7.18	2.0098	2.0361
2018-10-16 09:55:00	4.7083	21.3	7.18	2.0189	2.0474
2018-10-16 10:55:00	4.75	21.1	7.21	2.0279	2.0585
2018-10-16 11:55:00	4.7917	21.1	7.23	2.0369	2.0694
2018-10-16 12:55:00	4.8333	21.1	7.17	2.0459	2.0801
2018-10-16 13:55:00	4.875	21.1	7.2	2.0549	2.0908
2018-10-16 14:55:00	4.9167	21.3	7.23	2.0639	2.1014
2018-10-16 15:55:00	4.9583	21.6	7.2	2.073	2.1122
2018-10-16 16:55:00	5.0	22.2	7.19	2.082	2.1232
2018-10-16 17:55:00	5.0417	22.6	7.19	2.091	2.1347
2018-10-16 18:55:00	5.0833	22.8	7.18	2.1	2.1464
2018-10-16 19:55:00	5.125	23.0	7.18	2.109	2.1583
2018-10-16 20:55:00	5.1667	23.2	7.19	2.1181	2.1703
2018-10-16 21:55:00	5.2083	23.3	7.21	2.1361	2.1823
2018-10-16 22:55:00	5.25	23.4	7.21	2.1451	2.1944
2018-10-16 23:55:00	5.2917	23.4	7.21	2.1541	2.2064
2018-10-17 00:55:00	5.3333	23.5	7.22	2.1632	2.2184
2018-10-17 01:55:00	5.375	23.5	7.23	2.1722	2.2303
2018-10-17 02:55:00	5.4167	23.5	7.18	2.1902	2.2422
2018-10-17 03:55:00	5.4583	23.5	7.19	2.1992	2.254
2018-10-17 04:55:00	5.5	23.5	7.2	2.2083	2.2657
2018-10-17 05:55:00	5.5417	23.5	7.21	2.2173	2.2773
2018-10-17 06:55:00	5.5833	23.4	7.22	2.2263	2.2888
2018-10-17 07:55:00	5.625	23.1	7.23	2.2353	2.3001
2018-10-17 08:55:00	5.6667	22.4	7.23	2.2443	2.3112
2018-10-17 09:55:00	5.7083	21.9	7.22	2.2533	2.3215
2018-10-17 10:55:00	5.75	21.5	7.21	2.2714	2.3314
2018-10-17 11:55:00	5.7917	21.3	7.2	2.2714	2.3409
2018-10-17 12:55:00	5.8333	21.2	7.19	2.2804	2.3501
2018-10-17 13:55:00	5.875	21.2	7.17	2.2894	2.3593
2018-10-17 14:55:00	5.9167	21.2	7.23	2.2984	2.3683
2018-10-17 15:55:00	5.9583	21.5	7.22	2.2984	2.3773
2018-10-17 16:55:00	6.0	21.9	7.18	2.3075	2.3865
2018-10-17 17:55:00	6.0417	22.4	7.21	2.3165	2.3959
2018-10-17 18:55:00	6.0833	22.8	7.18	2.3255	2.4057
2018-10-17 19:55:00	6.125	22.8	7.23	2.3345	2.4156
2018-10-17 20:55:00	6.1667	22.7	7.21	2.3435	2.4256
2018-10-17 21:55:00	6.2083	22.6	7.2	2.3526	2.4353
2018-10-17 22:55:00	6.25	22.5	7.23	2.3616	2.4449
2018-10-17 23:55:00	6.2917	22.4	7.21	2.3706	2.4544
2018-10-18 00:55:00	6.3333	22.4	7.19	2.3796	2.4637
2018-10-18 01:55:00	6.375	22.3	7.23	2.3886	2.4729
2018-10-18 02:55:00	6.4167	22.3	7.21	2.3976	2.4821
2018-10-18 03:55:00	6.4583	22.2	7.19	2.4067	2.4911
2018-10-18 04:55:00	6.5	22.2	7.22	2.4157	2.5
2018-10-18 05:55:00	6.5417	22.1	7.19	2.4247	2.5088
2018-10-18 06:55:00	6.5833	21.8	7.22	2.4337	2.5175
2018-10-18 07:55:00	6.625	21.6	7.21	2.4427	2.5259
2018-10-18 08:55:00	6.6667	21.6	7.21	2.4518	2.5341
2018-10-18 09:55:00	6.7083	21.7	7.23	2.4608	2.5423
2018-10-18 10:55:00	6.75	21.8	7.2	2.4698	2.5505
2018-10-18 11:55:00	6.7917	21.9	7.22	2.4788	2.5586
2018-10-18 12:55:00	6.8333	21.9	7.19	2.4878	2.5668
2018-10-18 13:55:00	6.875	21.9	7.22	2.4969	2.5749
2018-10-18 14:55:00	6.9167	22.0	7.19	2.5059	2.583
2018-10-18 15:55:00	6.9583	22.1	7.22	2.5149	2.5911
2018-10-18 16:55:00	7.0	22.5	7.2	2.5149	2.5991
