# Supplementary material for: Experimental and Model-Based Analysis to Optimize Microalgal Biomass Productivity in a Pilot-Scale Tubular Photobioreactor
Source: Front Bioeng Biotechnol. 2020 May 13;8:453. doi: 10.3389/fbioe.2020.00453 (PMC7247861; doi:10.3389/fbioe.2020.00453)
Supplement: Supplementary file 1 [file Data_Sheet_1.ZIP › suppl_data/fig_data/suppl_data_Fig5_exp_no_14.txt]

datetime	time	temp	pH	cX_data	cX_model
2018-10-18 18:25:00	0.0	23.0	7.23	0.4346	0.3901
2018-10-18 19:25:00	0.0417	23.6	7.09	0.4448	0.4023
2018-10-18 20:25:00	0.0833	24.4	7.17	0.4243	0.4152
2018-10-18 21:25:00	0.125	25.3	7.19	0.4243	0.429
2018-10-18 22:25:00	0.1667	26.2	7.22	0.4346	0.4438
2018-10-18 23:25:00	0.2083	26.6	7.21	0.4448	0.4595
2018-10-19 00:25:00	0.25	26.9	7.2	0.4653	0.4756
2018-10-19 01:25:00	0.2917	27.1	7.17	0.4961	0.4922
2018-10-19 02:25:00	0.3333	27.2	7.12	0.5064	0.5091
2018-10-19 03:25:00	0.375	27.3	7.21	0.5166	0.5263
2018-10-19 04:25:00	0.4167	27.3	7.13	0.5269	0.5437
2018-10-19 05:25:00	0.4583	27.3	7.18	0.5371	0.5615
2018-10-19 06:25:00	0.5	27.3	7.22	0.5679	0.5794
2018-10-19 07:25:00	0.5417	26.6	7.23	0.5884	0.5976
2018-10-19 08:25:00	0.5833	26.6	7.22	0.6089	0.6157
2018-10-19 09:25:00	0.625	26.0	7.21	0.6089	0.634
2018-10-19 10:25:00	0.6667	23.4	7.13	0.6705	0.652
2018-10-19 11:25:00	0.7083	22.0	7.14	0.6807	0.6678
2018-10-19 12:25:00	0.75	22.6	7.16	0.6807	0.682
2018-10-19 13:25:00	0.7917	23.8	7.22	0.6705	0.6971
2018-10-19 14:25:00	0.8333	24.5	7.17	0.6705	0.7136
2018-10-19 15:25:00	0.875	24.3	7.12	0.6807	0.7309
2018-10-19 16:25:00	0.9167	23.4	7.2	0.7012	0.7482
2018-10-19 17:25:00	0.9583	24.1	7.16	0.7115	0.7646
2018-10-19 18:25:00	1.0	24.9	7.15	0.7218	0.7818
2018-10-19 19:25:00	1.0417	25.1	7.15	0.7423	0.8
2018-10-19 20:25:00	1.0833	25.2	7.18	0.7628	0.8185
2018-10-19 21:25:00	1.125	25.1	7.21	0.7833	0.8372
2018-10-19 22:25:00	1.1667	25.1	7.14	0.8243	0.8558
2018-10-19 23:25:00	1.2083	25.1	7.19	0.8551	0.8745
2018-10-20 00:25:00	1.25	25.0	7.13	0.8551	0.8933
2018-10-20 01:25:00	1.2917	25.0	7.21	0.8859	0.912
2018-10-20 02:25:00	1.3333	24.9	7.18	0.9064	0.9308
2018-10-20 03:25:00	1.375	24.9	7.16	0.9064	0.9495
2018-10-20 04:25:00	1.4167	24.8	7.14	0.9474	0.9683
2018-10-20 05:25:00	1.4583	24.8	7.14	0.9577	0.987
2018-10-20 06:24:00	1.4993	24.7	7.14	0.9782	1.0054
2018-10-20 07:24:00	1.541	24.7	7.17	0.9987	1.024
2018-10-20 08:24:00	1.5826	24.6	7.22	1.0089	1.0427
2018-10-20 09:24:00	1.6243	24.6	7.17	1.0294	1.0612
2018-10-20 10:24:00	1.666	24.6	7.15	1.0602	1.0797
2018-10-20 11:24:00	1.7076	24.6	7.15	1.0602	1.0983
2018-10-20 12:24:00	1.7493	24.6	7.17	1.091	1.1168
2018-10-20 13:24:00	1.791	24.6	7.21	1.1218	1.1354
2018-10-20 14:24:00	1.8326	24.6	7.17	1.132	1.1539
2018-10-20 15:24:00	1.8743	24.7	7.18	1.1423	1.1724
2018-10-20 16:24:00	1.916	24.7	7.21	1.173	1.191
2018-10-20 17:24:00	1.9576	24.7	7.19	1.2038	1.2095
2018-10-20 18:24:00	1.9993	24.7	7.17	1.2141	1.228
2018-10-20 19:24:00	2.041	24.7	7.2	1.2346	1.2465
2018-10-20 20:24:00	2.0826	24.6	7.22	1.2551	1.265
2018-10-20 21:24:00	2.1243	24.6	7.2	1.2859	1.2833
2018-10-20 22:24:00	2.166	24.6	7.18	1.2859	1.3015
2018-10-20 23:24:00	2.2076	24.6	7.19	1.3166	1.3197
2018-10-21 00:24:00	2.2493	24.6	7.23	1.3269	1.3379
2018-10-21 01:24:00	2.291	24.5	7.23	1.3474	1.356
2018-10-21 02:24:00	2.3326	24.5	7.19	1.3782	1.3739
2018-10-21 03:24:00	2.3743	24.5	7.18	1.3884	1.3918
2018-10-21 04:24:00	2.416	24.5	7.21	1.4192	1.4096
2018-10-21 05:24:00	2.4576	24.4	7.2	1.4192	1.4274
2018-10-21 06:24:00	2.4993	24.4	7.21	1.45	1.445
2018-10-21 07:24:00	2.541	24.4	7.18	1.4602	1.4625
2018-10-21 08:24:00	2.5826	24.3	7.21	1.4807	1.4799
2018-10-21 09:24:00	2.6243	24.3	7.22	1.5012	1.4972
2018-10-21 10:24:00	2.666	24.3	7.22	1.5218	1.5144
2018-10-21 11:24:00	2.7076	24.3	7.21	1.532	1.5315
2018-10-21 12:24:00	2.7493	24.3	7.22	1.5628	1.5485
2018-10-21 13:24:00	2.791	24.4	7.2	1.5833	1.5655
2018-10-21 14:24:00	2.8326	24.5	7.21	1.5935	1.5824
2018-10-21 15:24:00	2.8743	24.5	7.18	1.5935	1.5994
2018-10-21 16:24:00	2.916	24.6	7.23	1.6141	1.6163
2018-10-21 17:24:00	2.9576	24.6	7.22	1.6346	1.6333
2018-10-21 18:24:00	2.9993	24.6	7.21	1.6346	1.6501
2018-10-21 19:24:00	3.041	24.6	7.2	1.6653	1.6668
2018-10-21 20:24:00	3.0826	24.5	7.2	1.7064	1.6835
2018-10-21 21:24:00	3.1243	24.5	7.2	1.7064	1.6999
2018-10-21 22:24:00	3.166	24.5	7.21	1.7166	1.7163
2018-10-21 23:24:00	3.2076	24.4	7.21	1.7269	1.7326
2018-10-22 00:24:00	3.2493	24.4	7.21	1.7679	1.7487
2018-10-22 01:24:00	3.291	24.4	7.22	1.7884	1.7646
2018-10-22 02:24:00	3.3326	24.4	7.22	1.7884	1.7805
2018-10-22 03:24:00	3.3743	24.4	7.2	1.7987	1.7963
2018-10-22 04:24:00	3.416	24.3	7.21	1.8294	1.812
2018-10-22 05:24:00	3.4576	24.3	7.23	1.8294	1.8275
2018-10-22 06:24:00	3.4993	24.3	7.2	1.8602	1.8429
2018-10-22 07:24:00	3.541	23.8	7.21	1.8602	1.8582
2018-10-22 08:24:00	3.5826	23.5	7.21	1.891	1.8729
2018-10-22 09:24:00	3.6243	23.4	7.22	1.9012	1.8873
2018-10-22 10:24:00	3.666	23.4	7.22	1.9115	1.9014
2018-10-22 11:24:00	3.7076	23.4	7.23	1.932	1.9155
2018-10-22 12:24:00	3.7493	23.4	7.19	1.9525	1.9295
2018-10-22 13:24:00	3.791	23.3	7.2	1.9525	1.9433
2018-10-22 14:24:00	3.8326	23.2	7.21	1.9628	1.957
2018-10-22 15:24:00	3.8743	23.1	7.2	1.9833	1.9705
2018-10-22 16:24:00	3.916	23.7	7.19	1.9935	1.9839
2018-10-22 17:24:00	3.9576	24.1	7.21	2.0038	1.9977
2018-10-22 18:24:00	3.9993	24.3	7.21	2.0141	2.0118
2018-10-22 19:24:00	4.041	24.3	7.2	2.0346	2.0259
2018-10-22 20:24:00	4.0826	24.3	7.19	2.0448	2.04
2018-10-22 21:24:00	4.1243	24.3	7.2	2.0551	2.0539
2018-10-22 22:24:00	4.166	24.3	7.2	2.0653	2.0678
2018-10-22 23:24:00	4.2076	24.2	7.2	2.0859	2.0815
2018-10-23 00:24:00	4.2493	24.2	7.2	2.1064	2.0951
2018-10-23 01:24:00	4.291	24.2	7.2	2.1064	2.1086
2018-10-23 02:24:00	4.3326	24.2	7.21	2.1269	2.1219
2018-10-23 03:24:00	4.3743	24.1	7.21	2.1371	2.1352
2018-10-23 04:24:00	4.416	24.1	7.22	2.1576	2.1483
2018-10-23 05:24:00	4.4576	24.1	7.23	2.1679	2.1613
2018-10-23 06:24:00	4.4993	24.0	7.2	2.1987	2.1742
2018-10-23 07:24:00	4.541	24.0	7.21	2.1987	2.1869
2018-10-23 08:24:00	4.5826	23.6	7.23	2.2192	2.1995
2018-10-23 09:24:00	4.6243	23.3	7.2	2.2397	2.2117
2018-10-23 10:24:00	4.666	23.4	7.22	2.2397	2.2235
2018-10-23 11:24:00	4.7076	23.4	7.23	2.25	2.2353
2018-10-23 12:24:00	4.7493	23.6	7.2	2.2705	2.2471
2018-10-23 13:24:00	4.791	23.4	7.22	2.2807	2.2589
2018-10-23 14:24:00	4.8326	23.2	7.22	2.291	2.2705
2018-10-23 15:24:00	4.8743	23.1	7.21	2.3115	2.2818
2018-10-23 16:24:00	4.916	23.6	7.21	2.3218	2.2929
2018-10-23 17:24:00	4.9576	23.9	7.22	2.332	2.3044
2018-10-23 18:24:00	4.9993	24.2	7.22	2.3423	2.316
2018-10-23 19:24:00	5.041	24.3	7.22	2.3423	2.3278
2018-10-23 20:24:00	5.0826	24.4	7.22	2.3525	2.3395
2018-10-23 21:24:00	5.1243	24.5	7.2	2.373	2.3512
2018-10-23 22:24:00	5.166	24.5	7.21	2.373	2.3629
2018-10-23 23:24:00	5.2076	24.6	7.22	2.3833	2.3744
2018-10-24 00:24:00	5.2493	24.6	7.22	2.3935	2.386
2018-10-24 01:24:00	5.291	24.6	7.21	2.4038	2.3974
2018-10-24 02:24:00	5.3326	24.6	7.21	2.4141	2.4088
2018-10-24 03:24:00	5.3743	24.6	7.22	2.4448	2.42
2018-10-24 04:24:00	5.416	24.6	7.22	2.4448	2.4312
2018-10-24 05:24:00	5.4576	24.6	7.23	2.4551	2.4422
2018-10-24 06:24:00	5.4993	24.6	7.21	2.4653	2.4532
2018-10-24 07:24:00	5.541	24.6	7.21	2.4756	2.464
2018-10-24 08:24:00	5.5826	24.2	7.2	2.4961	2.4748
2018-10-24 09:24:00	5.6243	22.8	7.22	2.5064	2.4852
2018-10-24 10:24:00	5.666	20.9	7.21	2.5576	2.4946
2018-10-24 11:24:00	5.7076	21.6	7.21	2.5576	2.5025
2018-10-24 12:24:00	5.7493	22.1	7.23	2.5474	2.5109
2018-10-24 13:24:00	5.791	22.4	7.21	2.5474	2.5196
2018-10-24 14:24:00	5.8326	22.6	7.23	2.5679	2.5284
2018-10-24 15:24:00	5.8743	22.8	7.23	2.5679	2.5373
2018-10-24 16:24:00	5.916	23.5	7.23	2.5782	2.5462
2018-10-24 17:24:00	5.9576	24.0	7.21	2.5884	2.5556
2018-10-24 18:24:00	5.9993	24.4	7.22	2.5679	2.5652
2018-10-24 19:24:00	6.041	24.6	7.23	2.5987	2.5749
2018-10-24 20:24:00	6.0826	24.5	7.21	2.6089	2.5847
2018-10-24 21:24:00	6.1243	24.5	7.22	2.6192	2.5944
2018-10-24 22:24:00	6.166	24.5	7.23	2.6192	2.6039
2018-10-24 23:24:00	6.2076	24.5	7.21	2.6294	2.6134
2018-10-25 00:24:00	6.2493	24.5	7.21	2.65	2.6227
2018-10-25 01:24:00	6.291	24.6	7.21	2.6602	2.632
2018-10-25 02:24:00	6.3326	24.6	7.21	2.6807	2.6413
2018-10-25 03:24:00	6.3743	24.6	7.22	2.691	2.6505
2018-10-25 04:24:00	6.416	24.6	7.22	2.6807	2.6596
2018-10-25 05:24:00	6.4576	24.6	7.21	2.7012	2.6686
2018-10-25 06:24:00	6.4993	24.6	7.22	2.7012	2.6775
2018-10-25 07:24:00	6.541	24.2	7.21	2.7217	2.6863
2018-10-25 08:24:00	6.5826	24.3	7.23	2.7217	2.6949
2018-10-25 09:24:00	6.6243	24.5	7.21	2.7115	2.7034
2018-10-25 10:24:00	6.666	24.2	7.22	2.7217	2.712
2018-10-25 11:24:00	6.7076	22.8	7.21	2.7525	2.7203
2018-10-25 12:24:00	6.7493	22.2	7.2	2.773	2.7278
2018-10-25 13:24:00	6.791	22.9	7.23	2.7628	2.7348
2018-10-25 14:24:00	6.8326	23.8	7.23	2.773	2.7423
2018-10-25 15:24:00	6.8743	23.0	7.22	2.7833	2.7501
2018-10-25 16:24:00	6.916	23.0	7.22	2.7935	2.7574
2018-10-25 17:24:00	6.9576	23.7	7.21	2.7935	2.7647
2018-10-25 18:24:00	6.9993	24.3	7.22	2.691	2.7723
