# Supplementary material for: Experimental and Model-Based Analysis to Optimize Microalgal Biomass Productivity in a Pilot-Scale Tubular Photobioreactor
Source: Front Bioeng Biotechnol. 2020 May 13;8:453. doi: 10.3389/fbioe.2020.00453 (PMC7247861; doi:10.3389/fbioe.2020.00453)
Supplement: Supplementary file 1 [file Data_Sheet_1.ZIP › suppl_data/fig_data/suppl_data_Fig5_exp_no_15.txt]

datetime	time	temp	pH	cX_data	cX_model
2018-10-26 14:55:00	0.0	24.7	7.12	0.6593	0.668
2018-10-26 15:55:00	0.0417	24.8	7.13	0.649	0.6852
2018-10-26 16:55:00	0.0833	24.9	7.15	0.6593	0.7027
2018-10-26 17:55:00	0.125	25.0	7.18	0.6593	0.7204
2018-10-26 18:55:00	0.1667	24.9	7.23	0.6901	0.7383
2018-10-26 19:55:00	0.2083	24.9	7.16	0.7003	0.7563
2018-10-26 20:55:00	0.25	24.8	7.13	0.7311	0.7743
2018-10-26 21:55:00	0.2917	24.8	7.23	0.7516	0.7923
2018-10-26 22:55:00	0.3333	24.8	7.22	0.7619	0.8105
2018-10-26 23:55:00	0.375	24.7	7.23	0.7619	0.8287
2018-10-27 00:55:00	0.4167	24.7	7.13	0.7824	0.8469
2018-10-27 01:55:00	0.4583	24.7	7.18	0.8132	0.8652
2018-10-27 02:55:00	0.5	24.7	7.14	0.8234	0.8835
2018-10-27 03:55:00	0.5417	24.7	7.22	0.8439	0.9019
2018-10-27 04:55:00	0.5833	24.7	7.21	0.8542	0.9204
2018-10-27 05:55:00	0.625	24.7	7.23	0.8747	0.9388
2018-10-27 06:55:00	0.6667	24.7	7.16	0.9055	0.9574
2018-10-27 07:55:00	0.7083	24.6	7.21	0.9158	0.9759
2018-10-27 08:55:00	0.75	24.6	7.18	0.9363	0.9944
2018-10-27 09:55:00	0.7917	24.6	7.16	0.9568	1.0129
2018-10-27 10:55:00	0.8333	24.6	7.17	0.9773	1.0315
2018-10-27 11:55:00	0.875	24.6	7.21	0.9978	1.05
2018-10-27 12:55:00	0.9167	24.6	7.17	1.0183	1.0686
2018-10-27 13:55:00	0.9583	24.6	7.21	1.0491	1.0871
2018-10-27 14:55:00	1.0	24.6	7.21	1.0594	1.1057
2018-10-27 15:55:00	1.0417	24.6	7.16	1.0799	1.1242
2018-10-27 16:55:00	1.0833	24.7	7.21	1.1004	1.1427
2018-10-27 17:55:00	1.125	24.6	7.18	1.1312	1.1613
2018-10-27 18:55:00	1.1667	24.6	7.2	1.1312	1.1798
2018-10-27 19:55:00	1.2083	24.6	7.23	1.1619	1.1983
2018-10-27 20:55:00	1.25	24.5	7.17	1.1825	1.2167
2018-10-27 21:55:00	1.2917	24.5	7.21	1.203	1.235
2018-10-27 22:55:00	1.3333	24.4	7.19	1.2132	1.2533
2018-10-27 23:55:00	1.375	24.4	7.21	1.244	1.2714
2018-10-28 00:55:00	1.4167	24.3	7.19	1.244	1.2895
2018-10-28 01:55:00	1.4583	24.3	7.19	1.2645	1.3074
2018-10-28 02:55:00	1.5	24.2	7.2	1.285	1.3252
2018-10-28 02:55:00	1.5	24.1	7.22	1.3261	1.3252
2018-10-28 03:55:00	1.5417	24.1	7.18	1.3466	1.3428
2018-10-28 04:55:00	1.5833	24.1	7.21	1.3774	1.3604
2018-10-28 05:55:00	1.625	24.0	7.18	1.3774	1.3779
2018-10-28 06:55:00	1.6667	24.0	7.18	1.3979	1.3952
2018-10-28 07:55:00	1.7083	24.0	7.19	1.4286	1.4124
2018-10-28 08:55:00	1.75	24.0	7.2	1.4492	1.4296
2018-10-28 09:55:00	1.7917	23.9	7.21	1.4594	1.4468
2018-10-28 10:55:00	1.8333	23.9	7.22	1.5005	1.4637
2018-10-28 11:55:00	1.875	23.9	7.2	1.5005	1.4806
2018-10-28 12:55:00	1.9167	24.0	7.21	1.5005	1.4974
2018-10-28 13:55:00	1.9583	23.9	7.22	1.521	1.5143
2018-10-28 14:55:00	2.0	23.9	7.22	1.5517	1.531
2018-10-28 15:55:00	2.0417	23.9	7.22	1.562	1.5476
2018-10-28 16:55:00	2.0833	23.9	7.23	1.5723	1.5641
2018-10-28 17:55:00	2.125	23.9	7.2	1.5825	1.5806
2018-10-28 18:55:00	2.1667	23.9	7.2	1.6133	1.597
2018-10-28 19:55:00	2.2083	23.9	7.22	1.6441	1.6133
2018-10-28 20:55:00	2.25	23.9	7.2	1.6543	1.6295
2018-10-28 21:55:00	2.2917	23.9	7.21	1.6543	1.6456
2018-10-28 22:55:00	2.3333	23.9	7.22	1.6851	1.6617
2018-10-28 23:55:00	2.375	23.8	7.19	1.6851	1.6776
2018-10-29 00:55:00	2.4167	23.8	7.22	1.6954	1.6934
2018-10-29 01:55:00	2.4583	23.7	7.22	1.7364	1.7091
2018-10-29 02:55:00	2.5	23.7	7.22	1.7364	1.7246
2018-10-29 03:55:00	2.5417	23.7	7.21	1.7466	1.74
2018-10-29 04:55:00	2.5833	23.7	7.22	1.7672	1.7553
2018-10-29 05:55:00	2.625	23.6	7.22	1.7774	1.7706
2018-10-29 06:55:00	2.6667	23.4	7.21	1.8185	1.7856
2018-10-29 07:55:00	2.7083	23.0	7.21	1.8287	1.8004
2018-10-29 08:55:00	2.75	22.6	7.22	1.839	1.8147
2018-10-29 09:55:00	2.7917	22.4	7.21	1.839	1.8284
2018-10-29 10:55:00	2.8333	22.3	7.19	1.88	1.8419
2018-10-29 11:55:00	2.875	22.1	7.22	1.88	1.8551
2018-10-29 12:55:00	2.9167	22.0	7.22	1.8903	1.8681
2018-10-29 13:55:00	2.9583	22.1	7.22	1.921	1.881
2018-10-29 14:55:00	3.0	22.0	7.22	1.9313	1.8938
2018-10-29 15:55:00	3.0417	22.2	7.2	1.921	1.9065
2018-10-29 16:55:00	3.0833	22.9	7.2	1.9313	1.9193
2018-10-29 17:55:00	3.125	23.3	7.21	1.9621	1.9327
2018-10-29 18:55:00	3.1667	23.6	7.21	1.9621	1.9465
2018-10-29 19:55:00	3.2083	23.9	7.22	1.9928	1.9605
2018-10-29 20:55:00	3.25	24.1	7.22	2.0134	1.9746
2018-10-29 21:55:00	3.2917	24.2	7.21	2.0134	1.9889
2018-10-29 22:55:00	3.3333	24.3	7.23	2.0236	2.0031
2018-10-29 23:55:00	3.375	24.3	7.22	2.0441	2.0173
2018-10-30 00:55:00	3.4167	24.4	7.22	2.0646	2.0314
2018-10-30 01:55:00	3.4583	24.4	7.22	2.0749	2.0455
2018-10-30 02:55:00	3.5	24.5	7.21	2.1057	2.0595
2018-10-30 03:55:00	3.5417	24.6	7.21	2.0954	2.0735
2018-10-30 04:55:00	3.5833	24.7	7.2	2.1159	2.0875
2018-10-30 05:55:00	3.625	24.7	7.22	2.1262	2.1014
2018-10-30 06:55:00	3.6667	24.8	7.23	2.1467	2.1152
2018-10-30 07:55:00	3.7083	24.6	7.21	2.1467	2.129
2018-10-30 08:55:00	3.75	24.1	7.22	2.1672	2.1426
2018-10-30 09:55:00	3.7917	23.8	7.22	2.1877	2.1556
2018-10-30 10:55:00	3.8333	23.6	7.21	2.1877	2.1683
2018-10-30 11:55:00	3.875	23.5	7.21	2.2083	2.1807
2018-10-30 12:55:00	3.9167	23.5	7.23	2.2288	2.1929
2018-10-30 13:55:00	3.9583	23.5	7.21	2.2288	2.2051
2018-10-30 14:55:00	4.0	23.4	7.23	2.239	2.2171
2018-10-30 15:55:00	4.0417	23.8	7.2	2.2493	2.229
2018-10-30 16:55:00	4.0833	24.4	7.2	2.2698	2.2411
2018-10-30 17:55:00	4.125	24.7	7.22	2.2698	2.2536
2018-10-30 18:55:00	4.1667	24.7	7.23	2.2801	2.2663
2018-10-30 19:55:00	4.2083	24.7	7.22	2.3006	2.2788
2018-10-30 20:55:00	4.25	24.6	7.21	2.3108	2.2912
2018-10-30 21:55:00	4.2917	24.6	7.23	2.3314	2.3034
2018-10-30 22:55:00	4.3333	24.5	7.22	2.3416	2.3156
2018-10-30 23:55:00	4.375	24.6	7.22	2.3519	2.3275
2018-10-31 00:55:00	4.4167	24.5	7.21	2.3621	2.3395
2018-10-31 01:55:00	4.4583	24.5	7.21	2.3724	2.3512
2018-10-31 02:55:00	4.5	24.5	7.21	2.3929	2.3629
2018-10-31 03:55:00	4.5417	24.5	7.21	2.3826	2.3745
2018-10-31 04:55:00	4.5833	24.5	7.21	2.4032	2.3859
2018-10-31 05:55:00	4.625	24.5	7.21	2.4134	2.3973
2018-10-31 06:55:00	4.6667	24.4	7.22	2.4134	2.4086
2018-10-31 07:55:00	4.7083	24.1	7.23	2.4339	2.4197
2018-10-31 08:55:00	4.75	23.7	7.21	2.4442	2.4305
2018-10-31 09:55:00	4.7917	23.4	7.22	2.4647	2.441
2018-10-31 10:55:00	4.8333	23.2	7.23	2.475	2.4511
2018-10-31 11:55:00	4.875	23.0	7.21	2.4852	2.4611
2018-10-31 12:55:00	4.9167	23.0	7.22	2.4955	2.4708
2018-10-31 13:55:00	4.9583	22.9	7.2	2.5057	2.4804
2018-10-31 14:55:00	5.0	22.9	7.22	2.5263	2.4899
2018-10-31 15:55:00	5.0417	23.2	7.22	2.5263	2.4993
2018-10-31 16:55:00	5.0833	23.5	7.2	2.5365	2.5088
2018-10-31 17:55:00	5.125	23.8	7.21	2.5468	2.5185
2018-10-31 18:55:00	5.1667	23.9	7.23	2.5468	2.5283
2018-10-31 19:55:00	5.2083	24.0	7.21	2.5673	2.538
2018-10-31 20:55:00	5.25	24.1	7.23	2.5673	2.5478
2018-10-31 21:55:00	5.2917	24.1	7.19	2.5878	2.5575
2018-10-31 22:55:00	5.3333	24.2	7.21	2.5878	2.5671
2018-10-31 23:55:00	5.375	24.2	7.23	2.5878	2.5767
2018-11-01 00:55:00	5.4167	24.2	7.18	2.6083	2.5863
2018-11-01 01:55:00	5.4583	24.1	7.2	2.6186	2.5957
2018-11-01 02:55:00	5.5	24.2	7.22	2.6288	2.605
2018-11-01 03:55:00	5.5417	24.1	7.21	2.6391	2.6143
2018-11-01 04:54:00	5.5826	24.1	7.22	2.6596	2.6233
2018-11-01 05:54:00	5.6243	24.1	7.21	2.6699	2.6323
2018-11-01 06:54:00	5.666	23.8	7.23	2.6699	2.6413
2018-11-01 07:54:00	5.7076	23.6	7.21	2.6801	2.6501
2018-11-01 08:54:00	5.7493	23.8	7.23	2.6904	2.6586
2018-11-01 09:54:00	5.791	23.9	7.18	2.6904	2.6672
2018-11-01 10:54:00	5.8326	24.1	7.2	2.7109	2.6757
2018-11-01 11:54:00	5.8743	24.2	7.23	2.7006	2.6843
2018-11-01 12:54:00	5.916	24.3	7.23	2.7109	2.6929
2018-11-01 13:54:00	5.9576	24.4	7.19	2.7314	2.7014
2018-11-01 14:54:00	5.9993	24.5	7.19	2.7417	2.7099
2018-11-01 15:54:00	6.041	24.5	7.22	2.7519	2.7184
2018-11-01 16:54:00	6.0826	24.7	7.19	2.7519	2.7268
2018-11-01 17:54:00	6.1243	24.9	7.22	2.7622	2.7353
2018-11-01 18:54:00	6.166	25.0	7.21	2.7724	2.7437
