# Supplementary material for: Experimental and Model-Based Analysis to Optimize Microalgal Biomass Productivity in a Pilot-Scale Tubular Photobioreactor
Source: Front Bioeng Biotechnol. 2020 May 13;8:453. doi: 10.3389/fbioe.2020.00453 (PMC7247861; doi:10.3389/fbioe.2020.00453)
Supplement: Supplementary file 1 [file Data_Sheet_1.ZIP › suppl_data/fig_data/suppl_data_Fig3.txt]

temp_data	phi_data_Omega_1	phi_data_Omega_2	temp_model_Omega_1	phi_model_Omega_1	temp_model_Omega_2	phi_model_Omega_2	temp_model_Omega_f	phi_model_Omega_f	qph_data	muopt_estimates_Omega_1	muopt_estimates_Omega_2	qph_model	muopt_model_Omega_1	muopt_model_Omega_2	muopt_model_Omega_f
19.8	0.7898	0.8155	12.7	0.0	0.0	0.0	2.3	0.0	0.59	0.1556	0.1499	0.0	-0.279	-0.3185	-0.3499
19.9	0.6381	0.6659	12.9	0.0006	0.3	0.0002	2.6	0.0002	0.74	0.2564	0.2507	0.0404	-0.2402	-0.274	-0.3012
20.0	0.6254	0.6556	13.1	0.0025	0.7	0.0007	2.9	0.0008	0.88	0.3877	0.3603	0.0808	-0.2026	-0.2314	-0.2548
20.1	0.6201	0.6479	13.4	0.0056	1.0	0.0016	3.2	0.0018	1.04	0.3539	0.3348	0.1212	-0.166	-0.1906	-0.2107
20.2	0.64	0.6713	13.6	0.0098	1.3	0.0028	3.5	0.0033	1.19	0.474	0.4446	0.1616	-0.1305	-0.1514	-0.1687
20.3	0.6454	0.6771	13.8	0.0152	1.6	0.0044	3.9	0.0051	1.33	0.5083	0.4834	0.202	-0.096	-0.1138	-0.1287
20.4	0.6305	0.6613	14.0	0.0217	2.0	0.0064	4.2	0.0074	1.49	0.7553	0.6988	0.2424	-0.0625	-0.0776	-0.0904
20.5	0.63	0.661	14.2	0.0292	2.3	0.0086	4.5	0.01	1.63	0.6171	0.6016	0.2828	-0.0298	-0.0428	-0.0539
20.6	0.6796	0.7111	14.4	0.0378	2.6	0.0113	4.8	0.0131	1.73	0.5732	0.5946	0.3232	0.002	-0.0093	-0.0189
20.7	0.6566	0.6849	14.7	0.0474	2.9	0.0143	5.1	0.0165	1.94	0.9885	1.0101	0.3636	0.0329	0.023	0.0146
20.8	0.618	0.6413	14.9	0.0579	3.3	0.0176	5.4	0.0204				0.404	0.063	0.0541	0.0467
20.9	0.6032	0.6275	15.1	0.0694	3.6	0.0213	5.7	0.0247				0.4444	0.0923	0.0841	0.0775
21.0	0.5636	0.5887	15.3	0.0817	3.9	0.0253	6.0	0.0293				0.4848	0.1209	0.1131	0.107
21.1	0.6027	0.6319	15.5	0.0949	4.3	0.0297	6.3	0.0344				0.5253	0.1488	0.1411	0.1354
21.2	0.6737	0.7135	15.7	0.1089	4.6	0.0344	6.6	0.0398				0.5657	0.1759	0.1682	0.1628
21.3	0.7002	0.7368	15.9	0.1237	4.9	0.0395	6.9	0.0457				0.6061	0.2024	0.1943	0.1891
21.4	0.7071	0.7397	16.2	0.1393	5.2	0.0449	7.2	0.0519				0.6465	0.2283	0.2197	0.2144
21.5	0.7265	0.757	16.4	0.1555	5.6	0.0507	7.5	0.0585				0.6869	0.2535	0.2442	0.2388
21.6	0.7305	0.7612	16.6	0.1724	5.9	0.0568	7.8	0.0655				0.7273	0.2781	0.2679	0.2623
21.7	0.6662	0.6898	16.8	0.1899	6.2	0.0632	8.1	0.0729				0.7677	0.3022	0.2909	0.285
21.8	0.7346	0.7731	17.0	0.2081	6.5	0.07	8.4	0.0807				0.8081	0.3257	0.3132	0.307
21.9	0.6978	0.7292	17.2	0.2267	6.9	0.0771	8.7	0.0889				0.8485	0.3487	0.3348	0.3281
22.0	0.7214	0.7507	17.4	0.2459	7.2	0.0846	9.0	0.0974				0.8889	0.3711	0.3558	0.3486
22.1	0.7484	0.7848	17.7	0.2656	7.5	0.0924	9.4	0.1063				0.9293	0.393	0.3762	0.3685
22.2	0.6255	0.6493	17.9	0.2858	7.9	0.1005	9.7	0.1156				0.9697	0.4145	0.396	0.3876
22.3	0.6677	0.7067	18.1	0.3063	8.2	0.1089	10.0	0.1253				1.0101	0.4355	0.4152	0.4062
22.4	0.6981	0.7355	18.3	0.3272	8.5	0.1177	10.3	0.1353				1.0505	0.456	0.4339	0.4242
22.5	0.6852	0.7111	18.5	0.3484	8.8	0.1268	10.6	0.1457				1.0909	0.4761	0.4521	0.4416
22.6	0.702	0.7264	18.7	0.3699	9.2	0.1363	10.9	0.1564				1.1313	0.4957	0.4698	0.4585
22.7	0.7646	0.8007	19.0	0.3917	9.5	0.1461	11.2	0.1675				1.1717	0.515	0.487	0.475
22.8	0.785	0.8214	19.2	0.4136	9.8	0.1562	11.5	0.179				1.2121	0.5338	0.5038	0.4909
22.9	0.7621	0.8007	19.4	0.4358	10.1	0.1666	11.8	0.1908				1.2525	0.5523	0.5201	0.5064
23.0	0.8352	0.8747	19.6	0.4581	10.5	0.1773	12.1	0.203				1.2929	0.5704	0.536	0.5214
23.1	0.8746	0.9078	19.8	0.4804	10.8	0.1884	12.4	0.2155				1.3333	0.5881	0.5515	0.536
23.2	0.6633	0.6993	20.0	0.5028	11.1	0.1998	12.7	0.2284				1.3737	0.6055	0.5666	0.5502
23.3	0.7032	0.7103	20.2	0.5253	11.5	0.2115	13.0	0.2415				1.4141	0.6225	0.5814	0.564
23.4	0.8116	0.8023	20.5	0.5477	11.8	0.2235	13.3	0.2551				1.4545	0.6392	0.5957	0.5774
23.5	0.8198	0.8114	20.7	0.57	12.1	0.2358	13.6	0.2689				1.4949	0.6555	0.6098	0.5905
23.6	0.9498	0.9156	20.9	0.5922	12.4	0.2484	13.9	0.2831				1.5354	0.6716	0.6235	0.6033
23.7	0.924	0.8907	21.1	0.6143	12.8	0.2613	14.2	0.2975				1.5758	0.6873	0.6368	0.6157
23.8	0.8234	0.8166	21.3	0.6362	13.1	0.2746	14.6	0.3123				1.6162	0.7028	0.6499	0.6278
23.9	0.7915	0.7844	21.5	0.6579	13.4	0.2881	14.9	0.3274				1.6566	0.718	0.6626	0.6395
24.0	0.9008	0.9235	21.8	0.6793	13.7	0.3019	15.2	0.3428				1.697	0.7328	0.6751	0.651
24.1	0.7938	0.7652	22.0	0.7003	14.1	0.316	15.5	0.3584				1.7374	0.7474	0.6873	0.6622
24.2	0.9406	0.9473	22.2	0.721	14.4	0.3304	15.8	0.3744				1.7778	0.7618	0.6992	0.6732
24.3	1.0041	1.0132	22.4	0.7413	14.7	0.345	16.1	0.3906				1.8182	0.7759	0.7109	0.6839
24.4	0.9772	0.9852	22.6	0.7612	15.1	0.36	16.4	0.4071				1.8586	0.7897	0.7222	0.6943
24.5	0.9713	1.0074	22.8	0.7806	15.4	0.3752	16.7	0.4238				1.899	0.8033	0.7334	0.7044
24.6	1.1091	1.162	23.0	0.7995	15.7	0.3907	17.0	0.4408				1.9394	0.8167	0.7443	0.7144
24.7	1.0796	1.1241	23.3	0.8178	16.0	0.4064	17.3	0.4581				1.9798	0.8298	0.755	0.7241
24.8	0.9888	0.997	23.5	0.8355	16.4	0.4224	17.6	0.4755				2.0202	0.8427	0.7654	0.7336
24.9	1.0875	1.0956	23.7	0.8525	16.7	0.4387	17.9	0.4932				2.0606	0.8554	0.7757	0.7429
25.1	0.9809	1.0602	23.9	0.8688	17.0	0.4551	18.2	0.511				2.101	0.8678	0.7857	0.7519
28.6	1.0564	1.1167	24.1	0.8844	17.3	0.4718	18.5	0.5291				2.1414	0.8801	0.7955	0.7608
28.7	0.9036	0.9551	24.3	0.8992	17.7	0.4888	18.8	0.5473				2.1818	0.8921	0.8052	0.7695
28.8	0.5775	0.6104	24.6	0.9132	18.0	0.5059	19.1	0.5657				2.2222	0.904	0.8146	0.778
28.9	0.5903	0.624	24.8	0.9263	18.3	0.5233	19.4	0.5842				2.2626	0.9156	0.8239	0.7863
29.0	0.5529	0.5844	25.0	0.9385	18.7	0.5408	19.8	0.6028				2.303	0.9271	0.8329	0.7944
29.2	0.7292	0.7754	25.2	0.9497	19.0	0.5585	20.1	0.6215				2.3434	0.9384	0.8418	0.8024
29.3	0.679	0.7222	25.4	0.9599	19.3	0.5764	20.4	0.6403				2.3838	0.9495	0.8506	0.8102
29.4	0.7112	0.7562	25.6	0.9691	19.6	0.5945	20.7	0.6592				2.4242	0.9604	0.8591	0.8179
29.5	0.7051	0.7495	25.8	0.9772	20.0	0.6127	21.0	0.6781				2.4646	0.9712	0.8675	0.8253
29.6	0.8119	0.8667	26.1	0.9841	20.3	0.631	21.3	0.697				2.5051	0.9818	0.8758	0.8327
29.7	0.9078	0.9728	26.3	0.9898	20.6	0.6494	21.6	0.7159				2.5455	0.9922	0.8839	0.8399
29.8	0.8232	0.8785	26.5	0.9943	20.9	0.6679	21.9	0.7347				2.5859	1.0025	0.8918	0.8469
29.9	0.7969	0.8502	26.7	0.9976	21.3	0.6865	22.2	0.7534				2.6263	1.0126	0.8996	0.8539
30.0	0.824	0.8867	26.9	0.9995	21.6	0.7051	22.5	0.772				2.6667	1.0225	0.9073	0.8607
30.1	0.6817	0.7281	27.1	1.0	21.9	0.7237	22.8	0.7904				2.7071	1.0323	0.9148	0.8673
30.2	0.7342	0.7848	27.4	0.9991	22.3	0.7423	23.1	0.8086				2.7475	1.042	0.9222	0.8738
30.3	0.7625	0.8157	27.6	0.9967	22.6	0.7608	23.4	0.8265				2.7879	1.0515	0.9294	0.8803
30.4	0.7628	0.8168	27.8	0.9928	22.9	0.7793	23.7	0.8441				2.8283	1.0609	0.9366	0.8865
30.5	0.7631	0.8208	28.0	0.9874	23.2	0.7976	24.0	0.8613				2.8687	1.0701	0.9436	0.8927
30.6	0.6514	0.6969	28.2	0.9803	23.6	0.8158	24.3	0.878				2.9091	1.0792	0.9505	0.8988
30.7	0.6706	0.7161	28.4	0.9716	23.9	0.8337	24.6	0.8942				2.9495	1.0882	0.9573	0.9047
30.8	0.8134	0.8599	28.6	0.9612	24.2	0.8513	24.9	0.9097				2.9899	1.0971	0.964	0.9106
30.9	0.6892	0.7353	28.9	0.949	24.5	0.8685	25.3	0.9245				3.0303	1.1058	0.9705	0.9163
31.0	0.9098	0.9512	29.1	0.9351	24.9	0.8854	25.6	0.9385				3.0707	1.1144	0.977	0.922
31.1	0.9336	0.9756	29.3	0.9192	25.2	0.9016	25.9	0.9514				3.1111	1.1229	0.9833	0.9275
31.2	0.7778	0.8147	29.5	0.9015	25.5	0.9173	26.2	0.9633				3.1515	1.1312	0.9895	0.933
31.3	0.7564	0.7936	29.7	0.8818	25.9	0.9322	26.5	0.9739				3.1919	1.1395	0.9957	0.9383
31.4	0.7126	0.7501	29.9	0.8601	26.2	0.9461	26.8	0.983				3.2323	1.1476	1.0017	0.9436
31.5	0.5539	0.5851	30.2	0.8364	26.5	0.9591	27.1	0.9904				3.2727	1.1556	1.0077	0.9488
31.6	0.5429	0.5742	30.4	0.8106	26.8	0.9707	27.4	0.9959				3.3131	1.1636	1.0135	0.9539
31.7	0.4726	0.4975	30.6	0.7826	27.2	0.9809	27.7	0.9992				3.3535	1.1714	1.0193	0.9589
31.8	0.7262	0.7427	30.8	0.7524	27.5	0.9892	28.0	0.9999				3.3939	1.1791	1.025	0.9638
31.9	0.8189	0.8375	31.0	0.7199	27.8	0.9955	28.3	0.9977				3.4343	1.1867	1.0306	0.9687
32.0	0.6999	0.7158	31.2	0.6852	28.1	0.9992	28.6	0.992				3.4747	1.1942	1.0361	0.9734
