# Supplementary material for: Experimental and Model-Based Analysis to Optimize Microalgal Biomass Productivity in a Pilot-Scale Tubular Photobioreactor
Source: Front Bioeng Biotechnol. 2020 May 13;8:453. doi: 10.3389/fbioe.2020.00453 (PMC7247861; doi:10.3389/fbioe.2020.00453)
Supplement: Supplementary file 1 [file Data_Sheet_1.ZIP › suppl_data/fig_data/suppl_data_Fig6_A.txt]

t_cyc	cX_0	Pr
1.0	0.02	0.066
1.0	0.16	0.3001
1.0	0.3	0.3997
1.0	0.44	0.4519
1.0	0.59	0.481
1.0	0.73	0.4929
1.0	0.87	0.495
1.0	1.01	0.4901
1.0	1.15	0.4798
1.0	1.29	0.4654
1.0	1.43	0.4477
1.0	1.58	0.4259
1.0	1.72	0.4031
1.0	1.86	0.3786
1.0	2.0	0.3525
1.4286	0.02	0.0919
1.4286	0.16	0.3386
1.4286	0.3	0.4246
1.4286	0.44	0.4655
1.4286	0.59	0.4856
1.4286	0.73	0.4913
1.4286	0.87	0.4887
1.4286	1.01	0.4803
1.4286	1.15	0.4675
1.4286	1.29	0.4514
1.4286	1.43	0.4325
1.4286	1.58	0.4099
1.4286	1.72	0.387
1.4286	1.86	0.3626
1.4286	2.0	0.3369
1.8571	0.02	0.1245
1.8571	0.16	0.3699
1.8571	0.3	0.4415
1.8571	0.44	0.4723
1.8571	0.59	0.4848
1.8571	0.73	0.4855
1.8571	0.87	0.4793
1.8571	1.01	0.4683
1.8571	1.15	0.4537
1.8571	1.29	0.4364
1.8571	1.43	0.4168
1.8571	1.58	0.3939
1.8571	1.72	0.371
1.8571	1.86	0.3469
1.8571	2.0	0.3218
2.2857	0.02	0.1613
2.2857	0.16	0.3935
2.2857	0.3	0.4513
2.2857	0.44	0.4736
2.2857	0.59	0.4799
2.2857	0.73	0.4767
2.2857	0.87	0.4678
2.2857	1.01	0.4549
2.2857	1.15	0.439
2.2857	1.29	0.4209
2.2857	1.43	0.401
2.2857	1.58	0.3781
2.2857	1.72	0.3554
2.2857	1.86	0.3318
2.2857	2.0	0.3073
2.7143	0.02	0.199
2.7143	0.16	0.4098
2.7143	0.3	0.4555
2.7143	0.44	0.4706
2.7143	0.59	0.472
2.7143	0.73	0.4658
2.7143	0.87	0.4548
2.7143	1.01	0.4406
2.7143	1.15	0.4239
2.7143	1.29	0.4054
2.7143	1.43	0.3853
2.7143	1.58	0.3626
2.7143	1.72	0.3403
2.7143	1.86	0.3172
2.7143	2.0	0.2935
3.1429	0.02	0.2343
3.1429	0.16	0.4198
3.1429	0.3	0.4551
3.1429	0.44	0.4643
3.1429	0.59	0.462
3.1429	0.73	0.4534
3.1429	0.87	0.4409
3.1429	1.01	0.4258
3.1429	1.15	0.4086
3.1429	1.29	0.3899
3.1429	1.43	0.37
3.1429	1.58	0.3476
3.1429	1.72	0.3258
3.1429	1.86	0.3033
3.1429	2.0	0.2803
3.5714	0.02	0.2648
3.5714	0.16	0.4247
3.5714	0.3	0.4512
3.5714	0.44	0.4558
3.5714	0.59	0.4504
3.5714	0.73	0.4401
3.5714	0.87	0.4266
3.5714	1.01	0.4109
3.5714	1.15	0.3934
3.5714	1.29	0.3748
3.5714	1.43	0.3551
3.5714	1.58	0.3331
3.5714	1.72	0.3118
3.5714	1.86	0.2901
3.5714	2.0	0.2678
4.0	0.02	0.2899
4.0	0.16	0.4254
4.0	0.3	0.4447
4.0	0.44	0.4456
4.0	0.59	0.4379
4.0	0.73	0.4263
4.0	0.87	0.4121
4.0	1.01	0.396
4.0	1.15	0.3785
4.0	1.29	0.36
4.0	1.43	0.3407
4.0	1.58	0.3192
4.0	1.72	0.2985
4.0	1.86	0.2774
4.0	2.0	0.2559
4.4286	0.02	0.3093
4.4286	0.16	0.4229
4.4286	0.3	0.4364
4.4286	0.44	0.4343
4.4286	0.59	0.4248
4.4286	0.73	0.4124
4.4286	0.87	0.3977
4.4286	1.01	0.3814
4.4286	1.15	0.3641
4.4286	1.29	0.3458
4.4286	1.43	0.3268
4.4286	1.58	0.3059
4.4286	1.72	0.2859
4.4286	1.86	0.2655
4.4286	2.0	0.2448
4.8571	0.02	0.3236
4.8571	0.16	0.418
4.8571	0.3	0.4267
4.8571	0.44	0.4222
4.8571	0.59	0.4115
4.8571	0.73	0.3984
4.8571	0.87	0.3835
4.8571	1.01	0.3672
4.8571	1.15	0.35
4.8571	1.29	0.3321
4.8571	1.43	0.3136
4.8571	1.58	0.2933
4.8571	1.72	0.2739
4.8571	1.86	0.2542
4.8571	2.0	0.2342
5.2857	0.02	0.3334
5.2857	0.16	0.4113
5.2857	0.3	0.4161
5.2857	0.44	0.4098
5.2857	0.59	0.3981
5.2857	0.73	0.3846
5.2857	0.87	0.3696
5.2857	1.01	0.3535
5.2857	1.15	0.3365
5.2857	1.29	0.319
5.2857	1.43	0.301
5.2857	1.58	0.2813
5.2857	1.72	0.2625
5.2857	1.86	0.2435
5.2857	2.0	0.2242
5.7143	0.02	0.3394
5.7143	0.16	0.4033
5.7143	0.3	0.4049
5.7143	0.44	0.3973
5.7143	0.59	0.3849
5.7143	0.73	0.3712
5.7143	0.87	0.3561
5.7143	1.01	0.3402
5.7143	1.15	0.3236
5.7143	1.29	0.3065
5.7143	1.43	0.289
5.7143	1.58	0.2699
5.7143	1.72	0.2517
5.7143	1.86	0.2334
5.7143	2.0	0.2148
6.1429	0.02	0.3424
6.1429	0.16	0.3944
6.1429	0.3	0.3935
6.1429	0.44	0.3848
6.1429	0.59	0.3719
6.1429	0.73	0.3581
6.1429	0.87	0.3432
6.1429	1.01	0.3275
6.1429	1.15	0.3113
6.1429	1.29	0.2946
6.1429	1.43	0.2776
6.1429	1.58	0.2591
6.1429	1.72	0.2416
6.1429	1.86	0.2239
6.1429	2.0	0.206
6.5714	0.02	0.3428
6.5714	0.16	0.3848
6.5714	0.3	0.3819
6.5714	0.44	0.3724
6.5714	0.59	0.3592
6.5714	0.73	0.3454
6.5714	0.87	0.3307
6.5714	1.01	0.3153
6.5714	1.15	0.2995
6.5714	1.29	0.2833
6.5714	1.43	0.2668
6.5714	1.58	0.2489
6.5714	1.72	0.232
6.5714	1.86	0.2149
6.5714	2.0	0.1976
7.0	0.02	0.3413
7.0	0.16	0.3749
7.0	0.3	0.3704
7.0	0.44	0.3603
7.0	0.59	0.3469
7.0	0.73	0.3332
7.0	0.87	0.3187
7.0	1.01	0.3037
7.0	1.15	0.2883
7.0	1.29	0.2725
7.0	1.43	0.2566
7.0	1.58	0.2392
7.0	1.72	0.2229
7.0	1.86	0.2064
7.0	2.0	0.1898
