# Supplementary material for: Experimental and Model-Based Analysis to Optimize Microalgal Biomass Productivity in a Pilot-Scale Tubular Photobioreactor
Source: Front Bioeng Biotechnol. 2020 May 13;8:453. doi: 10.3389/fbioe.2020.00453 (PMC7247861; doi:10.3389/fbioe.2020.00453)
Supplement: Supplementary file 1 [file Data_Sheet_1.ZIP › suppl_data/fig_data/suppl_data_Fig6_B_C_D.txt]

t_cyc	temp	cX_0	Pr
1.0	18.0	0.02	0.0221
1.0	18.0	0.16	0.1241
1.0	18.0	0.3	0.1793
1.0	18.0	0.44	0.212
1.0	18.0	0.59	0.2325
1.0	18.0	0.73	0.2429
1.0	18.0	0.87	0.2475
1.0	18.0	1.01	0.2477
1.0	18.0	1.15	0.2447
1.0	18.0	1.29	0.239
1.0	18.0	1.43	0.2312
1.0	18.0	1.58	0.2211
1.0	18.0	1.72	0.2101
1.0	18.0	1.86	0.198
1.0	18.0	2.0	0.1849
1.0	19.0	0.02	0.0259
1.0	19.0	0.16	0.1423
1.0	19.0	0.3	0.2035
1.0	19.0	0.44	0.2392
1.0	19.0	0.59	0.2614
1.0	19.0	0.73	0.2724
1.0	19.0	0.87	0.277
1.0	19.0	1.01	0.2769
1.0	19.0	1.15	0.2731
1.0	19.0	1.29	0.2665
1.0	19.0	1.43	0.2577
1.0	19.0	1.58	0.2462
1.0	19.0	1.72	0.2339
1.0	19.0	1.86	0.2203
1.0	19.0	2.0	0.2057
1.0	20.0	0.02	0.0301
1.0	20.0	0.16	0.1617
1.0	20.0	0.3	0.229
1.0	20.0	0.44	0.2676
1.0	20.0	0.59	0.2912
1.0	20.0	0.73	0.3027
1.0	20.0	0.87	0.3073
1.0	20.0	1.01	0.3066
1.0	20.0	1.15	0.3021
1.0	20.0	1.29	0.2946
1.0	20.0	1.43	0.2846
1.0	20.0	1.58	0.2717
1.0	20.0	1.72	0.258
1.0	20.0	1.86	0.2429
1.0	20.0	2.0	0.2267
1.0	21.0	0.02	0.0348
1.0	21.0	0.16	0.1822
1.0	21.0	0.3	0.2553
1.0	21.0	0.44	0.2967
1.0	21.0	0.59	0.3216
1.0	21.0	0.73	0.3335
1.0	21.0	0.87	0.3379
1.0	21.0	1.01	0.3367
1.0	21.0	1.15	0.3314
1.0	21.0	1.29	0.3228
1.0	21.0	1.43	0.3117
1.0	21.0	1.58	0.2974
1.0	21.0	1.72	0.2822
1.0	21.0	1.86	0.2656
1.0	21.0	2.0	0.2477
1.0	22.0	0.02	0.0398
1.0	22.0	0.16	0.2034
1.0	22.0	0.3	0.2821
1.0	22.0	0.44	0.3261
1.0	22.0	0.59	0.3522
1.0	22.0	0.73	0.3643
1.0	22.0	0.87	0.3684
1.0	22.0	1.01	0.3666
1.0	22.0	1.15	0.3604
1.0	22.0	1.29	0.3508
1.0	22.0	1.43	0.3384
1.0	22.0	1.58	0.3227
1.0	22.0	1.72	0.3061
1.0	22.0	1.86	0.2879
1.0	22.0	2.0	0.2685
1.0	23.0	0.02	0.0452
1.0	23.0	0.16	0.2249
1.0	23.0	0.3	0.3089
1.0	23.0	0.44	0.3551
1.0	23.0	0.59	0.3822
1.0	23.0	0.73	0.3944
1.0	23.0	0.87	0.3982
1.0	23.0	1.01	0.3958
1.0	23.0	1.15	0.3887
1.0	23.0	1.29	0.378
1.0	23.0	1.43	0.3644
1.0	23.0	1.58	0.3473
1.0	23.0	1.72	0.3292
1.0	23.0	1.86	0.3096
1.0	23.0	2.0	0.2886
1.0	24.0	0.02	0.0507
1.0	24.0	0.16	0.2461
1.0	24.0	0.3	0.3349
1.0	24.0	0.44	0.3831
1.0	24.0	0.59	0.4109
1.0	24.0	0.73	0.4232
1.0	24.0	0.87	0.4265
1.0	24.0	1.01	0.4234
1.0	24.0	1.15	0.4155
1.0	24.0	1.29	0.4037
1.0	24.0	1.43	0.389
1.0	24.0	1.58	0.3704
1.0	24.0	1.72	0.3511
1.0	24.0	1.86	0.33
1.0	24.0	2.0	0.3075
1.0	25.0	0.02	0.0561
1.0	25.0	0.16	0.266
1.0	25.0	0.3	0.359
1.0	25.0	0.44	0.4088
1.0	25.0	0.59	0.4372
1.0	25.0	0.73	0.4494
1.0	25.0	0.87	0.4523
1.0	25.0	1.01	0.4486
1.0	25.0	1.15	0.4398
1.0	25.0	1.29	0.427
1.0	25.0	1.43	0.4112
1.0	25.0	1.58	0.3914
1.0	25.0	1.72	0.3708
1.0	25.0	1.86	0.3484
1.0	25.0	2.0	0.3245
1.0	26.0	0.02	0.061
1.0	26.0	0.16	0.2831
1.0	26.0	0.3	0.3795
1.0	26.0	0.44	0.4306
1.0	26.0	0.59	0.4594
1.0	26.0	0.73	0.4715
1.0	26.0	0.87	0.474
1.0	26.0	1.01	0.4697
1.0	26.0	1.15	0.4601
1.0	26.0	1.29	0.4466
1.0	26.0	1.43	0.4298
1.0	26.0	1.58	0.409
1.0	26.0	1.72	0.3873
1.0	26.0	1.86	0.3638
1.0	26.0	2.0	0.3388
1.0	27.0	0.02	0.0646
1.0	27.0	0.16	0.2955
1.0	27.0	0.3	0.3943
1.0	27.0	0.44	0.4462
1.0	27.0	0.59	0.4752
1.0	27.0	0.73	0.4872
1.0	27.0	0.87	0.4894
1.0	27.0	1.01	0.4846
1.0	27.0	1.15	0.4746
1.0	27.0	1.29	0.4604
1.0	27.0	1.43	0.443
1.0	27.0	1.58	0.4213
1.0	27.0	1.72	0.3989
1.0	27.0	1.86	0.3747
1.0	27.0	2.0	0.3489
1.0	28.0	0.02	0.066
1.0	28.0	0.16	0.3001
1.0	28.0	0.3	0.3996
1.0	28.0	0.44	0.4519
1.0	28.0	0.59	0.481
1.0	28.0	0.73	0.4929
1.0	28.0	0.87	0.495
1.0	28.0	1.01	0.49
1.0	28.0	1.15	0.4798
1.0	28.0	1.29	0.4654
1.0	28.0	1.43	0.4477
1.0	28.0	1.58	0.4258
1.0	28.0	1.72	0.4031
1.0	28.0	1.86	0.3786
1.0	28.0	2.0	0.3525
1.0	29.0	0.02	0.0636
1.0	29.0	0.16	0.292
1.0	29.0	0.3	0.39
1.0	29.0	0.44	0.4417
1.0	29.0	0.59	0.4707
1.0	29.0	0.73	0.4827
1.0	29.0	0.87	0.485
1.0	29.0	1.01	0.4803
1.0	29.0	1.15	0.4704
1.0	29.0	1.29	0.4564
1.0	29.0	1.43	0.4392
1.0	29.0	1.58	0.4178
1.0	29.0	1.72	0.3956
1.0	29.0	1.86	0.3715
1.0	29.0	2.0	0.346
1.0	30.0	0.02	0.0554
1.0	30.0	0.16	0.2634
1.0	30.0	0.3	0.3559
1.0	30.0	0.44	0.4055
1.0	30.0	0.59	0.4338
1.0	30.0	0.73	0.446
1.0	30.0	0.87	0.449
1.0	30.0	1.01	0.4454
1.0	30.0	1.15	0.4367
1.0	30.0	1.29	0.4241
1.0	30.0	1.43	0.4084
1.0	30.0	1.58	0.3887
1.0	30.0	1.72	0.3683
1.0	30.0	1.86	0.3461
1.0	30.0	2.0	0.3224
1.0	31.0	0.02	0.0395
1.0	31.0	0.16	0.2021
1.0	31.0	0.3	0.2805
1.0	31.0	0.44	0.3243
1.0	31.0	0.59	0.3503
1.0	31.0	0.73	0.3624
1.0	31.0	0.87	0.3665
1.0	31.0	1.01	0.3648
1.0	31.0	1.15	0.3587
1.0	31.0	1.29	0.3491
1.0	31.0	1.43	0.3368
1.0	31.0	1.58	0.3212
1.0	31.0	1.72	0.3046
1.0	31.0	1.86	0.2866
1.0	31.0	2.0	0.2672
1.0	32.0	0.02	0.0156
1.0	32.0	0.16	0.0913
1.0	32.0	0.3	0.1345
1.0	32.0	0.44	0.1608
1.0	32.0	0.59	0.1778
1.0	32.0	0.73	0.1867
1.0	32.0	0.87	0.1909
1.0	32.0	1.01	0.1916
1.0	32.0	1.15	0.1897
1.0	32.0	1.29	0.1857
1.0	32.0	1.43	0.1799
1.0	32.0	1.58	0.1722
1.0	32.0	1.72	0.1639
1.0	32.0	1.86	0.1546
1.0	32.0	2.0	0.1445
3.5	18.0	0.02	0.0574
3.5	18.0	0.16	0.1804
3.5	18.0	0.3	0.218
3.5	18.0	0.44	0.2346
3.5	18.0	0.59	0.2418
3.5	18.0	0.73	0.2427
3.5	18.0	0.87	0.2401
3.5	18.0	1.01	0.2349
3.5	18.0	1.15	0.2279
3.5	18.0	1.29	0.2193
3.5	18.0	1.43	0.2097
3.5	18.0	1.58	0.1983
3.5	18.0	1.72	0.1869
3.5	18.0	1.86	0.1748
3.5	18.0	2.0	0.1622
3.5	19.0	0.02	0.0737
3.5	19.0	0.16	0.2094
3.5	19.0	0.3	0.2475
3.5	19.0	0.44	0.2636
3.5	19.0	0.59	0.2697
3.5	19.0	0.73	0.2696
3.5	19.0	0.87	0.2658
3.5	19.0	1.01	0.2594
3.5	19.0	1.15	0.2511
3.5	19.0	1.29	0.2413
3.5	19.0	1.43	0.2304
3.5	19.0	1.58	0.2176
3.5	19.0	1.72	0.2049
3.5	19.0	1.86	0.1915
3.5	19.0	2.0	0.1775
3.5	20.0	0.02	0.093
3.5	20.0	0.16	0.2395
3.5	20.0	0.3	0.2776
3.5	20.0	0.44	0.2928
3.5	20.0	0.59	0.2977
3.5	20.0	0.73	0.2963
3.5	20.0	0.87	0.2913
3.5	20.0	1.01	0.2836
3.5	20.0	1.15	0.274
3.5	20.0	1.29	0.2629
3.5	20.0	1.43	0.2506
3.5	20.0	1.58	0.2365
3.5	20.0	1.72	0.2224
3.5	20.0	1.86	0.2077
3.5	20.0	2.0	0.1925
3.5	21.0	0.02	0.1153
3.5	21.0	0.16	0.2703
3.5	21.0	0.3	0.3077
3.5	21.0	0.44	0.3217
3.5	21.0	0.59	0.3252
3.5	21.0	0.73	0.3225
3.5	21.0	0.87	0.3161
3.5	21.0	1.01	0.3071
3.5	21.0	1.15	0.2962
3.5	21.0	1.29	0.2838
3.5	21.0	1.43	0.2702
3.5	21.0	1.58	0.2547
3.5	21.0	1.72	0.2393
3.5	21.0	1.86	0.2233
3.5	21.0	2.0	0.2068
3.5	22.0	0.02	0.1399
3.5	22.0	0.16	0.3009
3.5	22.0	0.3	0.3372
3.5	22.0	0.44	0.3497
3.5	22.0	0.59	0.3518
3.5	22.0	0.73	0.3477
3.5	22.0	0.87	0.3399
3.5	22.0	1.01	0.3296
3.5	22.0	1.15	0.3174
3.5	22.0	1.29	0.3037
3.5	22.0	1.43	0.2889
3.5	22.0	1.58	0.272
3.5	22.0	1.72	0.2554
3.5	22.0	1.86	0.2382
3.5	22.0	2.0	0.2204
3.5	23.0	0.02	0.1659
3.5	23.0	0.16	0.3307
3.5	23.0	0.3	0.3654
3.5	23.0	0.44	0.3764
3.5	23.0	0.59	0.3769
3.5	23.0	0.73	0.3714
3.5	23.0	0.87	0.3623
3.5	23.0	1.01	0.3507
3.5	23.0	1.15	0.3373
3.5	23.0	1.29	0.3224
3.5	23.0	1.43	0.3063
3.5	23.0	1.58	0.2881
3.5	23.0	1.72	0.2703
3.5	23.0	1.86	0.2519
3.5	23.0	2.0	0.233
3.5	24.0	0.02	0.1922
3.5	24.0	0.16	0.3586
3.5	24.0	0.3	0.3916
3.5	24.0	0.44	0.401
3.5	24.0	0.59	0.3999
3.5	24.0	0.73	0.3931
3.5	24.0	0.87	0.3828
3.5	24.0	1.01	0.37
3.5	24.0	1.15	0.3553
3.5	24.0	1.29	0.3393
3.5	24.0	1.43	0.3221
3.5	24.0	1.58	0.3027
3.5	24.0	1.72	0.2839
3.5	24.0	1.86	0.2644
3.5	24.0	2.0	0.2444
3.5	25.0	0.02	0.2172
3.5	25.0	0.16	0.3837
3.5	25.0	0.3	0.4149
3.5	25.0	0.44	0.4228
3.5	25.0	0.59	0.4202
3.5	25.0	0.73	0.4122
3.5	25.0	0.87	0.4007
3.5	25.0	1.01	0.3868
3.5	25.0	1.15	0.3711
3.5	25.0	1.29	0.3541
3.5	25.0	1.43	0.3359
3.5	25.0	1.58	0.3155
3.5	25.0	1.72	0.2957
3.5	25.0	1.86	0.2753
3.5	25.0	2.0	0.2543
3.5	26.0	0.02	0.2388
3.5	26.0	0.16	0.4044
3.5	26.0	0.3	0.434
3.5	26.0	0.44	0.4406
3.5	26.0	0.59	0.4368
3.5	26.0	0.73	0.4278
3.5	26.0	0.87	0.4153
3.5	26.0	1.01	0.4005
3.5	26.0	1.15	0.3839
3.5	26.0	1.29	0.366
3.5	26.0	1.43	0.3471
3.5	26.0	1.58	0.3258
3.5	26.0	1.72	0.3052
3.5	26.0	1.86	0.284
3.5	26.0	2.0	0.2623
3.5	27.0	0.02	0.2544
3.5	27.0	0.16	0.4189
3.5	27.0	0.3	0.4473
3.5	27.0	0.44	0.4529
3.5	27.0	0.59	0.4483
3.5	27.0	0.73	0.4385
3.5	27.0	0.87	0.4254
3.5	27.0	1.01	0.41
3.5	27.0	1.15	0.3928
3.5	27.0	1.29	0.3743
3.5	27.0	1.43	0.3548
3.5	27.0	1.58	0.3329
3.5	27.0	1.72	0.3118
3.5	27.0	1.86	0.2901
3.5	27.0	2.0	0.2678
3.5	28.0	0.02	0.2601
3.5	28.0	0.16	0.4241
3.5	28.0	0.3	0.452
3.5	28.0	0.44	0.4573
3.5	28.0	0.59	0.4524
3.5	28.0	0.73	0.4424
3.5	28.0	0.87	0.429
3.5	28.0	1.01	0.4133
3.5	28.0	1.15	0.3959
3.5	28.0	1.29	0.3772
3.5	28.0	1.43	0.3575
3.5	28.0	1.58	0.3354
3.5	28.0	1.72	0.3141
3.5	28.0	1.86	0.2922
3.5	28.0	2.0	0.2698
3.5	29.0	0.02	0.2499
3.5	29.0	0.16	0.4148
3.5	29.0	0.3	0.4435
3.5	29.0	0.44	0.4494
3.5	29.0	0.59	0.445
3.5	29.0	0.73	0.4355
3.5	29.0	0.87	0.4225
3.5	29.0	1.01	0.4073
3.5	29.0	1.15	0.3903
3.5	29.0	1.29	0.3719
3.5	29.0	1.43	0.3526
3.5	29.0	1.58	0.3309
3.5	29.0	1.72	0.3099
3.5	29.0	1.86	0.2883
3.5	29.0	2.0	0.2663
3.5	30.0	0.02	0.214
3.5	30.0	0.16	0.3805
3.5	30.0	0.3	0.4119
3.5	30.0	0.44	0.42
3.5	30.0	0.59	0.4177
3.5	30.0	0.73	0.4098
3.5	30.0	0.87	0.3985
3.5	30.0	1.01	0.3847
3.5	30.0	1.15	0.3691
3.5	30.0	1.29	0.3522
3.5	30.0	1.43	0.3342
3.5	30.0	1.58	0.3139
3.5	30.0	1.72	0.2942
3.5	30.0	1.86	0.2739
3.5	30.0	2.0	0.2531
3.5	31.0	0.02	0.1383
3.5	31.0	0.16	0.2991
3.5	31.0	0.3	0.3354
3.5	31.0	0.44	0.3481
3.5	31.0	0.59	0.3502
3.5	31.0	0.73	0.3462
3.5	31.0	0.87	0.3385
3.5	31.0	1.01	0.3283
3.5	31.0	1.15	0.3161
3.5	31.0	1.29	0.3025
3.5	31.0	1.43	0.2878
3.5	31.0	1.58	0.271
3.5	31.0	1.72	0.2544
3.5	31.0	1.86	0.2373
3.5	31.0	2.0	0.2196
3.5	32.0	0.02	0.0332
3.5	32.0	0.16	0.1276
3.5	32.0	0.3	0.1617
3.5	32.0	0.44	0.1783
3.5	32.0	0.59	0.1866
3.5	32.0	0.73	0.1892
3.5	32.0	0.87	0.1885
3.5	32.0	1.01	0.1855
3.5	32.0	1.15	0.1808
3.5	32.0	1.29	0.1747
3.5	32.0	1.43	0.1675
3.5	32.0	1.58	0.1589
3.5	32.0	1.72	0.15
3.5	32.0	1.86	0.1406
3.5	32.0	2.0	0.1307
7.0	18.0	0.02	0.1291
7.0	18.0	0.16	0.2112
7.0	18.0	0.3	0.2252
7.0	18.0	0.44	0.2279
7.0	18.0	0.59	0.2255
7.0	18.0	0.73	0.2205
7.0	18.0	0.87	0.2139
7.0	18.0	1.01	0.2061
7.0	18.0	1.15	0.1974
7.0	18.0	1.29	0.1881
7.0	18.0	1.43	0.1783
7.0	18.0	1.58	0.1673
7.0	18.0	1.72	0.1567
7.0	18.0	1.86	0.1457
7.0	18.0	2.0	0.1346
7.0	19.0	0.02	0.1586
7.0	19.0	0.16	0.2371
7.0	19.0	0.3	0.2488
7.0	19.0	0.44	0.2497
7.0	19.0	0.59	0.2457
7.0	19.0	0.73	0.2394
7.0	19.0	0.87	0.2315
7.0	19.0	1.01	0.2226
7.0	19.0	1.15	0.2129
7.0	19.0	1.29	0.2025
7.0	19.0	1.43	0.1917
7.0	19.0	1.58	0.1796
7.0	19.0	1.72	0.168
7.0	19.0	1.86	0.1562
7.0	19.0	2.0	0.1441
7.0	20.0	0.02	0.1886
7.0	20.0	0.16	0.2619
7.0	20.0	0.3	0.271
7.0	20.0	0.44	0.2701
7.0	20.0	0.59	0.2645
7.0	20.0	0.73	0.2569
7.0	20.0	0.87	0.2479
7.0	20.0	1.01	0.2379
7.0	20.0	1.15	0.2271
7.0	20.0	1.29	0.2158
7.0	20.0	1.43	0.204
7.0	20.0	1.58	0.191
7.0	20.0	1.72	0.1785
7.0	20.0	1.86	0.1658
7.0	20.0	2.0	0.1529
7.0	21.0	0.02	0.218
7.0	21.0	0.16	0.285
7.0	21.0	0.3	0.2916
7.0	21.0	0.44	0.2889
7.0	21.0	0.59	0.2818
7.0	21.0	0.73	0.273
7.0	21.0	0.87	0.2629
7.0	21.0	1.01	0.2518
7.0	21.0	1.15	0.2401
7.0	21.0	1.29	0.2279
7.0	21.0	1.43	0.2152
7.0	21.0	1.58	0.2013
7.0	21.0	1.72	0.188
7.0	21.0	1.86	0.1745
7.0	21.0	2.0	0.1608
7.0	22.0	0.02	0.2458
7.0	22.0	0.16	0.3062
7.0	22.0	0.3	0.3103
7.0	22.0	0.44	0.3059
7.0	22.0	0.59	0.2974
7.0	22.0	0.73	0.2874
7.0	22.0	0.87	0.2763
7.0	22.0	1.01	0.2643
7.0	22.0	1.15	0.2517
7.0	22.0	1.29	0.2386
7.0	22.0	1.43	0.2252
7.0	22.0	1.58	0.2105
7.0	22.0	1.72	0.1965
7.0	22.0	1.86	0.1822
7.0	22.0	2.0	0.1678
7.0	23.0	0.02	0.2713
7.0	23.0	0.16	0.325
7.0	23.0	0.3	0.3268
7.0	23.0	0.44	0.3209
7.0	23.0	0.59	0.3111
7.0	23.0	0.73	0.3001
7.0	23.0	0.87	0.2881
7.0	23.0	1.01	0.2753
7.0	23.0	1.15	0.2619
7.0	23.0	1.29	0.2481
7.0	23.0	1.43	0.234
7.0	23.0	1.58	0.2185
7.0	23.0	1.72	0.2039
7.0	23.0	1.86	0.189
7.0	23.0	2.0	0.174
7.0	24.0	0.02	0.2938
7.0	24.0	0.16	0.3413
7.0	24.0	0.3	0.3411
7.0	24.0	0.44	0.3339
7.0	24.0	0.59	0.3229
7.0	24.0	0.73	0.311
7.0	24.0	0.87	0.2982
7.0	24.0	1.01	0.2847
7.0	24.0	1.15	0.2706
7.0	24.0	1.29	0.2562
7.0	24.0	1.43	0.2414
7.0	24.0	1.58	0.2254
7.0	24.0	1.72	0.2102
7.0	24.0	1.86	0.1948
7.0	24.0	2.0	0.1792
7.0	25.0	0.02	0.3128
7.0	25.0	0.16	0.3549
7.0	25.0	0.3	0.353
7.0	25.0	0.44	0.3446
7.0	25.0	0.59	0.3327
7.0	25.0	0.73	0.32
7.0	25.0	0.87	0.3065
7.0	25.0	1.01	0.2924
7.0	25.0	1.15	0.2778
7.0	25.0	1.29	0.2628
7.0	25.0	1.43	0.2476
7.0	25.0	1.58	0.231
7.0	25.0	1.72	0.2153
7.0	25.0	1.86	0.1995
7.0	25.0	2.0	0.1835
7.0	26.0	0.02	0.3278
7.0	26.0	0.16	0.3654
7.0	26.0	0.3	0.3621
7.0	26.0	0.44	0.3529
7.0	26.0	0.59	0.3402
7.0	26.0	0.73	0.327
7.0	26.0	0.87	0.313
7.0	26.0	1.01	0.2984
7.0	26.0	1.15	0.2833
7.0	26.0	1.29	0.268
7.0	26.0	1.43	0.2523
7.0	26.0	1.58	0.2353
7.0	26.0	1.72	0.2193
7.0	26.0	1.86	0.2031
7.0	26.0	2.0	0.1868
7.0	27.0	0.02	0.3378
7.0	27.0	0.16	0.3725
7.0	27.0	0.3	0.3682
7.0	27.0	0.44	0.3584
7.0	27.0	0.59	0.3452
7.0	27.0	0.73	0.3316
7.0	27.0	0.87	0.3172
7.0	27.0	1.01	0.3023
7.0	27.0	1.15	0.287
7.0	27.0	1.29	0.2713
7.0	27.0	1.43	0.2555
7.0	27.0	1.58	0.2382
7.0	27.0	1.72	0.222
7.0	27.0	1.86	0.2056
7.0	27.0	2.0	0.189
7.0	28.0	0.02	0.3413
7.0	28.0	0.16	0.3749
7.0	28.0	0.3	0.3704
7.0	28.0	0.44	0.3603
7.0	28.0	0.59	0.3469
7.0	28.0	0.73	0.3332
7.0	28.0	0.87	0.3187
7.0	28.0	1.01	0.3037
7.0	28.0	1.15	0.2883
7.0	28.0	1.29	0.2725
7.0	28.0	1.43	0.2565
7.0	28.0	1.58	0.2392
7.0	28.0	1.72	0.2229
7.0	28.0	1.86	0.2064
7.0	28.0	2.0	0.1898
7.0	29.0	0.02	0.3349
7.0	29.0	0.16	0.3705
7.0	29.0	0.3	0.3665
7.0	29.0	0.44	0.3568
7.0	29.0	0.59	0.3438
7.0	29.0	0.73	0.3303
7.0	29.0	0.87	0.316
7.0	29.0	1.01	0.3012
7.0	29.0	1.15	0.2859
7.0	29.0	1.29	0.2704
7.0	29.0	1.43	0.2546
7.0	29.0	1.58	0.2374
7.0	29.0	1.72	0.2212
7.0	29.0	1.86	0.2049
7.0	29.0	2.0	0.1884
7.0	30.0	0.02	0.3105
7.0	30.0	0.16	0.3532
7.0	30.0	0.3	0.3515
7.0	30.0	0.44	0.3433
7.0	30.0	0.59	0.3315
7.0	30.0	0.73	0.3189
7.0	30.0	0.87	0.3055
7.0	30.0	1.01	0.2914
7.0	30.0	1.15	0.2769
7.0	30.0	1.29	0.262
7.0	30.0	1.43	0.2468
7.0	30.0	1.58	0.2303
7.0	30.0	1.72	0.2147
7.0	30.0	1.86	0.1989
7.0	30.0	2.0	0.183
7.0	31.0	0.02	0.2441
7.0	31.0	0.16	0.3049
7.0	31.0	0.3	0.3092
7.0	31.0	0.44	0.3049
7.0	31.0	0.59	0.2965
7.0	31.0	0.73	0.2866
7.0	31.0	0.87	0.2755
7.0	31.0	1.01	0.2636
7.0	31.0	1.15	0.251
7.0	31.0	1.29	0.238
7.0	31.0	1.43	0.2246
7.0	31.0	1.58	0.2099
7.0	31.0	1.72	0.196
7.0	31.0	1.86	0.1818
7.0	31.0	2.0	0.1674
7.0	32.0	0.02	0.0758
7.0	32.0	0.16	0.1573
7.0	32.0	0.3	0.1751
7.0	32.0	0.44	0.1811
7.0	32.0	0.59	0.1817
7.0	32.0	0.73	0.1794
7.0	32.0	0.87	0.1752
7.0	32.0	1.01	0.1697
7.0	32.0	1.15	0.1633
7.0	32.0	1.29	0.1562
7.0	32.0	1.43	0.1485
7.0	32.0	1.58	0.1398
7.0	32.0	1.72	0.1312
7.0	32.0	1.86	0.1223
7.0	32.0	2.0	0.1131
