# Supplementary material for: Experimental and Model-Based Analysis to Optimize Microalgal Biomass Productivity in a Pilot-Scale Tubular Photobioreactor
Source: Front Bioeng Biotechnol. 2020 May 13;8:453. doi: 10.3389/fbioe.2020.00453 (PMC7247861; doi:10.3389/fbioe.2020.00453)
Supplement: Supplementary file 1 [file Data_Sheet_1.ZIP › suppl_data/fig_data/suppl_data_Fig4_sobol_S1.txt]

index_name	0	1	2	3	4	5	6	7	8
temp	22.28	22.28	22.28	26.15	26.15	26.15	30.02	30.02	30.02
cXzero	0.4211912581799999	0.6476969389499999	0.8742026197199999	0.4211912581799999	0.6476969389499999	0.8742026197199999	0.4211912581799999	0.6476969389499999	0.8742026197199999
mumax	0.40521875797227475	0.36470859657853655	0.33808312081411623	0.42987683930116144	0.38723237999950416	0.35904386934113297	0.4122859169015003	0.372110738242746	0.34552052832709024
Ksph	0.46141299871818986	0.5133451468507281	0.5441345890691818	0.5410670748724886	0.5807439300905918	0.602209772862028	0.5042870910796513	0.5482058228863247	0.5730488358403653
mph	0.0037661062102604488	0.00734923571731726	0.012425294785534398	0.007731258627342821	0.013714044789489583	0.021739621555199228	0.00607047629209167	0.01112410895707405	0.018010127593232807
Tmin	0.0550083479281324	0.049664678535338326	0.04613014411754549	0.0010809964974093109	0.0009807472954869079	0.0009137185626369644	0.0032121066809522895	0.0029049573391212243	0.0027011727444485197
Topt	0.05037422773460421	0.04539679431190671	0.042116629216430064	0.011156630095861089	0.010064564081855425	0.009339527483958755	0.043915093218354705	0.039614334039904484	0.036768191167394354
Tmax	0.005899210617667491	0.005324309880583475	0.004942329216597103	0.00033718171393623254	0.00029269112115886184	0.0002634158499520206	0.015547828077277425	0.014122357943503873	0.013168146193347613
