# Supplementary material for: Experimental and Model-Based Analysis to Optimize Microalgal Biomass Productivity in a Pilot-Scale Tubular Photobioreactor
Source: Front Bioeng Biotechnol. 2020 May 13;8:453. doi: 10.3389/fbioe.2020.00453 (PMC7247861; doi:10.3389/fbioe.2020.00453)
Supplement: Supplementary file 1 [file Data_Sheet_1.ZIP › suppl_data/fig_data/suppl_data_Fig4_sobol_ST.txt]

index_name	0	1	2	3	4	5	6	7	8
temp	22.28	22.28	22.28	26.15	26.15	26.15	30.02	30.02	30.02
cXzero	0.4211912581799999	0.6476969389499999	0.8742026197199999	0.4211912581799999	0.6476969389499999	0.8742026197199999	0.4211912581799999	0.6476969389499999	0.8742026197199999
mumax	0.41827160053933565	0.3742222756231671	0.34565987258080844	0.437008289804502	0.39212547333127046	0.36289257299461397	0.421205874875416	0.3784363809828705	0.3505502514607949
Ksph	0.4757985516026598	0.5241015259270895	0.5530215283567009	0.548751865528142	0.5866255839086962	0.6075192898511304	0.5145251159043099	0.5559224868920316	0.5797048061186776
mph	0.00485161450569114	0.009003243365700898	0.01473574415512177	0.009629172485442976	0.016364896510259765	0.025214376478151314	0.007737511326195193	0.013475424939216578	0.021123759572219524
Tmin	0.059523674345209644	0.05344450012246978	0.049486197513673544	0.0015489819031770627	0.0013930353016468717	0.0012912361107192344	0.004359361339661069	0.003949381427453751	0.0036781491285245555
Topt	0.0539836144524247	0.04833111463422257	0.04467482512418633	0.011876366448881352	0.010647453870852957	0.009850368174649753	0.04927049758335143	0.04432475174907473	0.04110189552266055
Tmax	0.0065382752900167	0.005880413748653002	0.005451000616629318	0.0006167794876977049	0.0005547334579709125	0.0005142121628578777	0.01893785705890374	0.017155374685148262	0.015977762278593034
