# Supplementary material for: Experimental and Model-Based Analysis to Optimize Microalgal Biomass Productivity in a Pilot-Scale Tubular Photobioreactor
Source: Front Bioeng Biotechnol. 2020 May 13;8:453. doi: 10.3389/fbioe.2020.00453 (PMC7247861; doi:10.3389/fbioe.2020.00453)
Supplement: Supplementary file 1 [file Data_Sheet_1.ZIP › suppl_data/raw_data/suppl_data_raw_exp_no_1.txt]

datetime	time	temp	pH	OD_NIR	cX	qph
2018-01-19 08:30:00	0.0	21.1	7.24	21.2	0.8876	1.3871
2018-01-19 08:31:00	0.0007	21.1	7.24	21.4	0.9077	1.3564
2018-01-19 08:32:00	0.0014	21.1	7.26	21.4	0.9077	1.3564
2018-01-19 08:33:00	0.0021	21.0	7.29	21.4	0.9077	1.3564
2018-01-19 08:34:00	0.0028	21.0	7.23	21.4	0.9077	1.3564
2018-01-19 08:35:00	0.0035	21.0	7.25	21.3	0.8976	1.3716
2018-01-19 08:36:00	0.0042	21.0	7.27	21.2	0.8876	1.3871
2018-01-19 08:37:00	0.0049	21.0	7.28	21.3	0.8976	1.3716
2018-01-19 08:38:00	0.0056	20.9	7.23	21.3	0.8976	1.3716
2018-01-19 08:39:00	0.0062	20.9	7.25	21.4	0.9077	1.3564
2018-01-19 08:40:00	0.0069	20.9	7.28	21.4	0.9077	1.3564
2018-01-19 08:41:00	0.0076	20.9	7.26	21.4	0.9077	1.3564
2018-01-19 08:42:00	0.0083	20.9	7.23	21.4	0.9077	1.3564
2018-01-19 08:43:00	0.009	20.9	7.26	21.4	0.9077	1.3564
2018-01-19 08:44:00	0.0097	20.9	7.29	21.4	0.9077	1.3564
2018-01-19 08:45:00	0.0104	20.9	7.24	21.3	0.8976	1.3716
2018-01-19 08:46:00	0.0111	20.8	7.25	21.4	0.9077	1.3564
2018-01-19 08:47:00	0.0118	20.8	7.27	21.3	0.8976	1.3716
2018-01-19 08:48:00	0.0125	20.8	7.28	21.3	0.8976	1.3716
2018-01-19 08:49:00	0.0132	20.8	7.23	21.3	0.8976	1.3716
2018-01-19 08:50:00	0.0139	20.8	7.26	21.3	0.8976	1.3716
2018-01-19 08:51:00	0.0146	20.8	7.28	21.4	0.9077	1.3564
2018-01-19 08:52:00	0.0153	20.8	7.26	21.3	0.8976	1.3716
2018-01-19 08:53:00	0.016	20.8	7.24	21.5	0.9177	1.3416
2018-01-19 08:54:00	0.0167	20.8	7.27	21.4	0.9077	1.3564
2018-01-19 08:55:00	0.0174	20.7	7.29	21.4	0.9077	1.3564
2018-01-19 08:56:00	0.0181	20.7	7.23	21.4	0.9077	1.3564
2018-01-19 08:57:00	0.0188	20.7	7.25	21.4	0.9077	1.3564
2018-01-19 08:58:00	0.0194	20.7	7.27	21.4	0.9077	1.3564
2018-01-19 08:59:00	0.0201	20.7	7.27	21.4	0.9077	1.3564
2018-01-19 09:00:00	0.0208	20.7	7.23	21.4	0.9077	1.3564
2018-01-19 09:01:00	0.0215	20.7	7.26	21.4	0.9077	1.3564
2018-01-19 09:02:00	0.0222	20.7	7.28	21.3	0.8976	1.3716
2018-01-19 09:03:00	0.0229	20.7	7.25	21.4	0.9077	1.3564
2018-01-19 09:04:00	0.0236	20.7	7.24	21.4	0.9077	1.3564
2018-01-19 09:05:00	0.0243	20.7	7.27	21.4	0.9077	1.3564
2018-01-19 09:06:00	0.025	20.7	7.29	21.4	0.9077	1.3564
2018-01-19 09:07:00	0.0257	20.6	7.23	21.3	0.8976	1.3716
2018-01-19 09:08:00	0.0264	20.7	7.25	21.4	0.9077	1.3564
2018-01-19 09:09:00	0.0271	20.6	7.28	21.4	0.9077	1.3564
2018-01-19 09:10:00	0.0278	20.6	7.27	21.4	0.9077	1.3564
2018-01-19 09:11:00	0.0285	20.6	7.24	21.5	0.9177	1.3416
2018-01-19 09:12:00	0.0292	20.6	7.26	21.3	0.8976	1.3716
2018-01-19 09:13:00	0.0299	20.6	7.28	21.4	0.9077	1.3564
2018-01-19 09:14:00	0.0306	20.6	7.25	21.4	0.9077	1.3564
2018-01-19 09:15:00	0.0312	20.6	7.25	21.4	0.9077	1.3564
2018-01-19 09:16:00	0.0319	20.6	7.27	21.5	0.9177	1.3416
2018-01-19 09:17:00	0.0326	20.6	7.29	21.5	0.9177	1.3416
2018-01-19 09:18:00	0.0333	20.6	7.23	21.5	0.9177	1.3416
2018-01-19 09:19:00	0.034	20.6	7.25	21.5	0.9177	1.3416
2018-01-19 09:20:00	0.0347	20.6	7.28	21.5	0.9177	1.3416
2018-01-19 09:21:00	0.0354	20.6	7.27	21.5	0.9177	1.3416
2018-01-19 09:22:00	0.0361	20.6	7.24	21.4	0.9077	1.3564
2018-01-19 09:23:00	0.0368	20.6	7.26	21.4	0.9077	1.3564
2018-01-19 09:24:00	0.0375	20.6	7.29	21.4	0.9077	1.3564
2018-01-19 09:25:00	0.0382	20.6	7.24	21.5	0.9177	1.3416
2018-01-19 09:26:00	0.0389	20.5	7.25	21.5	0.9177	1.3416
2018-01-19 09:27:00	0.0396	20.5	7.27	21.5	0.9177	1.3416
2018-01-19 09:28:00	0.0403	20.5	7.28	21.4	0.9077	1.3564
2018-01-19 09:29:00	0.041	20.5	7.23	21.5	0.9177	1.3416
2018-01-19 09:30:00	0.0417	20.5	7.26	21.5	0.9177	1.3416
2018-01-19 09:31:00	0.0424	20.5	7.28	21.5	0.9177	1.3416
2018-01-19 09:32:00	0.0431	20.5	7.25	21.5	0.9177	1.3416
2018-01-19 09:33:00	0.0438	20.5	7.24	21.6	0.9277	1.3271
2018-01-19 09:34:00	0.0444	20.5	7.27	21.6	0.9277	1.3271
2018-01-19 09:35:00	0.0451	20.5	7.29	21.4	0.9077	1.3564
2018-01-19 09:36:00	0.0458	20.5	7.23	21.4	0.9077	1.3564
2018-01-19 09:37:00	0.0465	20.5	7.25	21.4	0.9077	1.3564
2018-01-19 09:38:00	0.0472	20.5	7.28	21.5	0.9177	1.3416
2018-01-19 09:39:00	0.0479	20.5	7.26	21.5	0.9177	1.3416
2018-01-19 09:40:00	0.0486	20.5	7.24	21.5	0.9177	1.3416
2018-01-19 09:41:00	0.0493	20.5	7.27	21.5	0.9177	1.3416
2018-01-19 09:42:00	0.05	20.5	7.29	21.5	0.9177	1.3416
2018-01-19 09:43:00	0.0507	20.5	7.23	21.5	0.9177	1.3416
2018-01-19 09:44:00	0.0514	20.5	7.25	21.6	0.9277	1.3271
2018-01-19 09:45:00	0.0521	20.5	7.28	21.6	0.9277	1.3271
2018-01-19 09:46:00	0.0528	20.5	7.27	21.5	0.9177	1.3416
2018-01-19 09:47:00	0.0535	20.5	7.24	21.5	0.9177	1.3416
2018-01-19 09:48:00	0.0542	20.4	7.26	21.6	0.9277	1.3271
2018-01-19 09:49:00	0.0549	20.4	7.29	21.5	0.9177	1.3416
2018-01-19 09:50:00	0.0556	20.4	7.24	21.4	0.9077	1.3564
2018-01-19 09:51:00	0.0562	20.4	7.25	21.6	0.9277	1.3271
2018-01-19 09:52:00	0.0569	20.4	7.27	21.5	0.9177	1.3416
2018-01-19 09:53:00	0.0576	20.4	7.28	21.5	0.9177	1.3416
2018-01-19 09:54:00	0.0583	20.4	7.24	21.6	0.9277	1.3271
2018-01-19 09:55:00	0.059	20.4	7.26	21.6	0.9277	1.3271
2018-01-19 09:56:00	0.0597	20.4	7.28	21.6	0.9277	1.3271
2018-01-19 09:57:00	0.0604	20.4	7.25	21.5	0.9177	1.3416
2018-01-19 09:58:00	0.0611	20.4	7.25	21.5	0.9177	1.3416
2018-01-19 09:59:00	0.0618	20.4	7.27	21.6	0.9277	1.3271
2018-01-19 10:00:00	0.0625	20.4	7.28	21.6	0.9277	1.3271
2018-01-19 10:01:00	0.0632	20.4	7.23	21.6	0.9277	1.3271
2018-01-19 10:02:00	0.0639	20.4	7.26	21.5	0.9177	1.3416
2018-01-19 10:03:00	0.0646	20.4	7.28	21.6	0.9277	1.3271
2018-01-19 10:04:00	0.0653	20.4	7.26	21.5	0.9177	1.3416
2018-01-19 10:05:00	0.066	20.4	7.24	21.5	0.9177	1.3416
2018-01-19 10:06:00	0.0667	20.4	7.27	21.6	0.9277	1.3271
2018-01-19 10:07:00	0.0674	20.4	7.29	21.6	0.9277	1.3271
2018-01-19 10:08:00	0.0681	20.4	7.23	21.6	0.9277	1.3271
2018-01-19 10:09:00	0.0688	20.4	7.25	21.6	0.9277	1.3271
2018-01-19 10:10:00	0.0694	20.4	7.28	21.5	0.9177	1.3416
2018-01-19 10:11:00	0.0701	20.4	7.26	21.5	0.9177	1.3416
2018-01-19 10:12:00	0.0708	20.4	7.24	21.5	0.9177	1.3416
2018-01-19 10:13:00	0.0715	20.4	7.27	21.6	0.9277	1.3271
2018-01-19 10:14:00	0.0722	20.4	7.29	21.5	0.9177	1.3416
2018-01-19 10:15:00	0.0729	20.4	7.23	21.5	0.9177	1.3416
2018-01-19 10:16:00	0.0736	20.4	7.25	21.6	0.9277	1.3271
2018-01-19 10:17:00	0.0743	20.4	7.28	21.6	0.9277	1.3271
2018-01-19 10:18:00	0.075	20.4	7.26	21.6	0.9277	1.3271
2018-01-19 10:19:00	0.0757	20.4	7.24	21.6	0.9277	1.3271
2018-01-19 10:20:00	0.0764	20.4	7.27	21.6	0.9277	1.3271
2018-01-19 10:21:00	0.0771	20.4	7.29	21.5	0.9177	1.3416
2018-01-19 10:22:00	0.0778	20.4	7.23	21.6	0.9277	1.3271
2018-01-19 10:23:00	0.0785	20.4	7.25	21.6	0.9277	1.3271
2018-01-19 10:24:00	0.0792	20.4	7.28	21.5	0.9177	1.3416
2018-01-19 10:25:00	0.0799	20.4	7.27	21.7	0.9378	1.3129
2018-01-19 10:26:00	0.0806	20.4	7.24	21.5	0.9177	1.3416
2018-01-19 10:27:00	0.0812	20.4	7.27	21.6	0.9277	1.3271
2018-01-19 10:28:00	0.0819	20.4	7.29	21.6	0.9277	1.3271
2018-01-19 10:29:00	0.0826	20.4	7.24	21.6	0.9277	1.3271
2018-01-19 10:30:00	0.0833	20.4	7.25	21.6	0.9277	1.3271
2018-01-19 10:31:00	0.084	20.4	7.28	21.7	0.9378	1.3129
2018-01-19 10:32:00	0.0847	20.4	7.26	21.6	0.9277	1.3271
2018-01-19 10:33:00	0.0854	20.4	7.24	21.7	0.9378	1.3129
2018-01-19 10:34:00	0.0861	20.4	7.27	21.6	0.9277	1.3271
2018-01-19 10:35:00	0.0868	20.4	7.29	21.5	0.9177	1.3416
2018-01-19 10:36:00	0.0875	20.4	7.23	21.7	0.9378	1.3129
2018-01-19 10:37:00	0.0882	20.4	7.25	21.6	0.9277	1.3271
2018-01-19 10:38:00	0.0889	20.4	7.28	21.6	0.9277	1.3271
2018-01-19 10:39:00	0.0896	20.4	7.26	21.6	0.9277	1.3271
2018-01-19 10:40:00	0.0903	20.4	7.24	21.6	0.9277	1.3271
2018-01-19 10:41:00	0.091	20.4	7.27	21.6	0.9277	1.3271
2018-01-19 10:42:00	0.0917	20.4	7.29	21.6	0.9277	1.3271
2018-01-19 10:43:00	0.0924	20.4	7.23	21.6	0.9277	1.3271
2018-01-19 10:44:00	0.0931	20.4	7.26	21.7	0.9378	1.3129
2018-01-19 10:45:00	0.0938	20.4	7.28	21.7	0.9378	1.3129
2018-01-19 10:46:00	0.0944	20.4	7.26	21.7	0.9378	1.3129
2018-01-19 10:47:00	0.0951	20.4	7.24	21.6	0.9277	1.3271
2018-01-19 10:48:00	0.0958	20.4	7.27	21.6	0.9277	1.3271
2018-01-19 10:49:00	0.0965	20.4	7.29	21.7	0.9378	1.3129
2018-01-19 10:50:00	0.0972	20.4	7.23	21.6	0.9277	1.3271
2018-01-19 10:51:00	0.0979	20.4	7.26	21.6	0.9277	1.3271
2018-01-19 10:52:00	0.0986	20.4	7.28	21.6	0.9277	1.3271
2018-01-19 10:53:00	0.0993	20.4	7.26	21.7	0.9378	1.3129
2018-01-19 10:54:00	0.1	20.4	7.24	21.6	0.9277	1.3271
2018-01-19 10:55:00	0.1007	20.4	7.27	21.6	0.9277	1.3271
2018-01-19 10:56:00	0.1014	20.4	7.29	21.6	0.9277	1.3271
2018-01-19 10:57:00	0.1021	20.4	7.23	21.6	0.9277	1.3271
2018-01-19 10:58:00	0.1028	20.4	7.26	21.7	0.9378	1.3129
2018-01-19 10:59:00	0.1035	20.4	7.28	21.6	0.9277	1.3271
2018-01-19 11:00:00	0.1042	20.3	7.25	21.7	0.9378	1.3129
2018-01-19 11:01:00	0.1049	20.3	7.25	21.7	0.9378	1.3129
2018-01-19 11:02:00	0.1056	20.4	7.27	21.6	0.9277	1.3271
2018-01-19 11:03:00	0.1062	20.4	7.28	21.7	0.9378	1.3129
2018-01-19 11:04:00	0.1069	20.4	7.24	21.7	0.9378	1.3129
2018-01-19 11:05:00	0.1076	20.4	7.26	21.7	0.9378	1.3129
2018-01-19 11:06:00	0.1083	20.3	7.28	21.7	0.9378	1.3129
2018-01-19 11:07:00	0.109	20.3	7.25	21.7	0.9378	1.3129
2018-01-19 11:08:00	0.1097	20.3	7.25	21.7	0.9378	1.3129
2018-01-19 11:09:00	0.1104	20.3	7.27	21.7	0.9378	1.3129
2018-01-19 11:10:00	0.1111	20.3	7.28	21.7	0.9378	1.3129
2018-01-19 11:11:00	0.1118	20.3	7.24	21.6	0.9277	1.3271
2018-01-19 11:12:00	0.1125	20.4	7.26	21.7	0.9378	1.3129
2018-01-19 11:13:00	0.1132	20.3	7.28	21.8	0.9478	1.299
2018-01-19 11:14:00	0.1139	20.3	7.25	21.7	0.9378	1.3129
2018-01-19 11:15:00	0.1146	20.3	7.25	21.7	0.9378	1.3129
2018-01-19 11:16:00	0.1153	20.3	7.27	21.6	0.9277	1.3271
2018-01-19 11:17:00	0.116	20.3	7.28	21.8	0.9478	1.299
2018-01-19 11:18:00	0.1167	20.3	7.24	21.7	0.9378	1.3129
2018-01-19 11:19:00	0.1174	20.3	7.26	21.7	0.9378	1.3129
2018-01-19 11:20:00	0.1181	20.3	7.29	21.7	0.9378	1.3129
2018-01-19 11:21:00	0.1188	20.3	7.24	21.7	0.9378	1.3129
2018-01-19 11:22:00	0.1194	20.3	7.25	21.8	0.9478	1.299
2018-01-19 11:23:00	0.1201	20.3	7.27	21.7	0.9378	1.3129
2018-01-19 11:24:00	0.1208	20.3	7.28	21.8	0.9478	1.299
2018-01-19 11:25:00	0.1215	20.3	7.24	21.9	0.9579	1.2853
2018-01-19 11:26:00	0.1222	20.3	7.26	21.7	0.9378	1.3129
2018-01-19 11:27:00	0.1229	20.3	7.29	21.7	0.9378	1.3129
2018-01-19 11:28:00	0.1236	20.3	7.24	21.8	0.9478	1.299
2018-01-19 11:29:00	0.1243	20.3	7.25	21.7	0.9378	1.3129
2018-01-19 11:30:00	0.125	20.3	7.28	21.7	0.9378	1.3129
2018-01-19 11:31:00	0.1257	20.3	7.27	21.8	0.9478	1.299
2018-01-19 11:32:00	0.1264	20.3	7.24	21.9	0.9579	1.2853
2018-01-19 11:33:00	0.1271	20.3	7.26	21.8	0.9478	1.299
2018-01-19 11:34:00	0.1278	20.3	7.29	21.8	0.9478	1.299
2018-01-19 11:35:00	0.1285	20.3	7.24	21.9	0.9579	1.2853
2018-01-19 11:36:00	0.1292	20.3	7.25	21.7	0.9378	1.3129
2018-01-19 11:37:00	0.1299	20.4	7.28	21.8	0.9478	1.299
2018-01-19 11:38:00	0.1306	20.3	7.27	21.8	0.9478	1.299
2018-01-19 11:39:00	0.1312	20.4	7.24	21.9	0.9579	1.2853
2018-01-19 11:40:00	0.1319	20.3	7.26	21.8	0.9478	1.299
2018-01-19 11:41:00	0.1326	20.3	7.29	21.8	0.9478	1.299
2018-01-19 11:42:00	0.1333	20.3	7.24	21.8	0.9478	1.299
2018-01-19 11:43:00	0.134	20.4	7.25	21.9	0.9579	1.2853
2018-01-19 11:44:00	0.1347	20.4	7.28	21.9	0.9579	1.2853
2018-01-19 11:45:00	0.1354	20.3	7.27	21.8	0.9478	1.299
2018-01-19 11:46:00	0.1361	20.4	7.24	21.8	0.9478	1.299
2018-01-19 11:47:00	0.1368	20.4	7.27	21.8	0.9478	1.299
2018-01-19 11:48:00	0.1375	20.4	7.29	21.8	0.9478	1.299
2018-01-19 11:49:00	0.1382	20.4	7.23	21.8	0.9478	1.299
2018-01-19 11:50:00	0.1389	20.4	7.25	21.9	0.9579	1.2853
2018-01-19 11:51:00	0.1396	20.4	7.28	21.8	0.9478	1.299
2018-01-19 11:52:00	0.1403	20.4	7.27	21.8	0.9478	1.299
2018-01-19 11:53:00	0.141	20.3	7.24	21.8	0.9478	1.299
2018-01-19 11:54:00	0.1417	20.3	7.27	21.8	0.9478	1.299
2018-01-19 11:55:00	0.1424	20.4	7.29	21.8	0.9478	1.299
2018-01-19 11:56:00	0.1431	20.4	7.23	21.9	0.9579	1.2853
2018-01-19 11:57:00	0.1438	20.4	7.26	21.9	0.9579	1.2853
2018-01-19 11:58:00	0.1444	20.3	7.28	21.9	0.9579	1.2853
2018-01-19 11:59:00	0.1451	20.3	7.26	21.9	0.9579	1.2853
2018-01-19 12:00:00	0.1458	20.4	7.24	21.9	0.9579	1.2853
2018-01-19 12:01:00	0.1465	20.4	7.27	21.9	0.9579	1.2853
2018-01-19 12:02:00	0.1472	20.4	7.29	21.8	0.9478	1.299
2018-01-19 12:03:00	0.1479	20.4	7.23	21.8	0.9478	1.299
2018-01-19 12:04:00	0.1486	20.4	7.26	21.9	0.9579	1.2853
2018-01-19 12:05:00	0.1493	20.4	7.28	21.9	0.9579	1.2853
2018-01-19 12:06:00	0.15	20.4	7.25	22.0	0.9679	1.272
2018-01-19 12:07:00	0.1507	20.4	7.25	21.9	0.9579	1.2853
2018-01-19 12:08:00	0.1514	20.4	7.27	21.9	0.9579	1.2853
2018-01-19 12:09:00	0.1521	20.4	7.28	21.9	0.9579	1.2853
2018-01-19 12:10:00	0.1528	20.4	7.24	21.9	0.9579	1.2853
2018-01-19 12:11:00	0.1535	20.4	7.26	21.9	0.9579	1.2853
2018-01-19 12:12:00	0.1542	20.4	7.28	21.9	0.9579	1.2853
2018-01-19 12:13:00	0.1549	20.4	7.25	21.9	0.9579	1.2853
2018-01-19 12:14:00	0.1556	20.4	7.25	21.9	0.9579	1.2853
2018-01-19 12:15:00	0.1562	20.4	7.27	21.9	0.9579	1.2853
2018-01-19 12:16:00	0.1569	20.4	7.28	22.0	0.9679	1.272
2018-01-19 12:17:00	0.1576	20.4	7.24	21.9	0.9579	1.2853
2018-01-19 12:18:00	0.1583	20.4	7.26	21.9	0.9579	1.2853
2018-01-19 12:19:00	0.159	20.4	7.28	22.1	0.9779	1.259
2018-01-19 12:20:00	0.1597	20.4	7.25	21.9	0.9579	1.2853
2018-01-19 12:21:00	0.1604	20.4	7.25	22.0	0.9679	1.272
2018-01-19 12:22:00	0.1611	20.4	7.27	21.9	0.9579	1.2853
2018-01-19 12:23:00	0.1618	20.4	7.28	21.9	0.9579	1.2853
2018-01-19 12:24:00	0.1625	20.4	7.24	22.0	0.9679	1.272
2018-01-19 12:25:00	0.1632	20.4	7.26	21.9	0.9579	1.2853
2018-01-19 12:26:00	0.1639	20.4	7.29	21.8	0.9478	1.299
2018-01-19 12:27:00	0.1646	20.4	7.25	22.0	0.9679	1.272
2018-01-19 12:28:00	0.1653	20.4	7.25	21.9	0.9579	1.2853
2018-01-19 12:29:00	0.166	20.4	7.27	21.9	0.9579	1.2853
2018-01-19 12:30:00	0.1667	20.4	7.27	22.0	0.9679	1.272
2018-01-19 12:31:00	0.1674	20.4	7.24	21.9	0.9579	1.2853
2018-01-19 12:32:00	0.1681	20.4	7.26	21.9	0.9579	1.2853
2018-01-19 12:33:00	0.1688	20.4	7.29	22.0	0.9679	1.272
2018-01-19 12:34:00	0.1694	20.4	7.24	22.0	0.9679	1.272
2018-01-19 12:35:00	0.1701	20.4	7.25	22.0	0.9679	1.272
2018-01-19 12:36:00	0.1708	20.4	7.28	22.0	0.9679	1.272
2018-01-19 12:37:00	0.1715	20.4	7.27	21.9	0.9579	1.2853
2018-01-19 12:38:00	0.1722	20.4	7.24	22.1	0.9779	1.259
2018-01-19 12:39:00	0.1729	20.4	7.26	22.0	0.9679	1.272
2018-01-19 12:40:00	0.1736	20.4	7.29	22.0	0.9679	1.272
2018-01-19 12:41:00	0.1743	20.4	7.24	22.0	0.9679	1.272
2018-01-19 12:42:00	0.175	20.4	7.25	22.0	0.9679	1.272
2018-01-19 12:43:00	0.1757	20.4	7.28	22.0	0.9679	1.272
2018-01-19 12:44:00	0.1764	20.4	7.27	22.0	0.9679	1.272
2018-01-19 12:45:00	0.1771	20.4	7.24	22.0	0.9679	1.272
2018-01-19 12:46:00	0.1778	20.4	7.27	22.0	0.9679	1.272
2018-01-19 12:47:00	0.1785	20.4	7.29	22.0	0.9679	1.272
2018-01-19 12:48:00	0.1792	20.4	7.24	22.1	0.9779	1.259
2018-01-19 12:49:00	0.1799	20.5	7.25	22.1	0.9779	1.259
2018-01-19 12:50:00	0.1806	20.5	7.28	22.1	0.9779	1.259
2018-01-19 12:51:00	0.1812	20.5	7.27	22.1	0.9779	1.259
2018-01-19 12:52:00	0.1819	20.4	7.24	22.2	0.988	1.2462
2018-01-19 12:53:00	0.1826	20.5	7.27	22.0	0.9679	1.272
2018-01-19 12:54:00	0.1833	20.5	7.29	22.0	0.9679	1.272
2018-01-19 12:55:00	0.184	20.5	7.24	22.1	0.9779	1.259
2018-01-19 12:56:00	0.1847	20.5	7.25	22.1	0.9779	1.259
2018-01-19 12:57:00	0.1854	20.5	7.28	22.0	0.9679	1.272
2018-01-19 12:58:00	0.1861	20.5	7.27	22.1	0.9779	1.259
2018-01-19 12:59:00	0.1868	20.5	7.24	22.1	0.9779	1.259
2018-01-19 13:00:00	0.1875	20.5	7.27	22.1	0.9779	1.259
2018-01-19 13:01:00	0.1882	20.5	7.29	22.1	0.9779	1.259
2018-01-19 13:02:00	0.1889	20.5	7.23	22.0	0.9679	1.272
2018-01-19 13:03:00	0.1896	20.5	7.26	22.1	0.9779	1.259
2018-01-19 13:04:00	0.1903	20.5	7.28	22.0	0.9679	1.272
2018-01-19 13:05:00	0.191	20.5	7.26	22.1	0.9779	1.259
2018-01-19 13:06:00	0.1917	20.5	7.24	22.0	0.9679	1.272
2018-01-19 13:07:00	0.1924	20.5	7.27	22.1	0.9779	1.259
2018-01-19 13:08:00	0.1931	20.5	7.29	22.1	0.9779	1.259
2018-01-19 13:09:00	0.1938	20.5	7.23	22.1	0.9779	1.259
2018-01-19 13:10:00	0.1944	20.5	7.26	22.0	0.9679	1.272
2018-01-19 13:11:00	0.1951	20.5	7.28	22.1	0.9779	1.259
2018-01-19 13:12:00	0.1958	20.5	7.26	22.1	0.9779	1.259
2018-01-19 13:13:00	0.1965	20.5	7.25	22.1	0.9779	1.259
2018-01-19 13:14:00	0.1972	20.5	7.27	22.1	0.9779	1.259
2018-01-19 13:15:00	0.1979	20.5	7.28	22.2	0.988	1.2462
2018-01-19 13:16:00	0.1986	20.5	7.24	22.1	0.9779	1.259
2018-01-19 13:17:00	0.1993	20.5	7.26	22.1	0.9779	1.259
2018-01-19 13:18:00	0.2	20.5	7.29	22.1	0.9779	1.259
2018-01-19 13:19:00	0.2007	20.5	7.25	22.1	0.9779	1.259
2018-01-19 13:20:00	0.2014	20.5	7.25	22.1	0.9779	1.259
2018-01-19 13:21:00	0.2021	20.5	7.27	22.2	0.988	1.2462
2018-01-19 13:22:00	0.2028	20.5	7.28	22.1	0.9779	1.259
2018-01-19 13:23:00	0.2035	20.5	7.24	22.2	0.988	1.2462
2018-01-19 13:24:00	0.2042	20.5	7.26	22.1	0.9779	1.259
2018-01-19 13:25:00	0.2049	20.5	7.29	22.1	0.9779	1.259
2018-01-19 13:26:00	0.2056	20.5	7.24	22.1	0.9779	1.259
2018-01-19 13:27:00	0.2062	20.5	7.25	22.1	0.9779	1.259
2018-01-19 13:28:00	0.2069	20.5	7.28	22.2	0.988	1.2462
2018-01-19 13:29:00	0.2076	20.5	7.27	22.2	0.988	1.2462
2018-01-19 13:30:00	0.2083	20.5	7.24	22.2	0.988	1.2462
2018-01-19 13:31:00	0.209	20.5	7.27	22.1	0.9779	1.259
2018-01-19 13:32:00	0.2097	20.5	7.29	22.2	0.988	1.2462
2018-01-19 13:33:00	0.2104	20.5	7.24	22.1	0.9779	1.259
2018-01-19 13:34:00	0.2111	20.5	7.25	22.2	0.988	1.2462
2018-01-19 13:35:00	0.2118	20.5	7.28	22.1	0.9779	1.259
2018-01-19 13:36:00	0.2125	20.5	7.26	22.2	0.988	1.2462
2018-01-19 13:37:00	0.2132	20.5	7.24	22.2	0.988	1.2462
2018-01-19 13:38:00	0.2139	20.5	7.27	22.2	0.988	1.2462
2018-01-19 13:39:00	0.2146	20.5	7.29	22.2	0.988	1.2462
2018-01-19 13:40:00	0.2153	20.5	7.23	22.3	0.998	1.2336
2018-01-19 13:41:00	0.216	20.5	7.26	22.2	0.988	1.2462
2018-01-19 13:42:00	0.2167	20.5	7.28	22.2	0.988	1.2462
2018-01-19 13:43:00	0.2174	20.5	7.26	22.3	0.998	1.2336
2018-01-19 13:44:00	0.2181	20.5	7.25	22.2	0.988	1.2462
2018-01-19 13:45:00	0.2188	20.5	7.27	22.2	0.988	1.2462
2018-01-19 13:46:00	0.2194	20.5	7.29	22.1	0.9779	1.259
2018-01-19 13:47:00	0.2201	20.5	7.24	22.3	0.998	1.2336
2018-01-19 13:48:00	0.2208	20.5	7.26	22.2	0.988	1.2462
2018-01-19 13:49:00	0.2215	20.5	7.28	22.3	0.998	1.2336
2018-01-19 13:50:00	0.2222	20.5	7.25	22.2	0.988	1.2462
2018-01-19 13:51:00	0.2229	20.5	7.25	22.2	0.988	1.2462
2018-01-19 13:52:00	0.2236	20.5	7.27	22.2	0.988	1.2462
2018-01-19 13:53:00	0.2243	20.5	7.28	22.3	0.998	1.2336
2018-01-19 13:54:00	0.225	20.5	7.24	22.3	0.998	1.2336
2018-01-19 13:55:00	0.2257	20.5	7.26	22.3	0.998	1.2336
2018-01-19 13:56:00	0.2264	20.5	7.29	22.3	0.998	1.2336
2018-01-19 13:57:00	0.2271	20.5	7.24	22.2	0.988	1.2462
2018-01-19 13:58:00	0.2278	20.5	7.25	22.2	0.988	1.2462
2018-01-19 13:59:00	0.2285	20.5	7.28	22.2	0.988	1.2462
2018-01-19 14:00:00	0.2292	20.5	7.27	22.4	1.008	1.2213
2018-01-19 14:01:00	0.2299	20.5	7.24	22.3	0.998	1.2336
2018-01-19 14:02:00	0.2306	20.5	7.27	22.2	0.988	1.2462
2018-01-19 14:03:00	0.2312	20.5	7.29	22.3	0.998	1.2336
2018-01-19 14:04:00	0.2319	20.5	7.24	22.2	0.988	1.2462
2018-01-19 14:05:00	0.2326	20.5	7.26	22.2	0.988	1.2462
2018-01-19 14:06:00	0.2333	20.5	7.28	22.2	0.988	1.2462
2018-01-19 14:07:00	0.234	20.5	7.27	22.3	0.998	1.2336
2018-01-19 14:08:00	0.2347	20.5	7.24	22.2	0.988	1.2462
2018-01-19 14:09:00	0.2354	20.5	7.27	22.2	0.988	1.2462
2018-01-19 14:10:00	0.2361	20.6	7.29	22.3	0.998	1.2336
2018-01-19 14:11:00	0.2368	20.5	7.24	22.3	0.998	1.2336
2018-01-19 14:12:00	0.2375	20.6	7.26	22.3	0.998	1.2336
2018-01-19 14:13:00	0.2382	20.6	7.28	22.3	0.998	1.2336
2018-01-19 14:14:00	0.2389	20.5	7.25	22.3	0.998	1.2336
2018-01-19 14:15:00	0.2396	20.6	7.25	22.2	0.988	1.2462
2018-01-19 14:16:00	0.2403	20.6	7.27	22.2	0.988	1.2462
2018-01-19 14:17:00	0.241	20.6	7.28	22.3	0.998	1.2336
2018-01-19 14:18:00	0.2417	20.6	7.24	22.3	0.998	1.2336
2018-01-19 14:19:00	0.2424	20.6	7.26	22.2	0.988	1.2462
2018-01-19 14:20:00	0.2431	20.6	7.29	22.3	0.998	1.2336
2018-01-19 14:21:00	0.2438	20.6	7.25	22.3	0.998	1.2336
2018-01-19 14:22:00	0.2444	20.6	7.25	22.3	0.998	1.2336
2018-01-19 14:23:00	0.2451	20.6	7.28	22.4	1.008	1.2213
2018-01-19 14:24:00	0.2458	20.6	7.27	22.3	0.998	1.2336
2018-01-19 14:25:00	0.2465	20.6	7.24	22.2	0.988	1.2462
2018-01-19 14:26:00	0.2472	20.6	7.27	22.3	0.998	1.2336
2018-01-19 14:27:00	0.2479	20.6	7.29	22.4	1.008	1.2213
2018-01-19 14:28:00	0.2486	20.6	7.24	22.4	1.008	1.2213
2018-01-19 14:29:00	0.2493	20.6	7.25	22.4	1.008	1.2213
2018-01-19 14:30:00	0.25	20.6	7.28	22.4	1.008	1.2213
2018-01-19 14:31:00	0.2507	20.6	7.27	22.3	0.998	1.2336
2018-01-19 14:32:00	0.2514	20.6	7.24	22.4	1.008	1.2213
2018-01-19 14:33:00	0.2521	20.6	7.27	22.4	1.008	1.2213
2018-01-19 14:34:00	0.2528	20.6	7.28	22.4	1.008	1.2213
2018-01-19 14:35:00	0.2535	20.6	7.24	22.4	1.008	1.2213
2018-01-19 14:36:00	0.2542	20.6	7.26	22.4	1.008	1.2213
2018-01-19 14:37:00	0.2549	20.6	7.29	22.4	1.008	1.2213
2018-01-19 14:38:00	0.2556	20.6	7.25	22.4	1.008	1.2213
2018-01-19 14:39:00	0.2562	20.6	7.25	22.4	1.008	1.2213
2018-01-19 14:40:00	0.2569	20.6	7.28	22.4	1.008	1.2213
2018-01-19 14:41:00	0.2576	20.6	7.27	22.4	1.008	1.2213
2018-01-19 14:42:00	0.2583	20.6	7.24	22.3	0.998	1.2336
2018-01-19 14:43:00	0.259	20.6	7.27	22.4	1.008	1.2213
2018-01-19 14:44:00	0.2597	20.6	7.29	22.4	1.008	1.2213
2018-01-19 14:45:00	0.2604	20.6	7.24	22.4	1.008	1.2213
2018-01-19 14:46:00	0.2611	20.6	7.26	22.4	1.008	1.2213
2018-01-19 14:47:00	0.2618	20.6	7.28	22.4	1.008	1.2213
2018-01-19 14:48:00	0.2625	20.6	7.26	22.6	1.0281	1.1975
2018-01-19 14:49:00	0.2632	20.6	7.24	22.5	1.0181	1.2093
2018-01-19 14:50:00	0.2639	20.6	7.27	22.4	1.008	1.2213
2018-01-19 14:51:00	0.2646	20.6	7.28	22.5	1.0181	1.2093
2018-01-19 14:52:00	0.2653	20.6	7.24	22.5	1.0181	1.2093
2018-01-19 14:53:00	0.266	20.6	7.26	22.5	1.0181	1.2093
2018-01-19 14:54:00	0.2667	20.6	7.28	22.5	1.0181	1.2093
2018-01-19 14:55:00	0.2674	20.6	7.25	22.4	1.008	1.2213
2018-01-19 14:56:00	0.2681	20.6	7.25	22.4	1.008	1.2213
2018-01-19 14:57:00	0.2688	20.6	7.28	22.5	1.0181	1.2093
2018-01-19 14:58:00	0.2694	20.6	7.28	22.5	1.0181	1.2093
2018-01-19 14:59:00	0.2701	20.6	7.24	22.4	1.008	1.2213
2018-01-19 15:00:00	0.2708	20.6	7.27	22.4	1.008	1.2213
2018-01-19 15:01:00	0.2715	20.6	7.29	22.5	1.0181	1.2093
2018-01-19 15:02:00	0.2722	20.6	7.24	22.5	1.0181	1.2093
2018-01-19 15:03:00	0.2729	20.6	7.25	22.4	1.008	1.2213
2018-01-19 15:04:00	0.2736	20.6	7.28	22.4	1.008	1.2213
2018-01-19 15:05:00	0.2743	20.6	7.27	22.5	1.0181	1.2093
2018-01-19 15:06:00	0.275	20.6	7.24	22.5	1.0181	1.2093
2018-01-19 15:07:00	0.2757	20.6	7.27	22.5	1.0181	1.2093
2018-01-19 15:08:00	0.2764	20.6	7.29	22.5	1.0181	1.2093
2018-01-19 15:09:00	0.2771	20.6	7.24	22.5	1.0181	1.2093
2018-01-19 15:10:00	0.2778	20.6	7.26	22.5	1.0181	1.2093
2018-01-19 15:11:00	0.2785	20.6	7.28	22.5	1.0181	1.2093
2018-01-19 15:12:00	0.2792	20.6	7.25	22.5	1.0181	1.2093
2018-01-19 15:13:00	0.2799	20.6	7.25	22.5	1.0181	1.2093
2018-01-19 15:14:00	0.2806	20.6	7.27	22.6	1.0281	1.1975
2018-01-19 15:15:00	0.2812	20.6	7.28	22.5	1.0181	1.2093
2018-01-19 15:16:00	0.2819	20.6	7.24	22.5	1.0181	1.2093
2018-01-19 15:17:00	0.2826	20.6	7.27	22.5	1.0181	1.2093
2018-01-19 15:18:00	0.2833	20.6	7.29	22.5	1.0181	1.2093
2018-01-19 15:19:00	0.284	20.6	7.24	22.6	1.0281	1.1975
2018-01-19 15:20:00	0.2847	20.6	7.25	22.5	1.0181	1.2093
2018-01-19 15:21:00	0.2854	20.6	7.28	22.5	1.0181	1.2093
2018-01-19 15:22:00	0.2861	20.6	7.27	22.5	1.0181	1.2093
2018-01-19 15:23:00	0.2868	20.6	7.24	22.5	1.0181	1.2093
2018-01-19 15:24:00	0.2875	20.6	7.27	22.5	1.0181	1.2093
2018-01-19 15:25:00	0.2882	20.6	7.29	22.5	1.0181	1.2093
2018-01-19 15:26:00	0.2889	20.6	7.24	22.5	1.0181	1.2093
2018-01-19 15:27:00	0.2896	20.6	7.26	22.5	1.0181	1.2093
2018-01-19 15:28:00	0.2903	20.6	7.28	22.6	1.0281	1.1975
2018-01-19 15:29:00	0.291	20.6	7.25	22.5	1.0181	1.2093
2018-01-19 15:30:00	0.2917	20.6	7.25	22.5	1.0181	1.2093
2018-01-19 15:31:00	0.2924	20.6	7.27	22.5	1.0181	1.2093
2018-01-19 15:32:00	0.2931	20.6	7.28	22.6	1.0281	1.1975
2018-01-19 15:33:00	0.2938	20.6	7.24	22.5	1.0181	1.2093
2018-01-19 15:34:00	0.2944	20.6	7.27	22.5	1.0181	1.2093
2018-01-19 15:35:00	0.2951	20.6	7.29	22.6	1.0281	1.1975
2018-01-19 15:36:00	0.2958	20.6	7.24	22.6	1.0281	1.1975
2018-01-19 15:37:00	0.2965	20.6	7.26	22.7	1.0382	1.1859
2018-01-19 15:38:00	0.2972	20.6	7.28	22.6	1.0281	1.1975
2018-01-19 15:39:00	0.2979	20.6	7.27	22.6	1.0281	1.1975
2018-01-19 15:40:00	0.2986	20.6	7.24	22.5	1.0181	1.2093
2018-01-19 15:41:00	0.2993	20.6	7.27	22.6	1.0281	1.1975
2018-01-19 15:42:00	0.3	20.6	7.29	22.6	1.0281	1.1975
2018-01-19 15:43:00	0.3007	20.6	7.24	22.6	1.0281	1.1975
2018-01-19 15:44:00	0.3014	20.6	7.26	22.5	1.0181	1.2093
2018-01-19 15:45:00	0.3021	20.6	7.28	22.6	1.0281	1.1975
2018-01-19 15:46:00	0.3028	20.6	7.25	22.6	1.0281	1.1975
2018-01-19 15:47:00	0.3035	20.6	7.25	22.6	1.0281	1.1975
2018-01-19 15:48:00	0.3042	20.6	7.28	22.6	1.0281	1.1975
2018-01-19 15:49:00	0.3049	20.6	7.27	22.6	1.0281	1.1975
2018-01-19 15:50:00	0.3056	20.6	7.24	22.6	1.0281	1.1975
2018-01-19 15:51:00	0.3062	20.6	7.27	22.6	1.0281	1.1975
2018-01-19 15:52:00	0.3069	20.6	7.29	22.6	1.0281	1.1975
2018-01-19 15:53:00	0.3076	20.6	7.24	22.6	1.0281	1.1975
2018-01-19 15:54:00	0.3083	20.6	7.26	22.6	1.0281	1.1975
2018-01-19 15:55:00	0.309	20.6	7.28	22.6	1.0281	1.1975
2018-01-19 15:56:00	0.3097	20.6	7.26	22.7	1.0382	1.1859
2018-01-19 15:57:00	0.3104	20.6	7.24	22.7	1.0382	1.1859
2018-01-19 15:58:00	0.3111	20.6	7.27	22.6	1.0281	1.1975
2018-01-19 15:59:00	0.3118	20.6	7.28	22.6	1.0281	1.1975
2018-01-19 16:00:00	0.3125	20.6	7.24	22.6	1.0281	1.1975
2018-01-19 16:01:00	0.3132	20.6	7.26	22.6	1.0281	1.1975
2018-01-19 16:02:00	0.3139	20.6	7.29	22.6	1.0281	1.1975
2018-01-19 16:03:00	0.3146	20.6	7.25	22.6	1.0281	1.1975
2018-01-19 16:04:00	0.3153	20.6	7.25	22.7	1.0382	1.1859
2018-01-19 16:05:00	0.316	20.6	7.28	22.7	1.0382	1.1859
2018-01-19 16:06:00	0.3167	20.6	7.27	22.6	1.0281	1.1975
2018-01-19 16:07:00	0.3174	20.6	7.24	22.7	1.0382	1.1859
2018-01-19 16:08:00	0.3181	20.6	7.27	22.6	1.0281	1.1975
2018-01-19 16:09:00	0.3188	20.6	7.29	22.6	1.0281	1.1975
2018-01-19 16:10:00	0.3194	20.6	7.24	22.7	1.0382	1.1859
2018-01-19 16:11:00	0.3201	20.6	7.26	22.6	1.0281	1.1975
2018-01-19 16:12:00	0.3208	20.6	7.28	22.7	1.0382	1.1859
2018-01-19 16:13:00	0.3215	20.6	7.26	22.7	1.0382	1.1859
2018-01-19 16:14:00	0.3222	20.6	7.25	22.7	1.0382	1.1859
2018-01-19 16:15:00	0.3229	20.6	7.27	22.7	1.0382	1.1859
2018-01-19 16:16:00	0.3236	20.6	7.28	22.7	1.0382	1.1859
2018-01-19 16:17:00	0.3243	20.6	7.24	22.7	1.0382	1.1859
2018-01-19 16:18:00	0.325	20.6	7.26	22.6	1.0281	1.1975
2018-01-19 16:19:00	0.3257	20.6	7.29	22.7	1.0382	1.1859
2018-01-19 16:20:00	0.3264	20.6	7.24	22.7	1.0382	1.1859
2018-01-19 16:21:00	0.3271	20.6	7.26	22.7	1.0382	1.1859
2018-01-19 16:22:00	0.3278	20.6	7.28	22.6	1.0281	1.1975
2018-01-19 16:23:00	0.3285	20.6	7.26	22.7	1.0382	1.1859
2018-01-19 16:24:00	0.3292	20.6	7.25	22.7	1.0382	1.1859
2018-01-19 16:25:00	0.3299	20.6	7.27	22.8	1.0482	1.1745
2018-01-19 16:26:00	0.3306	20.6	7.29	22.7	1.0382	1.1859
2018-01-19 16:27:00	0.3312	20.6	7.24	22.7	1.0382	1.1859
2018-01-19 16:28:00	0.3319	20.6	7.26	22.7	1.0382	1.1859
2018-01-19 16:29:00	0.3326	20.6	7.29	22.7	1.0382	1.1859
2018-01-19 16:30:00	0.3333	20.6	7.25	22.7	1.0382	1.1859
2018-01-19 16:31:00	0.334	20.6	7.25	22.7	1.0382	1.1859
2018-01-19 16:32:00	0.3347	20.6	7.28	22.7	1.0382	1.1859
2018-01-19 16:33:00	0.3354	20.6	7.27	22.8	1.0482	1.1745
2018-01-19 16:34:00	0.3361	20.6	7.24	22.8	1.0482	1.1745
2018-01-19 16:35:00	0.3368	20.6	7.27	22.8	1.0482	1.1745
2018-01-19 16:36:00	0.3375	20.6	7.29	22.8	1.0482	1.1745
2018-01-19 16:37:00	0.3382	20.6	7.24	22.9	1.0582	1.1634
2018-01-19 16:38:00	0.3389	20.6	7.26	22.8	1.0482	1.1745
2018-01-19 16:39:00	0.3396	20.6	7.28	22.7	1.0382	1.1859
2018-01-19 16:40:00	0.3403	20.6	7.26	22.7	1.0382	1.1859
2018-01-19 16:41:00	0.341	20.6	7.25	22.8	1.0482	1.1745
2018-01-19 16:42:00	0.3417	20.6	7.27	22.8	1.0482	1.1745
2018-01-19 16:43:00	0.3424	20.6	7.28	22.7	1.0382	1.1859
2018-01-19 16:44:00	0.3431	20.6	7.24	22.8	1.0482	1.1745
2018-01-19 16:45:00	0.3438	20.6	7.26	22.7	1.0382	1.1859
2018-01-19 16:46:00	0.3444	20.6	7.29	22.7	1.0382	1.1859
2018-01-19 16:47:00	0.3451	20.6	7.25	22.8	1.0482	1.1745
2018-01-19 16:48:00	0.3458	20.6	7.26	22.7	1.0382	1.1859
2018-01-19 16:49:00	0.3465	20.6	7.28	22.8	1.0482	1.1745
2018-01-19 16:50:00	0.3472	20.6	7.27	22.7	1.0382	1.1859
2018-01-19 16:51:00	0.3479	20.6	7.24	22.7	1.0382	1.1859
2018-01-19 16:52:00	0.3486	20.6	7.27	22.8	1.0482	1.1745
2018-01-19 16:53:00	0.3493	20.6	7.29	22.8	1.0482	1.1745
2018-01-19 16:54:00	0.35	20.6	7.24	22.8	1.0482	1.1745
2018-01-19 16:55:00	0.3507	20.6	7.26	22.8	1.0482	1.1745
2018-01-19 16:56:00	0.3514	20.6	7.28	22.8	1.0482	1.1745
2018-01-19 16:57:00	0.3521	20.7	7.25	22.8	1.0482	1.1745
2018-01-19 16:58:00	0.3528	20.6	7.25	22.8	1.0482	1.1745
2018-01-19 16:59:00	0.3535	20.6	7.28	22.8	1.0482	1.1745
2018-01-19 17:00:00	0.3542	20.6	7.28	22.8	1.0482	1.1745
2018-01-19 17:01:00	0.3549	20.6	7.24	22.8	1.0482	1.1745
2018-01-19 17:02:00	0.3556	20.6	7.27	22.7	1.0382	1.1859
2018-01-19 17:03:00	0.3562	20.7	7.29	22.8	1.0482	1.1745
2018-01-19 17:04:00	0.3569	20.7	7.24	22.8	1.0482	1.1745
2018-01-19 17:05:00	0.3576	20.7	7.26	22.8	1.0482	1.1745
2018-01-19 17:06:00	0.3583	20.7	7.28	22.8	1.0482	1.1745
2018-01-19 17:07:00	0.359	20.7	7.27	22.9	1.0582	1.1634
2018-01-19 17:08:00	0.3597	20.7	7.24	22.8	1.0482	1.1745
2018-01-19 17:09:00	0.3604	20.7	7.27	22.8	1.0482	1.1745
2018-01-19 17:10:00	0.3611	20.7	7.29	22.8	1.0482	1.1745
2018-01-19 17:11:00	0.3618	20.7	7.24	22.8	1.0482	1.1745
2018-01-19 17:12:00	0.3625	20.7	7.26	22.9	1.0582	1.1634
2018-01-19 17:13:00	0.3632	20.7	7.28	22.8	1.0482	1.1745
2018-01-19 17:14:00	0.3639	20.7	7.26	22.8	1.0482	1.1745
2018-01-19 17:15:00	0.3646	20.7	7.25	22.8	1.0482	1.1745
2018-01-19 17:16:00	0.3653	20.7	7.27	22.9	1.0582	1.1634
2018-01-19 17:17:00	0.366	20.7	7.28	22.9	1.0582	1.1634
2018-01-19 17:18:00	0.3667	20.7	7.24	22.8	1.0482	1.1745
2018-01-19 17:19:00	0.3674	20.7	7.27	22.8	1.0482	1.1745
2018-01-19 17:20:00	0.3681	20.7	7.29	22.8	1.0482	1.1745
2018-01-19 17:21:00	0.3688	20.7	7.24	22.8	1.0482	1.1745
2018-01-19 17:22:00	0.3694	20.7	7.26	22.8	1.0482	1.1745
2018-01-19 17:23:00	0.3701	20.7	7.28	22.8	1.0482	1.1745
2018-01-19 17:24:00	0.3708	20.7	7.27	22.8	1.0482	1.1745
2018-01-19 17:25:00	0.3715	20.7	7.24	22.8	1.0482	1.1745
2018-01-19 17:26:00	0.3722	20.7	7.27	22.8	1.0482	1.1745
2018-01-19 17:27:00	0.3729	20.7	7.29	22.9	1.0582	1.1634
2018-01-19 17:28:00	0.3736	20.7	7.24	22.9	1.0582	1.1634
2018-01-19 17:29:00	0.3743	20.7	7.26	22.9	1.0582	1.1634
2018-01-19 17:30:00	0.375	20.7	7.28	22.9	1.0582	1.1634
2018-01-19 17:31:00	0.3757	20.7	7.26	22.9	1.0582	1.1634
2018-01-19 17:32:00	0.3764	20.7	7.25	22.9	1.0582	1.1634
2018-01-19 17:33:00	0.3771	20.7	7.28	22.9	1.0582	1.1634
2018-01-19 17:34:00	0.3778	20.7	7.28	22.9	1.0582	1.1634
2018-01-19 17:35:00	0.3785	20.7	7.24	22.9	1.0582	1.1634
2018-01-19 17:36:00	0.3792	20.7	7.27	23.0	1.0683	1.1525
2018-01-19 17:37:00	0.3799	20.7	7.29	22.9	1.0582	1.1634
2018-01-19 17:38:00	0.3806	20.7	7.24	22.9	1.0582	1.1634
2018-01-19 17:39:00	0.3812	20.7	7.26	22.9	1.0582	1.1634
2018-01-19 17:40:00	0.3819	20.7	7.28	22.9	1.0582	1.1634
2018-01-19 17:41:00	0.3826	20.7	7.27	22.9	1.0582	1.1634
2018-01-19 17:42:00	0.3833	20.7	7.25	23.0	1.0683	1.1525
2018-01-19 17:43:00	0.384	20.7	7.27	22.9	1.0582	1.1634
2018-01-19 17:44:00	0.3847	20.7	7.29	22.9	1.0582	1.1634
2018-01-19 17:45:00	0.3854	20.7	7.24	22.8	1.0482	1.1745
2018-01-19 17:46:00	0.3861	20.7	7.26	22.9	1.0582	1.1634
2018-01-19 17:47:00	0.3868	20.7	7.29	22.9	1.0582	1.1634
2018-01-19 17:48:00	0.3875	20.7	7.25	22.9	1.0582	1.1634
2018-01-19 17:49:00	0.3882	20.7	7.25	22.9	1.0582	1.1634
2018-01-19 17:50:00	0.3889	20.7	7.28	22.9	1.0582	1.1634
2018-01-19 17:51:00	0.3896	20.7	7.27	23.0	1.0683	1.1525
2018-01-19 17:52:00	0.3903	20.7	7.24	22.9	1.0582	1.1634
2018-01-19 17:53:00	0.391	20.7	7.27	22.9	1.0582	1.1634
2018-01-19 17:54:00	0.3917	20.7	7.29	22.8	1.0482	1.1745
2018-01-19 17:55:00	0.3924	20.7	7.24	22.9	1.0582	1.1634
2018-01-19 17:56:00	0.3931	20.7	7.26	22.9	1.0582	1.1634
2018-01-19 17:57:00	0.3938	20.7	7.28	22.9	1.0582	1.1634
2018-01-19 17:58:00	0.3944	20.7	7.27	23.0	1.0683	1.1525
2018-01-19 17:59:00	0.3951	20.7	7.25	23.0	1.0683	1.1525
2018-01-19 18:00:00	0.3958	20.7	7.27	22.9	1.0582	1.1634
2018-01-19 18:01:00	0.3965	20.7	7.29	22.9	1.0582	1.1634
2018-01-19 18:02:00	0.3972	20.7	7.24	22.9	1.0582	1.1634
2018-01-19 18:03:00	0.3979	20.7	7.26	23.0	1.0683	1.1525
2018-01-19 18:04:00	0.3986	20.7	7.29	22.9	1.0582	1.1634
2018-01-19 18:05:00	0.3993	20.7	7.25	22.9	1.0582	1.1634
2018-01-19 18:06:00	0.4	20.7	7.25	23.0	1.0683	1.1525
2018-01-19 18:07:00	0.4007	20.7	7.28	23.0	1.0683	1.1525
2018-01-19 18:08:00	0.4014	20.7	7.27	23.0	1.0683	1.1525
2018-01-19 18:09:00	0.4021	20.7	7.24	23.0	1.0683	1.1525
2018-01-19 18:10:00	0.4028	20.7	7.27	22.9	1.0582	1.1634
2018-01-19 18:11:00	0.4035	20.7	7.29	23.0	1.0683	1.1525
2018-01-19 18:12:00	0.4042	20.7	7.24	23.0	1.0683	1.1525
2018-01-19 18:13:00	0.4049	20.7	7.26	23.0	1.0683	1.1525
2018-01-19 18:14:00	0.4056	20.7	7.28	23.0	1.0683	1.1525
2018-01-19 18:15:00	0.4062	20.7	7.26	22.9	1.0582	1.1634
2018-01-19 18:16:00	0.4069	20.7	7.25	23.0	1.0683	1.1525
2018-01-19 18:17:00	0.4076	20.7	7.27	23.0	1.0683	1.1525
2018-01-19 18:18:00	0.4083	20.7	7.28	22.9	1.0582	1.1634
2018-01-19 18:19:00	0.409	20.7	7.24	22.9	1.0582	1.1634
2018-01-19 18:20:00	0.4097	20.7	7.26	23.0	1.0683	1.1525
2018-01-19 18:21:00	0.4104	20.7	7.29	23.1	1.0783	1.1417
2018-01-19 18:22:00	0.4111	20.7	7.25	23.1	1.0783	1.1417
2018-01-19 18:23:00	0.4118	20.7	7.25	23.0	1.0683	1.1525
2018-01-19 18:24:00	0.4125	20.7	7.28	22.9	1.0582	1.1634
2018-01-19 18:25:00	0.4132	20.7	7.28	23.0	1.0683	1.1525
2018-01-19 18:26:00	0.4139	20.7	7.24	23.0	1.0683	1.1525
2018-01-19 18:27:00	0.4146	20.7	7.27	23.0	1.0683	1.1525
2018-01-19 18:28:00	0.4153	20.7	7.29	23.0	1.0683	1.1525
2018-01-19 18:29:00	0.416	20.7	7.24	23.0	1.0683	1.1525
2018-01-19 18:30:00	0.4167	20.7	7.26	23.0	1.0683	1.1525
2018-01-19 18:31:00	0.4174	20.7	7.28	23.0	1.0683	1.1525
2018-01-19 18:32:00	0.4181	20.7	7.27	23.0	1.0683	1.1525
2018-01-19 18:33:00	0.4188	20.7	7.24	23.1	1.0783	1.1417
2018-01-19 18:34:00	0.4194	20.7	7.27	23.0	1.0683	1.1525
2018-01-19 18:35:00	0.4201	20.7	7.29	23.0	1.0683	1.1525
2018-01-19 18:36:00	0.4208	20.7	7.24	23.1	1.0783	1.1417
2018-01-19 18:37:00	0.4215	20.7	7.26	23.0	1.0683	1.1525
2018-01-19 18:38:00	0.4222	20.7	7.28	23.1	1.0783	1.1417
2018-01-19 18:39:00	0.4229	20.7	7.26	23.0	1.0683	1.1525
2018-01-19 18:40:00	0.4236	20.7	7.25	23.0	1.0683	1.1525
2018-01-19 18:41:00	0.4243	20.7	7.27	23.0	1.0683	1.1525
2018-01-19 18:42:00	0.425	20.7	7.28	23.0	1.0683	1.1525
2018-01-19 18:43:00	0.4257	20.7	7.24	23.1	1.0783	1.1417
2018-01-19 18:44:00	0.4264	20.7	7.26	23.1	1.0783	1.1417
2018-01-19 18:45:00	0.4271	20.7	7.29	23.1	1.0783	1.1417
2018-01-19 18:46:00	0.4278	20.7	7.25	23.1	1.0783	1.1417
2018-01-19 18:47:00	0.4285	20.7	7.25	23.1	1.0783	1.1417
2018-01-19 18:48:00	0.4292	20.7	7.28	23.1	1.0783	1.1417
2018-01-19 18:49:00	0.4299	20.7	7.27	23.1	1.0783	1.1417
2018-01-19 18:50:00	0.4306	20.7	7.24	23.1	1.0783	1.1417
2018-01-19 18:51:00	0.4312	20.7	7.27	23.0	1.0683	1.1525
2018-01-19 18:52:00	0.4319	20.7	7.29	23.1	1.0783	1.1417
2018-01-19 18:53:00	0.4326	20.7	7.24	23.1	1.0783	1.1417
2018-01-19 18:54:00	0.4333	20.7	7.26	23.0	1.0683	1.1525
2018-01-19 18:55:00	0.434	20.7	7.28	23.1	1.0783	1.1417
2018-01-19 18:56:00	0.4347	20.7	7.27	23.1	1.0783	1.1417
2018-01-19 18:57:00	0.4354	20.7	7.24	23.1	1.0783	1.1417
2018-01-19 18:58:00	0.4361	20.7	7.27	23.1	1.0783	1.1417
2018-01-19 18:59:00	0.4368	20.7	7.29	23.0	1.0683	1.1525
2018-01-19 19:00:00	0.4375	20.7	7.24	23.2	1.0884	1.1312
2018-01-19 19:01:00	0.4382	20.7	7.26	23.0	1.0683	1.1525
2018-01-19 19:02:00	0.4389	20.7	7.28	23.1	1.0783	1.1417
2018-01-19 19:03:00	0.4396	20.7	7.26	23.1	1.0783	1.1417
2018-01-19 19:04:00	0.4403	20.7	7.25	23.1	1.0783	1.1417
2018-01-19 19:05:00	0.441	20.7	7.27	23.1	1.0783	1.1417
2018-01-19 19:06:00	0.4417	20.7	7.28	23.1	1.0783	1.1417
2018-01-19 19:07:00	0.4424	20.7	7.24	23.1	1.0783	1.1417
2018-01-19 19:08:00	0.4431	20.7	7.26	23.1	1.0783	1.1417
2018-01-19 19:09:00	0.4438	20.7	7.29	23.1	1.0783	1.1417
2018-01-19 19:10:00	0.4444	20.7	7.25	23.1	1.0783	1.1417
2018-01-19 19:11:00	0.4451	20.7	7.25	23.2	1.0884	1.1312
2018-01-19 19:12:00	0.4458	20.7	7.28	23.2	1.0884	1.1312
2018-01-19 19:13:00	0.4465	20.7	7.27	23.1	1.0783	1.1417
2018-01-19 19:14:00	0.4472	20.7	7.24	23.2	1.0884	1.1312
2018-01-19 19:15:00	0.4479	20.7	7.27	23.2	1.0884	1.1312
2018-01-19 19:16:00	0.4486	20.7	7.29	23.1	1.0783	1.1417
2018-01-19 19:17:00	0.4493	20.7	7.24	23.2	1.0884	1.1312
2018-01-19 19:18:00	0.45	20.7	7.26	23.2	1.0884	1.1312
2018-01-19 19:19:00	0.4507	20.7	7.28	23.2	1.0884	1.1312
2018-01-19 19:20:00	0.4514	20.7	7.27	23.1	1.0783	1.1417
2018-01-19 19:21:00	0.4521	20.7	7.24	23.1	1.0783	1.1417
2018-01-19 19:22:00	0.4528	20.7	7.27	23.2	1.0884	1.1312
2018-01-19 19:23:00	0.4535	20.7	7.29	23.2	1.0884	1.1312
2018-01-19 19:24:00	0.4542	20.7	7.24	23.2	1.0884	1.1312
2018-01-19 19:25:00	0.4549	20.7	7.26	23.1	1.0783	1.1417
2018-01-19 19:26:00	0.4556	20.7	7.28	23.2	1.0884	1.1312
2018-01-19 19:27:00	0.4562	20.7	7.26	23.1	1.0783	1.1417
2018-01-19 19:28:00	0.4569	20.7	7.25	23.1	1.0783	1.1417
2018-01-19 19:29:00	0.4576	20.7	7.27	23.1	1.0783	1.1417
2018-01-19 19:30:00	0.4583	20.7	7.29	23.1	1.0783	1.1417
2018-01-19 19:31:00	0.459	20.7	7.24	23.1	1.0783	1.1417
2018-01-19 19:32:00	0.4597	20.7	7.26	23.2	1.0884	1.1312
2018-01-19 19:33:00	0.4604	20.7	7.28	23.1	1.0783	1.1417
2018-01-19 19:34:00	0.4611	20.7	7.25	23.1	1.0783	1.1417
2018-01-19 19:35:00	0.4618	20.7	7.25	23.1	1.0783	1.1417
2018-01-19 19:36:00	0.4625	20.7	7.27	23.2	1.0884	1.1312
2018-01-19 19:37:00	0.4632	20.7	7.28	23.2	1.0884	1.1312
2018-01-19 19:38:00	0.4639	20.7	7.24	23.2	1.0884	1.1312
2018-01-19 19:39:00	0.4646	20.7	7.26	23.3	1.0984	1.1209
2018-01-19 19:40:00	0.4653	20.7	7.29	23.2	1.0884	1.1312
2018-01-19 19:41:00	0.466	20.7	7.24	23.2	1.0884	1.1312
2018-01-19 19:42:00	0.4667	20.7	7.25	23.3	1.0984	1.1209
2018-01-19 19:43:00	0.4674	20.7	7.28	23.2	1.0884	1.1312
2018-01-19 19:44:00	0.4681	20.7	7.27	23.2	1.0884	1.1312
2018-01-19 19:45:00	0.4688	20.7	7.24	23.2	1.0884	1.1312
2018-01-19 19:46:00	0.4694	20.7	7.27	23.2	1.0884	1.1312
2018-01-19 19:47:00	0.4701	20.7	7.29	23.2	1.0884	1.1312
2018-01-19 19:48:00	0.4708	20.7	7.24	23.2	1.0884	1.1312
2018-01-19 19:49:00	0.4715	20.7	7.26	23.2	1.0884	1.1312
2018-01-19 19:50:00	0.4722	20.7	7.28	23.2	1.0884	1.1312
2018-01-19 19:51:00	0.4729	20.7	7.27	23.2	1.0884	1.1312
2018-01-19 19:52:00	0.4736	20.7	7.25	23.2	1.0884	1.1312
2018-01-19 19:53:00	0.4743	20.7	7.27	23.2	1.0884	1.1312
2018-01-19 19:54:00	0.475	20.8	7.29	23.2	1.0884	1.1312
2018-01-19 19:55:00	0.4757	20.8	7.24	23.3	1.0984	1.1209
2018-01-19 19:56:00	0.4764	20.8	7.26	23.2	1.0884	1.1312
2018-01-19 19:57:00	0.4771	20.8	7.28	23.3	1.0984	1.1209
2018-01-19 19:58:00	0.4778	20.8	7.26	23.2	1.0884	1.1312
2018-01-19 19:59:00	0.4785	20.8	7.25	23.3	1.0984	1.1209
2018-01-19 20:00:00	0.4792	20.8	7.27	23.2	1.0884	1.1312
2018-01-19 20:01:00	0.4799	20.8	7.28	23.3	1.0984	1.1209
2018-01-19 20:02:00	0.4806	20.8	7.24	23.3	1.0984	1.1209
2018-01-19 20:03:00	0.4812	20.8	7.26	23.3	1.0984	1.1209
2018-01-19 20:04:00	0.4819	20.8	7.29	23.2	1.0884	1.1312
2018-01-19 20:05:00	0.4826	20.8	7.25	23.2	1.0884	1.1312
2018-01-19 20:06:00	0.4833	20.8	7.25	23.2	1.0884	1.1312
2018-01-19 20:07:00	0.484	20.8	7.28	23.2	1.0884	1.1312
2018-01-19 20:08:00	0.4847	20.8	7.27	23.2	1.0884	1.1312
2018-01-19 20:09:00	0.4854	20.8	7.24	23.3	1.0984	1.1209
2018-01-19 20:10:00	0.4861	20.8	7.27	23.3	1.0984	1.1209
2018-01-19 20:11:00	0.4868	20.8	7.29	23.3	1.0984	1.1209
2018-01-19 20:12:00	0.4875	20.8	7.24	23.3	1.0984	1.1209
2018-01-19 20:13:00	0.4882	20.8	7.26	23.3	1.0984	1.1209
2018-01-19 20:14:00	0.4889	20.8	7.28	23.3	1.0984	1.1209
2018-01-19 20:15:00	0.4896	20.8	7.27	23.3	1.0984	1.1209
2018-01-19 20:16:00	0.4903	20.8	7.25	23.3	1.0984	1.1209
2018-01-19 20:17:00	0.491	20.8	7.27	23.4	1.1084	1.1107
2018-01-19 20:18:00	0.4917	20.8	7.28	23.3	1.0984	1.1209
2018-01-19 20:19:00	0.4924	20.8	7.24	23.3	1.0984	1.1209
2018-01-19 20:20:00	0.4931	20.8	7.26	23.3	1.0984	1.1209
2018-01-19 20:21:00	0.4938	20.8	7.28	23.3	1.0984	1.1209
2018-01-19 20:22:00	0.4944	20.8	7.25	23.3	1.0984	1.1209
2018-01-19 20:23:00	0.4951	20.8	7.25	23.3	1.0984	1.1209
2018-01-19 20:24:00	0.4958	20.8	7.27	23.3	1.0984	1.1209
2018-01-19 20:25:00	0.4965	20.8	7.28	23.3	1.0984	1.1209
2018-01-19 20:26:00	0.4972	20.8	7.24	23.4	1.1084	1.1107
2018-01-19 20:27:00	0.4979	20.8	7.27	23.4	1.1084	1.1107
2018-01-19 20:28:00	0.4986	20.8	7.29	23.3	1.0984	1.1209
2018-01-19 20:29:00	0.4993	20.8	7.25	23.4	1.1084	1.1107
2018-01-19 20:30:00	0.5	20.8	7.25	23.3	1.0984	1.1209
2018-01-19 20:31:00	0.5007	20.8	7.28	23.4	1.1084	1.1107
2018-01-19 20:32:00	0.5014	20.8	7.27	23.3	1.0984	1.1209
2018-01-19 20:33:00	0.5021	20.8	7.24	23.3	1.0984	1.1209
2018-01-19 20:34:00	0.5028	20.8	7.27	23.4	1.1084	1.1107
2018-01-19 20:35:00	0.5035	20.8	7.29	23.3	1.0984	1.1209
2018-01-19 20:36:00	0.5042	20.8	7.24	23.4	1.1084	1.1107
2018-01-19 20:37:00	0.5049	20.8	7.26	23.4	1.1084	1.1107
2018-01-19 20:38:00	0.5056	20.8	7.28	23.4	1.1084	1.1107
2018-01-19 20:39:00	0.5062	20.9	7.27	23.4	1.1084	1.1107
2018-01-19 20:40:00	0.5069	20.9	7.25	23.4	1.1084	1.1107
2018-01-19 20:41:00	0.5076	20.8	7.27	23.3	1.0984	1.1209
2018-01-19 20:42:00	0.5083	20.9	7.29	23.4	1.1084	1.1107
2018-01-19 20:43:00	0.509	20.9	7.24	23.4	1.1084	1.1107
2018-01-19 20:44:00	0.5097	20.9	7.26	23.4	1.1084	1.1107
2018-01-19 20:45:00	0.5104	20.9	7.28	23.3	1.0984	1.1209
2018-01-19 20:46:00	0.5111	20.9	7.26	23.3	1.0984	1.1209
2018-01-19 20:47:00	0.5118	20.9	7.25	23.3	1.0984	1.1209
2018-01-19 20:48:00	0.5125	20.9	7.27	23.4	1.1084	1.1107
2018-01-19 20:49:00	0.5132	20.9	7.28	23.4	1.1084	1.1107
2018-01-19 20:50:00	0.5139	20.9	7.24	23.4	1.1084	1.1107
2018-01-19 20:51:00	0.5146	20.9	7.27	23.4	1.1084	1.1107
2018-01-19 20:52:00	0.5153	20.9	7.29	23.5	1.1185	1.1007
2018-01-19 20:53:00	0.516	20.9	7.25	23.4	1.1084	1.1107
2018-01-19 20:54:00	0.5167	20.9	7.26	23.4	1.1084	1.1107
2018-01-19 20:55:00	0.5174	20.9	7.28	23.4	1.1084	1.1107
2018-01-19 20:56:00	0.5181	20.9	7.27	23.3	1.0984	1.1209
2018-01-19 20:57:00	0.5188	20.9	7.24	23.4	1.1084	1.1107
2018-01-19 20:58:00	0.5194	20.9	7.27	23.4	1.1084	1.1107
2018-01-19 20:59:00	0.5201	20.9	7.29	23.4	1.1084	1.1107
2018-01-19 21:00:00	0.5208	20.9	7.24	23.4	1.1084	1.1107
2018-01-19 21:01:00	0.5215	20.9	7.26	23.4	1.1084	1.1107
2018-01-19 21:02:00	0.5222	20.9	7.28	23.4	1.1084	1.1107
2018-01-19 21:03:00	0.5229	20.9	7.26	23.4	1.1084	1.1107
2018-01-19 21:04:00	0.5236	20.9	7.25	23.4	1.1084	1.1107
2018-01-19 21:05:00	0.5243	20.9	7.27	23.4	1.1084	1.1107
2018-01-19 21:06:00	0.525	20.9	7.28	23.4	1.1084	1.1107
2018-01-19 21:07:00	0.5257	20.9	7.24	23.4	1.1084	1.1107
2018-01-19 21:08:00	0.5264	20.9	7.26	23.5	1.1185	1.1007
2018-01-19 21:09:00	0.5271	20.9	7.29	23.4	1.1084	1.1107
2018-01-19 21:10:00	0.5278	20.9	7.25	23.4	1.1084	1.1107
2018-01-19 21:11:00	0.5285	20.9	7.25	23.4	1.1084	1.1107
2018-01-19 21:12:00	0.5292	20.9	7.28	23.4	1.1084	1.1107
2018-01-19 21:13:00	0.5299	20.9	7.27	23.4	1.1084	1.1107
2018-01-19 21:14:00	0.5306	20.9	7.24	23.4	1.1084	1.1107
2018-01-19 21:15:00	0.5312	20.9	7.27	23.4	1.1084	1.1107
2018-01-19 21:16:00	0.5319	20.9	7.29	23.5	1.1185	1.1007
2018-01-19 21:17:00	0.5326	20.9	7.24	23.4	1.1084	1.1107
2018-01-19 21:18:00	0.5333	20.9	7.26	23.4	1.1084	1.1107
2018-01-19 21:19:00	0.534	20.9	7.28	23.4	1.1084	1.1107
2018-01-19 21:20:00	0.5347	20.9	7.26	23.4	1.1084	1.1107
2018-01-19 21:21:00	0.5354	20.9	7.25	23.4	1.1084	1.1107
2018-01-19 21:22:00	0.5361	20.9	7.27	23.5	1.1185	1.1007
2018-01-19 21:23:00	0.5368	20.9	7.28	23.5	1.1185	1.1007
2018-01-19 21:24:00	0.5375	21.0	7.24	23.5	1.1185	1.1007
2018-01-19 21:25:00	0.5382	20.9	7.26	23.4	1.1084	1.1107
2018-01-19 21:26:00	0.5389	21.0	7.29	23.5	1.1185	1.1007
2018-01-19 21:27:00	0.5396	20.9	7.25	23.5	1.1185	1.1007
2018-01-19 21:28:00	0.5403	21.0	7.26	23.5	1.1185	1.1007
2018-01-19 21:29:00	0.541	21.0	7.28	23.5	1.1185	1.1007
2018-01-19 21:30:00	0.5417	21.0	7.27	23.5	1.1185	1.1007
2018-01-19 21:31:00	0.5424	21.0	7.24	23.5	1.1185	1.1007
2018-01-19 21:32:00	0.5431	21.0	7.27	23.5	1.1185	1.1007
2018-01-19 21:33:00	0.5438	21.0	7.29	23.4	1.1084	1.1107
2018-01-19 21:34:00	0.5444	21.0	7.24	23.4	1.1084	1.1107
2018-01-19 21:35:00	0.5451	21.0	7.26	23.5	1.1185	1.1007
2018-01-19 21:36:00	0.5458	21.0	7.28	23.5	1.1185	1.1007
2018-01-19 21:37:00	0.5465	21.0	7.26	23.5	1.1185	1.1007
2018-01-19 21:38:00	0.5472	21.0	7.25	23.5	1.1185	1.1007
2018-01-19 21:39:00	0.5479	21.0	7.27	23.6	1.1285	1.091
2018-01-19 21:40:00	0.5486	21.0	7.28	23.5	1.1185	1.1007
2018-01-19 21:41:00	0.5493	21.0	7.24	23.5	1.1185	1.1007
2018-01-19 21:42:00	0.55	21.0	7.27	23.5	1.1185	1.1007
2018-01-19 21:43:00	0.5507	21.0	7.29	23.5	1.1185	1.1007
2018-01-19 21:44:00	0.5514	21.0	7.25	23.5	1.1185	1.1007
2018-01-19 21:45:00	0.5521	21.0	7.26	23.6	1.1285	1.091
2018-01-19 21:46:00	0.5528	21.0	7.28	23.5	1.1185	1.1007
2018-01-19 21:47:00	0.5535	21.0	7.27	23.5	1.1185	1.1007
2018-01-19 21:48:00	0.5542	21.0	7.25	23.5	1.1185	1.1007
2018-01-19 21:49:00	0.5549	21.0	7.27	23.6	1.1285	1.091
2018-01-19 21:50:00	0.5556	21.0	7.29	23.6	1.1285	1.091
2018-01-19 21:51:00	0.5562	21.0	7.24	23.5	1.1185	1.1007
2018-01-19 21:52:00	0.5569	21.0	7.26	23.5	1.1185	1.1007
2018-01-19 21:53:00	0.5576	21.0	7.28	23.5	1.1185	1.1007
2018-01-19 21:54:00	0.5583	21.0	7.26	23.5	1.1185	1.1007
2018-01-19 21:55:00	0.559	21.0	7.25	23.6	1.1285	1.091
2018-01-19 21:56:00	0.5597	21.0	7.28	23.5	1.1185	1.1007
2018-01-19 21:57:00	0.5604	21.0	7.28	23.5	1.1185	1.1007
2018-01-19 21:58:00	0.5611	21.0	7.24	23.5	1.1185	1.1007
2018-01-19 21:59:00	0.5618	21.0	7.27	23.6	1.1285	1.091
2018-01-19 22:00:00	0.5625	21.0	7.29	23.6	1.1285	1.091
2018-01-19 22:01:00	0.5632	21.0	7.24	23.5	1.1185	1.1007
2018-01-19 22:02:00	0.5639	21.0	7.26	23.5	1.1185	1.1007
2018-01-19 22:03:00	0.5646	21.0	7.28	23.5	1.1185	1.1007
2018-01-19 22:04:00	0.5653	21.0	7.27	23.6	1.1285	1.091
2018-01-19 22:05:00	0.566	21.0	7.25	23.5	1.1185	1.1007
2018-01-19 22:06:00	0.5667	21.0	7.27	23.5	1.1185	1.1007
2018-01-19 22:07:00	0.5674	21.0	7.29	23.5	1.1185	1.1007
2018-01-19 22:08:00	0.5681	21.0	7.24	23.5	1.1185	1.1007
2018-01-19 22:09:00	0.5688	21.0	7.26	23.6	1.1285	1.091
2018-01-19 22:10:00	0.5694	21.1	7.29	23.5	1.1185	1.1007
2018-01-19 22:11:00	0.5701	21.1	7.25	23.6	1.1285	1.091
2018-01-19 22:12:00	0.5708	21.1	7.25	23.5	1.1185	1.1007
2018-01-19 22:13:00	0.5715	21.0	7.28	23.6	1.1285	1.091
2018-01-19 22:14:00	0.5722	21.1	7.28	23.6	1.1285	1.091
2018-01-19 22:15:00	0.5729	21.1	7.24	23.6	1.1285	1.091
2018-01-19 22:16:00	0.5736	21.1	7.27	23.5	1.1185	1.1007
2018-01-19 22:17:00	0.5743	21.1	7.29	23.6	1.1285	1.091
2018-01-19 22:18:00	0.575	21.1	7.25	23.6	1.1285	1.091
2018-01-19 22:19:00	0.5757	21.1	7.26	23.6	1.1285	1.091
2018-01-19 22:20:00	0.5764	21.1	7.28	23.6	1.1285	1.091
2018-01-19 22:21:00	0.5771	21.1	7.27	23.6	1.1285	1.091
2018-01-19 22:22:00	0.5778	21.1	7.24	23.6	1.1285	1.091
2018-01-19 22:23:00	0.5785	21.1	7.27	23.6	1.1285	1.091
2018-01-19 22:24:00	0.5792	21.1	7.29	23.6	1.1285	1.091
2018-01-19 22:25:00	0.5799	21.1	7.24	23.6	1.1285	1.091
2018-01-19 22:26:00	0.5806	21.1	7.26	23.6	1.1285	1.091
2018-01-19 22:27:00	0.5812	21.1	7.28	23.5	1.1185	1.1007
2018-01-19 22:28:00	0.5819	21.1	7.26	23.6	1.1285	1.091
2018-01-19 22:29:00	0.5826	21.1	7.25	23.6	1.1285	1.091
2018-01-19 22:30:00	0.5833	21.1	7.27	23.6	1.1285	1.091
2018-01-19 22:31:00	0.584	21.1	7.28	23.6	1.1285	1.091
2018-01-19 22:32:00	0.5847	21.1	7.24	23.6	1.1285	1.091
2018-01-19 22:33:00	0.5854	21.1	7.26	23.5	1.1185	1.1007
2018-01-19 22:34:00	0.5861	21.1	7.29	23.6	1.1285	1.091
2018-01-19 22:35:00	0.5868	21.1	7.25	23.6	1.1285	1.091
2018-01-19 22:36:00	0.5875	21.1	7.26	23.6	1.1285	1.091
2018-01-19 22:37:00	0.5882	21.1	7.28	23.6	1.1285	1.091
2018-01-19 22:38:00	0.5889	21.1	7.27	23.6	1.1285	1.091
2018-01-19 22:39:00	0.5896	21.1	7.24	23.6	1.1285	1.091
2018-01-19 22:40:00	0.5903	21.1	7.27	23.6	1.1285	1.091
2018-01-19 22:41:00	0.591	21.1	7.29	23.6	1.1285	1.091
2018-01-19 22:42:00	0.5917	21.1	7.24	23.7	1.1386	1.0813
2018-01-19 22:43:00	0.5924	21.1	7.26	23.7	1.1386	1.0813
2018-01-19 22:44:00	0.5931	21.1	7.28	23.6	1.1285	1.091
2018-01-19 22:45:00	0.5938	21.1	7.26	23.7	1.1386	1.0813
2018-01-19 22:46:00	0.5944	21.1	7.25	23.7	1.1386	1.0813
2018-01-19 22:47:00	0.5951	21.1	7.27	23.6	1.1285	1.091
2018-01-19 22:48:00	0.5958	21.1	7.28	23.7	1.1386	1.0813
2018-01-19 22:49:00	0.5965	21.1	7.24	23.6	1.1285	1.091
2018-01-19 22:50:00	0.5972	21.1	7.26	23.6	1.1285	1.091
2018-01-19 22:51:00	0.5979	21.1	7.29	23.6	1.1285	1.091
2018-01-19 22:52:00	0.5986	21.1	7.25	23.7	1.1386	1.0813
2018-01-19 22:53:00	0.5993	21.1	7.26	23.6	1.1285	1.091
2018-01-19 22:54:00	0.6	21.1	7.28	23.7	1.1386	1.0813
2018-01-19 22:55:00	0.6007	21.1	7.27	23.7	1.1386	1.0813
2018-01-19 22:56:00	0.6014	21.1	7.24	23.7	1.1386	1.0813
2018-01-19 22:57:00	0.6021	21.1	7.27	23.6	1.1285	1.091
2018-01-19 22:58:00	0.6028	21.1	7.29	23.6	1.1285	1.091
2018-01-19 22:59:00	0.6035	21.1	7.24	23.7	1.1386	1.0813
2018-01-19 23:00:00	0.6042	21.1	7.26	23.7	1.1386	1.0813
2018-01-19 23:01:00	0.6049	21.1	7.28	23.7	1.1386	1.0813
2018-01-19 23:02:00	0.6056	21.1	7.26	23.7	1.1386	1.0813
2018-01-19 23:03:00	0.6062	21.1	7.25	23.7	1.1386	1.0813
2018-01-19 23:04:00	0.6069	21.1	7.27	23.7	1.1386	1.0813
2018-01-19 23:05:00	0.6076	21.1	7.28	23.7	1.1386	1.0813
2018-01-19 23:06:00	0.6083	21.1	7.24	23.7	1.1386	1.0813
2018-01-19 23:07:00	0.609	21.1	7.27	23.6	1.1285	1.091
2018-01-19 23:08:00	0.6097	21.1	7.29	23.6	1.1285	1.091
2018-01-19 23:09:00	0.6104	21.1	7.25	23.6	1.1285	1.091
2018-01-19 23:10:00	0.6111	21.1	7.26	23.7	1.1386	1.0813
2018-01-19 23:11:00	0.6118	21.1	7.28	23.7	1.1386	1.0813
2018-01-19 23:12:00	0.6125	21.1	7.27	23.7	1.1386	1.0813
2018-01-19 23:13:00	0.6132	21.1	7.25	23.7	1.1386	1.0813
2018-01-19 23:14:00	0.6139	21.1	7.27	23.7	1.1386	1.0813
2018-01-19 23:15:00	0.6146	21.1	7.29	23.8	1.1486	1.0719
2018-01-19 23:16:00	0.6153	21.1	7.24	23.8	1.1486	1.0719
2018-01-19 23:17:00	0.616	21.1	7.26	23.7	1.1386	1.0813
2018-01-19 23:18:00	0.6167	21.1	7.28	23.7	1.1386	1.0813
2018-01-19 23:19:00	0.6174	21.2	7.26	23.7	1.1386	1.0813
2018-01-19 23:20:00	0.6181	21.1	7.25	23.8	1.1486	1.0719
2018-01-19 23:21:00	0.6188	21.1	7.28	23.8	1.1486	1.0719
2018-01-19 23:22:00	0.6194	21.1	7.28	23.7	1.1386	1.0813
2018-01-19 23:23:00	0.6201	21.1	7.24	23.7	1.1386	1.0813
2018-01-19 23:24:00	0.6208	21.1	7.27	23.7	1.1386	1.0813
2018-01-19 23:25:00	0.6215	21.2	7.29	23.7	1.1386	1.0813
2018-01-19 23:26:00	0.6222	21.2	7.24	23.7	1.1386	1.0813
2018-01-19 23:27:00	0.6229	21.2	7.26	23.7	1.1386	1.0813
2018-01-19 23:28:00	0.6236	21.2	7.28	23.7	1.1386	1.0813
2018-01-19 23:29:00	0.6243	21.2	7.27	23.8	1.1486	1.0719
2018-01-19 23:30:00	0.625	21.2	7.25	23.7	1.1386	1.0813
2018-01-19 23:31:00	0.6257	21.2	7.27	23.8	1.1486	1.0719
2018-01-19 23:32:00	0.6264	21.2	7.28	23.8	1.1486	1.0719
2018-01-19 23:33:00	0.6271	21.2	7.24	23.8	1.1486	1.0719
2018-01-19 23:34:00	0.6278	21.2	7.26	23.7	1.1386	1.0813
2018-01-19 23:35:00	0.6285	21.2	7.29	23.7	1.1386	1.0813
2018-01-19 23:36:00	0.6292	21.2	7.25	23.7	1.1386	1.0813
2018-01-19 23:37:00	0.6299	21.2	7.26	23.8	1.1486	1.0719
2018-01-19 23:38:00	0.6306	21.2	7.28	23.8	1.1486	1.0719
2018-01-19 23:39:00	0.6312	21.2	7.27	23.8	1.1486	1.0719
2018-01-19 23:40:00	0.6319	21.2	7.25	23.8	1.1486	1.0719
2018-01-19 23:41:00	0.6326	21.2	7.27	23.8	1.1486	1.0719
2018-01-19 23:42:00	0.6333	21.2	7.29	23.8	1.1486	1.0719
2018-01-19 23:43:00	0.634	21.2	7.24	23.8	1.1486	1.0719
2018-01-19 23:44:00	0.6347	21.2	7.26	23.8	1.1486	1.0719
2018-01-19 23:45:00	0.6354	21.2	7.28	23.8	1.1486	1.0719
2018-01-19 23:46:00	0.6361	21.2	7.26	23.8	1.1486	1.0719
2018-01-19 23:47:00	0.6368	21.2	7.25	23.8	1.1486	1.0719
2018-01-19 23:48:00	0.6375	21.2	7.28	23.8	1.1486	1.0719
2018-01-19 23:49:00	0.6382	21.2	7.27	23.8	1.1486	1.0719
2018-01-19 23:50:00	0.6389	21.2	7.24	23.8	1.1486	1.0719
2018-01-19 23:51:00	0.6396	21.2	7.27	23.8	1.1486	1.0719
2018-01-19 23:52:00	0.6403	21.2	7.29	23.8	1.1486	1.0719
2018-01-19 23:53:00	0.641	21.2	7.25	23.8	1.1486	1.0719
2018-01-19 23:54:00	0.6417	21.2	7.26	23.8	1.1486	1.0719
2018-01-19 23:55:00	0.6424	21.2	7.28	23.8	1.1486	1.0719
2018-01-19 23:56:00	0.6431	21.2	7.27	23.8	1.1486	1.0719
2018-01-19 23:57:00	0.6438	21.2	7.25	23.8	1.1486	1.0719
2018-01-19 23:58:00	0.6444	21.2	7.27	23.8	1.1486	1.0719
2018-01-19 23:59:00	0.6451	21.2	7.28	23.8	1.1486	1.0719
2018-01-20 00:00:00	0.6458	21.2	7.24	23.9	1.1586	1.0626
2018-01-20 00:01:00	0.6465	21.2	7.27	23.9	1.1586	1.0626
2018-01-20 00:02:00	0.6472	21.2	7.29	23.9	1.1586	1.0626
2018-01-20 00:03:00	0.6479	21.2	7.25	23.8	1.1486	1.0719
2018-01-20 00:04:00	0.6486	21.2	7.26	23.9	1.1586	1.0626
2018-01-20 00:05:00	0.6493	21.2	7.28	23.8	1.1486	1.0719
2018-01-20 00:06:00	0.65	21.2	7.27	23.9	1.1586	1.0626
2018-01-20 00:07:00	0.6507	21.2	7.25	23.8	1.1486	1.0719
2018-01-20 00:08:00	0.6514	21.2	7.27	23.8	1.1486	1.0719
2018-01-20 00:09:00	0.6521	21.2	7.29	23.8	1.1486	1.0719
2018-01-20 00:10:00	0.6528	21.2	7.24	23.8	1.1486	1.0719
2018-01-20 00:11:00	0.6535	21.2	7.26	23.9	1.1586	1.0626
2018-01-20 00:12:00	0.6542	21.2	7.29	23.8	1.1486	1.0719
2018-01-20 00:13:00	0.6549	21.2	7.26	23.9	1.1586	1.0626
2018-01-20 00:14:00	0.6556	21.2	7.25	23.8	1.1486	1.0719
2018-01-20 00:15:00	0.6562	21.2	7.28	23.8	1.1486	1.0719
2018-01-20 00:16:00	0.6569	21.2	7.28	23.8	1.1486	1.0719
2018-01-20 00:17:00	0.6576	21.2	7.25	23.9	1.1586	1.0626
2018-01-20 00:18:00	0.6583	21.2	7.27	23.9	1.1586	1.0626
2018-01-20 00:19:00	0.659	21.2	7.29	23.9	1.1586	1.0626
2018-01-20 00:20:00	0.6597	21.2	7.24	24.0	1.1687	1.0535
2018-01-20 00:21:00	0.6604	21.2	7.26	23.9	1.1586	1.0626
2018-01-20 00:22:00	0.6611	21.2	7.28	23.9	1.1586	1.0626
2018-01-20 00:23:00	0.6618	21.2	7.26	23.9	1.1586	1.0626
2018-01-20 00:24:00	0.6625	21.2	7.25	23.9	1.1586	1.0626
2018-01-20 00:25:00	0.6632	21.2	7.28	23.9	1.1586	1.0626
2018-01-20 00:26:00	0.6639	21.2	7.28	23.9	1.1586	1.0626
2018-01-20 00:27:00	0.6646	21.2	7.24	23.9	1.1586	1.0626
2018-01-20 00:28:00	0.6653	21.2	7.27	23.9	1.1586	1.0626
2018-01-20 00:29:00	0.666	21.2	7.29	23.9	1.1586	1.0626
2018-01-20 00:30:00	0.6667	21.2	7.24	23.9	1.1586	1.0626
2018-01-20 00:31:00	0.6674	21.3	7.26	23.9	1.1586	1.0626
2018-01-20 00:32:00	0.6681	21.2	7.28	23.9	1.1586	1.0626
2018-01-20 00:33:00	0.6688	21.2	7.26	23.9	1.1586	1.0626
2018-01-20 00:34:00	0.6694	21.2	7.25	23.9	1.1586	1.0626
2018-01-20 00:35:00	0.6701	21.2	7.28	23.9	1.1586	1.0626
2018-01-20 00:36:00	0.6708	21.3	7.28	23.9	1.1586	1.0626
2018-01-20 00:37:00	0.6715	21.2	7.24	23.9	1.1586	1.0626
2018-01-20 00:38:00	0.6722	21.2	7.27	23.9	1.1586	1.0626
2018-01-20 00:39:00	0.6729	21.3	7.29	23.9	1.1586	1.0626
2018-01-20 00:40:00	0.6736	21.3	7.25	23.9	1.1586	1.0626
2018-01-20 00:41:00	0.6743	21.3	7.26	23.9	1.1586	1.0626
2018-01-20 00:42:00	0.675	21.3	7.28	23.9	1.1586	1.0626
2018-01-20 00:43:00	0.6757	21.3	7.27	23.9	1.1586	1.0626
2018-01-20 00:44:00	0.6764	21.3	7.25	23.9	1.1586	1.0626
2018-01-20 00:45:00	0.6771	21.3	7.27	23.9	1.1586	1.0626
2018-01-20 00:46:00	0.6778	21.3	7.28	23.9	1.1586	1.0626
2018-01-20 00:47:00	0.6785	21.3	7.24	23.9	1.1586	1.0626
2018-01-20 00:48:00	0.6792	21.3	7.27	23.9	1.1586	1.0626
2018-01-20 00:49:00	0.6799	21.3	7.29	23.9	1.1586	1.0626
2018-01-20 00:50:00	0.6806	21.3	7.25	23.9	1.1586	1.0626
2018-01-20 00:51:00	0.6812	21.3	7.26	24.0	1.1687	1.0535
2018-01-20 00:52:00	0.6819	21.3	7.28	23.9	1.1586	1.0626
2018-01-20 00:53:00	0.6826	21.3	7.26	23.9	1.1586	1.0626
2018-01-20 00:54:00	0.6833	21.3	7.25	24.0	1.1687	1.0535
2018-01-20 00:55:00	0.684	21.3	7.27	24.0	1.1687	1.0535
2018-01-20 00:56:00	0.6847	21.3	7.28	23.9	1.1586	1.0626
2018-01-20 00:57:00	0.6854	21.3	7.24	24.0	1.1687	1.0535
2018-01-20 00:58:00	0.6861	21.3	7.27	24.0	1.1687	1.0535
2018-01-20 00:59:00	0.6868	21.3	7.29	24.0	1.1687	1.0535
2018-01-20 01:00:00	0.6875	21.3	7.25	24.0	1.1687	1.0535
2018-01-20 01:01:00	0.6882	21.3	7.26	24.0	1.1687	1.0535
2018-01-20 01:02:00	0.6889	21.3	7.28	23.9	1.1586	1.0626
2018-01-20 01:03:00	0.6896	21.3	7.27	24.0	1.1687	1.0535
2018-01-20 01:04:00	0.6903	21.3	7.25	23.9	1.1586	1.0626
2018-01-20 01:05:00	0.691	21.3	7.27	24.0	1.1687	1.0535
2018-01-20 01:06:00	0.6917	21.3	7.28	24.0	1.1687	1.0535
2018-01-20 01:07:00	0.6924	21.3	7.24	24.0	1.1687	1.0535
2018-01-20 01:08:00	0.6931	21.3	7.27	24.0	1.1687	1.0535
2018-01-20 01:09:00	0.6938	21.3	7.29	24.0	1.1687	1.0535
2018-01-20 01:10:00	0.6944	21.3	7.24	24.0	1.1687	1.0535
2018-01-20 01:11:00	0.6951	21.3	7.26	24.0	1.1687	1.0535
2018-01-20 01:12:00	0.6958	21.3	7.28	24.0	1.1687	1.0535
2018-01-20 01:13:00	0.6965	21.3	7.27	24.0	1.1687	1.0535
2018-01-20 01:14:00	0.6972	21.3	7.25	24.0	1.1687	1.0535
2018-01-20 01:15:00	0.6979	21.3	7.27	24.0	1.1687	1.0535
2018-01-20 01:16:00	0.6986	21.3	7.28	24.0	1.1687	1.0535
2018-01-20 01:17:00	0.6993	21.3	7.24	24.1	1.1787	1.0445
2018-01-20 01:18:00	0.7	21.3	7.27	24.0	1.1687	1.0535
2018-01-20 01:19:00	0.7007	21.3	7.29	24.1	1.1787	1.0445
2018-01-20 01:20:00	0.7014	21.3	7.25	24.0	1.1687	1.0535
2018-01-20 01:21:00	0.7021	21.3	7.26	24.1	1.1787	1.0445
2018-01-20 01:22:00	0.7028	21.3	7.28	24.0	1.1687	1.0535
2018-01-20 01:23:00	0.7035	21.3	7.27	24.0	1.1687	1.0535
2018-01-20 01:24:00	0.7042	21.3	7.25	24.1	1.1787	1.0445
2018-01-20 01:25:00	0.7049	21.3	7.27	24.1	1.1787	1.0445
2018-01-20 01:26:00	0.7056	21.3	7.28	24.1	1.1787	1.0445
2018-01-20 01:27:00	0.7062	21.3	7.24	24.0	1.1687	1.0535
2018-01-20 01:28:00	0.7069	21.3	7.27	24.0	1.1687	1.0535
2018-01-20 01:29:00	0.7076	21.3	7.29	24.0	1.1687	1.0535
2018-01-20 01:30:00	0.7083	21.3	7.25	24.0	1.1687	1.0535
2018-01-20 01:31:00	0.709	21.3	7.26	24.0	1.1687	1.0535
2018-01-20 01:32:00	0.7097	21.3	7.28	24.1	1.1787	1.0445
2018-01-20 01:33:00	0.7104	21.3	7.26	24.0	1.1687	1.0535
2018-01-20 01:34:00	0.7111	21.3	7.25	24.1	1.1787	1.0445
2018-01-20 01:35:00	0.7118	21.3	7.27	24.2	1.1888	1.0357
2018-01-20 01:36:00	0.7125	21.3	7.28	24.1	1.1787	1.0445
2018-01-20 01:37:00	0.7132	21.3	7.25	24.1	1.1787	1.0445
2018-01-20 01:38:00	0.7139	21.3	7.27	24.0	1.1687	1.0535
2018-01-20 01:39:00	0.7146	21.3	7.29	24.1	1.1787	1.0445
2018-01-20 01:40:00	0.7153	21.3	7.25	24.0	1.1687	1.0535
2018-01-20 01:41:00	0.716	21.3	7.26	24.1	1.1787	1.0445
2018-01-20 01:42:00	0.7167	21.3	7.28	24.1	1.1787	1.0445
2018-01-20 01:43:00	0.7174	21.3	7.26	24.1	1.1787	1.0445
2018-01-20 01:44:00	0.7181	21.3	7.25	24.2	1.1888	1.0357
2018-01-20 01:45:00	0.7188	21.3	7.28	24.1	1.1787	1.0445
2018-01-20 01:46:00	0.7194	21.3	7.28	24.1	1.1787	1.0445
2018-01-20 01:47:00	0.7201	21.3	7.25	24.1	1.1787	1.0445
2018-01-20 01:48:00	0.7208	21.3	7.27	24.1	1.1787	1.0445
2018-01-20 01:49:00	0.7215	21.3	7.29	24.1	1.1787	1.0445
2018-01-20 01:50:00	0.7222	21.3	7.24	24.1	1.1787	1.0445
2018-01-20 01:51:00	0.7229	21.3	7.26	24.1	1.1787	1.0445
2018-01-20 01:52:00	0.7236	21.3	7.28	24.1	1.1787	1.0445
2018-01-20 01:53:00	0.7243	21.3	7.26	24.1	1.1787	1.0445
2018-01-20 01:54:00	0.725	21.3	7.26	24.1	1.1787	1.0445
2018-01-20 01:55:00	0.7257	21.3	7.28	24.1	1.1787	1.0445
2018-01-20 01:56:00	0.7264	21.3	7.27	24.1	1.1787	1.0445
2018-01-20 01:57:00	0.7271	21.3	7.25	24.1	1.1787	1.0445
2018-01-20 01:58:00	0.7278	21.3	7.27	24.1	1.1787	1.0445
2018-01-20 01:59:00	0.7285	21.3	7.29	24.1	1.1787	1.0445
2018-01-20 02:00:00	0.7292	21.3	7.24	24.1	1.1787	1.0445
2018-01-20 02:01:00	0.7299	21.3	7.26	24.1	1.1787	1.0445
2018-01-20 02:02:00	0.7306	21.3	7.29	24.1	1.1787	1.0445
2018-01-20 02:03:00	0.7312	21.3	7.25	24.1	1.1787	1.0445
2018-01-20 02:04:00	0.7319	21.3	7.26	24.1	1.1787	1.0445
2018-01-20 02:05:00	0.7326	21.3	7.28	24.1	1.1787	1.0445
2018-01-20 02:06:00	0.7333	21.3	7.27	24.1	1.1787	1.0445
2018-01-20 02:07:00	0.734	21.4	7.25	24.1	1.1787	1.0445
2018-01-20 02:08:00	0.7347	21.3	7.27	24.1	1.1787	1.0445
2018-01-20 02:09:00	0.7354	21.3	7.29	24.1	1.1787	1.0445
2018-01-20 02:10:00	0.7361	21.4	7.24	24.1	1.1787	1.0445
2018-01-20 02:11:00	0.7368	21.4	7.26	24.1	1.1787	1.0445
2018-01-20 02:12:00	0.7375	21.3	7.29	24.1	1.1787	1.0445
2018-01-20 02:13:00	0.7382	21.4	7.25	24.1	1.1787	1.0445
2018-01-20 02:14:00	0.7389	21.4	7.26	24.1	1.1787	1.0445
2018-01-20 02:15:00	0.7396	21.3	7.28	24.1	1.1787	1.0445
2018-01-20 02:16:00	0.7403	21.4	7.27	24.1	1.1787	1.0445
2018-01-20 02:17:00	0.741	21.4	7.25	24.2	1.1888	1.0357
2018-01-20 02:18:00	0.7417	21.4	7.27	24.2	1.1888	1.0357
2018-01-20 02:19:00	0.7424	21.4	7.29	24.1	1.1787	1.0445
2018-01-20 02:20:00	0.7431	21.4	7.24	24.1	1.1787	1.0445
2018-01-20 02:21:00	0.7438	21.4	7.26	24.2	1.1888	1.0357
2018-01-20 02:22:00	0.7444	21.4	7.29	24.1	1.1787	1.0445
2018-01-20 02:23:00	0.7451	21.4	7.25	24.1	1.1787	1.0445
2018-01-20 02:24:00	0.7458	21.4	7.26	24.1	1.1787	1.0445
2018-01-20 02:25:00	0.7465	21.4	7.28	24.2	1.1888	1.0357
2018-01-20 02:26:00	0.7472	21.4	7.27	24.1	1.1787	1.0445
2018-01-20 02:27:00	0.7479	21.4	7.25	24.2	1.1888	1.0357
2018-01-20 02:28:00	0.7486	21.4	7.27	24.2	1.1888	1.0357
2018-01-20 02:29:00	0.7493	21.4	7.29	24.2	1.1888	1.0357
2018-01-20 02:30:00	0.75	21.4	7.24	24.3	1.1988	1.027
2018-01-20 02:31:00	0.7507	21.4	7.27	24.2	1.1888	1.0357
2018-01-20 02:32:00	0.7514	21.4	7.29	24.2	1.1888	1.0357
2018-01-20 02:33:00	0.7521	21.4	7.25	24.2	1.1888	1.0357
2018-01-20 02:34:00	0.7528	21.4	7.26	24.2	1.1888	1.0357
2018-01-20 02:35:00	0.7535	21.4	7.28	24.2	1.1888	1.0357
2018-01-20 02:36:00	0.7542	21.4	7.27	24.3	1.1988	1.027
2018-01-20 02:37:00	0.7549	21.4	7.25	24.1	1.1787	1.0445
2018-01-20 02:38:00	0.7556	21.4	7.27	24.2	1.1888	1.0357
2018-01-20 02:39:00	0.7562	21.4	7.28	24.2	1.1888	1.0357
2018-01-20 02:40:00	0.7569	21.4	7.24	24.2	1.1888	1.0357
2018-01-20 02:41:00	0.7576	21.4	7.27	24.2	1.1888	1.0357
2018-01-20 02:42:00	0.7583	21.4	7.29	24.3	1.1988	1.027
2018-01-20 02:43:00	0.759	21.4	7.25	24.2	1.1888	1.0357
2018-01-20 02:44:00	0.7597	21.4	7.26	24.3	1.1988	1.027
2018-01-20 02:45:00	0.7604	21.4	7.28	24.2	1.1888	1.0357
2018-01-20 02:46:00	0.7611	21.4	7.26	24.2	1.1888	1.0357
2018-01-20 02:47:00	0.7618	21.4	7.25	24.3	1.1988	1.027
2018-01-20 02:48:00	0.7625	21.4	7.28	24.3	1.1988	1.027
2018-01-20 02:49:00	0.7632	21.4	7.28	24.2	1.1888	1.0357
2018-01-20 02:50:00	0.7639	21.4	7.25	24.2	1.1888	1.0357
2018-01-20 02:51:00	0.7646	21.4	7.27	24.2	1.1888	1.0357
2018-01-20 02:52:00	0.7653	21.4	7.29	24.3	1.1988	1.027
2018-01-20 02:53:00	0.766	21.4	7.24	24.2	1.1888	1.0357
2018-01-20 02:54:00	0.7667	21.4	7.26	24.2	1.1888	1.0357
2018-01-20 02:55:00	0.7674	21.4	7.28	24.3	1.1988	1.027
2018-01-20 02:56:00	0.7681	21.4	7.26	24.3	1.1988	1.027
2018-01-20 02:57:00	0.7688	21.4	7.25	24.3	1.1988	1.027
2018-01-20 02:58:00	0.7694	21.4	7.28	24.2	1.1888	1.0357
2018-01-20 02:59:00	0.7701	21.4	7.28	24.3	1.1988	1.027
2018-01-20 03:00:00	0.7708	21.4	7.25	24.3	1.1988	1.027
2018-01-20 03:01:00	0.7715	21.4	7.27	24.2	1.1888	1.0357
2018-01-20 03:02:00	0.7722	21.4	7.29	24.3	1.1988	1.027
2018-01-20 03:03:00	0.7729	21.4	7.24	24.3	1.1988	1.027
2018-01-20 03:04:00	0.7736	21.4	7.26	24.2	1.1888	1.0357
2018-01-20 03:05:00	0.7743	21.4	7.29	24.3	1.1988	1.027
2018-01-20 03:06:00	0.775	21.4	7.25	24.2	1.1888	1.0357
2018-01-20 03:07:00	0.7757	21.4	7.26	24.3	1.1988	1.027
2018-01-20 03:08:00	0.7764	21.4	7.28	24.3	1.1988	1.027
2018-01-20 03:09:00	0.7771	21.4	7.27	24.3	1.1988	1.027
2018-01-20 03:10:00	0.7778	21.4	7.25	24.3	1.1988	1.027
2018-01-20 03:11:00	0.7785	21.4	7.27	24.3	1.1988	1.027
2018-01-20 03:12:00	0.7792	21.4	7.29	24.3	1.1988	1.027
2018-01-20 03:13:00	0.7799	21.4	7.24	24.3	1.1988	1.027
2018-01-20 03:14:00	0.7806	21.4	7.27	24.3	1.1988	1.027
2018-01-20 03:15:00	0.7812	21.4	7.29	24.3	1.1988	1.027
2018-01-20 03:16:00	0.7819	21.4	7.25	24.3	1.1988	1.027
2018-01-20 03:17:00	0.7826	21.4	7.26	24.3	1.1988	1.027
2018-01-20 03:18:00	0.7833	21.4	7.28	24.3	1.1988	1.027
2018-01-20 03:19:00	0.784	21.4	7.27	24.2	1.1888	1.0357
2018-01-20 03:20:00	0.7847	21.4	7.25	24.3	1.1988	1.027
2018-01-20 03:21:00	0.7854	21.4	7.27	24.3	1.1988	1.027
2018-01-20 03:22:00	0.7861	21.4	7.28	24.3	1.1988	1.027
2018-01-20 03:23:00	0.7868	21.4	7.25	24.3	1.1988	1.027
2018-01-20 03:24:00	0.7875	21.4	7.27	24.3	1.1988	1.027
2018-01-20 03:25:00	0.7882	21.4	7.29	24.4	1.2088	1.0185
2018-01-20 03:26:00	0.7889	21.4	7.25	24.4	1.2088	1.0185
2018-01-20 03:27:00	0.7896	21.4	7.26	24.4	1.2088	1.0185
2018-01-20 03:28:00	0.7903	21.4	7.28	24.4	1.2088	1.0185
2018-01-20 03:29:00	0.791	21.4	7.26	24.3	1.1988	1.027
2018-01-20 03:30:00	0.7917	21.4	7.25	24.4	1.2088	1.0185
2018-01-20 03:31:00	0.7924	21.4	7.28	24.4	1.2088	1.0185
2018-01-20 03:32:00	0.7931	21.4	7.28	24.4	1.2088	1.0185
2018-01-20 03:33:00	0.7938	21.4	7.25	24.3	1.1988	1.027
2018-01-20 03:34:00	0.7944	21.4	7.27	24.3	1.1988	1.027
2018-01-20 03:35:00	0.7951	21.4	7.29	24.4	1.2088	1.0185
2018-01-20 03:36:00	0.7958	21.4	7.24	24.3	1.1988	1.027
2018-01-20 03:37:00	0.7965	21.4	7.26	24.3	1.1988	1.027
2018-01-20 03:38:00	0.7972	21.4	7.29	24.4	1.2088	1.0185
2018-01-20 03:39:00	0.7979	21.4	7.25	24.3	1.1988	1.027
2018-01-20 03:40:00	0.7986	21.4	7.26	24.3	1.1988	1.027
2018-01-20 03:41:00	0.7993	21.4	7.28	24.4	1.2088	1.0185
2018-01-20 03:42:00	0.8	21.4	7.27	24.4	1.2088	1.0185
2018-01-20 03:43:00	0.8007	21.4	7.25	24.4	1.2088	1.0185
2018-01-20 03:44:00	0.8014	21.4	7.27	24.3	1.1988	1.027
2018-01-20 03:45:00	0.8021	21.4	7.28	24.4	1.2088	1.0185
2018-01-20 03:46:00	0.8028	21.4	7.24	24.3	1.1988	1.027
2018-01-20 03:47:00	0.8035	21.4	7.27	24.4	1.2088	1.0185
2018-01-20 03:48:00	0.8042	21.4	7.29	24.3	1.1988	1.027
2018-01-20 03:49:00	0.8049	21.4	7.25	24.4	1.2088	1.0185
2018-01-20 03:50:00	0.8056	21.4	7.26	24.4	1.2088	1.0185
2018-01-20 03:51:00	0.8062	21.4	7.28	24.4	1.2088	1.0185
2018-01-20 03:52:00	0.8069	21.4	7.27	24.4	1.2088	1.0185
2018-01-20 03:53:00	0.8076	21.4	7.25	24.3	1.1988	1.027
2018-01-20 03:54:00	0.8083	21.4	7.27	24.3	1.1988	1.027
2018-01-20 03:55:00	0.809	21.4	7.28	24.4	1.2088	1.0185
2018-01-20 03:56:00	0.8097	21.4	7.25	24.4	1.2088	1.0185
2018-01-20 03:57:00	0.8104	21.4	7.27	24.4	1.2088	1.0185
2018-01-20 03:58:00	0.8111	21.4	7.29	24.4	1.2088	1.0185
2018-01-20 03:59:00	0.8118	21.4	7.25	24.4	1.2088	1.0185
2018-01-20 04:00:00	0.8125	21.4	7.26	24.4	1.2088	1.0185
2018-01-20 04:01:00	0.8132	21.4	7.28	24.4	1.2088	1.0185
2018-01-20 04:02:00	0.8139	21.4	7.26	24.4	1.2088	1.0185
2018-01-20 04:03:00	0.8146	21.4	7.26	24.5	1.2189	1.0101
2018-01-20 04:04:00	0.8153	21.4	7.28	24.4	1.2088	1.0185
2018-01-20 04:05:00	0.816	21.4	7.28	24.4	1.2088	1.0185
2018-01-20 04:06:00	0.8167	21.4	7.25	24.4	1.2088	1.0185
2018-01-20 04:07:00	0.8174	21.4	7.27	24.4	1.2088	1.0185
2018-01-20 04:08:00	0.8181	21.4	7.29	24.5	1.2189	1.0101
2018-01-20 04:09:00	0.8188	21.4	7.24	24.5	1.2189	1.0101
2018-01-20 04:10:00	0.8194	21.4	7.26	24.4	1.2088	1.0185
2018-01-20 04:11:00	0.8201	21.4	7.29	24.4	1.2088	1.0185
2018-01-20 04:12:00	0.8208	21.5	7.25	24.4	1.2088	1.0185
2018-01-20 04:13:00	0.8215	21.4	7.26	24.4	1.2088	1.0185
2018-01-20 04:14:00	0.8222	21.5	7.28	24.4	1.2088	1.0185
2018-01-20 04:15:00	0.8229	21.5	7.27	24.4	1.2088	1.0185
2018-01-20 04:16:00	0.8236	21.5	7.25	24.4	1.2088	1.0185
2018-01-20 04:17:00	0.8243	21.5	7.27	24.5	1.2189	1.0101
2018-01-20 04:18:00	0.825	21.5	7.28	24.4	1.2088	1.0185
2018-01-20 04:19:00	0.8257	21.5	7.25	24.4	1.2088	1.0185
2018-01-20 04:20:00	0.8264	21.5	7.27	24.5	1.2189	1.0101
2018-01-20 04:21:00	0.8271	21.5	7.29	24.5	1.2189	1.0101
2018-01-20 04:22:00	0.8278	21.5	7.25	24.5	1.2189	1.0101
2018-01-20 04:23:00	0.8285	21.5	7.26	24.4	1.2088	1.0185
2018-01-20 04:24:00	0.8292	21.5	7.28	24.5	1.2189	1.0101
2018-01-20 04:25:00	0.8299	21.5	7.26	24.4	1.2088	1.0185
2018-01-20 04:26:00	0.8306	21.5	7.26	24.5	1.2189	1.0101
2018-01-20 04:27:00	0.8312	21.5	7.28	24.4	1.2088	1.0185
2018-01-20 04:28:00	0.8319	21.5	7.28	24.5	1.2189	1.0101
2018-01-20 04:29:00	0.8326	21.5	7.25	24.4	1.2088	1.0185
2018-01-20 04:30:00	0.8333	21.5	7.27	24.5	1.2189	1.0101
2018-01-20 04:31:00	0.834	21.5	7.29	24.5	1.2189	1.0101
2018-01-20 04:32:00	0.8347	21.5	7.24	24.5	1.2189	1.0101
2018-01-20 04:33:00	0.8354	21.5	7.26	24.4	1.2088	1.0185
2018-01-20 04:34:00	0.8361	21.5	7.29	24.5	1.2189	1.0101
2018-01-20 04:35:00	0.8368	21.5	7.25	24.5	1.2189	1.0101
2018-01-20 04:36:00	0.8375	21.5	7.26	24.5	1.2189	1.0101
2018-01-20 04:37:00	0.8382	21.5	7.28	24.5	1.2189	1.0101
2018-01-20 04:38:00	0.8389	21.5	7.27	24.5	1.2189	1.0101
2018-01-20 04:39:00	0.8396	21.5	7.25	24.5	1.2189	1.0101
2018-01-20 04:40:00	0.8403	21.5	7.27	24.5	1.2189	1.0101
2018-01-20 04:41:00	0.841	21.5	7.28	24.5	1.2189	1.0101
2018-01-20 04:42:00	0.8417	21.5	7.25	24.5	1.2189	1.0101
2018-01-20 04:43:00	0.8424	21.5	7.27	24.4	1.2088	1.0185
2018-01-20 04:44:00	0.8431	21.5	7.29	24.5	1.2189	1.0101
2018-01-20 04:45:00	0.8438	21.5	7.25	24.5	1.2189	1.0101
2018-01-20 04:46:00	0.8444	21.5	7.26	24.5	1.2189	1.0101
2018-01-20 04:47:00	0.8451	21.5	7.28	24.5	1.2189	1.0101
2018-01-20 04:48:00	0.8458	21.5	7.26	24.5	1.2189	1.0101
2018-01-20 04:49:00	0.8465	21.5	7.26	24.4	1.2088	1.0185
2018-01-20 04:50:00	0.8472	21.5	7.28	24.5	1.2189	1.0101
2018-01-20 04:51:00	0.8479	21.5	7.27	24.5	1.2189	1.0101
2018-01-20 04:52:00	0.8486	21.5	7.25	24.5	1.2189	1.0101
2018-01-20 04:53:00	0.8493	21.5	7.27	24.5	1.2189	1.0101
2018-01-20 04:54:00	0.85	21.5	7.29	24.5	1.2189	1.0101
2018-01-20 04:55:00	0.8507	21.5	7.24	24.5	1.2189	1.0101
2018-01-20 04:56:00	0.8514	21.5	7.27	24.5	1.2189	1.0101
2018-01-20 04:57:00	0.8521	21.5	7.29	24.6	1.2289	1.0018
2018-01-20 04:58:00	0.8528	21.5	7.25	24.5	1.2189	1.0101
2018-01-20 04:59:00	0.8535	21.5	7.26	24.5	1.2189	1.0101
2018-01-20 05:00:00	0.8542	21.5	7.28	24.6	1.2289	1.0018
2018-01-20 05:01:00	0.8549	21.5	7.27	24.5	1.2189	1.0101
2018-01-20 05:02:00	0.8556	21.5	7.25	24.6	1.2289	1.0018
2018-01-20 05:03:00	0.8562	21.5	7.27	24.6	1.2289	1.0018
2018-01-20 05:04:00	0.8569	21.5	7.28	24.6	1.2289	1.0018
2018-01-20 05:05:00	0.8576	21.5	7.25	24.6	1.2289	1.0018
2018-01-20 05:06:00	0.8583	21.5	7.27	24.6	1.2289	1.0018
2018-01-20 05:07:00	0.859	21.5	7.29	24.7	1.239	0.9937
2018-01-20 05:08:00	0.8597	21.5	7.24	24.6	1.2289	1.0018
2018-01-20 05:09:00	0.8604	21.5	7.26	24.5	1.2189	1.0101
2018-01-20 05:10:00	0.8611	21.5	7.28	24.5	1.2189	1.0101
2018-01-20 05:11:00	0.8618	21.5	7.26	24.6	1.2289	1.0018
2018-01-20 05:12:00	0.8625	21.5	7.26	24.6	1.2289	1.0018
2018-01-20 05:13:00	0.8632	21.5	7.28	24.6	1.2289	1.0018
2018-01-20 05:14:00	0.8639	21.5	7.27	24.6	1.2289	1.0018
2018-01-20 05:15:00	0.8646	21.5	7.25	24.6	1.2289	1.0018
2018-01-20 05:16:00	0.8653	21.5	7.27	24.6	1.2289	1.0018
2018-01-20 05:17:00	0.866	21.5	7.29	24.6	1.2289	1.0018
2018-01-20 05:18:00	0.8667	21.5	7.24	24.6	1.2289	1.0018
2018-01-20 05:19:00	0.8674	21.5	7.26	24.6	1.2289	1.0018
2018-01-20 05:20:00	0.8681	21.5	7.29	24.6	1.2289	1.0018
2018-01-20 05:21:00	0.8688	21.5	7.25	24.6	1.2289	1.0018
2018-01-20 05:22:00	0.8694	21.5	7.26	24.6	1.2289	1.0018
2018-01-20 05:23:00	0.8701	21.5	7.28	24.6	1.2289	1.0018
2018-01-20 05:24:00	0.8708	21.5	7.27	24.6	1.2289	1.0018
2018-01-20 05:25:00	0.8715	21.5	7.25	24.7	1.239	0.9937
2018-01-20 05:26:00	0.8722	21.5	7.27	24.6	1.2289	1.0018
2018-01-20 05:27:00	0.8729	21.5	7.28	24.6	1.2289	1.0018
2018-01-20 05:28:00	0.8736	21.5	7.25	24.6	1.2289	1.0018
2018-01-20 05:29:00	0.8743	21.5	7.27	24.6	1.2289	1.0018
2018-01-20 05:30:00	0.875	21.5	7.29	24.6	1.2289	1.0018
2018-01-20 05:31:00	0.8757	21.5	7.25	24.6	1.2289	1.0018
2018-01-20 05:32:00	0.8764	21.5	7.26	24.6	1.2289	1.0018
2018-01-20 05:33:00	0.8771	21.5	7.28	24.6	1.2289	1.0018
2018-01-20 05:34:00	0.8778	21.5	7.26	24.6	1.2289	1.0018
2018-01-20 05:35:00	0.8785	21.5	7.26	24.6	1.2289	1.0018
2018-01-20 05:36:00	0.8792	21.5	7.28	24.7	1.239	0.9937
2018-01-20 05:37:00	0.8799	21.5	7.28	24.6	1.2289	1.0018
2018-01-20 05:38:00	0.8806	21.5	7.25	24.6	1.2289	1.0018
2018-01-20 05:39:00	0.8812	21.5	7.27	24.7	1.239	0.9937
2018-01-20 05:40:00	0.8819	21.5	7.29	24.7	1.239	0.9937
2018-01-20 05:41:00	0.8826	21.5	7.24	24.7	1.239	0.9937
2018-01-20 05:42:00	0.8833	21.5	7.27	24.6	1.2289	1.0018
2018-01-20 05:43:00	0.884	21.5	7.29	24.6	1.2289	1.0018
2018-01-20 05:44:00	0.8847	21.5	7.25	24.6	1.2289	1.0018
2018-01-20 05:45:00	0.8854	21.5	7.26	24.7	1.239	0.9937
2018-01-20 05:46:00	0.8861	21.5	7.28	24.7	1.239	0.9937
2018-01-20 05:47:00	0.8868	21.5	7.27	24.6	1.2289	1.0018
2018-01-20 05:48:00	0.8875	21.5	7.25	24.7	1.239	0.9937
2018-01-20 05:49:00	0.8882	21.5	7.27	24.6	1.2289	1.0018
2018-01-20 05:50:00	0.8889	21.5	7.28	24.6	1.2289	1.0018
2018-01-20 05:51:00	0.8896	21.5	7.25	24.7	1.239	0.9937
2018-01-20 05:52:00	0.8903	21.5	7.27	24.6	1.2289	1.0018
2018-01-20 05:53:00	0.891	21.5	7.29	24.6	1.2289	1.0018
2018-01-20 05:54:00	0.8917	21.5	7.24	24.6	1.2289	1.0018
2018-01-20 05:55:00	0.8924	21.5	7.26	24.7	1.239	0.9937
2018-01-20 05:56:00	0.8931	21.5	7.28	24.7	1.239	0.9937
2018-01-20 05:57:00	0.8938	21.5	7.26	24.7	1.239	0.9937
2018-01-20 05:58:00	0.8944	21.5	7.26	24.7	1.239	0.9937
2018-01-20 05:59:00	0.8951	21.5	7.28	24.7	1.239	0.9937
2018-01-20 06:00:00	0.8958	21.5	7.27	24.7	1.239	0.9937
2018-01-20 06:01:00	0.8965	21.5	7.25	24.7	1.239	0.9937
2018-01-20 06:02:00	0.8972	21.5	7.27	24.6	1.2289	1.0018
2018-01-20 06:03:00	0.8979	21.5	7.29	24.7	1.239	0.9937
2018-01-20 06:04:00	0.8986	21.5	7.24	24.7	1.239	0.9937
2018-01-20 06:05:00	0.8993	21.5	7.27	24.7	1.239	0.9937
2018-01-20 06:06:00	0.9	21.5	7.29	24.7	1.239	0.9937
2018-01-20 06:07:00	0.9007	21.5	7.25	24.7	1.239	0.9937
2018-01-20 06:08:00	0.9014	21.5	7.26	24.7	1.239	0.9937
2018-01-20 06:09:00	0.9021	21.5	7.28	24.7	1.239	0.9937
2018-01-20 06:10:00	0.9028	21.5	7.26	24.7	1.239	0.9937
2018-01-20 06:11:00	0.9035	21.5	7.26	24.7	1.239	0.9937
2018-01-20 06:12:00	0.9042	21.5	7.28	24.7	1.239	0.9937
2018-01-20 06:13:00	0.9049	21.5	7.28	24.7	1.239	0.9937
2018-01-20 06:14:00	0.9056	21.5	7.25	24.7	1.239	0.9937
2018-01-20 06:15:00	0.9062	21.5	7.27	24.7	1.239	0.9937
2018-01-20 06:16:00	0.9069	21.5	7.29	24.7	1.239	0.9937
2018-01-20 06:17:00	0.9076	21.5	7.24	24.7	1.239	0.9937
2018-01-20 06:18:00	0.9083	21.5	7.27	24.7	1.239	0.9937
2018-01-20 06:19:00	0.909	21.5	7.29	24.7	1.239	0.9937
2018-01-20 06:20:00	0.9097	21.5	7.25	24.7	1.239	0.9937
2018-01-20 06:21:00	0.9104	21.5	7.26	24.7	1.239	0.9937
2018-01-20 06:22:00	0.9111	21.5	7.28	24.7	1.239	0.9937
2018-01-20 06:23:00	0.9118	21.5	7.27	24.7	1.239	0.9937
2018-01-20 06:24:00	0.9125	21.5	7.25	24.8	1.249	0.9857
2018-01-20 06:25:00	0.9132	21.5	7.28	24.7	1.239	0.9937
2018-01-20 06:26:00	0.9139	21.5	7.28	24.8	1.249	0.9857
2018-01-20 06:27:00	0.9146	21.5	7.25	24.8	1.249	0.9857
2018-01-20 06:28:00	0.9153	21.5	7.27	24.8	1.249	0.9857
2018-01-20 06:29:00	0.916	21.5	7.29	24.7	1.239	0.9937
2018-01-20 06:30:00	0.9167	21.5	7.24	24.8	1.249	0.9857
2018-01-20 06:31:00	0.9174	21.5	7.26	24.7	1.239	0.9937
2018-01-20 06:32:00	0.9181	21.5	7.29	24.7	1.239	0.9937
2018-01-20 06:33:00	0.9188	21.5	7.25	24.8	1.249	0.9857
2018-01-20 06:34:00	0.9194	21.5	7.26	24.8	1.249	0.9857
2018-01-20 06:35:00	0.9201	21.5	7.28	24.8	1.249	0.9857
2018-01-20 06:36:00	0.9208	21.5	7.27	24.8	1.249	0.9857
2018-01-20 06:37:00	0.9215	21.5	7.25	24.8	1.249	0.9857
2018-01-20 06:38:00	0.9222	21.5	7.27	24.8	1.249	0.9857
2018-01-20 06:39:00	0.9229	21.5	7.28	24.8	1.249	0.9857
2018-01-20 06:40:00	0.9236	21.5	7.25	24.8	1.249	0.9857
2018-01-20 06:41:00	0.9243	21.5	7.27	24.9	1.259	0.9779
2018-01-20 06:42:00	0.925	21.5	7.29	24.8	1.249	0.9857
2018-01-20 06:43:00	0.9257	21.5	7.25	24.8	1.249	0.9857
2018-01-20 06:44:00	0.9264	21.5	7.26	24.7	1.239	0.9937
2018-01-20 06:45:00	0.9271	21.5	7.28	24.8	1.249	0.9857
2018-01-20 06:46:00	0.9278	21.5	7.26	24.7	1.239	0.9937
2018-01-20 06:47:00	0.9285	21.5	7.26	24.8	1.249	0.9857
2018-01-20 06:48:00	0.9292	21.5	7.28	24.8	1.249	0.9857
2018-01-20 06:49:00	0.9299	21.6	7.28	24.9	1.259	0.9779
2018-01-20 06:50:00	0.9306	21.5	7.25	24.8	1.249	0.9857
2018-01-20 06:51:00	0.9312	21.5	7.27	24.8	1.249	0.9857
2018-01-20 06:52:00	0.9319	21.6	7.29	24.9	1.259	0.9779
2018-01-20 06:53:00	0.9326	21.6	7.24	24.8	1.249	0.9857
2018-01-20 06:54:00	0.9333	21.5	7.27	24.8	1.249	0.9857
2018-01-20 06:55:00	0.934	21.5	7.29	24.8	1.249	0.9857
2018-01-20 06:56:00	0.9347	21.5	7.25	24.8	1.249	0.9857
2018-01-20 06:57:00	0.9354	21.6	7.26	24.8	1.249	0.9857
2018-01-20 06:58:00	0.9361	21.5	7.28	24.8	1.249	0.9857
2018-01-20 06:59:00	0.9368	21.5	7.27	24.8	1.249	0.9857
2018-01-20 07:00:00	0.9375	21.5	7.25	24.9	1.259	0.9779
2018-01-20 07:01:00	0.9382	21.6	7.28	24.8	1.249	0.9857
2018-01-20 07:02:00	0.9389	21.5	7.28	24.9	1.259	0.9779
2018-01-20 07:03:00	0.9396	21.5	7.25	24.8	1.249	0.9857
2018-01-20 07:04:00	0.9403	21.5	7.27	24.8	1.249	0.9857
2018-01-20 07:05:00	0.941	21.5	7.29	24.8	1.249	0.9857
2018-01-20 07:06:00	0.9417	21.5	7.24	24.9	1.259	0.9779
2018-01-20 07:07:00	0.9424	21.5	7.26	24.9	1.259	0.9779
2018-01-20 07:08:00	0.9431	21.6	7.29	24.8	1.249	0.9857
2018-01-20 07:09:00	0.9438	21.6	7.26	24.8	1.249	0.9857
2018-01-20 07:10:00	0.9444	21.5	7.26	24.9	1.259	0.9779
2018-01-20 07:11:00	0.9451	21.5	7.28	24.9	1.259	0.9779
2018-01-20 07:12:00	0.9458	21.5	7.27	24.9	1.259	0.9779
2018-01-20 07:13:00	0.9465	21.6	7.25	24.9	1.259	0.9779
2018-01-20 07:14:00	0.9472	21.6	7.27	24.8	1.249	0.9857
2018-01-20 07:15:00	0.9479	21.5	7.28	24.9	1.259	0.9779
2018-01-20 07:16:00	0.9486	21.6	7.25	24.9	1.259	0.9779
2018-01-20 07:17:00	0.9493	21.6	7.27	24.9	1.259	0.9779
2018-01-20 07:18:00	0.95	21.6	7.29	25.0	1.2691	0.9701
2018-01-20 07:19:00	0.9507	21.6	7.25	24.9	1.259	0.9779
2018-01-20 07:20:00	0.9514	21.6	7.26	24.9	1.259	0.9779
2018-01-20 07:21:00	0.9521	21.6	7.28	24.9	1.259	0.9779
2018-01-20 07:22:00	0.9528	21.6	7.26	24.9	1.259	0.9779
2018-01-20 07:23:00	0.9535	21.6	7.26	24.9	1.259	0.9779
2018-01-20 07:24:00	0.9542	21.6	7.28	24.9	1.259	0.9779
2018-01-20 07:25:00	0.9549	21.5	7.27	24.9	1.259	0.9779
2018-01-20 07:26:00	0.9556	21.6	7.25	24.9	1.259	0.9779
2018-01-20 07:27:00	0.9562	21.6	7.27	24.9	1.259	0.9779
2018-01-20 07:28:00	0.9569	21.6	7.29	24.9	1.259	0.9779
2018-01-20 07:29:00	0.9576	21.6	7.24	24.8	1.249	0.9857
2018-01-20 07:30:00	0.9583	21.6	7.27	24.9	1.259	0.9779
2018-01-20 07:31:00	0.959	21.6	7.29	24.9	1.259	0.9779
2018-01-20 07:32:00	0.9597	21.6	7.25	24.9	1.259	0.9779
2018-01-20 07:33:00	0.9604	21.6	7.26	24.9	1.259	0.9779
2018-01-20 07:34:00	0.9611	21.6	7.28	24.9	1.259	0.9779
2018-01-20 07:35:00	0.9618	21.6	7.26	24.9	1.259	0.9779
2018-01-20 07:36:00	0.9625	21.6	7.25	24.9	1.259	0.9779
2018-01-20 07:37:00	0.9632	21.6	7.28	24.9	1.259	0.9779
2018-01-20 07:38:00	0.9639	21.6	7.28	24.9	1.259	0.9779
2018-01-20 07:39:00	0.9646	21.6	7.25	24.9	1.259	0.9779
2018-01-20 07:40:00	0.9653	21.6	7.27	25.0	1.2691	0.9701
2018-01-20 07:41:00	0.966	21.6	7.29	25.0	1.2691	0.9701
2018-01-20 07:42:00	0.9667	21.6	7.24	24.9	1.259	0.9779
2018-01-20 07:43:00	0.9674	21.6	7.27	25.0	1.2691	0.9701
2018-01-20 07:44:00	0.9681	21.6	7.29	24.9	1.259	0.9779
2018-01-20 07:45:00	0.9688	21.6	7.25	24.9	1.259	0.9779
2018-01-20 07:46:00	0.9694	21.6	7.26	25.0	1.2691	0.9701
2018-01-20 07:47:00	0.9701	21.6	7.28	25.0	1.2691	0.9701
2018-01-20 07:48:00	0.9708	21.6	7.27	25.0	1.2691	0.9701
2018-01-20 07:49:00	0.9715	21.6	7.25	25.0	1.2691	0.9701
2018-01-20 07:50:00	0.9722	21.6	7.28	24.9	1.259	0.9779
2018-01-20 07:51:00	0.9729	21.6	7.28	25.0	1.2691	0.9701
2018-01-20 07:52:00	0.9736	21.6	7.25	25.0	1.2691	0.9701
2018-01-20 07:53:00	0.9743	21.6	7.27	25.0	1.2691	0.9701
2018-01-20 07:54:00	0.975	21.6	7.29	24.9	1.259	0.9779
2018-01-20 07:55:00	0.9757	21.6	7.24	24.9	1.259	0.9779
2018-01-20 07:56:00	0.9764	21.6	7.26	24.9	1.259	0.9779
2018-01-20 07:57:00	0.9771	21.6	7.29	24.9	1.259	0.9779
2018-01-20 07:58:00	0.9778	21.6	7.25	25.0	1.2691	0.9701
2018-01-20 07:59:00	0.9785	21.6	7.26	25.0	1.2691	0.9701
2018-01-20 08:00:00	0.9792	21.6	7.28	25.0	1.2691	0.9701
2018-01-20 08:01:00	0.9799	21.6	7.27	25.0	1.2691	0.9701
2018-01-20 08:02:00	0.9806	21.6	7.25	25.0	1.2691	0.9701
2018-01-20 08:03:00	0.9812	21.6	7.28	25.0	1.2691	0.9701
2018-01-20 08:04:00	0.9819	21.6	7.28	25.0	1.2691	0.9701
2018-01-20 08:05:00	0.9826	21.6	7.25	25.0	1.2691	0.9701
2018-01-20 08:06:00	0.9833	21.6	7.27	25.0	1.2691	0.9701
2018-01-20 08:07:00	0.984	21.6	7.29	25.0	1.2691	0.9701
2018-01-20 08:08:00	0.9847	21.6	7.24	25.1	1.2791	0.9625
2018-01-20 08:09:00	0.9854	21.6	7.26	25.0	1.2691	0.9701
2018-01-20 08:10:00	0.9861	21.6	7.29	25.0	1.2691	0.9701
2018-01-20 08:11:00	0.9868	21.6	7.26	25.0	1.2691	0.9701
2018-01-20 08:12:00	0.9875	21.6	7.26	25.1	1.2791	0.9625
2018-01-20 08:13:00	0.9882	21.6	7.28	25.1	1.2791	0.9625
2018-01-20 08:14:00	0.9889	21.6	7.27	25.0	1.2691	0.9701
2018-01-20 08:15:00	0.9896	21.6	7.25	25.0	1.2691	0.9701
2018-01-20 08:16:00	0.9903	21.6	7.27	25.0	1.2691	0.9701
2018-01-20 08:17:00	0.991	21.6	7.28	25.0	1.2691	0.9701
2018-01-20 08:18:00	0.9917	21.6	7.25	25.0	1.2691	0.9701
2018-01-20 08:19:00	0.9924	21.6	7.27	25.0	1.2691	0.9701
2018-01-20 08:20:00	0.9931	21.6	7.29	25.0	1.2691	0.9701
2018-01-20 08:21:00	0.9938	21.6	7.25	25.0	1.2691	0.9701
2018-01-20 08:22:00	0.9944	21.6	7.26	25.0	1.2691	0.9701
2018-01-20 08:23:00	0.9951	21.6	7.29	25.1	1.2791	0.9625
2018-01-20 08:24:00	0.9958	21.6	7.26	25.1	1.2791	0.9625
2018-01-20 08:25:00	0.9965	21.6	7.26	25.0	1.2691	0.9701
2018-01-20 08:26:00	0.9972	21.6	7.28	25.0	1.2691	0.9701
2018-01-20 08:27:00	0.9979	21.6	7.27	25.0	1.2691	0.9701
2018-01-20 08:28:00	0.9986	21.6	7.25	25.1	1.2791	0.9625
2018-01-20 08:29:00	0.9993	21.6	7.27	25.0	1.2691	0.9701
2018-01-20 08:30:00	1.0	21.6	7.28	25.0	1.2691	0.9701
2018-01-20 08:31:00	1.0007	21.6	7.25	25.2	1.2892	0.955
2018-01-20 08:32:00	1.0014	21.6	7.27	25.0	1.2691	0.9701
2018-01-20 08:33:00	1.0021	21.6	7.29	25.0	1.2691	0.9701
2018-01-20 08:34:00	1.0028	21.6	7.25	25.1	1.2791	0.9625
2018-01-20 08:35:00	1.0035	21.6	7.26	25.1	1.2791	0.9625
2018-01-20 08:36:00	1.0042	21.6	7.28	25.0	1.2691	0.9701
2018-01-20 08:37:00	1.0049	21.6	7.26	25.0	1.2691	0.9701
2018-01-20 08:38:00	1.0056	21.6	7.26	25.1	1.2791	0.9625
2018-01-20 08:39:00	1.0062	21.6	7.28	25.1	1.2791	0.9625
2018-01-20 08:40:00	1.0069	21.6	7.27	25.1	1.2791	0.9625
2018-01-20 08:41:00	1.0076	21.6	7.25	25.1	1.2791	0.9625
2018-01-20 08:42:00	1.0083	21.6	7.27	25.1	1.2791	0.9625
2018-01-20 08:43:00	1.009	21.6	7.28	25.1	1.2791	0.9625
2018-01-20 08:44:00	1.0097	21.6	7.25	25.0	1.2691	0.9701
2018-01-20 08:45:00	1.0104	21.6	7.27	25.1	1.2791	0.9625
2018-01-20 08:46:00	1.0111	21.6	7.29	25.1	1.2791	0.9625
2018-01-20 08:47:00	1.0118	21.6	7.25	25.1	1.2791	0.9625
2018-01-20 08:48:00	1.0125	21.6	7.26	25.1	1.2791	0.9625
2018-01-20 08:49:00	1.0132	21.6	7.28	25.1	1.2791	0.9625
2018-01-20 08:50:00	1.0139	21.6	7.26	25.1	1.2791	0.9625
2018-01-20 08:51:00	1.0146	21.6	7.26	25.1	1.2791	0.9625
2018-01-20 08:52:00	1.0153	21.6	7.28	25.1	1.2791	0.9625
2018-01-20 08:53:00	1.016	21.6	7.28	25.1	1.2791	0.9625
2018-01-20 08:54:00	1.0167	21.6	7.25	25.1	1.2791	0.9625
2018-01-20 08:55:00	1.0174	21.6	7.27	25.0	1.2691	0.9701
2018-01-20 08:56:00	1.0181	21.6	7.29	25.1	1.2791	0.9625
2018-01-20 08:57:00	1.0188	21.6	7.25	25.1	1.2791	0.9625
2018-01-20 08:58:00	1.0194	21.6	7.27	25.1	1.2791	0.9625
2018-01-20 08:59:00	1.0201	21.6	7.29	25.1	1.2791	0.9625
2018-01-20 09:00:00	1.0208	21.6	7.25	25.2	1.2892	0.955
2018-01-20 09:01:00	1.0215	21.6	7.26	25.1	1.2791	0.9625
2018-01-20 09:02:00	1.0222	21.6	7.28	25.1	1.2791	0.9625
2018-01-20 09:03:00	1.0229	21.6	7.26	25.1	1.2791	0.9625
2018-01-20 09:04:00	1.0236	21.6	7.26	25.1	1.2791	0.9625
2018-01-20 09:05:00	1.0243	21.6	7.28	25.1	1.2791	0.9625
2018-01-20 09:06:00	1.025	21.6	7.28	25.1	1.2791	0.9625
2018-01-20 09:07:00	1.0257	21.6	7.25	25.2	1.2892	0.955
2018-01-20 09:08:00	1.0264	21.6	7.27	25.1	1.2791	0.9625
2018-01-20 09:09:00	1.0271	21.6	7.29	25.1	1.2791	0.9625
2018-01-20 09:10:00	1.0278	21.6	7.24	25.1	1.2791	0.9625
2018-01-20 09:11:00	1.0285	21.6	7.27	25.2	1.2892	0.955
2018-01-20 09:12:00	1.0292	21.6	7.29	25.2	1.2892	0.955
2018-01-20 09:13:00	1.0299	21.6	7.25	25.1	1.2791	0.9625
2018-01-20 09:14:00	1.0306	21.6	7.26	25.1	1.2791	0.9625
2018-01-20 09:15:00	1.0312	21.6	7.28	25.2	1.2892	0.955
2018-01-20 09:16:00	1.0319	21.6	7.27	25.1	1.2791	0.9625
2018-01-20 09:17:00	1.0326	21.6	7.25	25.2	1.2892	0.955
2018-01-20 09:18:00	1.0333	21.6	7.28	25.2	1.2892	0.955
2018-01-20 09:19:00	1.034	21.6	7.28	25.2	1.2892	0.955
2018-01-20 09:20:00	1.0347	21.6	7.25	25.2	1.2892	0.955
2018-01-20 09:21:00	1.0354	21.6	7.27	25.2	1.2892	0.955
2018-01-20 09:22:00	1.0361	21.6	7.29	25.2	1.2892	0.955
2018-01-20 09:23:00	1.0368	21.6	7.24	25.1	1.2791	0.9625
2018-01-20 09:24:00	1.0375	21.6	7.27	25.1	1.2791	0.9625
2018-01-20 09:25:00	1.0382	21.6	7.29	25.2	1.2892	0.955
2018-01-20 09:26:00	1.0389	21.6	7.25	25.2	1.2892	0.955
2018-01-20 09:27:00	1.0396	21.6	7.26	25.1	1.2791	0.9625
2018-01-20 09:28:00	1.0403	21.6	7.28	25.1	1.2791	0.9625
2018-01-20 09:29:00	1.041	21.6	7.27	25.2	1.2892	0.955
2018-01-20 09:30:00	1.0417	21.6	7.25	25.2	1.2892	0.955
2018-01-20 09:31:00	1.0424	21.6	7.28	25.2	1.2892	0.955
2018-01-20 09:32:00	1.0431	21.6	7.28	25.2	1.2892	0.955
2018-01-20 09:33:00	1.0438	21.6	7.25	25.2	1.2892	0.955
2018-01-20 09:34:00	1.0444	21.6	7.27	25.2	1.2892	0.955
2018-01-20 09:35:00	1.0451	21.6	7.29	25.2	1.2892	0.955
2018-01-20 09:36:00	1.0458	21.6	7.24	25.2	1.2892	0.955
2018-01-20 09:37:00	1.0465	21.6	7.27	25.2	1.2892	0.955
2018-01-20 09:38:00	1.0472	21.6	7.29	25.2	1.2892	0.955
2018-01-20 09:39:00	1.0479	21.6	7.25	25.2	1.2892	0.955
2018-01-20 09:40:00	1.0486	21.6	7.26	25.2	1.2892	0.955
2018-01-20 09:41:00	1.0493	21.6	7.28	25.2	1.2892	0.955
2018-01-20 09:42:00	1.05	21.6	7.27	25.3	1.2992	0.9476
2018-01-20 09:43:00	1.0507	21.6	7.26	25.2	1.2892	0.955
2018-01-20 09:44:00	1.0514	21.6	7.28	25.2	1.2892	0.955
2018-01-20 09:45:00	1.0521	21.6	7.28	25.2	1.2892	0.955
2018-01-20 09:46:00	1.0528	21.6	7.25	25.2	1.2892	0.955
2018-01-20 09:47:00	1.0535	21.6	7.27	25.2	1.2892	0.955
2018-01-20 09:48:00	1.0542	21.6	7.29	25.2	1.2892	0.955
2018-01-20 09:49:00	1.0549	21.6	7.24	25.3	1.2992	0.9476
2018-01-20 09:50:00	1.0556	21.6	7.27	25.2	1.2892	0.955
2018-01-20 09:51:00	1.0562	21.6	7.29	25.2	1.2892	0.955
2018-01-20 09:52:00	1.0569	21.6	7.25	25.2	1.2892	0.955
2018-01-20 09:53:00	1.0576	21.6	7.26	25.2	1.2892	0.955
2018-01-20 09:54:00	1.0583	21.6	7.28	25.2	1.2892	0.955
2018-01-20 09:55:00	1.059	21.6	7.27	25.2	1.2892	0.955
2018-01-20 09:56:00	1.0597	21.6	7.26	25.3	1.2992	0.9476
2018-01-20 09:57:00	1.0604	21.6	7.28	25.3	1.2992	0.9476
2018-01-20 09:58:00	1.0611	21.6	7.28	25.3	1.2992	0.9476
2018-01-20 09:59:00	1.0618	21.6	7.25	25.2	1.2892	0.955
2018-01-20 10:00:00	1.0625	21.6	7.27	25.2	1.2892	0.955
2018-01-20 10:01:00	1.0632	21.6	7.29	25.3	1.2992	0.9476
2018-01-20 10:02:00	1.0639	21.6	7.24	25.2	1.2892	0.955
2018-01-20 10:03:00	1.0646	21.6	7.27	25.3	1.2992	0.9476
2018-01-20 10:04:00	1.0653	21.6	7.29	25.3	1.2992	0.9476
2018-01-20 10:05:00	1.066	21.6	7.25	25.3	1.2992	0.9476
2018-01-20 10:06:00	1.0667	21.6	7.26	25.3	1.2992	0.9476
2018-01-20 10:07:00	1.0674	21.6	7.28	25.2	1.2892	0.955
2018-01-20 10:08:00	1.0681	21.6	7.27	25.3	1.2992	0.9476
2018-01-20 10:09:00	1.0688	21.6	7.26	25.3	1.2992	0.9476
2018-01-20 10:10:00	1.0694	21.6	7.28	25.3	1.2992	0.9476
2018-01-20 10:11:00	1.0701	21.6	7.28	25.3	1.2992	0.9476
2018-01-20 10:12:00	1.0708	21.6	7.25	25.3	1.2992	0.9476
2018-01-20 10:13:00	1.0715	21.6	7.27	25.2	1.2892	0.955
2018-01-20 10:14:00	1.0722	21.6	7.29	25.3	1.2992	0.9476
2018-01-20 10:15:00	1.0729	21.6	7.24	25.3	1.2992	0.9476
2018-01-20 10:16:00	1.0736	21.6	7.27	25.3	1.2992	0.9476
2018-01-20 10:17:00	1.0743	21.6	7.29	25.3	1.2992	0.9476
2018-01-20 10:18:00	1.075	21.6	7.25	25.4	1.3092	0.9404
2018-01-20 10:19:00	1.0757	21.6	7.26	25.3	1.2992	0.9476
2018-01-20 10:20:00	1.0764	21.6	7.28	25.3	1.2992	0.9476
2018-01-20 10:21:00	1.0771	21.6	7.27	25.3	1.2992	0.9476
2018-01-20 10:22:00	1.0778	21.6	7.25	25.3	1.2992	0.9476
2018-01-20 10:23:00	1.0785	21.6	7.28	25.4	1.3092	0.9404
2018-01-20 10:24:00	1.0792	21.6	7.28	25.3	1.2992	0.9476
2018-01-20 10:25:00	1.0799	21.6	7.25	25.3	1.2992	0.9476
2018-01-20 10:26:00	1.0806	21.6	7.27	25.3	1.2992	0.9476
2018-01-20 10:27:00	1.0812	21.6	7.29	25.3	1.2992	0.9476
2018-01-20 10:28:00	1.0819	21.6	7.25	25.3	1.2992	0.9476
2018-01-20 10:29:00	1.0826	21.6	7.27	25.3	1.2992	0.9476
2018-01-20 10:30:00	1.0833	21.6	7.29	25.3	1.2992	0.9476
2018-01-20 10:31:00	1.084	21.6	7.25	25.4	1.3092	0.9404
2018-01-20 10:32:00	1.0847	21.6	7.26	25.3	1.2992	0.9476
2018-01-20 10:33:00	1.0854	21.6	7.28	25.4	1.3092	0.9404
2018-01-20 10:34:00	1.0861	21.6	7.27	25.3	1.2992	0.9476
2018-01-20 10:35:00	1.0868	21.6	7.25	25.3	1.2992	0.9476
2018-01-20 10:36:00	1.0875	21.6	7.28	25.3	1.2992	0.9476
2018-01-20 10:37:00	1.0882	21.6	7.28	25.4	1.3092	0.9404
2018-01-20 10:38:00	1.0889	21.6	7.25	25.4	1.3092	0.9404
2018-01-20 10:39:00	1.0896	21.6	7.27	25.3	1.2992	0.9476
2018-01-20 10:40:00	1.0903	21.7	7.29	25.4	1.3092	0.9404
2018-01-20 10:41:00	1.091	21.6	7.24	25.3	1.2992	0.9476
2018-01-20 10:42:00	1.0917	21.7	7.27	25.4	1.3092	0.9404
2018-01-20 10:43:00	1.0924	21.6	7.29	25.3	1.2992	0.9476
2018-01-20 10:44:00	1.0931	21.6	7.25	25.3	1.2992	0.9476
2018-01-20 10:45:00	1.0938	21.6	7.26	25.3	1.2992	0.9476
2018-01-20 10:46:00	1.0944	21.6	7.28	25.4	1.3092	0.9404
2018-01-20 10:47:00	1.0951	21.6	7.27	25.4	1.3092	0.9404
2018-01-20 10:48:00	1.0958	21.7	7.26	25.4	1.3092	0.9404
2018-01-20 10:49:00	1.0965	21.6	7.28	25.3	1.2992	0.9476
2018-01-20 10:50:00	1.0972	21.6	7.28	25.3	1.2992	0.9476
2018-01-20 10:51:00	1.0979	21.7	7.25	25.4	1.3092	0.9404
2018-01-20 10:52:00	1.0986	21.7	7.27	25.4	1.3092	0.9404
2018-01-20 10:53:00	1.0993	21.7	7.29	25.4	1.3092	0.9404
2018-01-20 10:54:00	1.1	21.7	7.25	25.4	1.3092	0.9404
2018-01-20 10:55:00	1.1007	21.7	7.27	25.4	1.3092	0.9404
2018-01-20 10:56:00	1.1014	21.7	7.29	25.4	1.3092	0.9404
2018-01-20 10:57:00	1.1021	21.7	7.25	25.4	1.3092	0.9404
2018-01-20 10:58:00	1.1028	21.7	7.26	25.4	1.3092	0.9404
2018-01-20 10:59:00	1.1035	21.7	7.28	25.4	1.3092	0.9404
2018-01-20 11:00:00	1.1042	21.7	7.26	25.4	1.3092	0.9404
2018-01-20 11:01:00	1.1049	21.7	7.26	25.4	1.3092	0.9404
2018-01-20 11:02:00	1.1056	21.7	7.28	25.4	1.3092	0.9404
2018-01-20 11:03:00	1.1062	21.7	7.27	25.4	1.3092	0.9404
2018-01-20 11:04:00	1.1069	21.7	7.25	25.4	1.3092	0.9404
2018-01-20 11:05:00	1.1076	21.7	7.28	25.4	1.3092	0.9404
2018-01-20 11:06:00	1.1083	21.7	7.28	25.4	1.3092	0.9404
2018-01-20 11:07:00	1.109	21.7	7.25	25.5	1.3193	0.9332
2018-01-20 11:08:00	1.1097	21.7	7.27	25.4	1.3092	0.9404
2018-01-20 11:09:00	1.1104	21.7	7.29	25.4	1.3092	0.9404
2018-01-20 11:10:00	1.1111	21.7	7.25	25.4	1.3092	0.9404
2018-01-20 11:11:00	1.1118	21.7	7.27	25.4	1.3092	0.9404
2018-01-20 11:12:00	1.1125	21.7	7.29	25.4	1.3092	0.9404
2018-01-20 11:13:00	1.1132	21.7	7.25	25.4	1.3092	0.9404
2018-01-20 11:14:00	1.1139	21.7	7.26	25.4	1.3092	0.9404
2018-01-20 11:15:00	1.1146	21.7	7.28	25.4	1.3092	0.9404
2018-01-20 11:16:00	1.1153	21.7	7.26	25.4	1.3092	0.9404
2018-01-20 11:17:00	1.116	21.7	7.26	25.4	1.3092	0.9404
2018-01-20 11:18:00	1.1167	21.7	7.28	25.4	1.3092	0.9404
2018-01-20 11:19:00	1.1174	21.7	7.28	25.4	1.3092	0.9404
2018-01-20 11:20:00	1.1181	21.7	7.25	25.4	1.3092	0.9404
2018-01-20 11:21:00	1.1188	21.7	7.27	25.4	1.3092	0.9404
2018-01-20 11:22:00	1.1194	21.7	7.29	25.4	1.3092	0.9404
2018-01-20 11:23:00	1.1201	21.7	7.25	25.5	1.3193	0.9332
2018-01-20 11:24:00	1.1208	21.7	7.27	25.4	1.3092	0.9404
2018-01-20 11:25:00	1.1215	21.7	7.29	25.4	1.3092	0.9404
2018-01-20 11:26:00	1.1222	21.7	7.25	25.5	1.3193	0.9332
2018-01-20 11:27:00	1.1229	21.7	7.26	25.4	1.3092	0.9404
2018-01-20 11:28:00	1.1236	21.7	7.29	25.5	1.3193	0.9332
2018-01-20 11:29:00	1.1243	21.7	7.26	25.5	1.3193	0.9332
2018-01-20 11:30:00	1.125	21.7	7.26	25.4	1.3092	0.9404
2018-01-20 11:31:00	1.1257	21.7	7.28	25.5	1.3193	0.9332
2018-01-20 11:32:00	1.1264	21.7	7.27	25.4	1.3092	0.9404
2018-01-20 11:33:00	1.1271	21.7	7.25	25.4	1.3092	0.9404
2018-01-20 11:34:00	1.1278	21.7	7.28	25.4	1.3092	0.9404
2018-01-20 11:35:00	1.1285	21.7	7.28	25.5	1.3193	0.9332
2018-01-20 11:36:00	1.1292	21.7	7.25	25.5	1.3193	0.9332
2018-01-20 11:37:00	1.1299	21.7	7.27	25.4	1.3092	0.9404
2018-01-20 11:38:00	1.1306	21.7	7.29	25.5	1.3193	0.9332
2018-01-20 11:39:00	1.1312	21.7	7.25	25.5	1.3193	0.9332
2018-01-20 11:40:00	1.1319	21.7	7.27	25.5	1.3193	0.9332
2018-01-20 11:41:00	1.1326	21.7	7.29	25.5	1.3193	0.9332
2018-01-20 11:42:00	1.1333	21.7	7.26	25.5	1.3193	0.9332
2018-01-20 11:43:00	1.134	21.7	7.26	25.5	1.3193	0.9332
2018-01-20 11:44:00	1.1347	21.7	7.28	25.5	1.3193	0.9332
2018-01-20 11:45:00	1.1354	21.7	7.26	25.5	1.3193	0.9332
2018-01-20 11:46:00	1.1361	21.7	7.26	25.5	1.3193	0.9332
2018-01-20 11:47:00	1.1368	21.7	7.28	25.5	1.3193	0.9332
2018-01-20 11:48:00	1.1375	21.7	7.27	25.5	1.3193	0.9332
2018-01-20 11:49:00	1.1382	21.7	7.25	25.5	1.3193	0.9332
2018-01-20 11:50:00	1.1389	21.7	7.28	25.5	1.3193	0.9332
2018-01-20 11:51:00	1.1396	21.7	7.28	25.6	1.3293	0.9262
2018-01-20 11:52:00	1.1403	21.7	7.25	25.5	1.3193	0.9332
2018-01-20 11:53:00	1.141	21.7	7.27	25.5	1.3193	0.9332
2018-01-20 11:54:00	1.1417	21.7	7.29	25.6	1.3293	0.9262
2018-01-20 11:55:00	1.1424	21.7	7.25	25.6	1.3293	0.9262
2018-01-20 11:56:00	1.1431	21.7	7.27	25.5	1.3193	0.9332
2018-01-20 11:57:00	1.1438	21.7	7.29	25.5	1.3193	0.9332
2018-01-20 11:58:00	1.1444	21.7	7.25	25.5	1.3193	0.9332
2018-01-20 11:59:00	1.1451	21.7	7.26	25.5	1.3193	0.9332
2018-01-20 12:00:00	1.1458	21.7	7.28	25.5	1.3193	0.9332
2018-01-20 12:01:00	1.1465	21.7	7.26	25.5	1.3193	0.9332
2018-01-20 12:02:00	1.1472	21.7	7.26	25.5	1.3193	0.9332
2018-01-20 12:03:00	1.1479	21.7	7.28	25.5	1.3193	0.9332
2018-01-20 12:04:00	1.1486	21.7	7.28	25.5	1.3193	0.9332
2018-01-20 12:05:00	1.1493	21.7	7.25	25.5	1.3193	0.9332
2018-01-20 12:06:00	1.15	21.7	7.28	25.5	1.3193	0.9332
2018-01-20 12:07:00	1.1507	21.7	7.28	25.5	1.3193	0.9332
2018-01-20 12:08:00	1.1514	21.7	7.25	25.6	1.3293	0.9262
2018-01-20 12:09:00	1.1521	21.7	7.27	25.5	1.3193	0.9332
2018-01-20 12:10:00	1.1528	21.7	7.29	25.5	1.3193	0.9332
2018-01-20 12:11:00	1.1535	21.7	7.25	25.6	1.3293	0.9262
2018-01-20 12:12:00	1.1542	21.7	7.27	25.5	1.3193	0.9332
2018-01-20 12:13:00	1.1549	21.7	7.29	25.5	1.3193	0.9332
2018-01-20 12:14:00	1.1556	21.7	7.26	25.6	1.3293	0.9262
2018-01-20 12:15:00	1.1562	21.7	7.26	25.6	1.3293	0.9262
2018-01-20 12:16:00	1.1569	21.7	7.28	25.5	1.3193	0.9332
2018-01-20 12:17:00	1.1576	21.7	7.27	25.6	1.3293	0.9262
2018-01-20 12:18:00	1.1583	21.7	7.26	25.6	1.3293	0.9262
2018-01-20 12:19:00	1.159	21.7	7.28	25.5	1.3193	0.9332
2018-01-20 12:20:00	1.1597	21.7	7.28	25.5	1.3193	0.9332
2018-01-20 12:21:00	1.1604	21.7	7.25	25.5	1.3193	0.9332
2018-01-20 12:22:00	1.1611	21.7	7.27	25.6	1.3293	0.9262
2018-01-20 12:23:00	1.1618	21.7	7.29	25.6	1.3293	0.9262
2018-01-20 12:24:00	1.1625	21.8	7.25	25.6	1.3293	0.9262
2018-01-20 12:25:00	1.1632	21.7	7.27	25.5	1.3193	0.9332
2018-01-20 12:26:00	1.1639	21.8	7.29	25.6	1.3293	0.9262
2018-01-20 12:27:00	1.1646	21.8	7.25	25.6	1.3293	0.9262
2018-01-20 12:28:00	1.1653	21.8	7.27	25.5	1.3193	0.9332
2018-01-20 12:29:00	1.166	21.8	7.29	25.6	1.3293	0.9262
2018-01-20 12:30:00	1.1667	21.8	7.26	25.6	1.3293	0.9262
2018-01-20 12:31:00	1.1674	21.8	7.26	25.6	1.3293	0.9262
2018-01-20 12:32:00	1.1681	21.8	7.28	25.6	1.3293	0.9262
2018-01-20 12:33:00	1.1688	21.8	7.27	25.6	1.3293	0.9262
2018-01-20 12:34:00	1.1694	21.8	7.26	25.6	1.3293	0.9262
2018-01-20 12:35:00	1.1701	21.8	7.28	25.6	1.3293	0.9262
2018-01-20 12:36:00	1.1708	21.8	7.28	25.6	1.3293	0.9262
2018-01-20 12:37:00	1.1715	21.8	7.25	25.6	1.3293	0.9262
2018-01-20 12:38:00	1.1722	21.8	7.27	25.7	1.3394	0.9192
2018-01-20 12:39:00	1.1729	21.8	7.28	25.6	1.3293	0.9262
2018-01-20 12:40:00	1.1736	21.8	7.25	25.6	1.3293	0.9262
2018-01-20 12:41:00	1.1743	21.8	7.27	25.6	1.3293	0.9262
2018-01-20 12:42:00	1.175	21.8	7.29	25.6	1.3293	0.9262
2018-01-20 12:43:00	1.1757	21.8	7.25	25.7	1.3394	0.9192
2018-01-20 12:44:00	1.1764	21.8	7.27	25.7	1.3394	0.9192
2018-01-20 12:45:00	1.1771	21.8	7.29	25.6	1.3293	0.9262
2018-01-20 12:46:00	1.1778	21.8	7.26	25.7	1.3394	0.9192
2018-01-20 12:47:00	1.1785	21.8	7.26	25.6	1.3293	0.9262
2018-01-20 12:48:00	1.1792	21.8	7.28	25.7	1.3394	0.9192
2018-01-20 12:49:00	1.1799	21.8	7.27	25.7	1.3394	0.9192
2018-01-20 12:50:00	1.1806	21.8	7.26	25.6	1.3293	0.9262
2018-01-20 12:51:00	1.1812	21.8	7.28	25.7	1.3394	0.9192
2018-01-20 12:52:00	1.1819	21.8	7.28	25.7	1.3394	0.9192
2018-01-20 12:53:00	1.1826	21.8	7.25	25.6	1.3293	0.9262
2018-01-20 12:54:00	1.1833	21.8	7.27	25.7	1.3394	0.9192
2018-01-20 12:55:00	1.184	21.8	7.29	25.7	1.3394	0.9192
2018-01-20 12:56:00	1.1847	21.8	7.25	25.7	1.3394	0.9192
2018-01-20 12:57:00	1.1854	21.8	7.27	25.6	1.3293	0.9262
2018-01-20 12:58:00	1.1861	21.8	7.29	25.7	1.3394	0.9192
2018-01-20 12:59:00	1.1868	21.8	7.25	25.6	1.3293	0.9262
2018-01-20 13:00:00	1.1875	21.8	7.27	25.7	1.3394	0.9192
2018-01-20 13:01:00	1.1882	21.8	7.29	25.6	1.3293	0.9262
2018-01-20 13:02:00	1.1889	21.8	7.26	25.7	1.3394	0.9192
2018-01-20 13:03:00	1.1896	21.8	7.26	25.7	1.3394	0.9192
2018-01-20 13:04:00	1.1903	21.8	7.28	25.7	1.3394	0.9192
2018-01-20 13:05:00	1.191	21.8	7.27	25.6	1.3293	0.9262
2018-01-20 13:06:00	1.1917	21.8	7.25	25.7	1.3394	0.9192
2018-01-20 13:07:00	1.1924	21.8	7.28	25.7	1.3394	0.9192
2018-01-20 13:08:00	1.1931	21.8	7.28	25.7	1.3394	0.9192
2018-01-20 13:09:00	1.1938	21.8	7.25	25.7	1.3394	0.9192
2018-01-20 13:10:00	1.1944	21.8	7.27	25.7	1.3394	0.9192
2018-01-20 13:11:00	1.1951	21.8	7.29	25.7	1.3394	0.9192
2018-01-20 13:12:00	1.1958	21.8	7.25	25.7	1.3394	0.9192
2018-01-20 13:13:00	1.1965	21.8	7.27	25.7	1.3394	0.9192
2018-01-20 13:14:00	1.1972	21.8	7.29	25.7	1.3394	0.9192
2018-01-20 13:15:00	1.1979	21.8	7.25	25.7	1.3394	0.9192
2018-01-20 13:16:00	1.1986	21.8	7.26	25.7	1.3394	0.9192
2018-01-20 13:17:00	1.1993	21.8	7.28	25.7	1.3394	0.9192
2018-01-20 13:18:00	1.2	21.8	7.26	25.7	1.3394	0.9192
2018-01-20 13:19:00	1.2007	21.8	7.26	25.8	1.3494	0.9124
2018-01-20 13:20:00	1.2014	21.8	7.28	25.7	1.3394	0.9192
2018-01-20 13:21:00	1.2021	21.8	7.28	25.8	1.3494	0.9124
2018-01-20 13:22:00	1.2028	21.8	7.25	25.7	1.3394	0.9192
2018-01-20 13:23:00	1.2035	21.8	7.28	25.7	1.3394	0.9192
2018-01-20 13:24:00	1.2042	21.8	7.28	25.7	1.3394	0.9192
2018-01-20 13:25:00	1.2049	21.8	7.25	25.8	1.3494	0.9124
2018-01-20 13:26:00	1.2056	21.8	7.27	25.7	1.3394	0.9192
2018-01-20 13:27:00	1.2062	21.8	7.29	25.8	1.3494	0.9124
2018-01-20 13:28:00	1.2069	21.8	7.25	25.7	1.3394	0.9192
2018-01-20 13:29:00	1.2076	21.8	7.27	25.7	1.3394	0.9192
2018-01-20 13:30:00	1.2083	21.8	7.29	25.7	1.3394	0.9192
2018-01-20 13:31:00	1.209	21.8	7.26	25.8	1.3494	0.9124
2018-01-20 13:32:00	1.2097	21.8	7.26	25.7	1.3394	0.9192
2018-01-20 13:33:00	1.2104	21.8	7.28	25.7	1.3394	0.9192
2018-01-20 13:34:00	1.2111	21.8	7.27	25.7	1.3394	0.9192
2018-01-20 13:35:00	1.2118	21.8	7.26	25.7	1.3394	0.9192
2018-01-20 13:36:00	1.2125	21.8	7.28	25.8	1.3494	0.9124
2018-01-20 13:37:00	1.2132	21.8	7.28	25.7	1.3394	0.9192
2018-01-20 13:38:00	1.2139	21.8	7.25	25.8	1.3494	0.9124
2018-01-20 13:39:00	1.2146	21.8	7.27	25.8	1.3494	0.9124
2018-01-20 13:40:00	1.2153	21.8	7.29	25.7	1.3394	0.9192
2018-01-20 13:41:00	1.216	21.8	7.25	25.8	1.3494	0.9124
2018-01-20 13:42:00	1.2167	21.8	7.27	25.7	1.3394	0.9192
2018-01-20 13:43:00	1.2174	21.8	7.29	25.7	1.3394	0.9192
2018-01-20 13:44:00	1.2181	21.8	7.25	25.8	1.3494	0.9124
2018-01-20 13:45:00	1.2188	21.8	7.26	25.8	1.3494	0.9124
2018-01-20 13:46:00	1.2194	21.8	7.28	25.8	1.3494	0.9124
2018-01-20 13:47:00	1.2201	21.8	7.26	25.8	1.3494	0.9124
2018-01-20 13:48:00	1.2208	21.8	7.26	25.7	1.3394	0.9192
2018-01-20 13:49:00	1.2215	21.8	7.28	25.8	1.3494	0.9124
2018-01-20 13:50:00	1.2222	21.8	7.28	25.8	1.3494	0.9124
2018-01-20 13:51:00	1.2229	21.8	7.25	25.8	1.3494	0.9124
2018-01-20 13:52:00	1.2236	21.8	7.28	25.8	1.3494	0.9124
2018-01-20 13:53:00	1.2243	21.8	7.28	25.8	1.3494	0.9124
2018-01-20 13:54:00	1.225	21.8	7.25	25.8	1.3494	0.9124
2018-01-20 13:55:00	1.2257	21.8	7.27	25.8	1.3494	0.9124
2018-01-20 13:56:00	1.2264	21.8	7.29	25.8	1.3494	0.9124
2018-01-20 13:57:00	1.2271	21.8	7.25	25.8	1.3494	0.9124
2018-01-20 13:58:00	1.2278	21.8	7.27	25.8	1.3494	0.9124
2018-01-20 13:59:00	1.2285	21.8	7.29	25.8	1.3494	0.9124
2018-01-20 14:00:00	1.2292	21.8	7.26	25.8	1.3494	0.9124
2018-01-20 14:01:00	1.2299	21.8	7.26	25.8	1.3494	0.9124
2018-01-20 14:02:00	1.2306	21.8	7.28	25.8	1.3494	0.9124
2018-01-20 14:03:00	1.2312	21.8	7.26	25.8	1.3494	0.9124
2018-01-20 14:04:00	1.2319	21.8	7.26	25.8	1.3494	0.9124
2018-01-20 14:05:00	1.2326	21.8	7.28	25.8	1.3494	0.9124
2018-01-20 14:06:00	1.2333	21.8	7.27	25.8	1.3494	0.9124
2018-01-20 14:07:00	1.234	21.8	7.25	25.8	1.3494	0.9124
2018-01-20 14:08:00	1.2347	21.8	7.28	25.8	1.3494	0.9124
2018-01-20 14:09:00	1.2354	21.8	7.28	25.8	1.3494	0.9124
2018-01-20 14:10:00	1.2361	21.8	7.25	25.8	1.3494	0.9124
2018-01-20 14:11:00	1.2368	21.8	7.27	25.9	1.3594	0.9056
2018-01-20 14:12:00	1.2375	21.8	7.29	25.8	1.3494	0.9124
2018-01-20 14:13:00	1.2382	21.8	7.25	25.8	1.3494	0.9124
2018-01-20 14:14:00	1.2389	21.8	7.27	25.8	1.3494	0.9124
2018-01-20 14:15:00	1.2396	21.8	7.29	25.8	1.3494	0.9124
2018-01-20 14:16:00	1.2403	21.8	7.25	25.9	1.3594	0.9056
2018-01-20 14:17:00	1.241	21.8	7.26	25.9	1.3594	0.9056
2018-01-20 14:18:00	1.2417	21.8	7.29	25.9	1.3594	0.9056
2018-01-20 14:19:00	1.2424	21.8	7.26	25.8	1.3494	0.9124
2018-01-20 14:20:00	1.2431	21.8	7.26	25.9	1.3594	0.9056
2018-01-20 14:21:00	1.2438	21.8	7.28	25.8	1.3494	0.9124
2018-01-20 14:22:00	1.2444	21.8	7.27	25.8	1.3494	0.9124
2018-01-20 14:23:00	1.2451	21.8	7.26	25.9	1.3594	0.9056
2018-01-20 14:24:00	1.2458	21.8	7.28	25.8	1.3494	0.9124
2018-01-20 14:25:00	1.2465	21.8	7.28	25.9	1.3594	0.9056
2018-01-20 14:26:00	1.2472	21.8	7.25	25.8	1.3494	0.9124
2018-01-20 14:27:00	1.2479	21.8	7.27	25.9	1.3594	0.9056
2018-01-20 14:28:00	1.2486	21.8	7.29	25.8	1.3494	0.9124
2018-01-20 14:29:00	1.2493	21.8	7.25	25.9	1.3594	0.9056
2018-01-20 14:30:00	1.25	21.8	7.27	25.9	1.3594	0.9056
2018-01-20 14:31:00	1.2507	21.8	7.29	25.8	1.3494	0.9124
2018-01-20 14:32:00	1.2514	21.8	7.25	25.9	1.3594	0.9056
2018-01-20 14:33:00	1.2521	21.8	7.27	25.9	1.3594	0.9056
2018-01-20 14:34:00	1.2528	21.8	7.29	25.9	1.3594	0.9056
2018-01-20 14:35:00	1.2535	21.9	7.26	25.9	1.3594	0.9056
2018-01-20 14:36:00	1.2542	21.8	7.26	25.9	1.3594	0.9056
2018-01-20 14:37:00	1.2549	21.8	7.28	25.9	1.3594	0.9056
2018-01-20 14:38:00	1.2556	21.8	7.27	25.9	1.3594	0.9056
2018-01-20 14:39:00	1.2562	21.8	7.26	25.9	1.3594	0.9056
2018-01-20 14:40:00	1.2569	21.8	7.28	25.9	1.3594	0.9056
2018-01-20 14:41:00	1.2576	21.8	7.28	25.9	1.3594	0.9056
2018-01-20 14:42:00	1.2583	21.8	7.25	25.9	1.3594	0.9056
2018-01-20 14:43:00	1.259	21.8	7.27	25.8	1.3494	0.9124
2018-01-20 14:44:00	1.2597	21.8	7.29	25.8	1.3494	0.9124
2018-01-20 14:45:00	1.2604	21.8	7.25	25.9	1.3594	0.9056
2018-01-20 14:46:00	1.2611	21.8	7.27	25.9	1.3594	0.9056
2018-01-20 14:47:00	1.2618	21.8	7.29	25.9	1.3594	0.9056
2018-01-20 14:48:00	1.2625	21.8	7.25	26.0	1.3695	0.899
2018-01-20 14:49:00	1.2632	21.8	7.26	26.0	1.3695	0.899
2018-01-20 14:50:00	1.2639	21.8	7.29	25.9	1.3594	0.9056
2018-01-20 14:51:00	1.2646	21.8	7.26	25.9	1.3594	0.9056
2018-01-20 14:52:00	1.2653	21.8	7.26	26.0	1.3695	0.899
2018-01-20 14:53:00	1.266	21.8	7.28	25.9	1.3594	0.9056
2018-01-20 14:54:00	1.2667	21.8	7.28	25.9	1.3594	0.9056
2018-01-20 14:55:00	1.2674	21.8	7.25	25.9	1.3594	0.9056
2018-01-20 14:56:00	1.2681	21.9	7.28	25.9	1.3594	0.9056
2018-01-20 14:57:00	1.2688	21.9	7.28	26.0	1.3695	0.899
2018-01-20 14:58:00	1.2694	21.8	7.25	25.9	1.3594	0.9056
2018-01-20 14:59:00	1.2701	21.8	7.27	25.9	1.3594	0.9056
2018-01-20 15:00:00	1.2708	21.8	7.29	25.9	1.3594	0.9056
2018-01-20 15:01:00	1.2715	21.8	7.25	25.9	1.3594	0.9056
2018-01-20 15:02:00	1.2722	21.8	7.27	25.9	1.3594	0.9056
2018-01-20 15:03:00	1.2729	21.9	7.29	25.9	1.3594	0.9056
2018-01-20 15:04:00	1.2736	21.8	7.26	26.0	1.3695	0.899
2018-01-20 15:05:00	1.2743	21.9	7.26	25.9	1.3594	0.9056
2018-01-20 15:06:00	1.275	21.9	7.28	25.9	1.3594	0.9056
2018-01-20 15:07:00	1.2757	21.9	7.26	25.9	1.3594	0.9056
2018-01-20 15:08:00	1.2764	21.9	7.26	25.9	1.3594	0.9056
2018-01-20 15:09:00	1.2771	21.9	7.28	25.9	1.3594	0.9056
2018-01-20 15:10:00	1.2778	21.9	7.27	25.9	1.3594	0.9056
2018-01-20 15:11:00	1.2785	21.9	7.26	26.0	1.3695	0.899
2018-01-20 15:12:00	1.2792	21.9	7.28	25.9	1.3594	0.9056
2018-01-20 15:13:00	1.2799	21.9	7.28	25.9	1.3594	0.9056
2018-01-20 15:14:00	1.2806	21.9	7.26	26.0	1.3695	0.899
2018-01-20 15:15:00	1.2812	21.9	7.28	25.9	1.3594	0.9056
2018-01-20 15:16:00	1.2819	21.9	7.28	25.9	1.3594	0.9056
2018-01-20 15:17:00	1.2826	21.9	7.26	25.9	1.3594	0.9056
2018-01-20 15:18:00	1.2833	21.9	7.28	26.0	1.3695	0.899
2018-01-20 15:19:00	1.284	21.9	7.28	26.0	1.3695	0.899
2018-01-20 15:20:00	1.2847	21.9	7.26	26.1	1.3795	0.8925
2018-01-20 15:21:00	1.2854	21.9	7.28	26.0	1.3695	0.899
2018-01-20 15:22:00	1.2861	21.9	7.28	26.0	1.3695	0.899
2018-01-20 15:23:00	1.2868	21.9	7.25	26.0	1.3695	0.899
2018-01-20 15:24:00	1.2875	21.9	7.27	25.9	1.3594	0.9056
2018-01-20 15:25:00	1.2882	21.9	7.29	25.9	1.3594	0.9056
2018-01-20 15:26:00	1.2889	21.9	7.25	26.0	1.3695	0.899
2018-01-20 15:27:00	1.2896	21.9	7.27	26.0	1.3695	0.899
2018-01-20 15:28:00	1.2903	21.9	7.29	26.0	1.3695	0.899
2018-01-20 15:29:00	1.291	21.9	7.25	26.0	1.3695	0.899
2018-01-20 15:30:00	1.2917	21.9	7.27	26.0	1.3695	0.899
2018-01-20 15:31:00	1.2924	21.9	7.29	26.0	1.3695	0.899
2018-01-20 15:32:00	1.2931	21.9	7.26	26.1	1.3795	0.8925
2018-01-20 15:33:00	1.2938	21.9	7.26	26.0	1.3695	0.899
2018-01-20 15:34:00	1.2944	21.9	7.28	26.0	1.3695	0.899
2018-01-20 15:35:00	1.2951	21.9	7.27	26.0	1.3695	0.899
2018-01-20 15:36:00	1.2958	21.9	7.26	26.0	1.3695	0.899
2018-01-20 15:37:00	1.2965	21.9	7.28	26.1	1.3795	0.8925
2018-01-20 15:38:00	1.2972	21.9	7.28	26.0	1.3695	0.899
2018-01-20 15:39:00	1.2979	21.9	7.25	26.0	1.3695	0.899
2018-01-20 15:40:00	1.2986	21.9	7.28	26.0	1.3695	0.899
2018-01-20 15:41:00	1.2993	21.9	7.29	26.0	1.3695	0.899
2018-01-20 15:42:00	1.3	21.9	7.25	26.1	1.3795	0.8925
2018-01-20 15:43:00	1.3007	21.9	7.27	26.0	1.3695	0.899
2018-01-20 15:44:00	1.3014	21.9	7.29	26.1	1.3795	0.8925
2018-01-20 15:45:00	1.3021	21.9	7.25	26.0	1.3695	0.899
2018-01-20 15:46:00	1.3028	21.9	7.27	26.0	1.3695	0.899
2018-01-20 15:47:00	1.3035	21.9	7.29	26.1	1.3795	0.8925
2018-01-20 15:48:00	1.3042	21.9	7.26	26.0	1.3695	0.899
2018-01-20 15:49:00	1.3049	21.9	7.26	26.1	1.3795	0.8925
2018-01-20 15:50:00	1.3056	21.9	7.28	26.0	1.3695	0.899
2018-01-20 15:51:00	1.3062	21.9	7.27	26.0	1.3695	0.899
2018-01-20 15:52:00	1.3069	21.9	7.26	26.1	1.3795	0.8925
2018-01-20 15:53:00	1.3076	21.9	7.28	26.0	1.3695	0.899
2018-01-20 15:54:00	1.3083	21.9	7.28	26.1	1.3795	0.8925
2018-01-20 15:55:00	1.309	21.9	7.25	26.1	1.3795	0.8925
2018-01-20 15:56:00	1.3097	21.9	7.28	26.1	1.3795	0.8925
2018-01-20 15:57:00	1.3104	21.9	7.29	26.0	1.3695	0.899
2018-01-20 15:58:00	1.3111	21.9	7.25	26.0	1.3695	0.899
2018-01-20 15:59:00	1.3118	21.9	7.27	26.0	1.3695	0.899
2018-01-20 16:00:00	1.3125	21.9	7.29	26.1	1.3795	0.8925
2018-01-20 16:01:00	1.3132	21.9	7.25	26.1	1.3795	0.8925
2018-01-20 16:02:00	1.3139	21.9	7.27	26.0	1.3695	0.899
2018-01-20 16:03:00	1.3146	21.9	7.29	26.1	1.3795	0.8925
2018-01-20 16:04:00	1.3153	21.9	7.26	26.0	1.3695	0.899
2018-01-20 16:05:00	1.316	21.9	7.26	26.1	1.3795	0.8925
2018-01-20 16:06:00	1.3167	21.9	7.28	26.0	1.3695	0.899
2018-01-20 16:07:00	1.3174	21.9	7.27	26.1	1.3795	0.8925
2018-01-20 16:08:00	1.3181	21.9	7.26	26.1	1.3795	0.8925
2018-01-20 16:09:00	1.3188	21.9	7.28	26.1	1.3795	0.8925
2018-01-20 16:10:00	1.3194	21.9	7.28	26.0	1.3695	0.899
2018-01-20 16:11:00	1.3201	21.9	7.25	26.1	1.3795	0.8925
2018-01-20 16:12:00	1.3208	21.9	7.28	26.1	1.3795	0.8925
2018-01-20 16:13:00	1.3215	21.9	7.29	26.1	1.3795	0.8925
2018-01-20 16:14:00	1.3222	21.9	7.25	26.1	1.3795	0.8925
2018-01-20 16:15:00	1.3229	21.9	7.27	26.1	1.3795	0.8925
2018-01-20 16:16:00	1.3236	21.9	7.29	26.1	1.3795	0.8925
2018-01-20 16:17:00	1.3243	21.9	7.25	26.1	1.3795	0.8925
2018-01-20 16:18:00	1.325	21.9	7.27	26.1	1.3795	0.8925
2018-01-20 16:19:00	1.3257	21.9	7.29	26.1	1.3795	0.8925
2018-01-20 16:20:00	1.3264	21.9	7.26	26.1	1.3795	0.8925
2018-01-20 16:21:00	1.3271	21.9	7.26	26.1	1.3795	0.8925
2018-01-20 16:22:00	1.3278	21.9	7.28	26.1	1.3795	0.8925
2018-01-20 16:23:00	1.3285	21.9	7.27	26.1	1.3795	0.8925
2018-01-20 16:24:00	1.3292	21.9	7.26	26.1	1.3795	0.8925
2018-01-20 16:25:00	1.3299	21.9	7.28	26.2	1.3896	0.886
2018-01-20 16:26:00	1.3306	21.9	7.28	26.1	1.3795	0.8925
2018-01-20 16:27:00	1.3312	21.9	7.25	26.1	1.3795	0.8925
2018-01-20 16:28:00	1.3319	21.9	7.27	26.1	1.3795	0.8925
2018-01-20 16:29:00	1.3326	21.9	7.29	26.1	1.3795	0.8925
2018-01-20 16:30:00	1.3333	21.9	7.25	26.1	1.3795	0.8925
2018-01-20 16:31:00	1.334	21.9	7.27	26.2	1.3896	0.886
2018-01-20 16:32:00	1.3347	21.9	7.29	26.1	1.3795	0.8925
2018-01-20 16:33:00	1.3354	21.9	7.25	26.1	1.3795	0.8925
2018-01-20 16:34:00	1.3361	21.9	7.27	26.1	1.3795	0.8925
2018-01-20 16:35:00	1.3368	21.9	7.29	26.2	1.3896	0.886
2018-01-20 16:36:00	1.3375	21.9	7.26	26.1	1.3795	0.8925
2018-01-20 16:37:00	1.3382	21.9	7.26	26.1	1.3795	0.8925
2018-01-20 16:38:00	1.3389	21.9	7.28	26.1	1.3795	0.8925
2018-01-20 16:39:00	1.3396	21.9	7.27	26.1	1.3795	0.8925
2018-01-20 16:40:00	1.3403	21.9	7.26	26.2	1.3896	0.886
2018-01-20 16:41:00	1.341	21.9	7.28	26.1	1.3795	0.8925
2018-01-20 16:42:00	1.3417	21.9	7.28	26.2	1.3896	0.886
2018-01-20 16:43:00	1.3424	21.9	7.25	26.1	1.3795	0.8925
2018-01-20 16:44:00	1.3431	21.9	7.27	26.2	1.3896	0.886
2018-01-20 16:45:00	1.3438	21.9	7.29	26.1	1.3795	0.8925
2018-01-20 16:46:00	1.3444	21.9	7.25	26.2	1.3896	0.886
2018-01-20 16:47:00	1.3451	21.9	7.27	26.2	1.3896	0.886
2018-01-20 16:48:00	1.3458	21.9	7.29	26.2	1.3896	0.886
2018-01-20 16:49:00	1.3465	21.9	7.25	26.2	1.3896	0.886
2018-01-20 16:50:00	1.3472	21.9	7.27	26.2	1.3896	0.886
2018-01-20 16:51:00	1.3479	21.9	7.29	26.2	1.3896	0.886
2018-01-20 16:52:00	1.3486	21.9	7.26	26.2	1.3896	0.886
2018-01-20 16:53:00	1.3493	21.9	7.26	26.2	1.3896	0.886
2018-01-20 16:54:00	1.35	21.9	7.28	26.2	1.3896	0.886
2018-01-20 16:55:00	1.3507	21.9	7.27	26.2	1.3896	0.886
2018-01-20 16:56:00	1.3514	21.9	7.26	26.2	1.3896	0.886
2018-01-20 16:57:00	1.3521	21.9	7.28	26.2	1.3896	0.886
2018-01-20 16:58:00	1.3528	21.9	7.28	26.3	1.3996	0.8797
2018-01-20 16:59:00	1.3535	21.9	7.25	26.2	1.3896	0.886
2018-01-20 17:00:00	1.3542	21.9	7.28	26.2	1.3896	0.886
2018-01-20 17:01:00	1.3549	21.9	7.29	26.2	1.3896	0.886
2018-01-20 17:02:00	1.3556	21.9	7.25	26.2	1.3896	0.886
2018-01-20 17:03:00	1.3562	21.9	7.27	26.2	1.3896	0.886
2018-01-20 17:04:00	1.3569	21.9	7.29	26.2	1.3896	0.886
2018-01-20 17:05:00	1.3576	21.9	7.25	26.2	1.3896	0.886
2018-01-20 17:06:00	1.3583	21.9	7.27	26.2	1.3896	0.886
2018-01-20 17:07:00	1.359	21.9	7.29	26.2	1.3896	0.886
2018-01-20 17:08:00	1.3597	21.9	7.26	26.2	1.3896	0.886
2018-01-20 17:09:00	1.3604	21.9	7.26	26.2	1.3896	0.886
2018-01-20 17:10:00	1.3611	21.9	7.28	26.2	1.3896	0.886
2018-01-20 17:11:00	1.3618	21.9	7.27	26.2	1.3896	0.886
2018-01-20 17:12:00	1.3625	21.9	7.26	26.2	1.3896	0.886
2018-01-20 17:13:00	1.3632	21.9	7.28	26.3	1.3996	0.8797
2018-01-20 17:14:00	1.3639	21.9	7.28	26.2	1.3896	0.886
2018-01-20 17:15:00	1.3646	21.9	7.26	26.2	1.3896	0.886
2018-01-20 17:16:00	1.3653	21.9	7.28	26.2	1.3896	0.886
2018-01-20 17:17:00	1.366	21.9	7.28	26.2	1.3896	0.886
2018-01-20 17:18:00	1.3667	21.9	7.25	26.2	1.3896	0.886
2018-01-20 17:19:00	1.3674	21.9	7.27	26.3	1.3996	0.8797
2018-01-20 17:20:00	1.3681	21.9	7.29	26.3	1.3996	0.8797
2018-01-20 17:21:00	1.3688	21.9	7.25	26.3	1.3996	0.8797
2018-01-20 17:22:00	1.3694	21.9	7.27	26.3	1.3996	0.8797
2018-01-20 17:23:00	1.3701	21.9	7.29	26.3	1.3996	0.8797
2018-01-20 17:24:00	1.3708	21.9	7.25	26.3	1.3996	0.8797
2018-01-20 17:25:00	1.3715	21.9	7.27	26.3	1.3996	0.8797
2018-01-20 17:26:00	1.3722	21.9	7.29	26.2	1.3896	0.886
2018-01-20 17:27:00	1.3729	21.9	7.26	26.3	1.3996	0.8797
2018-01-20 17:28:00	1.3736	21.9	7.26	26.3	1.3996	0.8797
2018-01-20 17:29:00	1.3743	21.9	7.28	26.3	1.3996	0.8797
2018-01-20 17:30:00	1.375	21.9	7.27	26.2	1.3896	0.886
2018-01-20 17:31:00	1.3757	21.9	7.26	26.3	1.3996	0.8797
2018-01-20 17:32:00	1.3764	21.9	7.28	26.3	1.3996	0.8797
2018-01-20 17:33:00	1.3771	21.9	7.28	26.3	1.3996	0.8797
2018-01-20 17:34:00	1.3778	21.9	7.26	26.3	1.3996	0.8797
2018-01-20 17:35:00	1.3785	21.9	7.28	26.3	1.3996	0.8797
2018-01-20 17:36:00	1.3792	21.9	7.28	26.3	1.3996	0.8797
2018-01-20 17:37:00	1.3799	21.9	7.25	26.3	1.3996	0.8797
2018-01-20 17:38:00	1.3806	21.9	7.27	26.3	1.3996	0.8797
2018-01-20 17:39:00	1.3812	21.9	7.29	26.3	1.3996	0.8797
2018-01-20 17:40:00	1.3819	21.9	7.25	26.3	1.3996	0.8797
2018-01-20 17:41:00	1.3826	21.9	7.27	26.3	1.3996	0.8797
2018-01-20 17:42:00	1.3833	21.9	7.29	26.3	1.3996	0.8797
2018-01-20 17:43:00	1.384	21.9	7.26	26.3	1.3996	0.8797
2018-01-20 17:44:00	1.3847	21.9	7.27	26.3	1.3996	0.8797
2018-01-20 17:45:00	1.3854	21.9	7.29	26.3	1.3996	0.8797
2018-01-20 17:46:00	1.3861	21.9	7.26	26.3	1.3996	0.8797
2018-01-20 17:47:00	1.3868	21.9	7.26	26.3	1.3996	0.8797
2018-01-20 17:48:00	1.3875	21.9	7.28	26.4	1.4096	0.8734
[truncated: 2,953 more rows]
