# Supplementary material for: Experimental and Model-Based Analysis to Optimize Microalgal Biomass Productivity in a Pilot-Scale Tubular Photobioreactor
Source: Front Bioeng Biotechnol. 2020 May 13;8:453. doi: 10.3389/fbioe.2020.00453 (PMC7247861; doi:10.3389/fbioe.2020.00453)
Supplement: Supplementary file 1 [file Data_Sheet_1.ZIP › suppl_data/raw_data/suppl_data_raw_exp_no_3.txt]

datetime	time	temp	pH	OD_NIR	cX	qph
2018-01-26 08:20:00	0.0	24.4	7.28	22.8	0.78	1.5784
2018-01-26 08:21:00	0.0007	24.4	7.27	22.8	0.78	1.5784
2018-01-26 08:22:00	0.0014	24.3	7.23	22.8	0.78	1.5784
2018-01-26 08:23:00	0.0021	24.3	7.26	22.8	0.78	1.5784
2018-01-26 08:24:00	0.0028	24.3	7.28	22.8	0.78	1.5784
2018-01-26 08:25:00	0.0035	24.3	7.26	22.9	0.7914	1.5557
2018-01-26 08:26:00	0.0042	24.3	7.23	22.9	0.7914	1.5557
2018-01-26 08:27:00	0.0049	24.3	7.26	22.9	0.7914	1.5557
2018-01-26 08:28:00	0.0056	24.3	7.29	22.8	0.78	1.5784
2018-01-26 08:29:00	0.0062	24.2	7.24	22.8	0.78	1.5784
2018-01-26 08:30:00	0.0069	24.2	7.24	22.8	0.78	1.5784
2018-01-26 08:31:00	0.0076	24.2	7.27	22.9	0.7914	1.5557
2018-01-26 08:32:00	0.0083	24.2	7.29	22.9	0.7914	1.5557
2018-01-26 08:33:00	0.009	24.1	7.23	22.9	0.7914	1.5557
2018-01-26 08:34:00	0.0097	24.1	7.25	22.9	0.7914	1.5557
2018-01-26 08:35:00	0.0104	24.0	7.28	22.9	0.7914	1.5557
2018-01-26 08:36:00	0.0111	24.0	7.27	23.0	0.8028	1.5336
2018-01-26 08:37:00	0.0118	23.9	7.23	23.0	0.8028	1.5336
2018-01-26 08:38:00	0.0125	23.9	7.26	22.9	0.7914	1.5557
2018-01-26 08:39:00	0.0132	23.8	7.28	22.9	0.7914	1.5557
2018-01-26 08:40:00	0.0139	23.7	7.26	22.9	0.7914	1.5557
2018-01-26 08:41:00	0.0146	23.7	7.24	22.9	0.7914	1.5557
2018-01-26 08:42:00	0.0153	23.6	7.26	22.9	0.7914	1.5557
2018-01-26 08:43:00	0.016	23.6	7.29	22.9	0.7914	1.5557
2018-01-26 08:44:00	0.0167	23.5	7.24	23.0	0.8028	1.5336
2018-01-26 08:45:00	0.0174	23.5	7.24	22.9	0.7914	1.5557
2018-01-26 08:46:00	0.0181	23.4	7.27	23.0	0.8028	1.5336
2018-01-26 08:47:00	0.0188	23.4	7.29	22.9	0.7914	1.5557
2018-01-26 08:48:00	0.0194	23.3	7.23	23.0	0.8028	1.5336
2018-01-26 08:49:00	0.0201	23.2	7.25	22.9	0.7914	1.5557
2018-01-26 08:50:00	0.0208	23.2	7.27	23.0	0.8028	1.5336
2018-01-26 08:51:00	0.0215	23.1	7.29	23.0	0.8028	1.5336
2018-01-26 08:52:00	0.0222	23.1	7.23	22.9	0.7914	1.5557
2018-01-26 08:53:00	0.0229	23.0	7.25	22.9	0.7914	1.5557
2018-01-26 08:54:00	0.0236	22.9	7.28	22.9	0.7914	1.5557
2018-01-26 08:55:00	0.0243	22.9	7.28	23.0	0.8028	1.5336
2018-01-26 08:56:00	0.025	22.8	7.23	22.9	0.7914	1.5557
2018-01-26 08:57:00	0.0257	22.8	7.25	23.0	0.8028	1.5336
2018-01-26 08:58:00	0.0264	22.7	7.28	23.0	0.8028	1.5336
2018-01-26 08:59:00	0.0271	22.7	7.27	23.0	0.8028	1.5336
2018-01-26 09:00:00	0.0278	22.6	7.23	23.0	0.8028	1.5336
2018-01-26 09:01:00	0.0285	22.5	7.26	23.0	0.8028	1.5336
2018-01-26 09:02:00	0.0292	22.5	7.28	23.0	0.8028	1.5336
2018-01-26 09:03:00	0.0299	22.4	7.26	23.0	0.8028	1.5336
2018-01-26 09:04:00	0.0306	22.3	7.23	23.1	0.8142	1.5122
2018-01-26 09:05:00	0.0312	22.3	7.26	23.2	0.8255	1.4913
2018-01-26 09:06:00	0.0319	22.2	7.28	23.2	0.8255	1.4913
2018-01-26 09:07:00	0.0326	22.2	7.25	23.0	0.8028	1.5336
2018-01-26 09:08:00	0.0333	22.1	7.24	23.0	0.8028	1.5336
2018-01-26 09:09:00	0.034	22.0	7.26	23.0	0.8028	1.5336
2018-01-26 09:10:00	0.0347	22.0	7.29	23.1	0.8142	1.5122
2018-01-26 09:11:00	0.0354	21.9	7.24	23.1	0.8142	1.5122
2018-01-26 09:12:00	0.0361	21.9	7.24	23.0	0.8028	1.5336
2018-01-26 09:13:00	0.0368	21.8	7.27	23.0	0.8028	1.5336
2018-01-26 09:14:00	0.0375	21.7	7.29	23.0	0.8028	1.5336
2018-01-26 09:15:00	0.0382	21.7	7.23	23.1	0.8142	1.5122
2018-01-26 09:16:00	0.0389	21.6	7.24	23.1	0.8142	1.5122
2018-01-26 09:17:00	0.0396	21.6	7.27	23.2	0.8255	1.4913
2018-01-26 09:18:00	0.0403	21.5	7.29	23.1	0.8142	1.5122
2018-01-26 09:19:00	0.041	21.4	7.22	23.1	0.8142	1.5122
2018-01-26 09:20:00	0.0417	21.4	7.25	23.1	0.8142	1.5122
2018-01-26 09:21:00	0.0424	21.3	7.27	23.2	0.8255	1.4913
2018-01-26 09:22:00	0.0431	21.3	7.28	23.2	0.8255	1.4913
2018-01-26 09:23:00	0.0438	21.2	7.23	23.1	0.8142	1.5122
2018-01-26 09:24:00	0.0444	21.2	7.25	23.2	0.8255	1.4913
2018-01-26 09:25:00	0.0451	21.1	7.27	23.1	0.8142	1.5122
2018-01-26 09:26:00	0.0458	21.1	7.28	23.2	0.8255	1.4913
2018-01-26 09:27:00	0.0465	21.0	7.23	23.2	0.8255	1.4913
2018-01-26 09:28:00	0.0472	21.0	7.25	23.1	0.8142	1.5122
2018-01-26 09:29:00	0.0479	20.9	7.28	23.2	0.8255	1.4913
2018-01-26 09:30:00	0.0486	20.9	7.27	23.2	0.8255	1.4913
2018-01-26 09:31:00	0.0493	20.8	7.23	23.1	0.8142	1.5122
2018-01-26 09:32:00	0.05	20.8	7.25	23.1	0.8142	1.5122
2018-01-26 09:33:00	0.0507	20.7	7.28	23.1	0.8142	1.5122
2018-01-26 09:34:00	0.0514	20.7	7.27	23.2	0.8255	1.4913
2018-01-26 09:35:00	0.0521	20.6	7.23	23.3	0.8369	1.4711
2018-01-26 09:36:00	0.0528	20.6	7.25	23.2	0.8255	1.4913
2018-01-26 09:37:00	0.0535	20.5	7.28	23.2	0.8255	1.4913
2018-01-26 09:38:00	0.0542	20.5	7.27	23.2	0.8255	1.4913
2018-01-26 09:39:00	0.0549	20.4	7.23	23.2	0.8255	1.4913
2018-01-26 09:40:00	0.0556	20.4	7.26	23.2	0.8255	1.4913
2018-01-26 09:41:00	0.0562	20.4	7.28	23.3	0.8369	1.4711
2018-01-26 09:42:00	0.0569	20.3	7.26	23.2	0.8255	1.4913
2018-01-26 09:43:00	0.0576	20.3	7.23	23.2	0.8255	1.4913
2018-01-26 09:44:00	0.0583	20.2	7.26	23.2	0.8255	1.4913
2018-01-26 09:45:00	0.059	20.2	7.28	23.2	0.8255	1.4913
2018-01-26 09:46:00	0.0597	20.1	7.25	23.2	0.8255	1.4913
2018-01-26 09:47:00	0.0604	20.1	7.24	23.3	0.8369	1.4711
2018-01-26 09:48:00	0.0611	20.0	7.26	23.3	0.8369	1.4711
2018-01-26 09:49:00	0.0618	20.0	7.28	23.4	0.8483	1.4513
2018-01-26 09:50:00	0.0625	20.0	7.25	23.3	0.8369	1.4711
2018-01-26 09:51:00	0.0632	19.9	7.24	23.2	0.8255	1.4913
2018-01-26 09:52:00	0.0639	19.9	7.26	23.3	0.8369	1.4711
2018-01-26 09:53:00	0.0646	19.9	7.28	23.3	0.8369	1.4711
2018-01-26 09:54:00	0.0653	19.8	7.25	23.3	0.8369	1.4711
2018-01-26 09:55:00	0.066	19.8	7.24	23.3	0.8369	1.4711
2018-01-26 09:56:00	0.0667	19.9	7.26	23.3	0.8369	1.4711
2018-01-26 09:57:00	0.0674	19.9	7.28	23.4	0.8483	1.4513
2018-01-26 09:58:00	0.0681	19.9	7.25	23.3	0.8369	1.4711
2018-01-26 09:59:00	0.0688	19.9	7.24	23.3	0.8369	1.4711
2018-01-26 10:00:00	0.0694	20.0	7.26	23.3	0.8369	1.4711
2018-01-26 10:01:00	0.0701	20.0	7.29	23.3	0.8369	1.4711
2018-01-26 10:02:00	0.0708	20.0	7.25	23.3	0.8369	1.4711
2018-01-26 10:03:00	0.0715	20.1	7.25	23.3	0.8369	1.4711
2018-01-26 10:04:00	0.0722	20.1	7.28	23.3	0.8369	1.4711
2018-01-26 10:05:00	0.0729	20.1	7.28	23.3	0.8369	1.4711
2018-01-26 10:06:00	0.0736	20.2	7.25	23.4	0.8483	1.4513
2018-01-26 10:07:00	0.0743	20.2	7.27	23.4	0.8483	1.4513
2018-01-26 10:08:00	0.075	20.2	7.28	23.3	0.8369	1.4711
2018-01-26 10:09:00	0.0757	20.3	7.25	23.4	0.8483	1.4513
2018-01-26 10:10:00	0.0764	20.3	7.27	23.4	0.8483	1.4513
2018-01-26 10:11:00	0.0771	20.3	7.28	23.3	0.8369	1.4711
2018-01-26 10:12:00	0.0778	20.4	7.25	23.4	0.8483	1.4513
2018-01-26 10:13:00	0.0785	20.4	7.27	23.3	0.8369	1.4711
2018-01-26 10:14:00	0.0792	20.4	7.29	23.3	0.8369	1.4711
2018-01-26 10:15:00	0.0799	20.5	7.24	23.3	0.8369	1.4711
2018-01-26 10:16:00	0.0806	20.5	7.26	23.3	0.8369	1.4711
2018-01-26 10:17:00	0.0812	20.5	7.29	23.3	0.8369	1.4711
2018-01-26 10:18:00	0.0819	20.6	7.25	23.3	0.8369	1.4711
2018-01-26 10:19:00	0.0826	20.6	7.26	23.4	0.8483	1.4513
2018-01-26 10:20:00	0.0833	20.6	7.28	23.3	0.8369	1.4711
2018-01-26 10:21:00	0.084	20.6	7.26	23.3	0.8369	1.4711
2018-01-26 10:22:00	0.0847	20.7	7.25	23.4	0.8483	1.4513
2018-01-26 10:23:00	0.0854	20.7	7.28	23.4	0.8483	1.4513
2018-01-26 10:24:00	0.0861	20.7	7.27	23.3	0.8369	1.4711
2018-01-26 10:25:00	0.0868	20.7	7.25	23.3	0.8369	1.4711
2018-01-26 10:26:00	0.0875	20.8	7.27	23.3	0.8369	1.4711
2018-01-26 10:27:00	0.0882	20.8	7.28	23.4	0.8483	1.4513
2018-01-26 10:28:00	0.0889	20.8	7.24	23.4	0.8483	1.4513
2018-01-26 10:29:00	0.0896	20.8	7.27	23.3	0.8369	1.4711
2018-01-26 10:30:00	0.0903	20.8	7.29	23.4	0.8483	1.4513
2018-01-26 10:31:00	0.091	20.7	7.24	23.3	0.8369	1.4711
2018-01-26 10:32:00	0.0917	20.5	7.26	23.4	0.8483	1.4513
2018-01-26 10:33:00	0.0924	20.4	7.29	23.3	0.8369	1.4711
2018-01-26 10:34:00	0.0931	20.3	7.25	23.3	0.8369	1.4711
2018-01-26 10:35:00	0.0938	20.2	7.26	23.4	0.8483	1.4513
2018-01-26 10:36:00	0.0944	20.1	7.28	23.4	0.8483	1.4513
2018-01-26 10:37:00	0.0951	20.0	7.26	23.4	0.8483	1.4513
2018-01-26 10:38:00	0.0958	19.9	7.25	23.4	0.8483	1.4513
2018-01-26 10:39:00	0.0965	19.9	7.28	23.4	0.8483	1.4513
2018-01-26 10:40:00	0.0972	19.8	7.27	23.5	0.8597	1.4321
2018-01-26 10:41:00	0.0979	19.7	7.25	23.4	0.8483	1.4513
2018-01-26 10:42:00	0.0986	19.7	7.27	23.4	0.8483	1.4513
2018-01-26 10:43:00	0.0993	19.7	7.28	23.5	0.8597	1.4321
2018-01-26 10:44:00	0.1	19.7	7.24	23.4	0.8483	1.4513
2018-01-26 10:45:00	0.1007	19.7	7.26	23.4	0.8483	1.4513
2018-01-26 10:46:00	0.1014	19.7	7.29	23.4	0.8483	1.4513
2018-01-26 10:47:00	0.1021	19.8	7.25	23.4	0.8483	1.4513
2018-01-26 10:48:00	0.1028	19.8	7.26	23.5	0.8597	1.4321
2018-01-26 10:49:00	0.1035	19.8	7.28	23.4	0.8483	1.4513
2018-01-26 10:50:00	0.1042	19.8	7.27	23.4	0.8483	1.4513
2018-01-26 10:51:00	0.1049	19.8	7.25	23.5	0.8597	1.4321
2018-01-26 10:52:00	0.1056	19.9	7.27	23.4	0.8483	1.4513
2018-01-26 10:53:00	0.1062	19.9	7.28	23.4	0.8483	1.4513
2018-01-26 10:54:00	0.1069	19.9	7.24	23.4	0.8483	1.4513
2018-01-26 10:55:00	0.1076	19.9	7.26	23.5	0.8597	1.4321
2018-01-26 10:56:00	0.1083	20.0	7.29	23.5	0.8597	1.4321
2018-01-26 10:57:00	0.109	20.0	7.25	23.5	0.8597	1.4321
2018-01-26 10:58:00	0.1097	20.0	7.25	23.4	0.8483	1.4513
2018-01-26 10:59:00	0.1104	20.1	7.28	23.4	0.8483	1.4513
2018-01-26 11:00:00	0.1111	20.1	7.27	23.5	0.8597	1.4321
2018-01-26 11:01:00	0.1118	20.1	7.25	23.5	0.8597	1.4321
2018-01-26 11:02:00	0.1125	20.1	7.27	23.4	0.8483	1.4513
2018-01-26 11:03:00	0.1132	20.2	7.29	23.5	0.8597	1.4321
2018-01-26 11:04:00	0.1139	20.2	7.24	23.5	0.8597	1.4321
2018-01-26 11:05:00	0.1146	20.2	7.26	23.6	0.8711	1.4134
2018-01-26 11:06:00	0.1153	20.3	7.29	23.4	0.8483	1.4513
2018-01-26 11:07:00	0.116	20.3	7.25	23.5	0.8597	1.4321
2018-01-26 11:08:00	0.1167	20.3	7.25	23.5	0.8597	1.4321
2018-01-26 11:09:00	0.1174	20.3	7.28	23.5	0.8597	1.4321
2018-01-26 11:10:00	0.1181	20.4	7.27	23.5	0.8597	1.4321
2018-01-26 11:11:00	0.1188	20.4	7.25	23.5	0.8597	1.4321
2018-01-26 11:12:00	0.1194	20.4	7.27	23.5	0.8597	1.4321
2018-01-26 11:13:00	0.1201	20.4	7.28	23.5	0.8597	1.4321
2018-01-26 11:14:00	0.1208	20.5	7.24	23.4	0.8483	1.4513
2018-01-26 11:15:00	0.1215	20.5	7.26	23.4	0.8483	1.4513
2018-01-26 11:16:00	0.1222	20.5	7.29	23.5	0.8597	1.4321
2018-01-26 11:17:00	0.1229	20.6	7.25	23.5	0.8597	1.4321
2018-01-26 11:18:00	0.1236	20.6	7.26	23.5	0.8597	1.4321
2018-01-26 11:19:00	0.1243	20.6	7.28	23.4	0.8483	1.4513
2018-01-26 11:20:00	0.125	20.6	7.27	23.5	0.8597	1.4321
2018-01-26 11:21:00	0.1257	20.6	7.25	23.4	0.8483	1.4513
2018-01-26 11:22:00	0.1264	20.7	7.27	23.4	0.8483	1.4513
2018-01-26 11:23:00	0.1271	20.7	7.28	23.5	0.8597	1.4321
2018-01-26 11:24:00	0.1278	20.7	7.24	23.5	0.8597	1.4321
2018-01-26 11:25:00	0.1285	20.8	7.27	23.4	0.8483	1.4513
2018-01-26 11:26:00	0.1292	20.8	7.29	23.5	0.8597	1.4321
2018-01-26 11:27:00	0.1299	20.8	7.24	23.5	0.8597	1.4321
2018-01-26 11:28:00	0.1306	20.8	7.26	23.5	0.8597	1.4321
2018-01-26 11:29:00	0.1312	20.8	7.28	23.5	0.8597	1.4321
2018-01-26 11:30:00	0.1319	20.8	7.26	23.5	0.8597	1.4321
2018-01-26 11:31:00	0.1326	20.7	7.25	23.5	0.8597	1.4321
2018-01-26 11:32:00	0.1333	20.5	7.28	23.5	0.8597	1.4321
2018-01-26 11:33:00	0.134	20.4	7.27	23.4	0.8483	1.4513
2018-01-26 11:34:00	0.1347	20.3	7.25	23.5	0.8597	1.4321
2018-01-26 11:35:00	0.1354	20.2	7.27	23.6	0.8711	1.4134
2018-01-26 11:36:00	0.1361	20.1	7.28	23.6	0.8711	1.4134
2018-01-26 11:37:00	0.1368	20.0	7.25	23.5	0.8597	1.4321
2018-01-26 11:38:00	0.1375	19.9	7.27	23.5	0.8597	1.4321
2018-01-26 11:39:00	0.1382	19.8	7.29	23.5	0.8597	1.4321
2018-01-26 11:40:00	0.1389	19.8	7.24	23.6	0.8711	1.4134
2018-01-26 11:41:00	0.1396	19.7	7.26	23.5	0.8597	1.4321
2018-01-26 11:42:00	0.1403	19.7	7.29	23.7	0.8825	1.3951
2018-01-26 11:43:00	0.141	19.7	7.25	23.6	0.8711	1.4134
2018-01-26 11:44:00	0.1417	19.7	7.26	23.6	0.8711	1.4134
2018-01-26 11:45:00	0.1424	19.7	7.28	23.6	0.8711	1.4134
2018-01-26 11:46:00	0.1431	19.7	7.27	23.6	0.8711	1.4134
2018-01-26 11:47:00	0.1438	19.8	7.25	23.6	0.8711	1.4134
2018-01-26 11:48:00	0.1444	19.8	7.27	23.6	0.8711	1.4134
2018-01-26 11:49:00	0.1451	19.8	7.28	23.6	0.8711	1.4134
2018-01-26 11:50:00	0.1458	19.8	7.24	23.6	0.8711	1.4134
2018-01-26 11:51:00	0.1465	19.8	7.27	23.6	0.8711	1.4134
2018-01-26 11:52:00	0.1472	19.9	7.29	23.7	0.8825	1.3951
2018-01-26 11:53:00	0.1479	19.9	7.25	23.6	0.8711	1.4134
2018-01-26 11:54:00	0.1486	19.9	7.26	23.5	0.8597	1.4321
2018-01-26 11:55:00	0.1493	19.9	7.28	23.5	0.8597	1.4321
2018-01-26 11:56:00	0.15	20.0	7.26	23.6	0.8711	1.4134
2018-01-26 11:57:00	0.1507	20.0	7.25	23.6	0.8711	1.4134
2018-01-26 11:58:00	0.1514	20.0	7.27	23.6	0.8711	1.4134
2018-01-26 11:59:00	0.1521	20.0	7.28	23.6	0.8711	1.4134
2018-01-26 12:00:00	0.1528	20.1	7.24	23.7	0.8825	1.3951
2018-01-26 12:01:00	0.1535	20.1	7.27	23.6	0.8711	1.4134
2018-01-26 12:02:00	0.1542	20.1	7.29	23.7	0.8825	1.3951
2018-01-26 12:03:00	0.1549	20.2	7.25	23.6	0.8711	1.4134
2018-01-26 12:04:00	0.1556	20.2	7.26	23.6	0.8711	1.4134
2018-01-26 12:05:00	0.1562	20.2	7.28	23.7	0.8825	1.3951
2018-01-26 12:06:00	0.1569	20.2	7.26	23.6	0.8711	1.4134
2018-01-26 12:07:00	0.1576	20.3	7.25	23.5	0.8597	1.4321
2018-01-26 12:08:00	0.1583	20.3	7.28	23.6	0.8711	1.4134
2018-01-26 12:09:00	0.159	20.3	7.27	23.6	0.8711	1.4134
2018-01-26 12:10:00	0.1597	20.4	7.24	23.6	0.8711	1.4134
2018-01-26 12:11:00	0.1604	20.4	7.27	23.6	0.8711	1.4134
2018-01-26 12:12:00	0.1611	20.4	7.29	23.6	0.8711	1.4134
2018-01-26 12:13:00	0.1618	20.4	7.24	23.6	0.8711	1.4134
2018-01-26 12:14:00	0.1625	20.4	7.26	23.6	0.8711	1.4134
2018-01-26 12:15:00	0.1632	20.5	7.29	23.6	0.8711	1.4134
2018-01-26 12:16:00	0.1639	20.5	7.25	23.7	0.8825	1.3951
2018-01-26 12:17:00	0.1646	20.5	7.26	23.6	0.8711	1.4134
2018-01-26 12:18:00	0.1653	20.6	7.28	23.6	0.8711	1.4134
2018-01-26 12:19:00	0.166	20.6	7.27	23.6	0.8711	1.4134
2018-01-26 12:20:00	0.1667	20.6	7.25	23.6	0.8711	1.4134
2018-01-26 12:21:00	0.1674	20.6	7.27	23.7	0.8825	1.3951
2018-01-26 12:22:00	0.1681	20.6	7.28	23.6	0.8711	1.4134
2018-01-26 12:23:00	0.1688	20.7	7.25	23.7	0.8825	1.3951
2018-01-26 12:24:00	0.1694	20.7	7.27	23.7	0.8825	1.3951
2018-01-26 12:25:00	0.1701	20.7	7.29	23.7	0.8825	1.3951
2018-01-26 12:26:00	0.1708	20.7	7.24	23.7	0.8825	1.3951
2018-01-26 12:27:00	0.1715	20.8	7.26	23.7	0.8825	1.3951
2018-01-26 12:28:00	0.1722	20.8	7.29	23.6	0.8711	1.4134
2018-01-26 12:29:00	0.1729	20.8	7.25	23.7	0.8825	1.3951
2018-01-26 12:30:00	0.1736	20.8	7.26	23.6	0.8711	1.4134
2018-01-26 12:31:00	0.1743	20.8	7.28	23.6	0.8711	1.4134
2018-01-26 12:32:00	0.175	20.7	7.26	23.6	0.8711	1.4134
2018-01-26 12:33:00	0.1757	20.5	7.26	23.7	0.8825	1.3951
2018-01-26 12:34:00	0.1764	20.4	7.28	23.6	0.8711	1.4134
2018-01-26 12:35:00	0.1771	20.3	7.27	23.7	0.8825	1.3951
2018-01-26 12:36:00	0.1778	20.2	7.25	23.7	0.8825	1.3951
2018-01-26 12:37:00	0.1785	20.1	7.27	23.6	0.8711	1.4134
2018-01-26 12:38:00	0.1792	20.0	7.27	23.7	0.8825	1.3951
2018-01-26 12:39:00	0.1799	19.9	7.25	23.8	0.8939	1.3774
2018-01-26 12:40:00	0.1806	19.8	7.27	23.7	0.8825	1.3951
2018-01-26 12:41:00	0.1812	19.8	7.28	23.7	0.8825	1.3951
2018-01-26 12:42:00	0.1819	19.8	7.24	23.7	0.8825	1.3951
2018-01-26 12:43:00	0.1826	19.7	7.27	23.8	0.8939	1.3774
2018-01-26 12:44:00	0.1833	19.7	7.29	23.8	0.8939	1.3774
2018-01-26 12:45:00	0.184	19.7	7.25	23.7	0.8825	1.3951
2018-01-26 12:46:00	0.1847	19.8	7.26	23.7	0.8825	1.3951
2018-01-26 12:47:00	0.1854	19.8	7.28	23.7	0.8825	1.3951
2018-01-26 12:48:00	0.1861	19.8	7.26	23.7	0.8825	1.3951
2018-01-26 12:49:00	0.1868	19.8	7.25	23.7	0.8825	1.3951
2018-01-26 12:50:00	0.1875	19.8	7.28	23.6	0.8711	1.4134
2018-01-26 12:51:00	0.1882	19.9	7.27	23.7	0.8825	1.3951
2018-01-26 12:52:00	0.1889	19.9	7.25	23.7	0.8825	1.3951
2018-01-26 12:53:00	0.1896	19.9	7.27	23.7	0.8825	1.3951
2018-01-26 12:54:00	0.1903	20.0	7.28	23.7	0.8825	1.3951
2018-01-26 12:55:00	0.191	20.0	7.24	23.8	0.8939	1.3774
2018-01-26 12:56:00	0.1917	20.0	7.26	23.8	0.8939	1.3774
2018-01-26 12:57:00	0.1924	20.0	7.29	23.8	0.8939	1.3774
2018-01-26 12:58:00	0.1931	20.1	7.25	23.7	0.8825	1.3951
2018-01-26 12:59:00	0.1938	20.1	7.26	23.8	0.8939	1.3774
2018-01-26 13:00:00	0.1944	20.1	7.28	23.7	0.8825	1.3951
2018-01-26 13:01:00	0.1951	20.2	7.27	23.7	0.8825	1.3951
2018-01-26 13:02:00	0.1958	20.2	7.25	23.7	0.8825	1.3951
2018-01-26 13:03:00	0.1965	20.2	7.27	23.7	0.8825	1.3951
2018-01-26 13:04:00	0.1972	20.3	7.28	23.8	0.8939	1.3774
2018-01-26 13:05:00	0.1979	20.3	7.25	23.7	0.8825	1.3951
2018-01-26 13:06:00	0.1986	20.3	7.27	23.6	0.8711	1.4134
2018-01-26 13:07:00	0.1993	20.4	7.29	23.7	0.8825	1.3951
2018-01-26 13:08:00	0.2	20.4	7.24	23.7	0.8825	1.3951
2018-01-26 13:09:00	0.2007	20.4	7.26	23.7	0.8825	1.3951
2018-01-26 13:10:00	0.2014	20.4	7.29	23.7	0.8825	1.3951
2018-01-26 13:11:00	0.2021	20.5	7.25	23.8	0.8939	1.3774
2018-01-26 13:12:00	0.2028	20.5	7.26	23.8	0.8939	1.3774
2018-01-26 13:13:00	0.2035	20.5	7.28	23.7	0.8825	1.3951
2018-01-26 13:14:00	0.2042	20.6	7.27	23.7	0.8825	1.3951
2018-01-26 13:15:00	0.2049	20.6	7.25	23.8	0.8939	1.3774
2018-01-26 13:16:00	0.2056	20.6	7.27	23.8	0.8939	1.3774
2018-01-26 13:17:00	0.2062	20.7	7.28	23.8	0.8939	1.3774
2018-01-26 13:18:00	0.2069	20.7	7.25	23.7	0.8825	1.3951
2018-01-26 13:19:00	0.2076	20.7	7.27	23.7	0.8825	1.3951
2018-01-26 13:20:00	0.2083	20.7	7.28	23.7	0.8825	1.3951
2018-01-26 13:21:00	0.209	20.8	7.24	23.8	0.8939	1.3774
2018-01-26 13:22:00	0.2097	20.8	7.27	23.7	0.8825	1.3951
2018-01-26 13:23:00	0.2104	20.8	7.29	23.7	0.8825	1.3951
2018-01-26 13:24:00	0.2111	20.9	7.24	23.8	0.8939	1.3774
2018-01-26 13:25:00	0.2118	20.8	7.26	23.8	0.8939	1.3774
2018-01-26 13:26:00	0.2125	20.7	7.28	23.8	0.8939	1.3774
2018-01-26 13:27:00	0.2132	20.6	7.25	23.9	0.9052	1.36
2018-01-26 13:28:00	0.2139	20.5	7.26	23.8	0.8939	1.3774
2018-01-26 13:29:00	0.2146	20.3	7.28	23.9	0.9052	1.36
2018-01-26 13:30:00	0.2153	20.2	7.26	23.9	0.9052	1.36
2018-01-26 13:31:00	0.216	20.2	7.26	23.8	0.8939	1.3774
2018-01-26 13:32:00	0.2167	20.1	7.28	23.9	0.9052	1.36
2018-01-26 13:33:00	0.2174	20.0	7.26	23.8	0.8939	1.3774
2018-01-26 13:34:00	0.2181	19.9	7.25	23.9	0.9052	1.36
2018-01-26 13:35:00	0.2188	19.8	7.28	23.9	0.9052	1.36
2018-01-26 13:36:00	0.2194	19.8	7.27	24.0	0.9166	1.3431
2018-01-26 13:37:00	0.2201	19.7	7.25	23.9	0.9052	1.36
2018-01-26 13:38:00	0.2208	19.7	7.27	23.9	0.9052	1.36
2018-01-26 13:39:00	0.2215	19.7	7.28	23.9	0.9052	1.36
2018-01-26 13:40:00	0.2222	19.7	7.25	23.9	0.9052	1.36
2018-01-26 13:41:00	0.2229	19.8	7.27	23.9	0.9052	1.36
2018-01-26 13:42:00	0.2236	19.8	7.29	23.9	0.9052	1.36
2018-01-26 13:43:00	0.2243	19.8	7.24	23.9	0.9052	1.36
2018-01-26 13:44:00	0.225	19.8	7.26	23.9	0.9052	1.36
2018-01-26 13:45:00	0.2257	19.9	7.28	24.0	0.9166	1.3431
2018-01-26 13:46:00	0.2264	19.9	7.25	23.9	0.9052	1.36
2018-01-26 13:47:00	0.2271	19.9	7.26	23.9	0.9052	1.36
2018-01-26 13:48:00	0.2278	19.9	7.28	23.9	0.9052	1.36
2018-01-26 13:49:00	0.2285	20.0	7.27	24.0	0.9166	1.3431
2018-01-26 13:50:00	0.2292	20.0	7.25	24.0	0.9166	1.3431
2018-01-26 13:51:00	0.2299	20.0	7.27	24.0	0.9166	1.3431
2018-01-26 13:52:00	0.2306	20.1	7.28	23.9	0.9052	1.36
2018-01-26 13:53:00	0.2312	20.1	7.24	24.0	0.9166	1.3431
2018-01-26 13:54:00	0.2319	20.1	7.27	23.9	0.9052	1.36
2018-01-26 13:55:00	0.2326	20.2	7.29	23.9	0.9052	1.36
2018-01-26 13:56:00	0.2333	20.2	7.24	24.0	0.9166	1.3431
2018-01-26 13:57:00	0.234	20.2	7.26	23.9	0.9052	1.36
2018-01-26 13:58:00	0.2347	20.3	7.29	23.9	0.9052	1.36
2018-01-26 13:59:00	0.2354	20.3	7.25	23.9	0.9052	1.36
2018-01-26 14:00:00	0.2361	20.3	7.26	23.9	0.9052	1.36
2018-01-26 14:01:00	0.2368	20.4	7.28	23.9	0.9052	1.36
2018-01-26 14:02:00	0.2375	20.4	7.26	23.9	0.9052	1.36
2018-01-26 14:03:00	0.2382	20.4	7.25	23.9	0.9052	1.36
2018-01-26 14:04:00	0.2389	20.5	7.28	23.9	0.9052	1.36
2018-01-26 14:05:00	0.2396	20.5	7.27	24.0	0.9166	1.3431
2018-01-26 14:06:00	0.2403	20.5	7.25	23.9	0.9052	1.36
2018-01-26 14:07:00	0.241	20.6	7.27	23.9	0.9052	1.36
2018-01-26 14:08:00	0.2417	20.6	7.28	24.0	0.9166	1.3431
2018-01-26 14:09:00	0.2424	20.6	7.24	24.0	0.9166	1.3431
2018-01-26 14:10:00	0.2431	20.7	7.27	24.0	0.9166	1.3431
2018-01-26 14:11:00	0.2438	20.7	7.29	23.9	0.9052	1.36
2018-01-26 14:12:00	0.2444	20.8	7.24	23.9	0.9052	1.36
2018-01-26 14:13:00	0.2451	20.8	7.26	23.9	0.9052	1.36
2018-01-26 14:14:00	0.2458	20.9	7.29	23.9	0.9052	1.36
2018-01-26 14:15:00	0.2465	20.8	7.25	24.0	0.9166	1.3431
2018-01-26 14:16:00	0.2472	20.7	7.26	23.9	0.9052	1.36
2018-01-26 14:17:00	0.2479	20.7	7.29	23.9	0.9052	1.36
2018-01-26 14:18:00	0.2486	20.6	7.25	24.0	0.9166	1.3431
2018-01-26 14:19:00	0.2493	20.6	7.26	23.9	0.9052	1.36
2018-01-26 14:20:00	0.25	20.5	7.29	24.0	0.9166	1.3431
2018-01-26 14:21:00	0.2507	20.5	7.25	23.9	0.9052	1.36
2018-01-26 14:22:00	0.2514	20.4	7.26	24.0	0.9166	1.3431
2018-01-26 14:23:00	0.2521	20.4	7.29	24.1	0.928	1.3267
2018-01-26 14:24:00	0.2528	20.3	7.25	24.0	0.9166	1.3431
2018-01-26 14:25:00	0.2535	20.3	7.26	23.9	0.9052	1.36
2018-01-26 14:26:00	0.2542	20.3	7.29	23.9	0.9052	1.36
2018-01-26 14:27:00	0.2549	20.3	7.25	24.0	0.9166	1.3431
2018-01-26 14:28:00	0.2556	20.3	7.26	24.0	0.9166	1.3431
2018-01-26 14:29:00	0.2562	20.2	7.29	23.9	0.9052	1.36
2018-01-26 14:30:00	0.2569	20.2	7.25	24.0	0.9166	1.3431
2018-01-26 14:31:00	0.2576	20.2	7.26	23.9	0.9052	1.36
2018-01-26 14:32:00	0.2583	20.2	7.29	23.9	0.9052	1.36
2018-01-26 14:33:00	0.259	20.2	7.25	24.0	0.9166	1.3431
2018-01-26 14:34:00	0.2597	20.2	7.26	24.0	0.9166	1.3431
2018-01-26 14:35:00	0.2604	20.2	7.29	24.0	0.9166	1.3431
2018-01-26 14:36:00	0.2611	20.2	7.25	24.1	0.928	1.3267
2018-01-26 14:37:00	0.2618	20.2	7.27	24.0	0.9166	1.3431
2018-01-26 14:38:00	0.2625	20.2	7.29	24.0	0.9166	1.3431
2018-01-26 14:39:00	0.2632	20.2	7.25	24.0	0.9166	1.3431
2018-01-26 14:40:00	0.2639	20.2	7.27	24.0	0.9166	1.3431
2018-01-26 14:41:00	0.2646	20.2	7.29	24.0	0.9166	1.3431
2018-01-26 14:42:00	0.2653	20.2	7.25	24.0	0.9166	1.3431
2018-01-26 14:43:00	0.266	20.2	7.27	24.0	0.9166	1.3431
2018-01-26 14:44:00	0.2667	20.2	7.29	24.0	0.9166	1.3431
2018-01-26 14:45:00	0.2674	20.3	7.25	24.0	0.9166	1.3431
2018-01-26 14:46:00	0.2681	20.3	7.27	24.0	0.9166	1.3431
2018-01-26 14:47:00	0.2688	20.3	7.29	24.0	0.9166	1.3431
2018-01-26 14:48:00	0.2694	20.3	7.25	24.0	0.9166	1.3431
2018-01-26 14:49:00	0.2701	20.3	7.27	24.0	0.9166	1.3431
2018-01-26 14:50:00	0.2708	20.3	7.29	24.0	0.9166	1.3431
2018-01-26 14:51:00	0.2715	20.3	7.25	24.0	0.9166	1.3431
2018-01-26 14:52:00	0.2722	20.3	7.27	24.0	0.9166	1.3431
2018-01-26 14:53:00	0.2729	20.3	7.28	24.1	0.928	1.3267
2018-01-26 14:54:00	0.2736	20.3	7.25	24.0	0.9166	1.3431
2018-01-26 14:55:00	0.2743	20.4	7.27	24.0	0.9166	1.3431
2018-01-26 14:56:00	0.275	20.4	7.28	24.1	0.928	1.3267
2018-01-26 14:57:00	0.2757	20.4	7.25	24.0	0.9166	1.3431
2018-01-26 14:58:00	0.2764	20.4	7.28	24.0	0.9166	1.3431
2018-01-26 14:59:00	0.2771	20.4	7.28	24.1	0.928	1.3267
2018-01-26 15:00:00	0.2778	20.4	7.25	24.1	0.928	1.3267
2018-01-26 15:01:00	0.2785	20.4	7.28	24.1	0.928	1.3267
2018-01-26 15:02:00	0.2792	20.4	7.28	24.1	0.928	1.3267
2018-01-26 15:03:00	0.2799	20.5	7.25	24.0	0.9166	1.3431
2018-01-26 15:04:00	0.2806	20.5	7.28	24.1	0.928	1.3267
2018-01-26 15:05:00	0.2812	20.5	7.28	24.1	0.928	1.3267
2018-01-26 15:06:00	0.2819	20.5	7.26	24.1	0.928	1.3267
2018-01-26 15:07:00	0.2826	20.5	7.28	24.1	0.928	1.3267
2018-01-26 15:08:00	0.2833	20.5	7.27	24.1	0.928	1.3267
2018-01-26 15:09:00	0.284	20.5	7.26	24.0	0.9166	1.3431
2018-01-26 15:10:00	0.2847	20.6	7.28	24.1	0.928	1.3267
2018-01-26 15:11:00	0.2854	20.6	7.27	24.1	0.928	1.3267
2018-01-26 15:12:00	0.2861	20.6	7.26	24.1	0.928	1.3267
2018-01-26 15:13:00	0.2868	20.6	7.28	24.0	0.9166	1.3431
2018-01-26 15:14:00	0.2875	20.6	7.26	24.0	0.9166	1.3431
2018-01-26 15:15:00	0.2882	20.6	7.26	24.0	0.9166	1.3431
2018-01-26 15:16:00	0.2889	20.6	7.29	24.1	0.928	1.3267
2018-01-26 15:17:00	0.2896	20.6	7.26	24.1	0.928	1.3267
2018-01-26 15:18:00	0.2903	20.7	7.26	24.1	0.928	1.3267
2018-01-26 15:19:00	0.291	20.7	7.29	24.1	0.928	1.3267
2018-01-26 15:20:00	0.2917	20.7	7.26	24.1	0.928	1.3267
2018-01-26 15:21:00	0.2924	20.7	7.27	24.0	0.9166	1.3431
2018-01-26 15:22:00	0.2931	20.7	7.29	24.1	0.928	1.3267
2018-01-26 15:23:00	0.2938	20.7	7.25	24.0	0.9166	1.3431
2018-01-26 15:24:00	0.2944	20.8	7.27	24.1	0.928	1.3267
2018-01-26 15:25:00	0.2951	20.8	7.29	24.1	0.928	1.3267
2018-01-26 15:26:00	0.2958	20.8	7.25	24.1	0.928	1.3267
2018-01-26 15:27:00	0.2965	20.8	7.27	24.1	0.928	1.3267
2018-01-26 15:28:00	0.2972	20.8	7.29	24.1	0.928	1.3267
2018-01-26 15:29:00	0.2979	20.8	7.25	24.1	0.928	1.3267
2018-01-26 15:30:00	0.2986	20.8	7.27	24.0	0.9166	1.3431
2018-01-26 15:31:00	0.2993	20.8	7.28	24.0	0.9166	1.3431
2018-01-26 15:32:00	0.3	20.8	7.25	24.1	0.928	1.3267
2018-01-26 15:33:00	0.3007	20.9	7.28	24.1	0.928	1.3267
2018-01-26 15:34:00	0.3014	20.9	7.28	24.1	0.928	1.3267
2018-01-26 15:35:00	0.3021	20.9	7.25	24.1	0.928	1.3267
2018-01-26 15:36:00	0.3028	20.9	7.28	24.0	0.9166	1.3431
2018-01-26 15:37:00	0.3035	20.9	7.28	24.1	0.928	1.3267
2018-01-26 15:38:00	0.3042	20.9	7.26	24.1	0.928	1.3267
2018-01-26 15:39:00	0.3049	21.0	7.28	24.2	0.9394	1.3106
2018-01-26 15:40:00	0.3056	20.9	7.27	24.1	0.928	1.3267
2018-01-26 15:41:00	0.3062	21.0	7.26	24.0	0.9166	1.3431
2018-01-26 15:42:00	0.3069	21.0	7.28	24.1	0.928	1.3267
2018-01-26 15:43:00	0.3076	21.0	7.27	24.1	0.928	1.3267
2018-01-26 15:44:00	0.3083	21.0	7.26	24.1	0.928	1.3267
2018-01-26 15:45:00	0.309	21.0	7.28	24.1	0.928	1.3267
2018-01-26 15:46:00	0.3097	21.0	7.26	24.1	0.928	1.3267
2018-01-26 15:47:00	0.3104	21.1	7.26	24.1	0.928	1.3267
2018-01-26 15:48:00	0.3111	21.1	7.29	24.1	0.928	1.3267
2018-01-26 15:49:00	0.3118	21.1	7.26	24.1	0.928	1.3267
2018-01-26 15:50:00	0.3125	21.1	7.26	24.1	0.928	1.3267
2018-01-26 15:51:00	0.3132	21.1	7.29	24.0	0.9166	1.3431
2018-01-26 15:52:00	0.3139	21.1	7.26	24.2	0.9394	1.3106
2018-01-26 15:53:00	0.3146	21.1	7.27	24.0	0.9166	1.3431
2018-01-26 15:54:00	0.3153	21.1	7.29	24.0	0.9166	1.3431
2018-01-26 15:55:00	0.316	21.2	7.25	24.0	0.9166	1.3431
2018-01-26 15:56:00	0.3167	21.2	7.27	24.0	0.9166	1.3431
2018-01-26 15:57:00	0.3174	21.2	7.29	24.1	0.928	1.3267
2018-01-26 15:58:00	0.3181	21.2	7.25	24.1	0.928	1.3267
2018-01-26 15:59:00	0.3188	21.2	7.27	24.0	0.9166	1.3431
2018-01-26 16:00:00	0.3194	21.2	7.29	24.0	0.9166	1.3431
2018-01-26 16:01:00	0.3201	21.2	7.25	24.1	0.928	1.3267
2018-01-26 16:02:00	0.3208	21.2	7.27	24.0	0.9166	1.3431
2018-01-26 16:03:00	0.3215	21.2	7.29	24.1	0.928	1.3267
2018-01-26 16:04:00	0.3222	21.2	7.25	24.1	0.928	1.3267
2018-01-26 16:05:00	0.3229	21.3	7.27	24.2	0.9394	1.3106
2018-01-26 16:06:00	0.3236	21.3	7.28	24.1	0.928	1.3267
2018-01-26 16:07:00	0.3243	21.3	7.25	24.1	0.928	1.3267
2018-01-26 16:08:00	0.325	21.3	7.28	24.0	0.9166	1.3431
2018-01-26 16:09:00	0.3257	21.3	7.28	24.1	0.928	1.3267
2018-01-26 16:10:00	0.3264	21.3	7.25	24.1	0.928	1.3267
2018-01-26 16:11:00	0.3271	21.3	7.28	24.0	0.9166	1.3431
2018-01-26 16:12:00	0.3278	21.3	7.28	24.1	0.928	1.3267
2018-01-26 16:13:00	0.3285	21.3	7.25	24.1	0.928	1.3267
2018-01-26 16:14:00	0.3292	21.4	7.28	24.1	0.928	1.3267
2018-01-26 16:15:00	0.3299	21.4	7.28	24.1	0.928	1.3267
2018-01-26 16:16:00	0.3306	21.4	7.26	24.1	0.928	1.3267
2018-01-26 16:17:00	0.3312	21.4	7.28	24.1	0.928	1.3267
2018-01-26 16:18:00	0.3319	21.4	7.27	24.1	0.928	1.3267
2018-01-26 16:19:00	0.3326	21.4	7.26	24.1	0.928	1.3267
2018-01-26 16:20:00	0.3333	21.4	7.28	24.1	0.928	1.3267
2018-01-26 16:21:00	0.334	21.4	7.27	24.1	0.928	1.3267
2018-01-26 16:22:00	0.3347	21.4	7.26	24.0	0.9166	1.3431
2018-01-26 16:23:00	0.3354	21.4	7.28	24.2	0.9394	1.3106
2018-01-26 16:24:00	0.3361	21.5	7.26	24.1	0.928	1.3267
2018-01-26 16:25:00	0.3368	21.5	7.26	24.1	0.928	1.3267
2018-01-26 16:26:00	0.3375	21.5	7.29	24.1	0.928	1.3267
2018-01-26 16:27:00	0.3382	21.5	7.26	24.2	0.9394	1.3106
2018-01-26 16:28:00	0.3389	21.5	7.26	24.1	0.928	1.3267
2018-01-26 16:29:00	0.3396	21.5	7.29	24.1	0.928	1.3267
2018-01-26 16:30:00	0.3403	21.5	7.26	24.1	0.928	1.3267
2018-01-26 16:31:00	0.341	21.5	7.27	24.2	0.9394	1.3106
2018-01-26 16:32:00	0.3417	21.5	7.29	24.2	0.9394	1.3106
2018-01-26 16:33:00	0.3424	21.6	7.25	24.2	0.9394	1.3106
2018-01-26 16:34:00	0.3431	21.6	7.27	24.2	0.9394	1.3106
2018-01-26 16:35:00	0.3438	21.6	7.29	24.2	0.9394	1.3106
2018-01-26 16:36:00	0.3444	21.6	7.25	24.2	0.9394	1.3106
2018-01-26 16:37:00	0.3451	21.6	7.27	24.1	0.928	1.3267
2018-01-26 16:38:00	0.3458	21.6	7.29	24.1	0.928	1.3267
2018-01-26 16:39:00	0.3465	21.6	7.25	24.1	0.928	1.3267
2018-01-26 16:40:00	0.3472	21.6	7.27	24.2	0.9394	1.3106
2018-01-26 16:41:00	0.3479	21.6	7.29	24.1	0.928	1.3267
2018-01-26 16:42:00	0.3486	21.6	7.25	24.2	0.9394	1.3106
2018-01-26 16:43:00	0.3493	21.6	7.27	24.2	0.9394	1.3106
2018-01-26 16:44:00	0.35	21.7	7.28	24.1	0.928	1.3267
2018-01-26 16:45:00	0.3507	21.7	7.25	24.1	0.928	1.3267
2018-01-26 16:46:00	0.3514	21.7	7.28	24.1	0.928	1.3267
2018-01-26 16:47:00	0.3521	21.7	7.28	24.1	0.928	1.3267
2018-01-26 16:48:00	0.3528	21.7	7.25	24.1	0.928	1.3267
2018-01-26 16:49:00	0.3535	21.7	7.28	24.1	0.928	1.3267
2018-01-26 16:50:00	0.3542	21.7	7.28	24.2	0.9394	1.3106
2018-01-26 16:51:00	0.3549	21.7	7.25	24.1	0.928	1.3267
2018-01-26 16:52:00	0.3556	21.7	7.28	24.2	0.9394	1.3106
2018-01-26 16:53:00	0.3562	21.7	7.28	24.2	0.9394	1.3106
2018-01-26 16:54:00	0.3569	21.7	7.26	24.2	0.9394	1.3106
2018-01-26 16:55:00	0.3576	21.7	7.28	24.2	0.9394	1.3106
2018-01-26 16:56:00	0.3583	21.8	7.27	24.2	0.9394	1.3106
2018-01-26 16:57:00	0.359	21.8	7.26	24.2	0.9394	1.3106
2018-01-26 16:58:00	0.3597	21.8	7.28	24.2	0.9394	1.3106
2018-01-26 16:59:00	0.3604	21.8	7.27	24.1	0.928	1.3267
2018-01-26 17:00:00	0.3611	21.8	7.26	24.2	0.9394	1.3106
2018-01-26 17:01:00	0.3618	21.8	7.28	24.1	0.928	1.3267
2018-01-26 17:02:00	0.3625	21.8	7.27	24.1	0.928	1.3267
2018-01-26 17:03:00	0.3632	21.8	7.26	24.3	0.9508	1.2949
2018-01-26 17:04:00	0.3639	21.8	7.29	24.2	0.9394	1.3106
2018-01-26 17:05:00	0.3646	21.8	7.26	24.2	0.9394	1.3106
2018-01-26 17:06:00	0.3653	21.8	7.27	24.2	0.9394	1.3106
2018-01-26 17:07:00	0.366	21.8	7.29	24.2	0.9394	1.3106
2018-01-26 17:08:00	0.3667	21.9	7.26	24.2	0.9394	1.3106
2018-01-26 17:09:00	0.3674	21.9	7.27	24.1	0.928	1.3267
2018-01-26 17:10:00	0.3681	21.9	7.29	24.2	0.9394	1.3106
2018-01-26 17:11:00	0.3688	21.9	7.26	24.1	0.928	1.3267
2018-01-26 17:12:00	0.3694	21.9	7.27	24.2	0.9394	1.3106
2018-01-26 17:13:00	0.3701	21.9	7.29	24.2	0.9394	1.3106
2018-01-26 17:14:00	0.3708	21.9	7.25	24.2	0.9394	1.3106
2018-01-26 17:15:00	0.3715	21.9	7.27	24.2	0.9394	1.3106
2018-01-26 17:16:00	0.3722	21.9	7.29	24.2	0.9394	1.3106
2018-01-26 17:17:00	0.3729	21.9	7.25	24.2	0.9394	1.3106
2018-01-26 17:18:00	0.3736	21.9	7.27	24.2	0.9394	1.3106
2018-01-26 17:19:00	0.3743	21.9	7.28	24.2	0.9394	1.3106
2018-01-26 17:20:00	0.375	22.0	7.25	24.2	0.9394	1.3106
2018-01-26 17:21:00	0.3757	22.0	7.28	24.3	0.9508	1.2949
2018-01-26 17:22:00	0.3764	22.0	7.28	24.2	0.9394	1.3106
2018-01-26 17:23:00	0.3771	22.0	7.26	24.3	0.9508	1.2949
2018-01-26 17:24:00	0.3778	22.0	7.28	24.2	0.9394	1.3106
2018-01-26 17:25:00	0.3785	22.0	7.28	24.2	0.9394	1.3106
2018-01-26 17:26:00	0.3792	22.0	7.26	24.2	0.9394	1.3106
2018-01-26 17:27:00	0.3799	22.0	7.28	24.3	0.9508	1.2949
2018-01-26 17:28:00	0.3806	22.0	7.27	24.2	0.9394	1.3106
2018-01-26 17:29:00	0.3812	22.0	7.26	24.2	0.9394	1.3106
2018-01-26 17:30:00	0.3819	22.0	7.29	24.2	0.9394	1.3106
2018-01-26 17:31:00	0.3826	22.0	7.26	24.2	0.9394	1.3106
2018-01-26 17:32:00	0.3833	22.1	7.26	24.2	0.9394	1.3106
2018-01-26 17:33:00	0.384	22.1	7.29	24.2	0.9394	1.3106
2018-01-26 17:34:00	0.3847	22.1	7.26	24.2	0.9394	1.3106
2018-01-26 17:35:00	0.3854	22.1	7.27	24.3	0.9508	1.2949
2018-01-26 17:36:00	0.3861	22.1	7.29	24.3	0.9508	1.2949
2018-01-26 17:37:00	0.3868	22.1	7.26	24.3	0.9508	1.2949
2018-01-26 17:38:00	0.3875	22.1	7.27	24.3	0.9508	1.2949
2018-01-26 17:39:00	0.3882	22.1	7.29	24.3	0.9508	1.2949
2018-01-26 17:40:00	0.3889	22.1	7.25	24.3	0.9508	1.2949
2018-01-26 17:41:00	0.3896	22.1	7.27	24.3	0.9508	1.2949
2018-01-26 17:42:00	0.3903	22.1	7.29	24.3	0.9508	1.2949
2018-01-26 17:43:00	0.391	22.1	7.25	24.2	0.9394	1.3106
2018-01-26 17:44:00	0.3917	22.1	7.28	24.2	0.9394	1.3106
2018-01-26 17:45:00	0.3924	22.1	7.28	24.2	0.9394	1.3106
2018-01-26 17:46:00	0.3931	22.1	7.26	24.3	0.9508	1.2949
2018-01-26 17:47:00	0.3938	22.2	7.28	24.3	0.9508	1.2949
2018-01-26 17:48:00	0.3944	22.2	7.28	24.2	0.9394	1.3106
2018-01-26 17:49:00	0.3951	22.2	7.26	24.3	0.9508	1.2949
2018-01-26 17:50:00	0.3958	22.2	7.28	24.2	0.9394	1.3106
2018-01-26 17:51:00	0.3965	22.2	7.27	24.3	0.9508	1.2949
2018-01-26 17:52:00	0.3972	22.2	7.26	24.3	0.9508	1.2949
2018-01-26 17:53:00	0.3979	22.2	7.29	24.2	0.9394	1.3106
2018-01-26 17:54:00	0.3986	22.2	7.26	24.3	0.9508	1.2949
2018-01-26 17:55:00	0.3993	22.2	7.27	24.4	0.9622	1.2796
2018-01-26 17:56:00	0.4	22.2	7.29	24.3	0.9508	1.2949
2018-01-26 17:57:00	0.4007	22.2	7.26	24.4	0.9622	1.2796
2018-01-26 17:58:00	0.4014	22.2	7.27	24.2	0.9394	1.3106
2018-01-26 17:59:00	0.4021	22.2	7.29	24.3	0.9508	1.2949
2018-01-26 18:00:00	0.4028	22.2	7.25	24.3	0.9508	1.2949
2018-01-26 18:01:00	0.4035	22.2	7.27	24.2	0.9394	1.3106
2018-01-26 18:02:00	0.4042	22.3	7.29	24.3	0.9508	1.2949
2018-01-26 18:03:00	0.4049	22.3	7.25	24.3	0.9508	1.2949
2018-01-26 18:04:00	0.4056	22.3	7.28	24.3	0.9508	1.2949
2018-01-26 18:05:00	0.4062	22.3	7.28	24.3	0.9508	1.2949
2018-01-26 18:06:00	0.4069	22.3	7.25	24.4	0.9622	1.2796
2018-01-26 18:07:00	0.4076	22.3	7.28	24.3	0.9508	1.2949
2018-01-26 18:08:00	0.4083	22.3	7.28	24.3	0.9508	1.2949
2018-01-26 18:09:00	0.409	22.3	7.26	24.3	0.9508	1.2949
2018-01-26 18:10:00	0.4097	22.3	7.28	24.4	0.9622	1.2796
2018-01-26 18:11:00	0.4104	22.3	7.28	24.3	0.9508	1.2949
2018-01-26 18:12:00	0.4111	22.3	7.26	24.3	0.9508	1.2949
2018-01-26 18:13:00	0.4118	22.3	7.28	24.3	0.9508	1.2949
2018-01-26 18:14:00	0.4125	22.3	7.27	24.2	0.9394	1.3106
2018-01-26 18:15:00	0.4132	22.3	7.26	24.3	0.9508	1.2949
2018-01-26 18:16:00	0.4139	22.3	7.29	24.3	0.9508	1.2949
2018-01-26 18:17:00	0.4146	22.3	7.26	24.4	0.9622	1.2796
2018-01-26 18:18:00	0.4153	22.4	7.27	24.4	0.9622	1.2796
2018-01-26 18:19:00	0.416	22.4	7.29	24.4	0.9622	1.2796
2018-01-26 18:20:00	0.4167	22.4	7.25	24.4	0.9622	1.2796
2018-01-26 18:21:00	0.4174	22.4	7.27	24.3	0.9508	1.2949
2018-01-26 18:22:00	0.4181	22.4	7.29	24.3	0.9508	1.2949
2018-01-26 18:23:00	0.4188	22.4	7.25	24.4	0.9622	1.2796
2018-01-26 18:24:00	0.4194	22.4	7.27	24.3	0.9508	1.2949
2018-01-26 18:25:00	0.4201	22.4	7.29	24.4	0.9622	1.2796
2018-01-26 18:26:00	0.4208	22.4	7.25	24.4	0.9622	1.2796
2018-01-26 18:27:00	0.4215	22.4	7.28	24.4	0.9622	1.2796
2018-01-26 18:28:00	0.4222	22.4	7.28	24.5	0.9736	1.2646
2018-01-26 18:29:00	0.4229	22.4	7.26	24.4	0.9622	1.2796
2018-01-26 18:30:00	0.4236	22.4	7.28	24.4	0.9622	1.2796
2018-01-26 18:31:00	0.4243	22.4	7.27	24.3	0.9508	1.2949
2018-01-26 18:32:00	0.425	22.4	7.26	24.4	0.9622	1.2796
2018-01-26 18:33:00	0.4257	22.4	7.28	24.4	0.9622	1.2796
2018-01-26 18:34:00	0.4264	22.4	7.27	24.4	0.9622	1.2796
2018-01-26 18:35:00	0.4271	22.4	7.27	24.3	0.9508	1.2949
2018-01-26 18:36:00	0.4278	22.4	7.29	24.3	0.9508	1.2949
2018-01-26 18:37:00	0.4285	22.5	7.26	24.4	0.9622	1.2796
2018-01-26 18:38:00	0.4292	22.5	7.27	24.4	0.9622	1.2796
2018-01-26 18:39:00	0.4299	22.5	7.29	24.4	0.9622	1.2796
2018-01-26 18:40:00	0.4306	22.5	7.25	24.3	0.9508	1.2949
2018-01-26 18:41:00	0.4312	22.5	7.27	24.4	0.9622	1.2796
2018-01-26 18:42:00	0.4319	22.5	7.29	24.4	0.9622	1.2796
2018-01-26 18:43:00	0.4326	22.5	7.25	24.4	0.9622	1.2796
2018-01-26 18:44:00	0.4333	22.5	7.28	24.4	0.9622	1.2796
2018-01-26 18:45:00	0.434	22.5	7.28	24.4	0.9622	1.2796
2018-01-26 18:46:00	0.4347	22.5	7.26	24.4	0.9622	1.2796
2018-01-26 18:47:00	0.4354	22.5	7.28	24.4	0.9622	1.2796
2018-01-26 18:48:00	0.4361	22.5	7.28	24.4	0.9622	1.2796
2018-01-26 18:49:00	0.4368	22.5	7.26	24.4	0.9622	1.2796
2018-01-26 18:50:00	0.4375	22.5	7.28	24.4	0.9622	1.2796
2018-01-26 18:51:00	0.4382	22.5	7.27	24.4	0.9622	1.2796
2018-01-26 18:52:00	0.4389	22.5	7.26	24.4	0.9622	1.2796
2018-01-26 18:53:00	0.4396	22.5	7.29	24.4	0.9622	1.2796
2018-01-26 18:54:00	0.4403	22.5	7.26	24.4	0.9622	1.2796
2018-01-26 18:55:00	0.441	22.5	7.27	24.4	0.9622	1.2796
2018-01-26 18:56:00	0.4417	22.5	7.29	24.4	0.9622	1.2796
2018-01-26 18:57:00	0.4424	22.5	7.26	24.5	0.9736	1.2646
2018-01-26 18:58:00	0.4431	22.5	7.27	24.4	0.9622	1.2796
2018-01-26 18:59:00	0.4438	22.5	7.29	24.4	0.9622	1.2796
2018-01-26 19:00:00	0.4444	22.5	7.25	24.5	0.9736	1.2646
2018-01-26 19:01:00	0.4451	22.6	7.27	24.4	0.9622	1.2796
2018-01-26 19:02:00	0.4458	22.6	7.28	24.4	0.9622	1.2796
2018-01-26 19:03:00	0.4465	22.6	7.25	24.4	0.9622	1.2796
2018-01-26 19:04:00	0.4472	22.6	7.28	24.5	0.9736	1.2646
2018-01-26 19:05:00	0.4479	22.6	7.28	24.4	0.9622	1.2796
2018-01-26 19:06:00	0.4486	22.6	7.26	24.5	0.9736	1.2646
2018-01-26 19:07:00	0.4493	22.6	7.28	24.4	0.9622	1.2796
2018-01-26 19:08:00	0.45	22.6	7.27	24.4	0.9622	1.2796
2018-01-26 19:09:00	0.4507	22.6	7.26	24.5	0.9736	1.2646
2018-01-26 19:10:00	0.4514	22.6	7.29	24.4	0.9622	1.2796
2018-01-26 19:11:00	0.4521	22.6	7.26	24.5	0.9736	1.2646
2018-01-26 19:12:00	0.4528	22.6	7.27	24.4	0.9622	1.2796
2018-01-26 19:13:00	0.4535	22.6	7.29	24.4	0.9622	1.2796
2018-01-26 19:14:00	0.4542	22.6	7.26	24.5	0.9736	1.2646
2018-01-26 19:15:00	0.4549	22.6	7.27	24.4	0.9622	1.2796
2018-01-26 19:16:00	0.4556	22.6	7.29	24.5	0.9736	1.2646
2018-01-26 19:17:00	0.4562	22.6	7.25	24.5	0.9736	1.2646
2018-01-26 19:18:00	0.4569	22.6	7.27	24.6	0.985	1.25
2018-01-26 19:19:00	0.4576	22.6	7.29	24.5	0.9736	1.2646
2018-01-26 19:20:00	0.4583	22.6	7.25	24.5	0.9736	1.2646
2018-01-26 19:21:00	0.459	22.6	7.28	24.6	0.985	1.25
2018-01-26 19:22:00	0.4597	22.6	7.28	24.6	0.985	1.25
2018-01-26 19:23:00	0.4604	22.6	7.26	24.5	0.9736	1.2646
2018-01-26 19:24:00	0.4611	22.6	7.28	24.5	0.9736	1.2646
2018-01-26 19:25:00	0.4618	22.6	7.28	24.5	0.9736	1.2646
2018-01-26 19:26:00	0.4625	22.6	7.26	24.5	0.9736	1.2646
2018-01-26 19:27:00	0.4632	22.6	7.28	24.5	0.9736	1.2646
2018-01-26 19:28:00	0.4639	22.6	7.27	24.5	0.9736	1.2646
2018-01-26 19:29:00	0.4646	22.6	7.26	24.5	0.9736	1.2646
2018-01-26 19:30:00	0.4653	22.6	7.29	24.5	0.9736	1.2646
2018-01-26 19:31:00	0.466	22.7	7.26	24.5	0.9736	1.2646
2018-01-26 19:32:00	0.4667	22.6	7.27	24.6	0.985	1.25
2018-01-26 19:33:00	0.4674	22.6	7.29	24.5	0.9736	1.2646
2018-01-26 19:34:00	0.4681	22.6	7.26	24.5	0.9736	1.2646
2018-01-26 19:35:00	0.4688	22.7	7.27	24.5	0.9736	1.2646
2018-01-26 19:36:00	0.4694	22.6	7.29	24.5	0.9736	1.2646
2018-01-26 19:37:00	0.4701	22.6	7.25	24.5	0.9736	1.2646
2018-01-26 19:38:00	0.4708	22.7	7.27	24.6	0.985	1.25
2018-01-26 19:39:00	0.4715	22.7	7.28	24.6	0.985	1.25
2018-01-26 19:40:00	0.4722	22.6	7.25	24.6	0.985	1.25
2018-01-26 19:41:00	0.4729	22.7	7.28	24.6	0.985	1.25
2018-01-26 19:42:00	0.4736	22.7	7.28	24.6	0.985	1.25
2018-01-26 19:43:00	0.4743	22.7	7.26	24.5	0.9736	1.2646
2018-01-26 19:44:00	0.475	22.7	7.28	24.5	0.9736	1.2646
2018-01-26 19:45:00	0.4757	22.7	7.28	24.6	0.985	1.25
2018-01-26 19:46:00	0.4764	22.7	7.26	24.5	0.9736	1.2646
2018-01-26 19:47:00	0.4771	22.7	7.28	24.6	0.985	1.25
2018-01-26 19:48:00	0.4778	22.7	7.27	24.6	0.985	1.25
2018-01-26 19:49:00	0.4785	22.7	7.26	24.5	0.9736	1.2646
2018-01-26 19:50:00	0.4792	22.7	7.29	24.6	0.985	1.25
2018-01-26 19:51:00	0.4799	22.7	7.26	24.5	0.9736	1.2646
2018-01-26 19:52:00	0.4806	22.7	7.27	24.6	0.985	1.25
2018-01-26 19:53:00	0.4812	22.7	7.29	24.6	0.985	1.25
2018-01-26 19:54:00	0.4819	22.7	7.25	24.5	0.9736	1.2646
2018-01-26 19:55:00	0.4826	22.7	7.27	24.6	0.985	1.25
2018-01-26 19:56:00	0.4833	22.7	7.29	24.6	0.985	1.25
2018-01-26 19:57:00	0.484	22.7	7.25	24.7	0.9963	1.2357
2018-01-26 19:58:00	0.4847	22.7	7.28	24.6	0.985	1.25
2018-01-26 19:59:00	0.4854	22.7	7.28	24.6	0.985	1.25
2018-01-26 20:00:00	0.4861	22.7	7.26	24.6	0.985	1.25
2018-01-26 20:01:00	0.4868	22.7	7.28	24.6	0.985	1.25
2018-01-26 20:02:00	0.4875	22.7	7.28	24.6	0.985	1.25
2018-01-26 20:03:00	0.4882	22.7	7.26	24.6	0.985	1.25
2018-01-26 20:04:00	0.4889	22.7	7.28	24.6	0.985	1.25
2018-01-26 20:05:00	0.4896	22.7	7.27	24.6	0.985	1.25
2018-01-26 20:06:00	0.4903	22.7	7.26	24.6	0.985	1.25
2018-01-26 20:07:00	0.491	22.7	7.29	24.7	0.9963	1.2357
2018-01-26 20:08:00	0.4917	22.7	7.26	24.7	0.9963	1.2357
2018-01-26 20:09:00	0.4924	22.7	7.27	24.6	0.985	1.25
2018-01-26 20:10:00	0.4931	22.7	7.29	24.6	0.985	1.25
2018-01-26 20:11:00	0.4938	22.7	7.26	24.6	0.985	1.25
2018-01-26 20:12:00	0.4944	22.7	7.27	24.7	0.9963	1.2357
2018-01-26 20:13:00	0.4951	22.7	7.29	24.7	0.9963	1.2357
2018-01-26 20:14:00	0.4958	22.7	7.25	24.7	0.9963	1.2357
2018-01-26 20:15:00	0.4965	22.7	7.28	24.7	0.9963	1.2357
2018-01-26 20:16:00	0.4972	22.7	7.28	24.6	0.985	1.25
2018-01-26 20:17:00	0.4979	22.7	7.26	24.6	0.985	1.25
2018-01-26 20:18:00	0.4986	22.7	7.28	24.7	0.9963	1.2357
2018-01-26 20:19:00	0.4993	22.7	7.28	24.7	0.9963	1.2357
2018-01-26 20:20:00	0.5	22.7	7.26	24.7	0.9963	1.2357
2018-01-26 20:21:00	0.5007	22.7	7.28	24.6	0.985	1.25
2018-01-26 20:22:00	0.5014	22.7	7.27	24.6	0.985	1.25
2018-01-26 20:23:00	0.5021	22.7	7.26	24.6	0.985	1.25
2018-01-26 20:24:00	0.5028	22.7	7.29	24.6	0.985	1.25
2018-01-26 20:25:00	0.5035	22.7	7.26	24.7	0.9963	1.2357
2018-01-26 20:26:00	0.5042	22.7	7.27	24.7	0.9963	1.2357
2018-01-26 20:27:00	0.5049	22.7	7.29	24.7	0.9963	1.2357
2018-01-26 20:28:00	0.5056	22.7	7.25	24.7	0.9963	1.2357
2018-01-26 20:29:00	0.5062	22.7	7.27	24.7	0.9963	1.2357
2018-01-26 20:30:00	0.5069	22.7	7.29	24.7	0.9963	1.2357
2018-01-26 20:31:00	0.5076	22.7	7.25	24.7	0.9963	1.2357
2018-01-26 20:32:00	0.5083	22.7	7.27	24.8	1.0077	1.2217
2018-01-26 20:33:00	0.509	22.7	7.29	24.7	0.9963	1.2357
2018-01-26 20:34:00	0.5097	22.8	7.25	24.7	0.9963	1.2357
2018-01-26 20:35:00	0.5104	22.7	7.28	24.7	0.9963	1.2357
2018-01-26 20:36:00	0.5111	22.8	7.28	24.7	0.9963	1.2357
2018-01-26 20:37:00	0.5118	22.8	7.26	24.7	0.9963	1.2357
2018-01-26 20:38:00	0.5125	22.8	7.28	24.7	0.9963	1.2357
2018-01-26 20:39:00	0.5132	22.8	7.28	24.7	0.9963	1.2357
2018-01-26 20:40:00	0.5139	22.8	7.26	24.8	1.0077	1.2217
2018-01-26 20:41:00	0.5146	22.8	7.28	24.8	1.0077	1.2217
2018-01-26 20:42:00	0.5153	22.8	7.26	24.7	0.9963	1.2357
2018-01-26 20:43:00	0.516	22.8	7.27	24.7	0.9963	1.2357
2018-01-26 20:44:00	0.5167	22.8	7.29	24.7	0.9963	1.2357
2018-01-26 20:45:00	0.5174	22.8	7.26	24.7	0.9963	1.2357
2018-01-26 20:46:00	0.5181	22.8	7.27	24.7	0.9963	1.2357
2018-01-26 20:47:00	0.5188	22.8	7.29	24.8	1.0077	1.2217
2018-01-26 20:48:00	0.5194	22.8	7.26	24.8	1.0077	1.2217
2018-01-26 20:49:00	0.5201	22.8	7.27	24.8	1.0077	1.2217
2018-01-26 20:50:00	0.5208	22.8	7.29	24.7	0.9963	1.2357
2018-01-26 20:51:00	0.5215	22.8	7.25	24.8	1.0077	1.2217
2018-01-26 20:52:00	0.5222	22.8	7.28	24.8	1.0077	1.2217
2018-01-26 20:53:00	0.5229	22.8	7.28	24.8	1.0077	1.2217
2018-01-26 20:54:00	0.5236	22.8	7.26	24.7	0.9963	1.2357
2018-01-26 20:55:00	0.5243	22.8	7.28	24.7	0.9963	1.2357
2018-01-26 20:56:00	0.525	22.8	7.28	24.7	0.9963	1.2357
2018-01-26 20:57:00	0.5257	22.8	7.26	24.8	1.0077	1.2217
2018-01-26 20:58:00	0.5264	22.8	7.28	24.7	0.9963	1.2357
2018-01-26 20:59:00	0.5271	22.8	7.27	24.8	1.0077	1.2217
2018-01-26 21:00:00	0.5278	22.8	7.26	24.8	1.0077	1.2217
2018-01-26 21:01:00	0.5285	22.8	7.29	24.7	0.9963	1.2357
2018-01-26 21:02:00	0.5292	22.8	7.26	24.8	1.0077	1.2217
2018-01-26 21:03:00	0.5299	22.8	7.27	24.7	0.9963	1.2357
2018-01-26 21:04:00	0.5306	22.8	7.29	24.8	1.0077	1.2217
2018-01-26 21:05:00	0.5312	22.8	7.26	24.8	1.0077	1.2217
2018-01-26 21:06:00	0.5319	22.8	7.27	24.9	1.0191	1.2081
2018-01-26 21:07:00	0.5326	22.8	7.29	24.8	1.0077	1.2217
2018-01-26 21:08:00	0.5333	22.8	7.25	24.8	1.0077	1.2217
2018-01-26 21:09:00	0.534	22.8	7.27	24.8	1.0077	1.2217
2018-01-26 21:10:00	0.5347	22.8	7.29	24.8	1.0077	1.2217
2018-01-26 21:11:00	0.5354	22.8	7.25	24.8	1.0077	1.2217
2018-01-26 21:12:00	0.5361	22.8	7.28	24.8	1.0077	1.2217
2018-01-26 21:13:00	0.5368	22.8	7.28	24.9	1.0191	1.2081
2018-01-26 21:14:00	0.5375	22.8	7.26	24.8	1.0077	1.2217
2018-01-26 21:15:00	0.5382	22.8	7.28	24.8	1.0077	1.2217
2018-01-26 21:16:00	0.5389	22.8	7.27	24.8	1.0077	1.2217
2018-01-26 21:17:00	0.5396	22.8	7.26	24.8	1.0077	1.2217
2018-01-26 21:18:00	0.5403	22.8	7.29	24.8	1.0077	1.2217
2018-01-26 21:19:00	0.541	22.8	7.26	24.8	1.0077	1.2217
2018-01-26 21:20:00	0.5417	22.8	7.27	24.8	1.0077	1.2217
2018-01-26 21:21:00	0.5424	22.8	7.29	24.8	1.0077	1.2217
2018-01-26 21:22:00	0.5431	22.8	7.26	24.9	1.0191	1.2081
2018-01-26 21:23:00	0.5438	22.8	7.27	24.8	1.0077	1.2217
2018-01-26 21:24:00	0.5444	22.8	7.29	24.9	1.0191	1.2081
2018-01-26 21:25:00	0.5451	22.8	7.25	25.0	1.0305	1.1947
2018-01-26 21:26:00	0.5458	22.8	7.28	24.9	1.0191	1.2081
2018-01-26 21:27:00	0.5465	22.8	7.28	24.9	1.0191	1.2081
2018-01-26 21:28:00	0.5472	22.8	7.26	24.8	1.0077	1.2217
2018-01-26 21:29:00	0.5479	22.8	7.28	24.9	1.0191	1.2081
2018-01-26 21:30:00	0.5486	22.8	7.28	24.9	1.0191	1.2081
2018-01-26 21:31:00	0.5493	22.8	7.26	24.8	1.0077	1.2217
2018-01-26 21:32:00	0.55	22.8	7.28	25.0	1.0305	1.1947
2018-01-26 21:33:00	0.5507	22.8	7.27	24.8	1.0077	1.2217
2018-01-26 21:34:00	0.5514	22.8	7.27	24.9	1.0191	1.2081
2018-01-26 21:35:00	0.5521	22.8	7.29	24.9	1.0191	1.2081
2018-01-26 21:36:00	0.5528	22.8	7.26	24.9	1.0191	1.2081
2018-01-26 21:37:00	0.5535	22.8	7.27	24.9	1.0191	1.2081
2018-01-26 21:38:00	0.5542	22.8	7.29	24.9	1.0191	1.2081
2018-01-26 21:39:00	0.5549	22.8	7.25	24.8	1.0077	1.2217
2018-01-26 21:40:00	0.5556	22.8	7.27	24.9	1.0191	1.2081
2018-01-26 21:41:00	0.5562	22.8	7.28	24.9	1.0191	1.2081
2018-01-26 21:42:00	0.5569	22.8	7.25	24.9	1.0191	1.2081
2018-01-26 21:43:00	0.5576	22.8	7.28	24.9	1.0191	1.2081
2018-01-26 21:44:00	0.5583	22.8	7.28	24.9	1.0191	1.2081
2018-01-26 21:45:00	0.559	22.8	7.26	24.9	1.0191	1.2081
2018-01-26 21:46:00	0.5597	22.8	7.28	25.0	1.0305	1.1947
2018-01-26 21:47:00	0.5604	22.8	7.27	24.9	1.0191	1.2081
2018-01-26 21:48:00	0.5611	22.8	7.26	24.9	1.0191	1.2081
2018-01-26 21:49:00	0.5618	22.8	7.29	24.9	1.0191	1.2081
2018-01-26 21:50:00	0.5625	22.8	7.26	25.0	1.0305	1.1947
2018-01-26 21:51:00	0.5632	22.8	7.27	24.9	1.0191	1.2081
2018-01-26 21:52:00	0.5639	22.8	7.29	25.0	1.0305	1.1947
2018-01-26 21:53:00	0.5646	22.8	7.25	24.9	1.0191	1.2081
2018-01-26 21:54:00	0.5653	22.8	7.27	24.9	1.0191	1.2081
2018-01-26 21:55:00	0.566	22.8	7.29	25.0	1.0305	1.1947
2018-01-26 21:56:00	0.5667	22.8	7.25	25.0	1.0305	1.1947
2018-01-26 21:57:00	0.5674	22.8	7.28	24.9	1.0191	1.2081
2018-01-26 21:58:00	0.5681	22.8	7.28	25.0	1.0305	1.1947
2018-01-26 21:59:00	0.5688	22.9	7.26	25.0	1.0305	1.1947
2018-01-26 22:00:00	0.5694	22.8	7.28	25.0	1.0305	1.1947
2018-01-26 22:01:00	0.5701	22.9	7.27	25.0	1.0305	1.1947
2018-01-26 22:02:00	0.5708	22.8	7.26	25.0	1.0305	1.1947
2018-01-26 22:03:00	0.5715	22.9	7.29	24.9	1.0191	1.2081
2018-01-26 22:04:00	0.5722	22.9	7.27	24.9	1.0191	1.2081
2018-01-26 22:05:00	0.5729	22.9	7.27	24.9	1.0191	1.2081
2018-01-26 22:06:00	0.5736	22.9	7.29	24.9	1.0191	1.2081
2018-01-26 22:07:00	0.5743	22.9	7.25	25.0	1.0305	1.1947
2018-01-26 22:08:00	0.575	22.9	7.27	25.0	1.0305	1.1947
2018-01-26 22:09:00	0.5757	22.8	7.29	25.1	1.0419	1.1817
2018-01-26 22:10:00	0.5764	22.9	7.25	25.0	1.0305	1.1947
2018-01-26 22:11:00	0.5771	22.8	7.28	25.0	1.0305	1.1947
2018-01-26 22:12:00	0.5778	22.9	7.28	25.0	1.0305	1.1947
2018-01-26 22:13:00	0.5785	22.9	7.26	24.9	1.0191	1.2081
2018-01-26 22:14:00	0.5792	22.9	7.28	24.9	1.0191	1.2081
2018-01-26 22:15:00	0.5799	22.9	7.28	25.0	1.0305	1.1947
2018-01-26 22:16:00	0.5806	22.9	7.26	25.0	1.0305	1.1947
2018-01-26 22:17:00	0.5812	22.9	7.28	25.0	1.0305	1.1947
2018-01-26 22:18:00	0.5819	22.9	7.26	24.9	1.0191	1.2081
2018-01-26 22:19:00	0.5826	22.9	7.27	25.0	1.0305	1.1947
2018-01-26 22:20:00	0.5833	22.9	7.29	25.0	1.0305	1.1947
2018-01-26 22:21:00	0.584	22.9	7.26	25.0	1.0305	1.1947
2018-01-26 22:22:00	0.5847	22.9	7.27	25.0	1.0305	1.1947
2018-01-26 22:23:00	0.5854	22.9	7.29	25.1	1.0419	1.1817
2018-01-26 22:24:00	0.5861	22.9	7.25	25.0	1.0305	1.1947
2018-01-26 22:25:00	0.5868	22.9	7.28	25.1	1.0419	1.1817
2018-01-26 22:26:00	0.5875	22.9	7.28	25.1	1.0419	1.1817
2018-01-26 22:27:00	0.5882	22.9	7.26	25.0	1.0305	1.1947
2018-01-26 22:28:00	0.5889	22.9	7.28	25.0	1.0305	1.1947
2018-01-26 22:29:00	0.5896	22.9	7.28	25.0	1.0305	1.1947
2018-01-26 22:30:00	0.5903	22.9	7.26	25.1	1.0419	1.1817
2018-01-26 22:31:00	0.591	22.9	7.29	25.0	1.0305	1.1947
2018-01-26 22:32:00	0.5917	22.9	7.27	25.1	1.0419	1.1817
2018-01-26 22:33:00	0.5924	22.9	7.27	25.0	1.0305	1.1947
2018-01-26 22:34:00	0.5931	22.9	7.29	25.0	1.0305	1.1947
2018-01-26 22:35:00	0.5938	22.9	7.26	25.1	1.0419	1.1817
2018-01-26 22:36:00	0.5944	22.9	7.27	25.0	1.0305	1.1947
2018-01-26 22:37:00	0.5951	22.9	7.29	25.0	1.0305	1.1947
2018-01-26 22:38:00	0.5958	22.9	7.25	25.1	1.0419	1.1817
2018-01-26 22:39:00	0.5965	22.9	7.28	25.2	1.0533	1.1689
2018-01-26 22:40:00	0.5972	22.9	7.28	25.1	1.0419	1.1817
2018-01-26 22:41:00	0.5979	22.9	7.26	25.1	1.0419	1.1817
2018-01-26 22:42:00	0.5986	22.9	7.28	25.0	1.0305	1.1947
2018-01-26 22:43:00	0.5993	22.9	7.27	25.1	1.0419	1.1817
2018-01-26 22:44:00	0.6	22.9	7.26	25.1	1.0419	1.1817
2018-01-26 22:45:00	0.6007	22.9	7.29	25.0	1.0305	1.1947
2018-01-26 22:46:00	0.6014	22.9	7.26	25.1	1.0419	1.1817
2018-01-26 22:47:00	0.6021	22.9	7.27	25.1	1.0419	1.1817
2018-01-26 22:48:00	0.6028	22.9	7.29	25.1	1.0419	1.1817
2018-01-26 22:49:00	0.6035	22.9	7.26	25.1	1.0419	1.1817
2018-01-26 22:50:00	0.6042	22.9	7.27	25.1	1.0419	1.1817
2018-01-26 22:51:00	0.6049	22.9	7.28	25.1	1.0419	1.1817
2018-01-26 22:52:00	0.6056	22.9	7.26	25.1	1.0419	1.1817
2018-01-26 22:53:00	0.6062	22.9	7.28	25.1	1.0419	1.1817
2018-01-26 22:54:00	0.6069	22.9	7.28	25.1	1.0419	1.1817
2018-01-26 22:55:00	0.6076	22.9	7.26	25.0	1.0305	1.1947
2018-01-26 22:56:00	0.6083	22.9	7.28	25.0	1.0305	1.1947
2018-01-26 22:57:00	0.609	22.9	7.26	25.1	1.0419	1.1817
2018-01-26 22:58:00	0.6097	22.9	7.27	25.1	1.0419	1.1817
2018-01-26 22:59:00	0.6104	22.9	7.29	25.1	1.0419	1.1817
2018-01-26 23:00:00	0.6111	22.9	7.26	25.1	1.0419	1.1817
2018-01-26 23:01:00	0.6118	22.9	7.27	25.1	1.0419	1.1817
2018-01-26 23:02:00	0.6125	22.9	7.29	25.1	1.0419	1.1817
2018-01-26 23:03:00	0.6132	22.9	7.25	25.1	1.0419	1.1817
2018-01-26 23:04:00	0.6139	22.9	7.28	25.2	1.0533	1.1689
2018-01-26 23:05:00	0.6146	22.9	7.28	25.1	1.0419	1.1817
2018-01-26 23:06:00	0.6153	22.9	7.26	25.1	1.0419	1.1817
2018-01-26 23:07:00	0.616	22.9	7.28	25.1	1.0419	1.1817
2018-01-26 23:08:00	0.6167	22.9	7.28	25.2	1.0533	1.1689
2018-01-26 23:09:00	0.6174	22.9	7.26	25.1	1.0419	1.1817
2018-01-26 23:10:00	0.6181	22.9	7.29	25.2	1.0533	1.1689
2018-01-26 23:11:00	0.6188	22.9	7.26	25.1	1.0419	1.1817
2018-01-26 23:12:00	0.6194	22.9	7.27	25.1	1.0419	1.1817
2018-01-26 23:13:00	0.6201	22.9	7.29	25.1	1.0419	1.1817
2018-01-26 23:14:00	0.6208	22.9	7.25	25.2	1.0533	1.1689
2018-01-26 23:15:00	0.6215	22.9	7.27	25.2	1.0533	1.1689
2018-01-26 23:16:00	0.6222	22.9	7.29	25.1	1.0419	1.1817
2018-01-26 23:17:00	0.6229	22.9	7.26	25.1	1.0419	1.1817
2018-01-26 23:18:00	0.6236	22.9	7.28	25.2	1.0533	1.1689
2018-01-26 23:19:00	0.6243	22.9	7.28	25.2	1.0533	1.1689
2018-01-26 23:20:00	0.625	22.9	7.26	25.2	1.0533	1.1689
2018-01-26 23:21:00	0.6257	22.9	7.28	25.2	1.0533	1.1689
2018-01-26 23:22:00	0.6264	22.9	7.27	25.2	1.0533	1.1689
2018-01-26 23:23:00	0.6271	22.9	7.27	25.2	1.0533	1.1689
2018-01-26 23:24:00	0.6278	22.9	7.29	25.2	1.0533	1.1689
2018-01-26 23:25:00	0.6285	22.9	7.26	25.2	1.0533	1.1689
2018-01-26 23:26:00	0.6292	22.9	7.27	25.2	1.0533	1.1689
2018-01-26 23:27:00	0.6299	22.9	7.29	25.1	1.0419	1.1817
2018-01-26 23:28:00	0.6306	22.9	7.25	25.3	1.0647	1.1564
2018-01-26 23:29:00	0.6312	22.9	7.28	25.2	1.0533	1.1689
2018-01-26 23:30:00	0.6319	22.9	7.28	25.2	1.0533	1.1689
2018-01-26 23:31:00	0.6326	22.9	7.26	25.2	1.0533	1.1689
2018-01-26 23:32:00	0.6333	22.9	7.28	25.2	1.0533	1.1689
2018-01-26 23:33:00	0.634	22.9	7.27	25.2	1.0533	1.1689
2018-01-26 23:34:00	0.6347	22.9	7.26	25.3	1.0647	1.1564
2018-01-26 23:35:00	0.6354	22.9	7.29	25.3	1.0647	1.1564
2018-01-26 23:36:00	0.6361	22.9	7.26	25.2	1.0533	1.1689
2018-01-26 23:37:00	0.6368	22.9	7.27	25.3	1.0647	1.1564
2018-01-26 23:38:00	0.6375	22.9	7.29	25.3	1.0647	1.1564
2018-01-26 23:39:00	0.6382	22.9	7.25	25.3	1.0647	1.1564
2018-01-26 23:40:00	0.6389	22.9	7.28	25.3	1.0647	1.1564
2018-01-26 23:41:00	0.6396	22.9	7.28	25.4	1.076	1.1442
2018-01-26 23:42:00	0.6403	22.9	7.26	25.3	1.0647	1.1564
2018-01-26 23:43:00	0.641	22.9	7.28	25.3	1.0647	1.1564
2018-01-26 23:44:00	0.6417	22.9	7.28	25.2	1.0533	1.1689
2018-01-26 23:45:00	0.6424	22.9	7.26	25.4	1.076	1.1442
2018-01-26 23:46:00	0.6431	23.0	7.29	25.3	1.0647	1.1564
2018-01-26 23:47:00	0.6438	22.9	7.26	25.3	1.0647	1.1564
2018-01-26 23:48:00	0.6444	22.9	7.27	25.3	1.0647	1.1564
2018-01-26 23:49:00	0.6451	22.9	7.29	25.3	1.0647	1.1564
2018-01-26 23:50:00	0.6458	23.0	7.25	25.3	1.0647	1.1564
2018-01-26 23:51:00	0.6465	23.0	7.27	25.3	1.0647	1.1564
2018-01-26 23:52:00	0.6472	23.0	7.28	25.3	1.0647	1.1564
2018-01-26 23:53:00	0.6479	22.9	7.26	25.3	1.0647	1.1564
2018-01-26 23:54:00	0.6486	23.0	7.28	25.3	1.0647	1.1564
2018-01-26 23:55:00	0.6493	23.0	7.28	25.3	1.0647	1.1564
2018-01-26 23:56:00	0.65	22.9	7.26	25.2	1.0533	1.1689
2018-01-26 23:57:00	0.6507	23.0	7.29	25.2	1.0533	1.1689
2018-01-26 23:58:00	0.6514	23.0	7.26	25.3	1.0647	1.1564
2018-01-26 23:59:00	0.6521	23.0	7.27	25.3	1.0647	1.1564
2018-01-27 00:00:00	0.6528	23.0	7.29	25.3	1.0647	1.1564
2018-01-27 00:01:00	0.6535	23.0	7.25	25.4	1.076	1.1442
2018-01-27 00:02:00	0.6542	23.0	7.27	25.3	1.0647	1.1564
2018-01-27 00:03:00	0.6549	23.0	7.29	25.4	1.076	1.1442
2018-01-27 00:04:00	0.6556	23.0	7.25	25.4	1.076	1.1442
2018-01-27 00:05:00	0.6562	23.0	7.28	25.3	1.0647	1.1564
2018-01-27 00:06:00	0.6569	23.0	7.28	25.3	1.0647	1.1564
2018-01-27 00:07:00	0.6576	23.0	7.26	25.4	1.076	1.1442
2018-01-27 00:08:00	0.6583	23.0	7.28	25.4	1.076	1.1442
2018-01-27 00:09:00	0.659	23.0	7.27	25.3	1.0647	1.1564
2018-01-27 00:10:00	0.6597	23.0	7.27	25.4	1.076	1.1442
2018-01-27 00:11:00	0.6604	23.0	7.29	25.4	1.076	1.1442
2018-01-27 00:12:00	0.6611	23.0	7.26	25.4	1.076	1.1442
2018-01-27 00:13:00	0.6618	23.0	7.27	25.3	1.0647	1.1564
2018-01-27 00:14:00	0.6625	23.0	7.29	25.3	1.0647	1.1564
2018-01-27 00:15:00	0.6632	23.0	7.25	25.3	1.0647	1.1564
2018-01-27 00:16:00	0.6639	23.0	7.28	25.3	1.0647	1.1564
2018-01-27 00:17:00	0.6646	23.0	7.28	25.3	1.0647	1.1564
2018-01-27 00:18:00	0.6653	23.0	7.26	25.3	1.0647	1.1564
2018-01-27 00:19:00	0.666	23.0	7.28	25.4	1.076	1.1442
2018-01-27 00:20:00	0.6667	23.0	7.27	25.3	1.0647	1.1564
2018-01-27 00:21:00	0.6674	23.0	7.26	25.4	1.076	1.1442
2018-01-27 00:22:00	0.6681	23.0	7.29	25.3	1.0647	1.1564
2018-01-27 00:23:00	0.6688	23.0	7.26	25.3	1.0647	1.1564
2018-01-27 00:24:00	0.6694	23.0	7.27	25.3	1.0647	1.1564
2018-01-27 00:25:00	0.6701	23.0	7.29	25.5	1.0874	1.1322
2018-01-27 00:26:00	0.6708	23.0	7.25	25.5	1.0874	1.1322
2018-01-27 00:27:00	0.6715	23.0	7.27	25.4	1.076	1.1442
2018-01-27 00:28:00	0.6722	23.0	7.29	25.4	1.076	1.1442
2018-01-27 00:29:00	0.6729	23.0	7.26	25.4	1.076	1.1442
2018-01-27 00:30:00	0.6736	23.0	7.28	25.4	1.076	1.1442
2018-01-27 00:31:00	0.6743	23.0	7.28	25.4	1.076	1.1442
2018-01-27 00:32:00	0.675	23.0	7.26	25.4	1.076	1.1442
2018-01-27 00:33:00	0.6757	23.0	7.28	25.4	1.076	1.1442
2018-01-27 00:34:00	0.6764	23.0	7.27	25.4	1.076	1.1442
2018-01-27 00:35:00	0.6771	23.0	7.27	25.3	1.0647	1.1564
2018-01-27 00:36:00	0.6778	23.0	7.29	25.4	1.076	1.1442
2018-01-27 00:37:00	0.6785	23.0	7.26	25.4	1.076	1.1442
2018-01-27 00:38:00	0.6792	23.0	7.27	25.4	1.076	1.1442
2018-01-27 00:39:00	0.6799	23.0	7.29	25.4	1.076	1.1442
2018-01-27 00:40:00	0.6806	23.0	7.25	25.4	1.076	1.1442
2018-01-27 00:41:00	0.6812	23.0	7.28	25.4	1.076	1.1442
2018-01-27 00:42:00	0.6819	23.0	7.28	25.4	1.076	1.1442
2018-01-27 00:43:00	0.6826	23.0	7.26	25.3	1.0647	1.1564
2018-01-27 00:44:00	0.6833	23.0	7.28	25.4	1.076	1.1442
2018-01-27 00:45:00	0.684	23.0	7.27	25.4	1.076	1.1442
2018-01-27 00:46:00	0.6847	23.0	7.27	25.4	1.076	1.1442
2018-01-27 00:47:00	0.6854	23.0	7.29	25.4	1.076	1.1442
2018-01-27 00:48:00	0.6861	23.0	7.26	25.5	1.0874	1.1322
2018-01-27 00:49:00	0.6868	23.0	7.27	25.5	1.0874	1.1322
2018-01-27 00:50:00	0.6875	23.0	7.29	25.5	1.0874	1.1322
2018-01-27 00:51:00	0.6882	23.0	7.25	25.5	1.0874	1.1322
2018-01-27 00:52:00	0.6889	23.0	7.28	25.5	1.0874	1.1322
2018-01-27 00:53:00	0.6896	23.0	7.28	25.5	1.0874	1.1322
2018-01-27 00:54:00	0.6903	23.0	7.26	25.4	1.076	1.1442
2018-01-27 00:55:00	0.691	23.0	7.28	25.4	1.076	1.1442
2018-01-27 00:56:00	0.6917	23.0	7.27	25.4	1.076	1.1442
2018-01-27 00:57:00	0.6924	23.0	7.26	25.5	1.0874	1.1322
2018-01-27 00:58:00	0.6931	23.0	7.29	25.5	1.0874	1.1322
2018-01-27 00:59:00	0.6938	23.0	7.26	25.4	1.076	1.1442
2018-01-27 01:00:00	0.6944	23.0	7.27	25.5	1.0874	1.1322
2018-01-27 01:01:00	0.6951	23.0	7.29	25.5	1.0874	1.1322
2018-01-27 01:02:00	0.6958	23.0	7.25	25.5	1.0874	1.1322
2018-01-27 01:03:00	0.6965	23.0	7.28	25.5	1.0874	1.1322
2018-01-27 01:04:00	0.6972	23.0	7.28	25.5	1.0874	1.1322
2018-01-27 01:05:00	0.6979	23.0	7.26	25.5	1.0874	1.1322
2018-01-27 01:06:00	0.6986	23.0	7.28	25.4	1.076	1.1442
2018-01-27 01:07:00	0.6993	23.0	7.27	25.5	1.0874	1.1322
2018-01-27 01:08:00	0.7	23.0	7.26	25.5	1.0874	1.1322
2018-01-27 01:09:00	0.7007	23.0	7.29	25.5	1.0874	1.1322
2018-01-27 01:10:00	0.7014	23.0	7.26	25.5	1.0874	1.1322
2018-01-27 01:11:00	0.7021	23.0	7.27	25.5	1.0874	1.1322
2018-01-27 01:12:00	0.7028	23.0	7.29	25.5	1.0874	1.1322
2018-01-27 01:13:00	0.7035	23.0	7.26	25.5	1.0874	1.1322
2018-01-27 01:14:00	0.7042	23.0	7.27	25.5	1.0874	1.1322
2018-01-27 01:15:00	0.7049	23.0	7.28	25.5	1.0874	1.1322
2018-01-27 01:16:00	0.7056	23.0	7.26	25.5	1.0874	1.1322
2018-01-27 01:17:00	0.7062	23.0	7.28	25.5	1.0874	1.1322
2018-01-27 01:18:00	0.7069	23.0	7.28	25.5	1.0874	1.1322
2018-01-27 01:19:00	0.7076	23.0	7.26	25.5	1.0874	1.1322
2018-01-27 01:20:00	0.7083	23.0	7.29	25.5	1.0874	1.1322
2018-01-27 01:21:00	0.709	23.0	7.26	25.5	1.0874	1.1322
2018-01-27 01:22:00	0.7097	23.0	7.27	25.6	1.0988	1.1205
2018-01-27 01:23:00	0.7104	23.0	7.29	25.5	1.0874	1.1322
2018-01-27 01:24:00	0.7111	23.0	7.26	25.5	1.0874	1.1322
2018-01-27 01:25:00	0.7118	23.0	7.27	25.5	1.0874	1.1322
2018-01-27 01:26:00	0.7125	23.0	7.29	25.6	1.0988	1.1205
2018-01-27 01:27:00	0.7132	23.0	7.26	25.6	1.0988	1.1205
2018-01-27 01:28:00	0.7139	23.0	7.28	25.5	1.0874	1.1322
2018-01-27 01:29:00	0.7146	23.0	7.28	25.6	1.0988	1.1205
2018-01-27 01:30:00	0.7153	23.0	7.26	25.5	1.0874	1.1322
2018-01-27 01:31:00	0.716	23.0	7.28	25.5	1.0874	1.1322
2018-01-27 01:32:00	0.7167	23.0	7.27	25.5	1.0874	1.1322
2018-01-27 01:33:00	0.7174	23.0	7.27	25.5	1.0874	1.1322
2018-01-27 01:34:00	0.7181	23.0	7.29	25.6	1.0988	1.1205
2018-01-27 01:35:00	0.7188	23.0	7.26	25.6	1.0988	1.1205
2018-01-27 01:36:00	0.7194	23.0	7.27	25.5	1.0874	1.1322
2018-01-27 01:37:00	0.7201	23.0	7.29	25.5	1.0874	1.1322
2018-01-27 01:38:00	0.7208	23.0	7.25	25.6	1.0988	1.1205
2018-01-27 01:39:00	0.7215	23.0	7.28	25.6	1.0988	1.1205
2018-01-27 01:40:00	0.7222	23.0	7.28	25.7	1.1102	1.109
2018-01-27 01:41:00	0.7229	23.0	7.26	25.6	1.0988	1.1205
2018-01-27 01:42:00	0.7236	23.0	7.28	25.6	1.0988	1.1205
2018-01-27 01:43:00	0.7243	23.0	7.27	25.6	1.0988	1.1205
2018-01-27 01:44:00	0.725	23.0	7.26	25.5	1.0874	1.1322
2018-01-27 01:45:00	0.7257	23.0	7.29	25.6	1.0988	1.1205
2018-01-27 01:46:00	0.7264	23.0	7.26	25.6	1.0988	1.1205
2018-01-27 01:47:00	0.7271	23.0	7.27	25.6	1.0988	1.1205
2018-01-27 01:48:00	0.7278	23.0	7.29	25.7	1.1102	1.109
2018-01-27 01:49:00	0.7285	23.0	7.25	25.6	1.0988	1.1205
2018-01-27 01:50:00	0.7292	23.0	7.28	25.6	1.0988	1.1205
2018-01-27 01:51:00	0.7299	23.0	7.28	25.7	1.1102	1.109
2018-01-27 01:52:00	0.7306	23.0	7.26	25.6	1.0988	1.1205
2018-01-27 01:53:00	0.7312	23.0	7.28	25.6	1.0988	1.1205
2018-01-27 01:54:00	0.7319	23.0	7.27	25.6	1.0988	1.1205
2018-01-27 01:55:00	0.7326	23.0	7.26	25.6	1.0988	1.1205
2018-01-27 01:56:00	0.7333	23.0	7.29	25.6	1.0988	1.1205
2018-01-27 01:57:00	0.734	23.0	7.26	25.6	1.0988	1.1205
2018-01-27 01:58:00	0.7347	23.0	7.27	25.7	1.1102	1.109
2018-01-27 01:59:00	0.7354	23.0	7.29	25.7	1.1102	1.109
2018-01-27 02:00:00	0.7361	23.0	7.25	25.6	1.0988	1.1205
2018-01-27 02:01:00	0.7368	23.0	7.28	25.6	1.0988	1.1205
2018-01-27 02:02:00	0.7375	23.0	7.29	25.7	1.1102	1.109
2018-01-27 02:03:00	0.7382	23.0	7.26	25.7	1.1102	1.109
2018-01-27 02:04:00	0.7389	23.0	7.28	25.6	1.0988	1.1205
2018-01-27 02:05:00	0.7396	23.0	7.28	25.7	1.1102	1.109
2018-01-27 02:06:00	0.7403	23.0	7.26	25.6	1.0988	1.1205
2018-01-27 02:07:00	0.741	23.0	7.29	25.7	1.1102	1.109
2018-01-27 02:08:00	0.7417	23.0	7.26	25.6	1.0988	1.1205
2018-01-27 02:09:00	0.7424	23.0	7.27	25.7	1.1102	1.109
2018-01-27 02:10:00	0.7431	23.0	7.29	25.7	1.1102	1.109
2018-01-27 02:11:00	0.7438	23.0	7.25	25.7	1.1102	1.109
2018-01-27 02:12:00	0.7444	23.0	7.27	25.7	1.1102	1.109
2018-01-27 02:13:00	0.7451	23.0	7.28	25.7	1.1102	1.109
2018-01-27 02:14:00	0.7458	23.0	7.26	25.6	1.0988	1.1205
2018-01-27 02:15:00	0.7465	23.0	7.28	25.7	1.1102	1.109
2018-01-27 02:16:00	0.7472	23.0	7.28	25.7	1.1102	1.109
2018-01-27 02:17:00	0.7479	23.0	7.26	25.7	1.1102	1.109
2018-01-27 02:18:00	0.7486	23.0	7.29	25.7	1.1102	1.109
2018-01-27 02:19:00	0.7493	23.0	7.26	25.7	1.1102	1.109
2018-01-27 02:20:00	0.75	23.0	7.27	25.7	1.1102	1.109
2018-01-27 02:21:00	0.7507	23.0	7.29	25.6	1.0988	1.1205
2018-01-27 02:22:00	0.7514	23.0	7.26	25.7	1.1102	1.109
2018-01-27 02:23:00	0.7521	23.0	7.27	25.7	1.1102	1.109
2018-01-27 02:24:00	0.7528	23.0	7.28	25.7	1.1102	1.109
2018-01-27 02:25:00	0.7535	23.0	7.26	25.7	1.1102	1.109
2018-01-27 02:26:00	0.7542	23.0	7.28	25.7	1.1102	1.109
2018-01-27 02:27:00	0.7549	23.0	7.28	25.8	1.1216	1.0977
2018-01-27 02:28:00	0.7556	23.0	7.26	25.8	1.1216	1.0977
2018-01-27 02:29:00	0.7562	23.0	7.29	25.8	1.1216	1.0977
2018-01-27 02:30:00	0.7569	23.0	7.26	25.7	1.1102	1.109
2018-01-27 02:31:00	0.7576	23.0	7.27	25.7	1.1102	1.109
2018-01-27 02:32:00	0.7583	23.0	7.29	25.8	1.1216	1.0977
2018-01-27 02:33:00	0.759	23.0	7.26	25.7	1.1102	1.109
2018-01-27 02:34:00	0.7597	23.0	7.27	25.8	1.1216	1.0977
2018-01-27 02:35:00	0.7604	23.0	7.29	25.8	1.1216	1.0977
2018-01-27 02:36:00	0.7611	23.0	7.26	25.8	1.1216	1.0977
2018-01-27 02:37:00	0.7618	23.0	7.28	25.8	1.1216	1.0977
2018-01-27 02:38:00	0.7625	23.0	7.28	25.8	1.1216	1.0977
2018-01-27 02:39:00	0.7632	23.0	7.26	25.8	1.1216	1.0977
2018-01-27 02:40:00	0.7639	23.0	7.28	25.7	1.1102	1.109
2018-01-27 02:41:00	0.7646	23.0	7.27	25.7	1.1102	1.109
2018-01-27 02:42:00	0.7653	23.0	7.27	25.8	1.1216	1.0977
2018-01-27 02:43:00	0.766	23.0	7.29	25.8	1.1216	1.0977
2018-01-27 02:44:00	0.7667	23.0	7.26	25.8	1.1216	1.0977
2018-01-27 02:45:00	0.7674	23.0	7.27	25.7	1.1102	1.109
2018-01-27 02:46:00	0.7681	23.0	7.29	25.7	1.1102	1.109
2018-01-27 02:47:00	0.7688	23.0	7.25	25.8	1.1216	1.0977
2018-01-27 02:48:00	0.7694	23.0	7.28	25.8	1.1216	1.0977
2018-01-27 02:49:00	0.7701	23.0	7.28	25.8	1.1216	1.0977
2018-01-27 02:50:00	0.7708	23.0	7.26	25.8	1.1216	1.0977
2018-01-27 02:51:00	0.7715	23.0	7.28	25.7	1.1102	1.109
2018-01-27 02:52:00	0.7722	23.0	7.27	25.8	1.1216	1.0977
2018-01-27 02:53:00	0.7729	23.0	7.27	25.8	1.1216	1.0977
2018-01-27 02:54:00	0.7736	23.0	7.29	25.8	1.1216	1.0977
2018-01-27 02:55:00	0.7743	23.0	7.26	25.8	1.1216	1.0977
2018-01-27 02:56:00	0.775	23.0	7.27	25.8	1.1216	1.0977
2018-01-27 02:57:00	0.7757	23.0	7.29	25.8	1.1216	1.0977
2018-01-27 02:58:00	0.7764	23.0	7.26	25.8	1.1216	1.0977
2018-01-27 02:59:00	0.7771	23.0	7.28	25.7	1.1102	1.109
2018-01-27 03:00:00	0.7778	23.0	7.28	25.8	1.1216	1.0977
2018-01-27 03:01:00	0.7785	23.0	7.26	25.8	1.1216	1.0977
2018-01-27 03:02:00	0.7792	23.0	7.28	25.8	1.1216	1.0977
2018-01-27 03:03:00	0.7799	23.0	7.26	25.9	1.133	1.0867
2018-01-27 03:04:00	0.7806	23.0	7.27	25.8	1.1216	1.0977
2018-01-27 03:05:00	0.7812	23.0	7.29	25.9	1.133	1.0867
2018-01-27 03:06:00	0.7819	23.0	7.26	25.8	1.1216	1.0977
2018-01-27 03:07:00	0.7826	23.0	7.27	25.8	1.1216	1.0977
2018-01-27 03:08:00	0.7833	23.0	7.29	25.8	1.1216	1.0977
2018-01-27 03:09:00	0.784	23.0	7.26	25.8	1.1216	1.0977
2018-01-27 03:10:00	0.7847	23.0	7.28	25.9	1.133	1.0867
2018-01-27 03:11:00	0.7854	23.0	7.28	25.8	1.1216	1.0977
2018-01-27 03:12:00	0.7861	23.0	7.26	25.8	1.1216	1.0977
2018-01-27 03:13:00	0.7868	23.0	7.29	25.9	1.133	1.0867
2018-01-27 03:14:00	0.7875	23.0	7.26	25.8	1.1216	1.0977
2018-01-27 03:15:00	0.7882	23.0	7.27	25.8	1.1216	1.0977
2018-01-27 03:16:00	0.7889	23.0	7.29	25.9	1.133	1.0867
2018-01-27 03:17:00	0.7896	23.0	7.26	25.8	1.1216	1.0977
2018-01-27 03:18:00	0.7903	23.0	7.27	25.8	1.1216	1.0977
2018-01-27 03:19:00	0.791	23.0	7.29	25.9	1.133	1.0867
2018-01-27 03:20:00	0.7917	23.0	7.26	25.9	1.133	1.0867
2018-01-27 03:21:00	0.7924	23.0	7.28	25.9	1.133	1.0867
2018-01-27 03:22:00	0.7931	23.0	7.28	25.9	1.133	1.0867
2018-01-27 03:23:00	0.7938	23.0	7.26	25.8	1.1216	1.0977
2018-01-27 03:24:00	0.7944	23.0	7.29	25.9	1.133	1.0867
2018-01-27 03:25:00	0.7951	23.0	7.27	25.9	1.133	1.0867
2018-01-27 03:26:00	0.7958	23.0	7.27	25.8	1.1216	1.0977
2018-01-27 03:27:00	0.7965	23.0	7.29	25.9	1.133	1.0867
2018-01-27 03:28:00	0.7972	23.0	7.26	25.9	1.133	1.0867
2018-01-27 03:29:00	0.7979	23.0	7.27	25.8	1.1216	1.0977
2018-01-27 03:30:00	0.7986	23.0	7.28	25.9	1.133	1.0867
2018-01-27 03:31:00	0.7993	23.0	7.26	25.9	1.133	1.0867
2018-01-27 03:32:00	0.8	23.0	7.28	25.9	1.133	1.0867
2018-01-27 03:33:00	0.8007	23.0	7.28	25.9	1.133	1.0867
2018-01-27 03:34:00	0.8014	23.0	7.26	25.9	1.133	1.0867
2018-01-27 03:35:00	0.8021	23.0	7.29	25.8	1.1216	1.0977
2018-01-27 03:36:00	0.8028	23.0	7.27	25.9	1.133	1.0867
2018-01-27 03:37:00	0.8035	23.0	7.27	25.9	1.133	1.0867
2018-01-27 03:38:00	0.8042	23.0	7.29	25.9	1.133	1.0867
2018-01-27 03:39:00	0.8049	23.0	7.26	25.9	1.133	1.0867
2018-01-27 03:40:00	0.8056	23.0	7.27	26.0	1.1444	1.0759
2018-01-27 03:41:00	0.8062	23.0	7.28	25.9	1.133	1.0867
2018-01-27 03:42:00	0.8069	23.0	7.26	25.9	1.133	1.0867
2018-01-27 03:43:00	0.8076	23.0	7.28	25.9	1.133	1.0867
2018-01-27 03:44:00	0.8083	23.0	7.28	25.9	1.133	1.0867
2018-01-27 03:45:00	0.809	23.0	7.26	25.9	1.133	1.0867
2018-01-27 03:46:00	0.8097	23.0	7.29	25.9	1.133	1.0867
2018-01-27 03:47:00	0.8104	23.0	7.26	25.8	1.1216	1.0977
2018-01-27 03:48:00	0.8111	23.0	7.27	26.0	1.1444	1.0759
2018-01-27 03:49:00	0.8118	23.0	7.29	25.9	1.133	1.0867
2018-01-27 03:50:00	0.8125	23.0	7.25	26.0	1.1444	1.0759
2018-01-27 03:51:00	0.8132	23.0	7.28	25.9	1.133	1.0867
2018-01-27 03:52:00	0.8139	23.0	7.28	25.9	1.133	1.0867
2018-01-27 03:53:00	0.8146	23.0	7.26	25.9	1.133	1.0867
2018-01-27 03:54:00	0.8153	23.0	7.28	25.9	1.133	1.0867
2018-01-27 03:55:00	0.816	23.0	7.27	25.9	1.133	1.0867
2018-01-27 03:56:00	0.8167	23.0	7.26	25.9	1.133	1.0867
2018-01-27 03:57:00	0.8174	23.0	7.29	25.9	1.133	1.0867
2018-01-27 03:58:00	0.8181	23.0	7.26	26.0	1.1444	1.0759
2018-01-27 03:59:00	0.8188	23.0	7.27	26.0	1.1444	1.0759
2018-01-27 04:00:00	0.8194	23.0	7.29	26.0	1.1444	1.0759
2018-01-27 04:01:00	0.8201	23.0	7.25	26.0	1.1444	1.0759
2018-01-27 04:02:00	0.8208	23.0	7.28	26.0	1.1444	1.0759
2018-01-27 04:03:00	0.8215	23.0	7.28	26.0	1.1444	1.0759
2018-01-27 04:04:00	0.8222	23.0	7.26	25.9	1.133	1.0867
2018-01-27 04:05:00	0.8229	23.0	7.28	26.0	1.1444	1.0759
2018-01-27 04:06:00	0.8236	23.0	7.27	26.0	1.1444	1.0759
2018-01-27 04:07:00	0.8243	23.0	7.26	25.9	1.133	1.0867
2018-01-27 04:08:00	0.825	23.0	7.29	26.0	1.1444	1.0759
2018-01-27 04:09:00	0.8257	23.0	7.26	26.0	1.1444	1.0759
2018-01-27 04:10:00	0.8264	23.0	7.27	26.0	1.1444	1.0759
2018-01-27 04:11:00	0.8271	23.0	7.29	26.0	1.1444	1.0759
2018-01-27 04:12:00	0.8278	23.0	7.25	26.0	1.1444	1.0759
2018-01-27 04:13:00	0.8285	23.0	7.28	26.0	1.1444	1.0759
2018-01-27 04:14:00	0.8292	23.0	7.28	26.0	1.1444	1.0759
2018-01-27 04:15:00	0.8299	23.0	7.26	26.0	1.1444	1.0759
2018-01-27 04:16:00	0.8306	23.0	7.28	26.0	1.1444	1.0759
2018-01-27 04:17:00	0.8312	23.0	7.27	25.9	1.133	1.0867
2018-01-27 04:18:00	0.8319	23.0	7.26	26.0	1.1444	1.0759
2018-01-27 04:19:00	0.8326	23.0	7.29	26.1	1.1557	1.0653
2018-01-27 04:20:00	0.8333	23.0	7.26	26.0	1.1444	1.0759
2018-01-27 04:21:00	0.834	23.0	7.27	26.0	1.1444	1.0759
2018-01-27 04:22:00	0.8347	23.0	7.29	26.1	1.1557	1.0653
2018-01-27 04:23:00	0.8354	23.0	7.25	26.0	1.1444	1.0759
2018-01-27 04:24:00	0.8361	23.0	7.28	26.0	1.1444	1.0759
2018-01-27 04:25:00	0.8368	23.0	7.28	25.9	1.133	1.0867
2018-01-27 04:26:00	0.8375	23.0	7.26	26.0	1.1444	1.0759
2018-01-27 04:27:00	0.8382	23.0	7.28	26.0	1.1444	1.0759
2018-01-27 04:28:00	0.8389	23.0	7.27	26.0	1.1444	1.0759
2018-01-27 04:29:00	0.8396	23.0	7.26	26.0	1.1444	1.0759
2018-01-27 04:30:00	0.8403	23.0	7.29	26.0	1.1444	1.0759
2018-01-27 04:31:00	0.841	23.0	7.26	26.0	1.1444	1.0759
2018-01-27 04:32:00	0.8417	23.0	7.27	26.0	1.1444	1.0759
2018-01-27 04:33:00	0.8424	23.0	7.29	26.0	1.1444	1.0759
2018-01-27 04:34:00	0.8431	23.0	7.25	26.1	1.1557	1.0653
2018-01-27 04:35:00	0.8438	23.0	7.28	26.1	1.1557	1.0653
2018-01-27 04:36:00	0.8444	23.0	7.28	26.0	1.1444	1.0759
2018-01-27 04:37:00	0.8451	23.0	7.26	26.0	1.1444	1.0759
2018-01-27 04:38:00	0.8458	23.0	7.28	26.0	1.1444	1.0759
2018-01-27 04:39:00	0.8465	23.0	7.27	26.1	1.1557	1.0653
2018-01-27 04:40:00	0.8472	23.0	7.27	26.1	1.1557	1.0653
2018-01-27 04:41:00	0.8479	23.0	7.29	26.0	1.1444	1.0759
2018-01-27 04:42:00	0.8486	23.0	7.26	26.0	1.1444	1.0759
2018-01-27 04:43:00	0.8493	23.0	7.27	26.1	1.1557	1.0653
2018-01-27 04:44:00	0.85	23.0	7.29	26.1	1.1557	1.0653
2018-01-27 04:45:00	0.8507	23.0	7.26	26.1	1.1557	1.0653
2018-01-27 04:46:00	0.8514	23.0	7.28	26.1	1.1557	1.0653
2018-01-27 04:47:00	0.8521	23.0	7.28	26.1	1.1557	1.0653
2018-01-27 04:48:00	0.8528	23.0	7.26	26.1	1.1557	1.0653
2018-01-27 04:49:00	0.8535	23.0	7.28	26.1	1.1557	1.0653
2018-01-27 04:50:00	0.8542	23.0	7.27	26.1	1.1557	1.0653
2018-01-27 04:51:00	0.8549	23.0	7.27	26.0	1.1444	1.0759
2018-01-27 04:52:00	0.8556	23.0	7.29	26.1	1.1557	1.0653
2018-01-27 04:53:00	0.8562	23.0	7.26	26.1	1.1557	1.0653
2018-01-27 04:54:00	0.8569	23.0	7.27	26.1	1.1557	1.0653
2018-01-27 04:55:00	0.8576	23.0	7.28	26.1	1.1557	1.0653
2018-01-27 04:56:00	0.8583	23.0	7.26	26.0	1.1444	1.0759
2018-01-27 04:57:00	0.859	23.0	7.28	26.0	1.1444	1.0759
2018-01-27 04:58:00	0.8597	23.0	7.28	26.1	1.1557	1.0653
2018-01-27 04:59:00	0.8604	23.0	7.26	26.1	1.1557	1.0653
2018-01-27 05:00:00	0.8611	23.0	7.29	26.0	1.1444	1.0759
2018-01-27 05:01:00	0.8618	23.0	7.27	26.1	1.1557	1.0653
2018-01-27 05:02:00	0.8625	23.0	7.27	26.1	1.1557	1.0653
2018-01-27 05:03:00	0.8632	23.0	7.29	26.1	1.1557	1.0653
2018-01-27 05:04:00	0.8639	23.0	7.26	26.1	1.1557	1.0653
2018-01-27 05:05:00	0.8646	23.0	7.27	26.1	1.1557	1.0653
2018-01-27 05:06:00	0.8653	23.0	7.28	26.1	1.1557	1.0653
2018-01-27 05:07:00	0.866	23.0	7.26	26.1	1.1557	1.0653
2018-01-27 05:08:00	0.8667	23.0	7.28	26.1	1.1557	1.0653
2018-01-27 05:09:00	0.8674	23.0	7.28	26.1	1.1557	1.0653
2018-01-27 05:10:00	0.8681	23.0	7.26	26.2	1.1671	1.0549
2018-01-27 05:11:00	0.8688	23.0	7.29	26.1	1.1557	1.0653
2018-01-27 05:12:00	0.8694	23.0	7.26	26.1	1.1557	1.0653
2018-01-27 05:13:00	0.8701	23.0	7.27	26.1	1.1557	1.0653
2018-01-27 05:14:00	0.8708	23.0	7.29	26.1	1.1557	1.0653
2018-01-27 05:15:00	0.8715	23.0	7.26	26.2	1.1671	1.0549
2018-01-27 05:16:00	0.8722	23.0	7.28	26.1	1.1557	1.0653
2018-01-27 05:17:00	0.8729	23.0	7.28	26.1	1.1557	1.0653
2018-01-27 05:18:00	0.8736	23.0	7.26	26.2	1.1671	1.0549
2018-01-27 05:19:00	0.8743	23.0	7.28	26.1	1.1557	1.0653
2018-01-27 05:20:00	0.875	23.0	7.27	26.1	1.1557	1.0653
2018-01-27 05:21:00	0.8757	23.0	7.26	26.1	1.1557	1.0653
2018-01-27 05:22:00	0.8764	23.0	7.29	26.1	1.1557	1.0653
2018-01-27 05:23:00	0.8771	23.0	7.26	26.1	1.1557	1.0653
2018-01-27 05:24:00	0.8778	23.0	7.27	26.2	1.1671	1.0549
2018-01-27 05:25:00	0.8785	23.0	7.29	26.1	1.1557	1.0653
2018-01-27 05:26:00	0.8792	23.0	7.25	26.2	1.1671	1.0549
2018-01-27 05:27:00	0.8799	23.0	7.28	26.2	1.1671	1.0549
2018-01-27 05:28:00	0.8806	23.0	7.28	26.2	1.1671	1.0549
2018-01-27 05:29:00	0.8812	23.0	7.26	26.2	1.1671	1.0549
2018-01-27 05:30:00	0.8819	23.0	7.28	26.2	1.1671	1.0549
2018-01-27 05:31:00	0.8826	23.0	7.27	26.2	1.1671	1.0549
2018-01-27 05:32:00	0.8833	23.0	7.27	26.2	1.1671	1.0549
2018-01-27 05:33:00	0.884	23.0	7.29	26.1	1.1557	1.0653
2018-01-27 05:34:00	0.8847	23.0	7.26	26.1	1.1557	1.0653
2018-01-27 05:35:00	0.8854	23.0	7.27	26.1	1.1557	1.0653
2018-01-27 05:36:00	0.8861	23.0	7.29	26.1	1.1557	1.0653
2018-01-27 05:37:00	0.8868	23.0	7.26	26.2	1.1671	1.0549
2018-01-27 05:38:00	0.8875	23.0	7.28	26.3	1.1785	1.0447
2018-01-27 05:39:00	0.8882	23.0	7.28	26.2	1.1671	1.0549
2018-01-27 05:40:00	0.8889	23.0	7.26	26.2	1.1671	1.0549
2018-01-27 05:41:00	0.8896	23.0	7.29	26.2	1.1671	1.0549
2018-01-27 05:42:00	0.8903	23.0	7.26	26.2	1.1671	1.0549
2018-01-27 05:43:00	0.891	23.0	7.27	26.2	1.1671	1.0549
2018-01-27 05:44:00	0.8917	23.0	7.29	26.2	1.1671	1.0549
2018-01-27 05:45:00	0.8924	23.0	7.26	26.2	1.1671	1.0549
2018-01-27 05:46:00	0.8931	23.0	7.28	26.2	1.1671	1.0549
2018-01-27 05:47:00	0.8938	23.0	7.28	26.2	1.1671	1.0549
2018-01-27 05:48:00	0.8944	23.0	7.26	26.2	1.1671	1.0549
2018-01-27 05:49:00	0.8951	23.0	7.28	26.2	1.1671	1.0549
2018-01-27 05:50:00	0.8958	23.0	7.28	26.3	1.1785	1.0447
2018-01-27 05:51:00	0.8965	23.0	7.26	26.2	1.1671	1.0549
2018-01-27 05:52:00	0.8972	23.0	7.29	26.2	1.1671	1.0549
2018-01-27 05:53:00	0.8979	23.0	7.26	26.2	1.1671	1.0549
2018-01-27 05:54:00	0.8986	23.0	7.27	26.2	1.1671	1.0549
2018-01-27 05:55:00	0.8993	23.0	7.29	26.2	1.1671	1.0549
2018-01-27 05:56:00	0.9	23.0	7.25	26.3	1.1785	1.0447
2018-01-27 05:57:00	0.9007	23.0	7.28	26.3	1.1785	1.0447
2018-01-27 05:58:00	0.9014	23.0	7.28	26.2	1.1671	1.0549
2018-01-27 05:59:00	0.9021	23.0	7.26	26.2	1.1671	1.0549
2018-01-27 06:00:00	0.9028	23.0	7.28	26.3	1.1785	1.0447
2018-01-27 06:01:00	0.9035	23.0	7.27	26.3	1.1785	1.0447
2018-01-27 06:02:00	0.9042	23.0	7.26	26.2	1.1671	1.0549
2018-01-27 06:03:00	0.9049	23.0	7.29	26.3	1.1785	1.0447
2018-01-27 06:04:00	0.9056	23.0	7.26	26.3	1.1785	1.0447
2018-01-27 06:05:00	0.9062	23.0	7.27	26.3	1.1785	1.0447
2018-01-27 06:06:00	0.9069	23.0	7.29	26.3	1.1785	1.0447
2018-01-27 06:07:00	0.9076	23.0	7.25	26.3	1.1785	1.0447
2018-01-27 06:08:00	0.9083	23.0	7.28	26.3	1.1785	1.0447
2018-01-27 06:09:00	0.909	23.0	7.28	26.3	1.1785	1.0447
2018-01-27 06:10:00	0.9097	23.0	7.26	26.3	1.1785	1.0447
2018-01-27 06:11:00	0.9104	23.0	7.28	26.3	1.1785	1.0447
2018-01-27 06:12:00	0.9111	23.0	7.28	26.3	1.1785	1.0447
2018-01-27 06:13:00	0.9118	23.0	7.27	26.3	1.1785	1.0447
2018-01-27 06:14:00	0.9125	23.0	7.29	26.4	1.1899	1.0347
2018-01-27 06:15:00	0.9132	23.0	7.26	26.3	1.1785	1.0447
2018-01-27 06:16:00	0.9139	23.0	7.27	26.3	1.1785	1.0447
2018-01-27 06:17:00	0.9146	23.0	7.29	26.2	1.1671	1.0549
2018-01-27 06:18:00	0.9153	23.0	7.25	26.3	1.1785	1.0447
2018-01-27 06:19:00	0.916	23.0	7.28	26.3	1.1785	1.0447
2018-01-27 06:20:00	0.9167	23.0	7.28	26.3	1.1785	1.0447
2018-01-27 06:21:00	0.9174	23.0	7.26	26.3	1.1785	1.0447
2018-01-27 06:22:00	0.9181	23.0	7.29	26.3	1.1785	1.0447
2018-01-27 06:23:00	0.9188	23.0	7.27	26.3	1.1785	1.0447
2018-01-27 06:24:00	0.9194	23.0	7.27	26.3	1.1785	1.0447
2018-01-27 06:25:00	0.9201	23.0	7.29	26.3	1.1785	1.0447
2018-01-27 06:26:00	0.9208	23.0	7.26	26.3	1.1785	1.0447
2018-01-27 06:27:00	0.9215	23.0	7.27	26.4	1.1899	1.0347
2018-01-27 06:28:00	0.9222	23.0	7.28	26.4	1.1899	1.0347
2018-01-27 06:29:00	0.9229	23.0	7.26	26.4	1.1899	1.0347
2018-01-27 06:30:00	0.9236	23.0	7.28	26.3	1.1785	1.0447
2018-01-27 06:31:00	0.9243	23.0	7.28	26.3	1.1785	1.0447
2018-01-27 06:32:00	0.925	23.0	7.26	26.3	1.1785	1.0447
2018-01-27 06:33:00	0.9257	23.0	7.29	26.3	1.1785	1.0447
2018-01-27 06:34:00	0.9264	23.0	7.26	26.3	1.1785	1.0447
2018-01-27 06:35:00	0.9271	23.0	7.27	26.3	1.1785	1.0447
2018-01-27 06:36:00	0.9278	23.0	7.29	26.4	1.1899	1.0347
2018-01-27 06:37:00	0.9285	23.0	7.25	26.3	1.1785	1.0447
2018-01-27 06:38:00	0.9292	23.0	7.28	26.3	1.1785	1.0447
2018-01-27 06:39:00	0.9299	23.0	7.28	26.3	1.1785	1.0447
2018-01-27 06:40:00	0.9306	23.0	7.26	26.3	1.1785	1.0447
2018-01-27 06:41:00	0.9312	23.0	7.28	26.4	1.1899	1.0347
2018-01-27 06:42:00	0.9319	23.0	7.27	26.4	1.1899	1.0347
2018-01-27 06:43:00	0.9326	23.0	7.27	26.3	1.1785	1.0447
2018-01-27 06:44:00	0.9333	23.0	7.29	26.4	1.1899	1.0347
2018-01-27 06:45:00	0.934	23.0	7.26	26.4	1.1899	1.0347
2018-01-27 06:46:00	0.9347	23.0	7.27	26.4	1.1899	1.0347
2018-01-27 06:47:00	0.9354	23.0	7.29	26.4	1.1899	1.0347
2018-01-27 06:48:00	0.9361	23.0	7.25	26.4	1.1899	1.0347
2018-01-27 06:49:00	0.9368	23.0	7.28	26.3	1.1785	1.0447
2018-01-27 06:50:00	0.9375	23.0	7.28	26.3	1.1785	1.0447
2018-01-27 06:51:00	0.9382	23.0	7.26	26.4	1.1899	1.0347
2018-01-27 06:52:00	0.9389	23.0	7.28	26.4	1.1899	1.0347
2018-01-27 06:53:00	0.9396	23.0	7.27	26.4	1.1899	1.0347
2018-01-27 06:54:00	0.9403	23.0	7.27	26.4	1.1899	1.0347
2018-01-27 06:55:00	0.941	23.0	7.29	26.4	1.1899	1.0347
2018-01-27 06:56:00	0.9417	23.0	7.26	26.4	1.1899	1.0347
2018-01-27 06:57:00	0.9424	23.0	7.27	26.4	1.1899	1.0347
2018-01-27 06:58:00	0.9431	23.0	7.29	26.4	1.1899	1.0347
2018-01-27 06:59:00	0.9438	23.0	7.26	26.4	1.1899	1.0347
2018-01-27 07:00:00	0.9444	23.0	7.28	26.4	1.1899	1.0347
2018-01-27 07:01:00	0.9451	23.0	7.28	26.4	1.1899	1.0347
2018-01-27 07:02:00	0.9458	23.0	7.26	26.5	1.2013	1.0249
2018-01-27 07:03:00	0.9465	23.0	7.29	26.5	1.2013	1.0249
2018-01-27 07:04:00	0.9472	23.0	7.27	26.4	1.1899	1.0347
2018-01-27 07:05:00	0.9479	23.0	7.27	26.4	1.1899	1.0347
2018-01-27 07:06:00	0.9486	23.0	7.29	26.4	1.1899	1.0347
2018-01-27 07:07:00	0.9493	23.0	7.26	26.4	1.1899	1.0347
2018-01-27 07:08:00	0.95	23.0	7.28	26.4	1.1899	1.0347
2018-01-27 07:09:00	0.9507	23.0	7.28	26.4	1.1899	1.0347
2018-01-27 07:10:00	0.9514	23.0	7.26	26.4	1.1899	1.0347
2018-01-27 07:11:00	0.9521	23.0	7.28	26.4	1.1899	1.0347
2018-01-27 07:12:00	0.9528	23.0	7.28	26.4	1.1899	1.0347
2018-01-27 07:13:00	0.9535	23.0	7.26	26.5	1.2013	1.0249
2018-01-27 07:14:00	0.9542	23.0	7.29	26.5	1.2013	1.0249
2018-01-27 07:15:00	0.9549	23.0	7.26	26.4	1.1899	1.0347
2018-01-27 07:16:00	0.9556	23.0	7.27	26.4	1.1899	1.0347
2018-01-27 07:17:00	0.9562	23.0	7.29	26.4	1.1899	1.0347
2018-01-27 07:18:00	0.9569	23.0	7.25	26.4	1.1899	1.0347
2018-01-27 07:19:00	0.9576	23.0	7.28	26.4	1.1899	1.0347
2018-01-27 07:20:00	0.9583	23.0	7.28	26.5	1.2013	1.0249
2018-01-27 07:21:00	0.959	23.0	7.26	26.5	1.2013	1.0249
2018-01-27 07:22:00	0.9597	23.0	7.28	26.5	1.2013	1.0249
2018-01-27 07:23:00	0.9604	23.0	7.27	26.5	1.2013	1.0249
2018-01-27 07:24:00	0.9611	23.0	7.27	26.4	1.1899	1.0347
2018-01-27 07:25:00	0.9618	23.0	7.29	26.4	1.1899	1.0347
2018-01-27 07:26:00	0.9625	23.0	7.26	26.5	1.2013	1.0249
2018-01-27 07:27:00	0.9632	23.0	7.27	26.5	1.2013	1.0249
2018-01-27 07:28:00	0.9639	23.0	7.29	26.5	1.2013	1.0249
2018-01-27 07:29:00	0.9646	23.0	7.26	26.5	1.2013	1.0249
2018-01-27 07:30:00	0.9653	23.0	7.28	26.5	1.2013	1.0249
2018-01-27 07:31:00	0.966	23.0	7.28	26.5	1.2013	1.0249
2018-01-27 07:32:00	0.9667	23.0	7.26	26.5	1.2013	1.0249
2018-01-27 07:33:00	0.9674	23.0	7.29	26.5	1.2013	1.0249
2018-01-27 07:34:00	0.9681	23.0	7.27	26.5	1.2013	1.0249
2018-01-27 07:35:00	0.9688	23.0	7.27	26.5	1.2013	1.0249
2018-01-27 07:36:00	0.9694	23.0	7.29	26.5	1.2013	1.0249
2018-01-27 07:37:00	0.9701	23.0	7.26	26.5	1.2013	1.0249
2018-01-27 07:38:00	0.9708	23.0	7.28	26.5	1.2013	1.0249
2018-01-27 07:39:00	0.9715	23.0	7.28	26.4	1.1899	1.0347
2018-01-27 07:40:00	0.9722	23.0	7.26	26.5	1.2013	1.0249
2018-01-27 07:41:00	0.9729	23.0	7.28	26.5	1.2013	1.0249
2018-01-27 07:42:00	0.9736	23.0	7.28	26.5	1.2013	1.0249
2018-01-27 07:43:00	0.9743	23.0	7.26	26.5	1.2013	1.0249
2018-01-27 07:44:00	0.975	23.0	7.29	26.5	1.2013	1.0249
2018-01-27 07:45:00	0.9757	23.0	7.26	26.5	1.2013	1.0249
2018-01-27 07:46:00	0.9764	23.0	7.27	26.6	1.2127	1.0153
2018-01-27 07:47:00	0.9771	23.0	7.29	26.5	1.2013	1.0249
2018-01-27 07:48:00	0.9778	23.0	7.25	26.6	1.2127	1.0153
2018-01-27 07:49:00	0.9785	23.0	7.28	26.5	1.2013	1.0249
2018-01-27 07:50:00	0.9792	23.0	7.28	26.6	1.2127	1.0153
2018-01-27 07:51:00	0.9799	23.0	7.26	26.5	1.2013	1.0249
2018-01-27 07:52:00	0.9806	23.0	7.28	26.6	1.2127	1.0153
2018-01-27 07:53:00	0.9812	23.0	7.27	26.6	1.2127	1.0153
2018-01-27 07:54:00	0.9819	23.0	7.27	26.5	1.2013	1.0249
2018-01-27 07:55:00	0.9826	23.0	7.29	26.6	1.2127	1.0153
2018-01-27 07:56:00	0.9833	23.0	7.26	26.6	1.2127	1.0153
2018-01-27 07:57:00	0.984	23.0	7.27	26.6	1.2127	1.0153
2018-01-27 07:58:00	0.9847	23.0	7.29	26.5	1.2013	1.0249
2018-01-27 07:59:00	0.9854	23.0	7.26	26.6	1.2127	1.0153
2018-01-27 08:00:00	0.9861	23.0	7.28	26.6	1.2127	1.0153
2018-01-27 08:01:00	0.9868	23.0	7.28	26.6	1.2127	1.0153
2018-01-27 08:02:00	0.9875	23.0	7.26	26.6	1.2127	1.0153
2018-01-27 08:03:00	0.9882	23.0	7.29	26.5	1.2013	1.0249
2018-01-27 08:04:00	0.9889	23.0	7.27	26.6	1.2127	1.0153
2018-01-27 08:05:00	0.9896	23.0	7.27	26.6	1.2127	1.0153
2018-01-27 08:06:00	0.9903	23.0	7.29	26.6	1.2127	1.0153
2018-01-27 08:07:00	0.991	23.0	7.26	26.6	1.2127	1.0153
2018-01-27 08:08:00	0.9917	23.0	7.28	26.6	1.2127	1.0153
2018-01-27 08:09:00	0.9924	23.0	7.28	26.6	1.2127	1.0153
2018-01-27 08:10:00	0.9931	23.0	7.26	26.6	1.2127	1.0153
2018-01-27 08:11:00	0.9938	23.0	7.28	26.6	1.2127	1.0153
2018-01-27 08:12:00	0.9944	23.0	7.28	26.6	1.2127	1.0153
2018-01-27 08:13:00	0.9951	23.0	7.26	26.6	1.2127	1.0153
2018-01-27 08:14:00	0.9958	23.0	7.29	26.5	1.2013	1.0249
2018-01-27 08:15:00	0.9965	23.0	7.26	26.6	1.2127	1.0153
2018-01-27 08:16:00	0.9972	23.0	7.27	26.6	1.2127	1.0153
2018-01-27 08:17:00	0.9979	23.0	7.29	26.6	1.2127	1.0153
2018-01-27 08:18:00	0.9986	23.0	7.25	26.7	1.2241	1.0058
2018-01-27 08:19:00	0.9993	23.0	7.28	26.6	1.2127	1.0153
2018-01-27 08:20:00	1.0	23.0	7.28	26.6	1.2127	1.0153
2018-01-27 08:21:00	1.0007	23.0	7.26	26.6	1.2127	1.0153
2018-01-27 08:22:00	1.0014	23.0	7.28	26.6	1.2127	1.0153
2018-01-27 08:23:00	1.0021	23.0	7.27	26.6	1.2127	1.0153
2018-01-27 08:24:00	1.0028	23.0	7.27	26.7	1.2241	1.0058
2018-01-27 08:25:00	1.0035	23.0	7.29	26.6	1.2127	1.0153
2018-01-27 08:26:00	1.0042	23.0	7.26	26.7	1.2241	1.0058
2018-01-27 08:27:00	1.0049	23.0	7.27	26.6	1.2127	1.0153
2018-01-27 08:28:00	1.0056	23.0	7.29	26.6	1.2127	1.0153
2018-01-27 08:29:00	1.0062	23.0	7.26	26.6	1.2127	1.0153
2018-01-27 08:30:00	1.0069	23.0	7.28	26.7	1.2241	1.0058
2018-01-27 08:31:00	1.0076	23.0	7.28	26.6	1.2127	1.0153
2018-01-27 08:32:00	1.0083	23.0	7.26	26.6	1.2127	1.0153
2018-01-27 08:33:00	1.009	23.0	7.29	26.7	1.2241	1.0058
2018-01-27 08:34:00	1.0097	23.0	7.26	26.7	1.2241	1.0058
2018-01-27 08:35:00	1.0104	23.0	7.27	26.7	1.2241	1.0058
2018-01-27 08:36:00	1.0111	23.0	7.29	26.7	1.2241	1.0058
2018-01-27 08:37:00	1.0118	23.0	7.25	26.7	1.2241	1.0058
2018-01-27 08:38:00	1.0125	23.0	7.28	26.7	1.2241	1.0058
2018-01-27 08:39:00	1.0132	23.0	7.28	26.6	1.2127	1.0153
2018-01-27 08:40:00	1.0139	23.0	7.26	26.6	1.2127	1.0153
2018-01-27 08:41:00	1.0146	23.0	7.29	26.7	1.2241	1.0058
2018-01-27 08:42:00	1.0153	23.0	7.27	26.7	1.2241	1.0058
2018-01-27 08:43:00	1.016	23.0	7.27	26.7	1.2241	1.0058
2018-01-27 08:44:00	1.0167	23.0	7.29	26.7	1.2241	1.0058
2018-01-27 08:45:00	1.0174	23.0	7.26	26.7	1.2241	1.0058
2018-01-27 08:46:00	1.0181	23.0	7.28	26.7	1.2241	1.0058
2018-01-27 08:47:00	1.0188	23.0	7.28	26.7	1.2241	1.0058
2018-01-27 08:48:00	1.0194	23.0	7.26	26.7	1.2241	1.0058
2018-01-27 08:49:00	1.0201	23.0	7.28	26.7	1.2241	1.0058
2018-01-27 08:50:00	1.0208	23.0	7.27	26.7	1.2241	1.0058
2018-01-27 08:51:00	1.0215	23.0	7.27	26.7	1.2241	1.0058
2018-01-27 08:52:00	1.0222	23.0	7.29	26.7	1.2241	1.0058
2018-01-27 08:53:00	1.0229	23.0	7.26	26.7	1.2241	1.0058
2018-01-27 08:54:00	1.0236	23.0	7.27	26.7	1.2241	1.0058
2018-01-27 08:55:00	1.0243	23.0	7.29	26.7	1.2241	1.0058
2018-01-27 08:56:00	1.025	23.0	7.26	26.6	1.2127	1.0153
2018-01-27 08:57:00	1.0257	23.0	7.28	26.7	1.2241	1.0058
2018-01-27 08:58:00	1.0264	23.0	7.28	26.8	1.2354	0.9965
2018-01-27 08:59:00	1.0271	23.0	7.26	26.8	1.2354	0.9965
2018-01-27 09:00:00	1.0278	23.0	7.29	26.7	1.2241	1.0058
2018-01-27 09:01:00	1.0285	23.0	7.27	26.7	1.2241	1.0058
2018-01-27 09:02:00	1.0292	23.0	7.27	26.7	1.2241	1.0058
2018-01-27 09:03:00	1.0299	23.0	7.29	26.8	1.2354	0.9965
2018-01-27 09:04:00	1.0306	23.0	7.26	26.7	1.2241	1.0058
2018-01-27 09:05:00	1.0312	23.0	7.28	26.7	1.2241	1.0058
2018-01-27 09:06:00	1.0319	23.0	7.28	26.7	1.2241	1.0058
2018-01-27 09:07:00	1.0326	23.0	7.26	26.7	1.2241	1.0058
2018-01-27 09:08:00	1.0333	23.0	7.28	26.7	1.2241	1.0058
2018-01-27 09:09:00	1.034	23.0	7.27	26.7	1.2241	1.0058
2018-01-27 09:10:00	1.0347	23.0	7.27	26.7	1.2241	1.0058
2018-01-27 09:11:00	1.0354	23.0	7.29	26.7	1.2241	1.0058
2018-01-27 09:12:00	1.0361	23.0	7.26	26.8	1.2354	0.9965
2018-01-27 09:13:00	1.0368	23.0	7.27	26.8	1.2354	0.9965
2018-01-27 09:14:00	1.0375	23.0	7.29	26.8	1.2354	0.9965
2018-01-27 09:15:00	1.0382	23.0	7.26	26.7	1.2241	1.0058
2018-01-27 09:16:00	1.0389	23.0	7.28	26.8	1.2354	0.9965
2018-01-27 09:17:00	1.0396	23.0	7.28	26.7	1.2241	1.0058
2018-01-27 09:18:00	1.0403	23.0	7.26	26.8	1.2354	0.9965
2018-01-27 09:19:00	1.041	23.0	7.29	26.8	1.2354	0.9965
2018-01-27 09:20:00	1.0417	23.0	7.27	26.7	1.2241	1.0058
2018-01-27 09:21:00	1.0424	23.0	7.27	26.8	1.2354	0.9965
2018-01-27 09:22:00	1.0431	23.0	7.29	26.7	1.2241	1.0058
2018-01-27 09:23:00	1.0438	23.0	7.26	26.8	1.2354	0.9965
2018-01-27 09:24:00	1.0444	23.0	7.28	26.8	1.2354	0.9965
2018-01-27 09:25:00	1.0451	23.0	7.28	26.8	1.2354	0.9965
2018-01-27 09:26:00	1.0458	23.0	7.26	26.8	1.2354	0.9965
2018-01-27 09:27:00	1.0465	23.0	7.28	26.7	1.2241	1.0058
2018-01-27 09:28:00	1.0472	23.0	7.27	26.8	1.2354	0.9965
2018-01-27 09:29:00	1.0479	23.0	7.27	26.8	1.2354	0.9965
2018-01-27 09:30:00	1.0486	23.0	7.29	26.8	1.2354	0.9965
2018-01-27 09:31:00	1.0493	23.0	7.26	26.8	1.2354	0.9965
2018-01-27 09:32:00	1.05	23.0	7.28	26.8	1.2354	0.9965
2018-01-27 09:33:00	1.0507	23.0	7.28	26.7	1.2241	1.0058
2018-01-27 09:34:00	1.0514	23.0	7.26	26.7	1.2241	1.0058
2018-01-27 09:35:00	1.0521	23.0	7.28	26.8	1.2354	0.9965
2018-01-27 09:36:00	1.0528	23.0	7.28	26.8	1.2354	0.9965
2018-01-27 09:37:00	1.0535	23.0	7.26	26.8	1.2354	0.9965
2018-01-27 09:38:00	1.0542	23.0	7.29	26.8	1.2354	0.9965
2018-01-27 09:39:00	1.0549	23.0	7.26	26.8	1.2354	0.9965
2018-01-27 09:40:00	1.0556	23.0	7.27	26.8	1.2354	0.9965
2018-01-27 09:41:00	1.0562	23.0	7.29	26.9	1.2468	0.9874
2018-01-27 09:42:00	1.0569	23.0	7.26	26.8	1.2354	0.9965
2018-01-27 09:43:00	1.0576	23.0	7.28	26.8	1.2354	0.9965
2018-01-27 09:44:00	1.0583	23.0	7.28	26.9	1.2468	0.9874
2018-01-27 09:45:00	1.059	23.0	7.26	26.8	1.2354	0.9965
2018-01-27 09:46:00	1.0597	23.0	7.29	26.9	1.2468	0.9874
2018-01-27 09:47:00	1.0604	23.0	7.27	26.8	1.2354	0.9965
2018-01-27 09:48:00	1.0611	23.0	7.27	26.8	1.2354	0.9965
2018-01-27 09:49:00	1.0618	23.0	7.29	26.9	1.2468	0.9874
2018-01-27 09:50:00	1.0625	23.0	7.26	26.8	1.2354	0.9965
2018-01-27 09:51:00	1.0632	23.0	7.28	26.8	1.2354	0.9965
2018-01-27 09:52:00	1.0639	23.0	7.28	26.9	1.2468	0.9874
2018-01-27 09:53:00	1.0646	23.0	7.26	26.8	1.2354	0.9965
2018-01-27 09:54:00	1.0653	23.0	7.28	26.8	1.2354	0.9965
2018-01-27 09:55:00	1.066	23.0	7.27	26.9	1.2468	0.9874
2018-01-27 09:56:00	1.0667	23.0	7.27	26.9	1.2468	0.9874
2018-01-27 09:57:00	1.0674	23.0	7.29	26.9	1.2468	0.9874
2018-01-27 09:58:00	1.0681	23.0	7.26	26.8	1.2354	0.9965
2018-01-27 09:59:00	1.0688	23.0	7.28	26.8	1.2354	0.9965
2018-01-27 10:00:00	1.0694	23.0	7.28	26.9	1.2468	0.9874
2018-01-27 10:01:00	1.0701	23.0	7.26	26.9	1.2468	0.9874
2018-01-27 10:02:00	1.0708	23.0	7.28	26.9	1.2468	0.9874
2018-01-27 10:03:00	1.0715	23.0	7.27	26.9	1.2468	0.9874
2018-01-27 10:04:00	1.0722	23.0	7.27	26.9	1.2468	0.9874
2018-01-27 10:05:00	1.0729	23.0	7.29	26.9	1.2468	0.9874
2018-01-27 10:06:00	1.0736	23.0	7.26	26.9	1.2468	0.9874
2018-01-27 10:07:00	1.0743	23.0	7.27	26.9	1.2468	0.9874
2018-01-27 10:08:00	1.075	23.0	7.29	26.9	1.2468	0.9874
2018-01-27 10:09:00	1.0757	23.0	7.26	26.9	1.2468	0.9874
2018-01-27 10:10:00	1.0764	23.0	7.28	26.8	1.2354	0.9965
2018-01-27 10:11:00	1.0771	23.0	7.28	26.9	1.2468	0.9874
2018-01-27 10:12:00	1.0778	23.0	7.26	26.9	1.2468	0.9874
2018-01-27 10:13:00	1.0785	23.0	7.29	26.9	1.2468	0.9874
2018-01-27 10:14:00	1.0792	23.0	7.26	26.9	1.2468	0.9874
2018-01-27 10:15:00	1.0799	23.0	7.27	27.0	1.2582	0.9785
2018-01-27 10:16:00	1.0806	23.0	7.29	26.9	1.2468	0.9874
2018-01-27 10:17:00	1.0812	23.0	7.26	26.9	1.2468	0.9874
2018-01-27 10:18:00	1.0819	23.0	7.28	27.0	1.2582	0.9785
2018-01-27 10:19:00	1.0826	23.0	7.28	26.9	1.2468	0.9874
2018-01-27 10:20:00	1.0833	23.0	7.26	26.9	1.2468	0.9874
2018-01-27 10:21:00	1.084	23.0	7.29	26.9	1.2468	0.9874
2018-01-27 10:22:00	1.0847	23.0	7.27	26.9	1.2468	0.9874
2018-01-27 10:23:00	1.0854	23.0	7.27	26.9	1.2468	0.9874
2018-01-27 10:24:00	1.0861	23.0	7.29	26.9	1.2468	0.9874
2018-01-27 10:25:00	1.0868	23.0	7.26	26.9	1.2468	0.9874
2018-01-27 10:26:00	1.0875	23.0	7.28	26.9	1.2468	0.9874
2018-01-27 10:27:00	1.0882	23.0	7.28	26.9	1.2468	0.9874
2018-01-27 10:28:00	1.0889	23.0	7.26	27.0	1.2582	0.9785
2018-01-27 10:29:00	1.0896	23.0	7.28	27.0	1.2582	0.9785
2018-01-27 10:30:00	1.0903	23.0	7.27	27.0	1.2582	0.9785
2018-01-27 10:31:00	1.091	23.0	7.27	26.9	1.2468	0.9874
2018-01-27 10:32:00	1.0917	23.0	7.29	26.9	1.2468	0.9874
2018-01-27 10:33:00	1.0924	23.0	7.26	26.9	1.2468	0.9874
2018-01-27 10:34:00	1.0931	23.0	7.27	26.9	1.2468	0.9874
2018-01-27 10:35:00	1.0938	23.0	7.29	26.9	1.2468	0.9874
2018-01-27 10:36:00	1.0944	23.0	7.26	27.0	1.2582	0.9785
2018-01-27 10:37:00	1.0951	23.0	7.28	27.0	1.2582	0.9785
2018-01-27 10:38:00	1.0958	23.0	7.28	27.0	1.2582	0.9785
2018-01-27 10:39:00	1.0965	23.0	7.27	26.9	1.2468	0.9874
2018-01-27 10:40:00	1.0972	23.0	7.29	26.9	1.2468	0.9874
2018-01-27 10:41:00	1.0979	23.0	7.26	27.0	1.2582	0.9785
2018-01-27 10:42:00	1.0986	23.0	7.27	26.9	1.2468	0.9874
2018-01-27 10:43:00	1.0993	23.0	7.29	27.0	1.2582	0.9785
2018-01-27 10:44:00	1.1	23.0	7.26	27.1	1.2696	0.9697
2018-01-27 10:45:00	1.1007	23.0	7.28	26.9	1.2468	0.9874
2018-01-27 10:46:00	1.1014	23.0	7.28	27.0	1.2582	0.9785
2018-01-27 10:47:00	1.1021	23.0	7.26	27.0	1.2582	0.9785
2018-01-27 10:48:00	1.1028	23.0	7.29	27.0	1.2582	0.9785
2018-01-27 10:49:00	1.1035	23.0	7.26	27.0	1.2582	0.9785
2018-01-27 10:50:00	1.1042	23.0	7.27	27.0	1.2582	0.9785
2018-01-27 10:51:00	1.1049	23.0	7.29	27.0	1.2582	0.9785
2018-01-27 10:52:00	1.1056	23.0	7.26	26.9	1.2468	0.9874
2018-01-27 10:53:00	1.1062	23.0	7.28	27.0	1.2582	0.9785
2018-01-27 10:54:00	1.1069	23.0	7.28	27.0	1.2582	0.9785
2018-01-27 10:55:00	1.1076	23.0	7.26	27.0	1.2582	0.9785
2018-01-27 10:56:00	1.1083	23.0	7.29	27.1	1.2696	0.9697
2018-01-27 10:57:00	1.109	23.0	7.27	27.0	1.2582	0.9785
2018-01-27 10:58:00	1.1097	23.0	7.27	27.0	1.2582	0.9785
2018-01-27 10:59:00	1.1104	23.0	7.29	27.0	1.2582	0.9785
2018-01-27 11:00:00	1.1111	23.0	7.26	27.0	1.2582	0.9785
2018-01-27 11:01:00	1.1118	23.0	7.28	27.0	1.2582	0.9785
2018-01-27 11:02:00	1.1125	23.0	7.28	27.1	1.2696	0.9697
2018-01-27 11:03:00	1.1132	23.0	7.26	27.1	1.2696	0.9697
2018-01-27 11:04:00	1.1139	23.0	7.28	27.0	1.2582	0.9785
2018-01-27 11:05:00	1.1146	23.0	7.27	27.1	1.2696	0.9697
2018-01-27 11:06:00	1.1153	23.0	7.27	27.1	1.2696	0.9697
2018-01-27 11:07:00	1.116	23.0	7.29	27.0	1.2582	0.9785
2018-01-27 11:08:00	1.1167	23.0	7.26	27.0	1.2582	0.9785
2018-01-27 11:09:00	1.1174	23.0	7.28	27.1	1.2696	0.9697
2018-01-27 11:10:00	1.1181	23.0	7.28	27.0	1.2582	0.9785
2018-01-27 11:11:00	1.1188	23.0	7.26	27.1	1.2696	0.9697
2018-01-27 11:12:00	1.1194	23.0	7.28	27.0	1.2582	0.9785
2018-01-27 11:13:00	1.1201	23.0	7.27	27.1	1.2696	0.9697
2018-01-27 11:14:00	1.1208	23.0	7.27	27.1	1.2696	0.9697
2018-01-27 11:15:00	1.1215	23.0	7.29	27.1	1.2696	0.9697
2018-01-27 11:16:00	1.1222	23.0	7.26	27.1	1.2696	0.9697
2018-01-27 11:17:00	1.1229	23.0	7.28	27.1	1.2696	0.9697
2018-01-27 11:18:00	1.1236	23.0	7.28	27.0	1.2582	0.9785
2018-01-27 11:19:00	1.1243	23.0	7.26	27.1	1.2696	0.9697
2018-01-27 11:20:00	1.125	23.0	7.28	27.0	1.2582	0.9785
2018-01-27 11:21:00	1.1257	23.0	7.27	27.1	1.2696	0.9697
2018-01-27 11:22:00	1.1264	23.0	7.27	27.1	1.2696	0.9697
2018-01-27 11:23:00	1.1271	23.0	7.29	27.1	1.2696	0.9697
2018-01-27 11:24:00	1.1278	23.0	7.26	27.1	1.2696	0.9697
2018-01-27 11:25:00	1.1285	23.0	7.28	27.1	1.2696	0.9697
2018-01-27 11:26:00	1.1292	23.0	7.28	27.1	1.2696	0.9697
2018-01-27 11:27:00	1.1299	23.0	7.26	27.1	1.2696	0.9697
2018-01-27 11:28:00	1.1306	23.0	7.29	27.1	1.2696	0.9697
2018-01-27 11:29:00	1.1312	23.0	7.27	27.2	1.281	0.9611
2018-01-27 11:30:00	1.1319	23.0	7.27	27.1	1.2696	0.9697
2018-01-27 11:31:00	1.1326	23.0	7.29	27.1	1.2696	0.9697
2018-01-27 11:32:00	1.1333	23.0	7.26	27.1	1.2696	0.9697
2018-01-27 11:33:00	1.134	23.0	7.28	27.1	1.2696	0.9697
2018-01-27 11:34:00	1.1347	23.0	7.28	27.1	1.2696	0.9697
2018-01-27 11:35:00	1.1354	23.0	7.27	27.1	1.2696	0.9697
2018-01-27 11:36:00	1.1361	23.0	7.29	27.1	1.2696	0.9697
2018-01-27 11:37:00	1.1368	23.0	7.26	27.2	1.281	0.9611
2018-01-27 11:38:00	1.1375	23.0	7.27	27.1	1.2696	0.9697
2018-01-27 11:39:00	1.1382	23.0	7.29	27.1	1.2696	0.9697
2018-01-27 11:40:00	1.1389	23.0	7.26	27.1	1.2696	0.9697
2018-01-27 11:41:00	1.1396	23.0	7.28	27.1	1.2696	0.9697
2018-01-27 11:42:00	1.1403	23.0	7.27	27.1	1.2696	0.9697
2018-01-27 11:43:00	1.141	23.0	7.27	27.2	1.281	0.9611
2018-01-27 11:44:00	1.1417	23.0	7.29	27.2	1.281	0.9611
2018-01-27 11:45:00	1.1424	23.0	7.26	27.1	1.2696	0.9697
2018-01-27 11:46:00	1.1431	23.0	7.28	27.1	1.2696	0.9697
2018-01-27 11:47:00	1.1438	23.0	7.28	27.2	1.281	0.9611
2018-01-27 11:48:00	1.1444	23.0	7.26	27.1	1.2696	0.9697
2018-01-27 11:49:00	1.1451	23.0	7.28	27.2	1.281	0.9611
2018-01-27 11:50:00	1.1458	23.0	7.27	27.1	1.2696	0.9697
2018-01-27 11:51:00	1.1465	23.0	7.27	27.1	1.2696	0.9697
2018-01-27 11:52:00	1.1472	23.0	7.29	27.1	1.2696	0.9697
2018-01-27 11:53:00	1.1479	23.0	7.26	27.2	1.281	0.9611
2018-01-27 11:54:00	1.1486	23.0	7.28	27.2	1.281	0.9611
2018-01-27 11:55:00	1.1493	23.0	7.28	27.2	1.281	0.9611
2018-01-27 11:56:00	1.15	23.0	7.26	27.1	1.2696	0.9697
2018-01-27 11:57:00	1.1507	23.0	7.29	27.1	1.2696	0.9697
2018-01-27 11:58:00	1.1514	23.0	7.27	27.1	1.2696	0.9697
2018-01-27 11:59:00	1.1521	23.0	7.27	27.2	1.281	0.9611
2018-01-27 12:00:00	1.1528	23.0	7.29	27.1	1.2696	0.9697
2018-01-27 12:01:00	1.1535	23.0	7.26	27.2	1.281	0.9611
2018-01-27 12:02:00	1.1542	23.0	7.28	27.2	1.281	0.9611
2018-01-27 12:03:00	1.1549	23.0	7.28	27.2	1.281	0.9611
2018-01-27 12:04:00	1.1556	23.0	7.27	27.1	1.2696	0.9697
2018-01-27 12:05:00	1.1562	23.0	7.29	27.1	1.2696	0.9697
2018-01-27 12:06:00	1.1569	23.0	7.26	27.2	1.281	0.9611
2018-01-27 12:07:00	1.1576	23.0	7.27	27.2	1.281	0.9611
2018-01-27 12:08:00	1.1583	23.0	7.28	27.2	1.281	0.9611
2018-01-27 12:09:00	1.159	23.0	7.26	27.2	1.281	0.9611
2018-01-27 12:10:00	1.1597	23.0	7.28	27.2	1.281	0.9611
2018-01-27 12:11:00	1.1604	23.0	7.28	27.2	1.281	0.9611
2018-01-27 12:12:00	1.1611	23.0	7.27	27.2	1.281	0.9611
2018-01-27 12:13:00	1.1618	23.0	7.29	27.2	1.281	0.9611
2018-01-27 12:14:00	1.1625	23.0	7.26	27.3	1.2924	0.9526
2018-01-27 12:15:00	1.1632	23.0	7.28	27.2	1.281	0.9611
2018-01-27 12:16:00	1.1639	23.0	7.28	27.2	1.281	0.9611
2018-01-27 12:17:00	1.1646	23.0	7.26	27.2	1.281	0.9611
2018-01-27 12:18:00	1.1653	23.0	7.28	27.2	1.281	0.9611
2018-01-27 12:19:00	1.166	23.0	7.27	27.2	1.281	0.9611
2018-01-27 12:20:00	1.1667	23.0	7.27	27.2	1.281	0.9611
2018-01-27 12:21:00	1.1674	23.0	7.29	27.2	1.281	0.9611
2018-01-27 12:22:00	1.1681	23.0	7.26	27.2	1.281	0.9611
2018-01-27 12:23:00	1.1688	23.0	7.28	27.2	1.281	0.9611
2018-01-27 12:24:00	1.1694	23.0	7.28	27.2	1.281	0.9611
2018-01-27 12:25:00	1.1701	23.0	7.26	27.3	1.2924	0.9526
2018-01-27 12:26:00	1.1708	23.0	7.29	27.2	1.281	0.9611
2018-01-27 12:27:00	1.1715	23.0	7.27	27.3	1.2924	0.9526
2018-01-27 12:28:00	1.1722	23.0	7.27	27.3	1.2924	0.9526
2018-01-27 12:29:00	1.1729	23.0	7.29	27.3	1.2924	0.9526
2018-01-27 12:30:00	1.1736	23.0	7.26	27.2	1.281	0.9611
2018-01-27 12:31:00	1.1743	23.0	7.28	27.2	1.281	0.9611
2018-01-27 12:32:00	1.175	23.0	7.28	27.2	1.281	0.9611
2018-01-27 12:33:00	1.1757	23.0	7.26	27.2	1.281	0.9611
2018-01-27 12:34:00	1.1764	23.0	7.29	27.3	1.2924	0.9526
2018-01-27 12:35:00	1.1771	23.0	7.26	27.2	1.281	0.9611
2018-01-27 12:36:00	1.1778	23.0	7.28	27.3	1.2924	0.9526
2018-01-27 12:37:00	1.1785	23.0	7.29	27.3	1.2924	0.9526
2018-01-27 12:38:00	1.1792	23.0	7.26	27.2	1.281	0.9611
2018-01-27 12:39:00	1.1799	23.0	7.28	27.2	1.281	0.9611
2018-01-27 12:40:00	1.1806	23.0	7.27	27.2	1.281	0.9611
2018-01-27 12:41:00	1.1812	23.0	7.27	27.2	1.281	0.9611
2018-01-27 12:42:00	1.1819	23.0	7.29	27.3	1.2924	0.9526
2018-01-27 12:43:00	1.1826	23.0	7.26	27.2	1.281	0.9611
2018-01-27 12:44:00	1.1833	23.0	7.28	27.2	1.281	0.9611
2018-01-27 12:45:00	1.184	23.0	7.28	27.3	1.2924	0.9526
2018-01-27 12:46:00	1.1847	23.0	7.26	27.3	1.2924	0.9526
2018-01-27 12:47:00	1.1854	23.0	7.29	27.2	1.281	0.9611
2018-01-27 12:48:00	1.1861	23.0	7.27	27.2	1.281	0.9611
2018-01-27 12:49:00	1.1868	23.0	7.27	27.3	1.2924	0.9526
2018-01-27 12:50:00	1.1875	23.0	7.29	27.3	1.2924	0.9526
2018-01-27 12:51:00	1.1882	23.0	7.26	27.3	1.2924	0.9526
2018-01-27 12:52:00	1.1889	23.0	7.28	27.3	1.2924	0.9526
2018-01-27 12:53:00	1.1896	23.0	7.28	27.3	1.2924	0.9526
2018-01-27 12:54:00	1.1903	23.0	7.27	27.3	1.2924	0.9526
2018-01-27 12:55:00	1.191	23.0	7.29	27.3	1.2924	0.9526
2018-01-27 12:56:00	1.1917	23.0	7.26	27.4	1.3038	0.9443
2018-01-27 12:57:00	1.1924	23.0	7.28	27.3	1.2924	0.9526
2018-01-27 12:58:00	1.1931	23.0	7.28	27.3	1.2924	0.9526
2018-01-27 12:59:00	1.1938	23.0	7.26	27.3	1.2924	0.9526
2018-01-27 13:00:00	1.1944	23.0	7.29	27.3	1.2924	0.9526
2018-01-27 13:01:00	1.1951	23.0	7.27	27.3	1.2924	0.9526
2018-01-27 13:02:00	1.1958	23.0	7.27	27.3	1.2924	0.9526
2018-01-27 13:03:00	1.1965	23.0	7.29	27.3	1.2924	0.9526
2018-01-27 13:04:00	1.1972	23.0	7.26	27.3	1.2924	0.9526
2018-01-27 13:05:00	1.1979	23.0	7.28	27.2	1.281	0.9611
2018-01-27 13:06:00	1.1986	23.0	7.28	27.3	1.2924	0.9526
2018-01-27 13:07:00	1.1993	23.0	7.27	27.3	1.2924	0.9526
2018-01-27 13:08:00	1.2	23.0	7.29	27.3	1.2924	0.9526
2018-01-27 13:09:00	1.2007	23.0	7.26	27.3	1.2924	0.9526
2018-01-27 13:10:00	1.2014	23.0	7.28	27.3	1.2924	0.9526
2018-01-27 13:11:00	1.2021	23.0	7.28	27.3	1.2924	0.9526
2018-01-27 13:12:00	1.2028	23.0	7.26	27.4	1.3038	0.9443
2018-01-27 13:13:00	1.2035	23.0	7.28	27.4	1.3038	0.9443
2018-01-27 13:14:00	1.2042	23.0	7.27	27.3	1.2924	0.9526
2018-01-27 13:15:00	1.2049	23.0	7.27	27.3	1.2924	0.9526
2018-01-27 13:16:00	1.2056	23.0	7.29	27.3	1.2924	0.9526
2018-01-27 13:17:00	1.2062	23.0	7.26	27.3	1.2924	0.9526
2018-01-27 13:18:00	1.2069	23.0	7.28	27.3	1.2924	0.9526
2018-01-27 13:19:00	1.2076	23.0	7.28	27.3	1.2924	0.9526
2018-01-27 13:20:00	1.2083	23.0	7.27	27.3	1.2924	0.9526
2018-01-27 13:21:00	1.209	23.0	7.29	27.3	1.2924	0.9526
2018-01-27 13:22:00	1.2097	23.0	7.26	27.3	1.2924	0.9526
2018-01-27 13:23:00	1.2104	23.0	7.28	27.3	1.2924	0.9526
2018-01-27 13:24:00	1.2111	23.0	7.28	27.3	1.2924	0.9526
2018-01-27 13:25:00	1.2118	23.0	7.26	27.3	1.2924	0.9526
2018-01-27 13:26:00	1.2125	23.0	7.29	27.4	1.3038	0.9443
2018-01-27 13:27:00	1.2132	23.0	7.27	27.4	1.3038	0.9443
2018-01-27 13:28:00	1.2139	23.0	7.27	27.3	1.2924	0.9526
2018-01-27 13:29:00	1.2146	23.0	7.29	27.3	1.2924	0.9526
2018-01-27 13:30:00	1.2153	23.0	7.26	27.4	1.3038	0.9443
2018-01-27 13:31:00	1.216	23.0	7.28	27.3	1.2924	0.9526
2018-01-27 13:32:00	1.2167	23.0	7.28	27.3	1.2924	0.9526
2018-01-27 13:33:00	1.2174	23.0	7.27	27.4	1.3038	0.9443
2018-01-27 13:34:00	1.2181	23.0	7.29	27.4	1.3038	0.9443
2018-01-27 13:35:00	1.2188	23.0	7.26	27.4	1.3038	0.9443
2018-01-27 13:36:00	1.2194	23.0	7.28	27.4	1.3038	0.9443
2018-01-27 13:37:00	1.2201	23.0	7.28	27.4	1.3038	0.9443
2018-01-27 13:38:00	1.2208	23.0	7.26	27.4	1.3038	0.9443
2018-01-27 13:39:00	1.2215	23.0	7.29	27.4	1.3038	0.9443
2018-01-27 13:40:00	1.2222	23.0	7.27	27.4	1.3038	0.9443
2018-01-27 13:41:00	1.2229	23.0	7.27	27.4	1.3038	0.9443
2018-01-27 13:42:00	1.2236	23.0	7.29	27.4	1.3038	0.9443
2018-01-27 13:43:00	1.2243	23.0	7.26	27.4	1.3038	0.9443
2018-01-27 13:44:00	1.225	23.0	7.28	27.4	1.3038	0.9443
2018-01-27 13:45:00	1.2257	23.0	7.28	27.4	1.3038	0.9443
2018-01-27 13:46:00	1.2264	23.0	7.27	27.4	1.3038	0.9443
2018-01-27 13:47:00	1.2271	23.0	7.29	27.3	1.2924	0.9526
2018-01-27 13:48:00	1.2278	23.0	7.26	27.4	1.3038	0.9443
2018-01-27 13:49:00	1.2285	23.0	7.28	27.5	1.3151	0.9361
2018-01-27 13:50:00	1.2292	23.0	7.28	27.4	1.3038	0.9443
2018-01-27 13:51:00	1.2299	23.0	7.27	27.5	1.3151	0.9361
2018-01-27 13:52:00	1.2306	23.0	7.29	27.4	1.3038	0.9443
2018-01-27 13:53:00	1.2312	23.0	7.27	27.3	1.2924	0.9526
2018-01-27 13:54:00	1.2319	23.0	7.28	27.4	1.3038	0.9443
2018-01-27 13:55:00	1.2326	23.0	7.29	27.4	1.3038	0.9443
2018-01-27 13:56:00	1.2333	23.0	7.26	27.5	1.3151	0.9361
2018-01-27 13:57:00	1.234	23.0	7.29	27.5	1.3151	0.9361
2018-01-27 13:58:00	1.2347	23.0	7.27	27.4	1.3038	0.9443
2018-01-27 13:59:00	1.2354	23.0	7.27	27.4	1.3038	0.9443
2018-01-27 14:00:00	1.2361	23.0	7.29	27.4	1.3038	0.9443
2018-01-27 14:01:00	1.2368	23.0	7.26	27.4	1.3038	0.9443
2018-01-27 14:02:00	1.2375	23.0	7.28	27.5	1.3151	0.9361
2018-01-27 14:03:00	1.2382	23.0	7.28	27.4	1.3038	0.9443
2018-01-27 14:04:00	1.2389	23.0	7.27	27.5	1.3151	0.9361
2018-01-27 14:05:00	1.2396	23.0	7.29	27.4	1.3038	0.9443
2018-01-27 14:06:00	1.2403	23.0	7.26	27.5	1.3151	0.9361
2018-01-27 14:07:00	1.241	23.0	7.28	27.4	1.3038	0.9443
2018-01-27 14:08:00	1.2417	23.0	7.28	27.4	1.3038	0.9443
2018-01-27 14:09:00	1.2424	23.0	7.27	27.5	1.3151	0.9361
2018-01-27 14:10:00	1.2431	23.0	7.29	27.5	1.3151	0.9361
2018-01-27 14:11:00	1.2438	23.0	7.27	27.5	1.3151	0.9361
2018-01-27 14:12:00	1.2444	23.0	7.28	27.4	1.3038	0.9443
2018-01-27 14:13:00	1.2451	23.0	7.29	27.4	1.3038	0.9443
2018-01-27 14:14:00	1.2458	23.0	7.26	27.4	1.3038	0.9443
2018-01-27 14:15:00	1.2465	23.0	7.29	27.4	1.3038	0.9443
2018-01-27 14:16:00	1.2472	23.0	7.27	27.5	1.3151	0.9361
2018-01-27 14:17:00	1.2479	23.0	7.27	27.5	1.3151	0.9361
2018-01-27 14:18:00	1.2486	23.0	7.29	27.5	1.3151	0.9361
2018-01-27 14:19:00	1.2493	23.0	7.26	27.5	1.3151	0.9361
2018-01-27 14:20:00	1.25	23.0	7.28	27.5	1.3151	0.9361
2018-01-27 14:21:00	1.2507	23.0	7.28	27.5	1.3151	0.9361
2018-01-27 14:22:00	1.2514	23.0	7.27	27.4	1.3038	0.9443
2018-01-27 14:23:00	1.2521	23.0	7.29	27.5	1.3151	0.9361
2018-01-27 14:24:00	1.2528	23.0	7.27	27.5	1.3151	0.9361
2018-01-27 14:25:00	1.2535	23.0	7.28	27.4	1.3038	0.9443
2018-01-27 14:26:00	1.2542	23.0	7.28	27.5	1.3151	0.9361
2018-01-27 14:27:00	1.2549	23.0	7.26	27.5	1.3151	0.9361
2018-01-27 14:28:00	1.2556	23.0	7.29	27.5	1.3151	0.9361
2018-01-27 14:29:00	1.2562	23.0	7.27	27.4	1.3038	0.9443
2018-01-27 14:30:00	1.2569	23.0	7.27	27.5	1.3151	0.9361
2018-01-27 14:31:00	1.2576	23.0	7.29	27.5	1.3151	0.9361
2018-01-27 14:32:00	1.2583	23.0	7.26	27.5	1.3151	0.9361
2018-01-27 14:33:00	1.259	23.1	7.28	27.4	1.3038	0.9443
2018-01-27 14:34:00	1.2597	23.0	7.27	27.5	1.3151	0.9361
2018-01-27 14:35:00	1.2604	23.0	7.27	27.5	1.3151	0.9361
2018-01-27 14:36:00	1.2611	23.1	7.29	27.5	1.3151	0.9361
2018-01-27 14:37:00	1.2618	23.0	7.26	27.5	1.3151	0.9361
2018-01-27 14:38:00	1.2625	23.1	7.28	27.5	1.3151	0.9361
2018-01-27 14:39:00	1.2632	23.1	7.28	27.5	1.3151	0.9361
2018-01-27 14:40:00	1.2639	23.1	7.27	27.6	1.3265	0.9281
2018-01-27 14:41:00	1.2646	23.0	7.29	27.5	1.3151	0.9361
2018-01-27 14:42:00	1.2653	23.1	7.26	27.5	1.3151	0.9361
2018-01-27 14:43:00	1.266	23.1	7.28	27.6	1.3265	0.9281
2018-01-27 14:44:00	1.2667	23.1	7.28	27.5	1.3151	0.9361
2018-01-27 14:45:00	1.2674	23.1	7.27	27.5	1.3151	0.9361
2018-01-27 14:46:00	1.2681	23.1	7.29	27.6	1.3265	0.9281
2018-01-27 14:47:00	1.2688	23.0	7.27	27.5	1.3151	0.9361
2018-01-27 14:48:00	1.2694	23.1	7.28	27.6	1.3265	0.9281
2018-01-27 14:49:00	1.2701	23.1	7.29	27.5	1.3151	0.9361
2018-01-27 14:50:00	1.2708	23.1	7.26	27.6	1.3265	0.9281
2018-01-27 14:51:00	1.2715	23.1	7.28	27.6	1.3265	0.9281
2018-01-27 14:52:00	1.2722	23.1	7.27	27.5	1.3151	0.9361
2018-01-27 14:53:00	1.2729	23.1	7.27	27.5	1.3151	0.9361
2018-01-27 14:54:00	1.2736	23.1	7.29	27.5	1.3151	0.9361
2018-01-27 14:55:00	1.2743	23.1	7.26	27.6	1.3265	0.9281
2018-01-27 14:56:00	1.275	23.1	7.28	27.5	1.3151	0.9361
2018-01-27 14:57:00	1.2757	23.1	7.28	27.6	1.3265	0.9281
2018-01-27 14:58:00	1.2764	23.1	7.27	27.6	1.3265	0.9281
2018-01-27 14:59:00	1.2771	23.1	7.29	27.5	1.3151	0.9361
2018-01-27 15:00:00	1.2778	23.1	7.26	27.6	1.3265	0.9281
2018-01-27 15:01:00	1.2785	23.1	7.28	27.5	1.3151	0.9361
2018-01-27 15:02:00	1.2792	23.1	7.28	27.5	1.3151	0.9361
2018-01-27 15:03:00	1.2799	23.1	7.27	27.6	1.3265	0.9281
2018-01-27 15:04:00	1.2806	23.1	7.29	27.5	1.3151	0.9361
2018-01-27 15:05:00	1.2812	23.1	7.26	27.6	1.3265	0.9281
2018-01-27 15:06:00	1.2819	23.1	7.28	27.5	1.3151	0.9361
2018-01-27 15:07:00	1.2826	23.1	7.28	27.5	1.3151	0.9361
2018-01-27 15:08:00	1.2833	23.1	7.27	27.5	1.3151	0.9361
2018-01-27 15:09:00	1.284	23.1	7.29	27.5	1.3151	0.9361
2018-01-27 15:10:00	1.2847	23.1	7.26	27.6	1.3265	0.9281
2018-01-27 15:11:00	1.2854	23.1	7.28	27.6	1.3265	0.9281
2018-01-27 15:12:00	1.2861	23.1	7.28	27.6	1.3265	0.9281
2018-01-27 15:13:00	1.2868	23.1	7.27	27.6	1.3265	0.9281
2018-01-27 15:14:00	1.2875	23.1	7.29	27.6	1.3265	0.9281
2018-01-27 15:15:00	1.2882	23.1	7.27	27.6	1.3265	0.9281
2018-01-27 15:16:00	1.2889	23.1	7.28	27.5	1.3151	0.9361
2018-01-27 15:17:00	1.2896	23.1	7.28	27.6	1.3265	0.9281
2018-01-27 15:18:00	1.2903	23.1	7.27	27.6	1.3265	0.9281
2018-01-27 15:19:00	1.291	23.1	7.29	27.5	1.3151	0.9361
2018-01-27 15:20:00	1.2917	23.1	7.27	27.6	1.3265	0.9281
2018-01-27 15:21:00	1.2924	23.1	7.27	27.6	1.3265	0.9281
2018-01-27 15:22:00	1.2931	23.1	7.29	27.6	1.3265	0.9281
2018-01-27 15:23:00	1.2938	23.1	7.26	27.7	1.3379	0.9202
2018-01-27 15:24:00	1.2944	23.1	7.28	27.6	1.3265	0.9281
2018-01-27 15:25:00	1.2951	23.1	7.27	27.6	1.3265	0.9281
2018-01-27 15:26:00	1.2958	23.1	7.27	27.6	1.3265	0.9281
2018-01-27 15:27:00	1.2965	23.1	7.29	27.6	1.3265	0.9281
2018-01-27 15:28:00	1.2972	23.1	7.26	27.6	1.3265	0.9281
2018-01-27 15:29:00	1.2979	23.1	7.28	27.6	1.3265	0.9281
2018-01-27 15:30:00	1.2986	23.1	7.28	27.6	1.3265	0.9281
2018-01-27 15:31:00	1.2993	23.1	7.27	27.6	1.3265	0.9281
2018-01-27 15:32:00	1.3	23.1	7.29	27.6	1.3265	0.9281
2018-01-27 15:33:00	1.3007	23.1	7.27	27.6	1.3265	0.9281
2018-01-27 15:34:00	1.3014	23.1	7.28	27.6	1.3265	0.9281
2018-01-27 15:35:00	1.3021	23.1	7.29	27.6	1.3265	0.9281
2018-01-27 15:36:00	1.3028	23.1	7.26	27.6	1.3265	0.9281
2018-01-27 15:37:00	1.3035	23.1	7.29	27.6	1.3265	0.9281
2018-01-27 15:38:00	1.3042	23.1	7.27	27.7	1.3379	0.9202
2018-01-27 15:39:00	1.3049	23.1	7.27	27.6	1.3265	0.9281
2018-01-27 15:40:00	1.3056	23.1	7.29	27.6	1.3265	0.9281
2018-01-27 15:41:00	1.3062	23.1	7.26	27.7	1.3379	0.9202
2018-01-27 15:42:00	1.3069	23.1	7.28	27.7	1.3379	0.9202
2018-01-27 15:43:00	1.3076	23.1	7.28	27.6	1.3265	0.9281
2018-01-27 15:44:00	1.3083	23.1	7.27	27.6	1.3265	0.9281
2018-01-27 15:45:00	1.309	23.1	7.29	27.6	1.3265	0.9281
2018-01-27 15:46:00	1.3097	23.1	7.26	27.6	1.3265	0.9281
2018-01-27 15:47:00	1.3104	23.1	7.28	27.6	1.3265	0.9281
2018-01-27 15:48:00	1.3111	23.1	7.28	27.7	1.3379	0.9202
2018-01-27 15:49:00	1.3118	23.1	7.27	27.8	1.3493	0.9124
2018-01-27 15:50:00	1.3125	23.1	7.29	27.7	1.3379	0.9202
2018-01-27 15:51:00	1.3132	23.1	7.27	27.7	1.3379	0.9202
2018-01-27 15:52:00	1.3139	23.1	7.28	27.6	1.3265	0.9281
2018-01-27 15:53:00	1.3146	23.1	7.29	27.6	1.3265	0.9281
2018-01-27 15:54:00	1.3153	23.1	7.26	27.6	1.3265	0.9281
2018-01-27 15:55:00	1.316	23.1	7.28	27.7	1.3379	0.9202
2018-01-27 15:56:00	1.3167	23.1	7.27	27.6	1.3265	0.9281
2018-01-27 15:57:00	1.3174	23.1	7.27	27.7	1.3379	0.9202
2018-01-27 15:58:00	1.3181	23.1	7.29	27.7	1.3379	0.9202
2018-01-27 15:59:00	1.3188	23.1	7.26	27.7	1.3379	0.9202
2018-01-27 16:00:00	1.3194	23.1	7.28	27.7	1.3379	0.9202
2018-01-27 16:01:00	1.3201	23.1	7.28	27.7	1.3379	0.9202
2018-01-27 16:02:00	1.3208	23.1	7.27	27.7	1.3379	0.9202
2018-01-27 16:03:00	1.3215	23.1	7.29	27.7	1.3379	0.9202
2018-01-27 16:04:00	1.3222	23.1	7.26	27.7	1.3379	0.9202
2018-01-27 16:05:00	1.3229	23.1	7.28	27.7	1.3379	0.9202
2018-01-27 16:06:00	1.3236	23.1	7.28	27.7	1.3379	0.9202
2018-01-27 16:07:00	1.3243	23.1	7.27	27.6	1.3265	0.9281
2018-01-27 16:08:00	1.325	23.1	7.29	27.7	1.3379	0.9202
2018-01-27 16:09:00	1.3257	23.1	7.27	27.7	1.3379	0.9202
2018-01-27 16:10:00	1.3264	23.1	7.28	27.7	1.3379	0.9202
2018-01-27 16:11:00	1.3271	23.1	7.29	27.7	1.3379	0.9202
2018-01-27 16:12:00	1.3278	23.1	7.26	27.7	1.3379	0.9202
2018-01-27 16:13:00	1.3285	23.1	7.28	27.7	1.3379	0.9202
2018-01-27 16:14:00	1.3292	23.1	7.27	27.8	1.3493	0.9124
2018-01-27 16:15:00	1.3299	23.1	7.27	27.7	1.3379	0.9202
2018-01-27 16:16:00	1.3306	23.1	7.29	27.7	1.3379	0.9202
2018-01-27 16:17:00	1.3312	23.1	7.26	27.8	1.3493	0.9124
2018-01-27 16:18:00	1.3319	23.1	7.28	27.6	1.3265	0.9281
2018-01-27 16:19:00	1.3326	23.1	7.28	27.8	1.3493	0.9124
2018-01-27 16:20:00	1.3333	23.1	7.27	27.7	1.3379	0.9202
2018-01-27 16:21:00	1.334	23.1	7.29	27.7	1.3379	0.9202
2018-01-27 16:22:00	1.3347	23.1	7.26	27.8	1.3493	0.9124
2018-01-27 16:23:00	1.3354	23.1	7.28	27.7	1.3379	0.9202
2018-01-27 16:24:00	1.3361	23.1	7.28	27.7	1.3379	0.9202
2018-01-27 16:25:00	1.3368	23.1	7.27	27.8	1.3493	0.9124
2018-01-27 16:26:00	1.3375	23.1	7.29	27.7	1.3379	0.9202
2018-01-27 16:27:00	1.3382	23.1	7.27	27.8	1.3493	0.9124
2018-01-27 16:28:00	1.3389	23.1	7.28	27.8	1.3493	0.9124
2018-01-27 16:29:00	1.3396	23.1	7.29	27.8	1.3493	0.9124
2018-01-27 16:30:00	1.3403	23.1	7.26	27.7	1.3379	0.9202
2018-01-27 16:31:00	1.341	23.1	7.29	27.8	1.3493	0.9124
2018-01-27 16:32:00	1.3417	23.1	7.27	27.7	1.3379	0.9202
2018-01-27 16:33:00	1.3424	23.1	7.27	27.8	1.3493	0.9124
2018-01-27 16:34:00	1.3431	23.1	7.29	27.8	1.3493	0.9124
2018-01-27 16:35:00	1.3438	23.1	7.26	27.8	1.3493	0.9124
2018-01-27 16:36:00	1.3444	23.1	7.28	27.7	1.3379	0.9202
2018-01-27 16:37:00	1.3451	23.1	7.28	27.8	1.3493	0.9124
2018-01-27 16:38:00	1.3458	23.1	7.27	27.8	1.3493	0.9124
2018-01-27 16:39:00	1.3465	23.1	7.29	27.7	1.3379	0.9202
2018-01-27 16:40:00	1.3472	23.1	7.26	27.7	1.3379	0.9202
2018-01-27 16:41:00	1.3479	23.1	7.28	27.7	1.3379	0.9202
2018-01-27 16:42:00	1.3486	23.1	7.28	27.7	1.3379	0.9202
2018-01-27 16:43:00	1.3493	23.1	7.27	27.8	1.3493	0.9124
2018-01-27 16:44:00	1.35	23.1	7.29	27.8	1.3493	0.9124
2018-01-27 16:45:00	1.3507	23.1	7.27	27.8	1.3493	0.9124
2018-01-27 16:46:00	1.3514	23.1	7.28	27.7	1.3379	0.9202
2018-01-27 16:47:00	1.3521	23.1	7.28	27.8	1.3493	0.9124
2018-01-27 16:48:00	1.3528	23.1	7.27	27.7	1.3379	0.9202
2018-01-27 16:49:00	1.3535	23.1	7.29	27.8	1.3493	0.9124
2018-01-27 16:50:00	1.3542	23.1	7.27	27.8	1.3493	0.9124
2018-01-27 16:51:00	1.3549	23.1	7.28	27.8	1.3493	0.9124
2018-01-27 16:52:00	1.3556	23.1	7.29	27.8	1.3493	0.9124
2018-01-27 16:53:00	1.3562	23.1	7.26	27.9	1.3607	0.9048
2018-01-27 16:54:00	1.3569	23.1	7.28	27.8	1.3493	0.9124
2018-01-27 16:55:00	1.3576	23.1	7.28	27.8	1.3493	0.9124
2018-01-27 16:56:00	1.3583	23.1	7.27	27.8	1.3493	0.9124
2018-01-27 16:57:00	1.359	23.1	7.29	27.8	1.3493	0.9124
2018-01-27 16:58:00	1.3597	23.1	7.26	27.9	1.3607	0.9048
2018-01-27 16:59:00	1.3604	23.1	7.28	27.8	1.3493	0.9124
2018-01-27 17:00:00	1.3611	23.1	7.28	27.8	1.3493	0.9124
2018-01-27 17:01:00	1.3618	23.1	7.27	27.8	1.3493	0.9124
2018-01-27 17:02:00	1.3625	23.1	7.29	27.8	1.3493	0.9124
2018-01-27 17:03:00	1.3632	23.1	7.26	27.8	1.3493	0.9124
2018-01-27 17:04:00	1.3639	23.1	7.28	27.9	1.3607	0.9048
2018-01-27 17:05:00	1.3646	23.1	7.28	27.8	1.3493	0.9124
2018-01-27 17:06:00	1.3653	23.1	7.27	27.8	1.3493	0.9124
2018-01-27 17:07:00	1.366	23.1	7.29	27.8	1.3493	0.9124
2018-01-27 17:08:00	1.3667	23.1	7.27	27.8	1.3493	0.9124
2018-01-27 17:09:00	1.3674	23.1	7.28	27.8	1.3493	0.9124
2018-01-27 17:10:00	1.3681	23.1	7.29	27.8	1.3493	0.9124
2018-01-27 17:11:00	1.3688	23.0	7.27	27.8	1.3493	0.9124
2018-01-27 17:12:00	1.3694	23.0	7.29	27.9	1.3607	0.9048
2018-01-27 17:13:00	1.3701	23.1	7.27	27.8	1.3493	0.9124
2018-01-27 17:14:00	1.3708	23.1	7.27	27.8	1.3493	0.9124
2018-01-27 17:15:00	1.3715	23.1	7.29	27.9	1.3607	0.9048
2018-01-27 17:16:00	1.3722	23.1	7.26	27.9	1.3607	0.9048
2018-01-27 17:17:00	1.3729	23.1	7.28	27.8	1.3493	0.9124
2018-01-27 17:18:00	1.3736	23.1	7.28	27.8	1.3493	0.9124
2018-01-27 17:19:00	1.3743	23.0	7.27	27.9	1.3607	0.9048
2018-01-27 17:20:00	1.375	23.1	7.29	27.9	1.3607	0.9048
2018-01-27 17:21:00	1.3757	23.0	7.26	27.9	1.3607	0.9048
2018-01-27 17:22:00	1.3764	23.0	7.28	27.9	1.3607	0.9048
2018-01-27 17:23:00	1.3771	23.0	7.28	27.9	1.3607	0.9048
2018-01-27 17:24:00	1.3778	23.1	7.27	27.9	1.3607	0.9048
2018-01-27 17:25:00	1.3785	23.0	7.29	27.8	1.3493	0.9124
2018-01-27 17:26:00	1.3792	23.0	7.27	27.9	1.3607	0.9048
2018-01-27 17:27:00	1.3799	23.0	7.28	27.9	1.3607	0.9048
2018-01-27 17:28:00	1.3806	23.0	7.28	27.9	1.3607	0.9048
2018-01-27 17:29:00	1.3812	23.0	7.27	27.9	1.3607	0.9048
2018-01-27 17:30:00	1.3819	23.0	7.29	27.9	1.3607	0.9048
2018-01-27 17:31:00	1.3826	23.0	7.27	27.9	1.3607	0.9048
2018-01-27 17:32:00	1.3833	23.0	7.28	27.9	1.3607	0.9048
2018-01-27 17:33:00	1.384	23.1	7.28	27.9	1.3607	0.9048
2018-01-27 17:34:00	1.3847	23.1	7.27	27.9	1.3607	0.9048
2018-01-27 17:35:00	1.3854	23.0	7.29	27.9	1.3607	0.9048
2018-01-27 17:36:00	1.3861	23.0	7.27	27.9	1.3607	0.9048
2018-01-27 17:37:00	1.3868	23.0	7.28	27.9	1.3607	0.9048
2018-01-27 17:38:00	1.3875	23.0	7.29	27.9	1.3607	0.9048
[truncated: 2,302 more rows]
