# Supplementary material for: Experimental and Model-Based Analysis to Optimize Microalgal Biomass Productivity in a Pilot-Scale Tubular Photobioreactor
Source: Front Bioeng Biotechnol. 2020 May 13;8:453. doi: 10.3389/fbioe.2020.00453 (PMC7247861; doi:10.3389/fbioe.2020.00453)
Supplement: Supplementary file 1 [file Data_Sheet_1.ZIP › suppl_data/raw_data/suppl_data_raw_exp_no_5.txt]

datetime	time	temp	pH	OD_NIR	cX	qph
2018-02-02 08:10:00	0.0	22.5	7.26	24.2	0.8133	1.5138
2018-02-02 08:11:00	0.0007	22.4	7.28	24.3	0.8243	1.4935
2018-02-02 08:12:00	0.0014	22.4	7.27	24.3	0.8243	1.4935
2018-02-02 08:13:00	0.0021	22.3	7.24	24.4	0.8354	1.4737
2018-02-02 08:14:00	0.0028	22.3	7.26	24.3	0.8243	1.4935
2018-02-02 08:15:00	0.0035	22.3	7.29	24.4	0.8354	1.4737
2018-02-02 08:16:00	0.0042	22.2	7.25	24.3	0.8243	1.4935
2018-02-02 08:17:00	0.0049	22.2	7.25	24.3	0.8243	1.4935
2018-02-02 08:18:00	0.0056	22.2	7.27	24.3	0.8243	1.4935
2018-02-02 08:19:00	0.0062	22.1	7.29	24.3	0.8243	1.4935
2018-02-02 08:20:00	0.0069	22.1	7.23	24.4	0.8354	1.4737
2018-02-02 08:21:00	0.0076	22.1	7.25	24.4	0.8354	1.4737
2018-02-02 08:22:00	0.0083	22.1	7.28	24.4	0.8354	1.4737
2018-02-02 08:23:00	0.009	22.1	7.27	24.4	0.8354	1.4737
2018-02-02 08:24:00	0.0097	22.0	7.24	24.4	0.8354	1.4737
2018-02-02 08:25:00	0.0104	22.0	7.26	24.4	0.8354	1.4737
2018-02-02 08:26:00	0.0111	22.0	7.28	24.5	0.8465	1.4545
2018-02-02 08:27:00	0.0118	22.0	7.26	24.4	0.8354	1.4737
2018-02-02 08:28:00	0.0125	22.0	7.24	24.4	0.8354	1.4737
2018-02-02 08:29:00	0.0132	22.0	7.27	24.4	0.8354	1.4737
2018-02-02 08:30:00	0.0139	22.0	7.29	24.4	0.8354	1.4737
2018-02-02 08:31:00	0.0146	22.0	7.25	24.4	0.8354	1.4737
2018-02-02 08:32:00	0.0153	22.0	7.25	24.4	0.8354	1.4737
2018-02-02 08:33:00	0.016	22.0	7.27	24.4	0.8354	1.4737
2018-02-02 08:34:00	0.0167	22.0	7.29	24.3	0.8243	1.4935
2018-02-02 08:35:00	0.0174	21.9	7.23	24.4	0.8354	1.4737
2018-02-02 08:36:00	0.0181	21.9	7.25	24.4	0.8354	1.4737
2018-02-02 08:37:00	0.0188	21.9	7.28	24.4	0.8354	1.4737
2018-02-02 08:38:00	0.0194	21.9	7.28	24.5	0.8465	1.4545
2018-02-02 08:39:00	0.0201	21.9	7.24	24.5	0.8465	1.4545
2018-02-02 08:40:00	0.0208	21.9	7.26	24.5	0.8465	1.4545
2018-02-02 08:41:00	0.0215	21.9	7.28	24.4	0.8354	1.4737
2018-02-02 08:42:00	0.0222	21.9	7.26	24.4	0.8354	1.4737
2018-02-02 08:43:00	0.0229	21.9	7.24	24.4	0.8354	1.4737
2018-02-02 08:44:00	0.0236	21.9	7.27	24.4	0.8354	1.4737
2018-02-02 08:45:00	0.0243	21.9	7.29	24.4	0.8354	1.4737
2018-02-02 08:46:00	0.025	21.9	7.24	24.4	0.8354	1.4737
2018-02-02 08:47:00	0.0257	21.9	7.25	24.4	0.8354	1.4737
2018-02-02 08:48:00	0.0264	21.9	7.27	24.5	0.8465	1.4545
2018-02-02 08:49:00	0.0271	21.9	7.29	24.4	0.8354	1.4737
2018-02-02 08:50:00	0.0278	21.9	7.23	24.4	0.8354	1.4737
2018-02-02 08:51:00	0.0285	21.9	7.26	24.4	0.8354	1.4737
2018-02-02 08:52:00	0.0292	21.9	7.28	24.4	0.8354	1.4737
2018-02-02 08:53:00	0.0299	21.9	7.27	24.4	0.8354	1.4737
2018-02-02 08:54:00	0.0306	21.9	7.24	24.4	0.8354	1.4737
2018-02-02 08:55:00	0.0312	21.9	7.26	24.5	0.8465	1.4545
2018-02-02 08:56:00	0.0319	21.9	7.28	24.4	0.8354	1.4737
2018-02-02 08:57:00	0.0326	21.9	7.25	24.4	0.8354	1.4737
2018-02-02 08:58:00	0.0333	21.9	7.25	24.4	0.8354	1.4737
2018-02-02 08:59:00	0.034	21.9	7.27	24.4	0.8354	1.4737
2018-02-02 09:00:00	0.0347	21.9	7.29	24.4	0.8354	1.4737
2018-02-02 09:01:00	0.0354	21.9	7.24	24.5	0.8465	1.4545
2018-02-02 09:02:00	0.0361	21.9	7.25	24.4	0.8354	1.4737
2018-02-02 09:03:00	0.0368	21.9	7.28	24.4	0.8354	1.4737
2018-02-02 09:04:00	0.0375	21.9	7.27	24.4	0.8354	1.4737
2018-02-02 09:05:00	0.0382	21.9	7.24	24.5	0.8465	1.4545
2018-02-02 09:06:00	0.0389	21.9	7.26	24.4	0.8354	1.4737
2018-02-02 09:07:00	0.0396	21.9	7.28	24.5	0.8465	1.4545
2018-02-02 09:08:00	0.0403	21.9	7.25	24.5	0.8465	1.4545
2018-02-02 09:09:00	0.041	21.9	7.25	24.4	0.8354	1.4737
2018-02-02 09:10:00	0.0417	22.0	7.27	24.4	0.8354	1.4737
2018-02-02 09:11:00	0.0424	21.9	7.29	24.6	0.8575	1.4357
2018-02-02 09:12:00	0.0431	22.0	7.23	24.5	0.8465	1.4545
2018-02-02 09:13:00	0.0438	22.0	7.26	24.5	0.8465	1.4545
2018-02-02 09:14:00	0.0444	22.0	7.28	24.6	0.8575	1.4357
2018-02-02 09:15:00	0.0451	22.0	7.26	24.5	0.8465	1.4545
2018-02-02 09:16:00	0.0458	22.0	7.24	24.5	0.8465	1.4545
2018-02-02 09:17:00	0.0465	22.0	7.27	24.5	0.8465	1.4545
2018-02-02 09:18:00	0.0472	22.0	7.29	24.5	0.8465	1.4545
2018-02-02 09:19:00	0.0479	22.0	7.23	24.6	0.8575	1.4357
2018-02-02 09:20:00	0.0486	22.0	7.26	24.5	0.8465	1.4545
2018-02-02 09:21:00	0.0493	22.0	7.28	24.5	0.8465	1.4545
2018-02-02 09:22:00	0.05	22.0	7.26	24.5	0.8465	1.4545
2018-02-02 09:23:00	0.0507	22.0	7.25	24.5	0.8465	1.4545
2018-02-02 09:24:00	0.0514	22.0	7.27	24.5	0.8465	1.4545
2018-02-02 09:25:00	0.0521	22.0	7.28	24.5	0.8465	1.4545
2018-02-02 09:26:00	0.0528	22.0	7.24	24.5	0.8465	1.4545
2018-02-02 09:27:00	0.0535	22.0	7.26	24.5	0.8465	1.4545
2018-02-02 09:28:00	0.0542	22.0	7.29	24.5	0.8465	1.4545
2018-02-02 09:29:00	0.0549	22.0	7.25	24.6	0.8575	1.4357
2018-02-02 09:30:00	0.0556	22.0	7.25	24.5	0.8465	1.4545
2018-02-02 09:31:00	0.0562	22.0	7.27	24.5	0.8465	1.4545
2018-02-02 09:32:00	0.0569	22.0	7.28	24.5	0.8465	1.4545
2018-02-02 09:33:00	0.0576	22.0	7.24	24.4	0.8354	1.4737
2018-02-02 09:34:00	0.0583	22.0	7.26	24.5	0.8465	1.4545
2018-02-02 09:35:00	0.059	22.0	7.29	24.5	0.8465	1.4545
2018-02-02 09:36:00	0.0597	22.0	7.25	24.5	0.8465	1.4545
2018-02-02 09:37:00	0.0604	22.0	7.25	24.5	0.8465	1.4545
2018-02-02 09:38:00	0.0611	22.0	7.28	24.5	0.8465	1.4545
2018-02-02 09:39:00	0.0618	22.0	7.27	24.4	0.8354	1.4737
2018-02-02 09:40:00	0.0625	22.0	7.24	24.5	0.8465	1.4545
2018-02-02 09:41:00	0.0632	22.0	7.27	24.5	0.8465	1.4545
2018-02-02 09:42:00	0.0639	22.1	7.29	24.5	0.8465	1.4545
2018-02-02 09:43:00	0.0646	22.0	7.24	24.5	0.8465	1.4545
2018-02-02 09:44:00	0.0653	22.1	7.26	24.5	0.8465	1.4545
2018-02-02 09:45:00	0.066	22.1	7.28	24.5	0.8465	1.4545
2018-02-02 09:46:00	0.0667	22.1	7.26	24.5	0.8465	1.4545
2018-02-02 09:47:00	0.0674	22.1	7.25	24.5	0.8465	1.4545
2018-02-02 09:48:00	0.0681	22.1	7.27	24.6	0.8575	1.4357
2018-02-02 09:49:00	0.0688	22.1	7.28	24.5	0.8465	1.4545
2018-02-02 09:50:00	0.0694	22.1	7.24	24.5	0.8465	1.4545
2018-02-02 09:51:00	0.0701	22.1	7.26	24.5	0.8465	1.4545
2018-02-02 09:52:00	0.0708	22.1	7.29	24.6	0.8575	1.4357
2018-02-02 09:53:00	0.0715	22.1	7.25	24.5	0.8465	1.4545
2018-02-02 09:54:00	0.0722	22.1	7.26	24.5	0.8465	1.4545
2018-02-02 09:55:00	0.0729	22.1	7.28	24.6	0.8575	1.4357
2018-02-02 09:56:00	0.0736	22.1	7.27	24.5	0.8465	1.4545
2018-02-02 09:57:00	0.0743	22.1	7.25	24.5	0.8465	1.4545
2018-02-02 09:58:00	0.075	22.1	7.27	24.5	0.8465	1.4545
2018-02-02 09:59:00	0.0757	22.1	7.28	24.6	0.8575	1.4357
2018-02-02 10:00:00	0.0764	22.1	7.24	24.5	0.8465	1.4545
2018-02-02 10:01:00	0.0771	22.1	7.26	24.5	0.8465	1.4545
2018-02-02 10:02:00	0.0778	22.1	7.29	24.5	0.8465	1.4545
2018-02-02 10:03:00	0.0785	22.1	7.25	24.5	0.8465	1.4545
2018-02-02 10:04:00	0.0792	22.1	7.26	24.6	0.8575	1.4357
2018-02-02 10:05:00	0.0799	22.1	7.28	24.6	0.8575	1.4357
2018-02-02 10:06:00	0.0806	22.1	7.26	24.5	0.8465	1.4545
2018-02-02 10:07:00	0.0812	22.2	7.25	24.6	0.8575	1.4357
2018-02-02 10:08:00	0.0819	22.2	7.28	24.5	0.8465	1.4545
2018-02-02 10:09:00	0.0826	22.2	7.28	24.5	0.8465	1.4545
2018-02-02 10:10:00	0.0833	22.2	7.24	24.5	0.8465	1.4545
2018-02-02 10:11:00	0.084	22.2	7.27	24.5	0.8465	1.4545
2018-02-02 10:12:00	0.0847	22.2	7.29	24.6	0.8575	1.4357
2018-02-02 10:13:00	0.0854	22.2	7.24	24.6	0.8575	1.4357
2018-02-02 10:14:00	0.0861	22.2	7.26	24.5	0.8465	1.4545
2018-02-02 10:15:00	0.0868	22.2	7.29	24.5	0.8465	1.4545
2018-02-02 10:16:00	0.0875	22.2	7.25	24.5	0.8465	1.4545
2018-02-02 10:17:00	0.0882	22.2	7.26	24.5	0.8465	1.4545
2018-02-02 10:18:00	0.0889	22.2	7.28	24.6	0.8575	1.4357
2018-02-02 10:19:00	0.0896	22.2	7.26	24.6	0.8575	1.4357
2018-02-02 10:20:00	0.0903	22.2	7.25	24.6	0.8575	1.4357
2018-02-02 10:21:00	0.091	22.2	7.28	24.6	0.8575	1.4357
2018-02-02 10:22:00	0.0917	22.2	7.27	24.6	0.8575	1.4357
2018-02-02 10:23:00	0.0924	22.3	7.25	24.6	0.8575	1.4357
2018-02-02 10:24:00	0.0931	22.3	7.27	24.6	0.8575	1.4357
2018-02-02 10:25:00	0.0938	22.3	7.28	24.6	0.8575	1.4357
2018-02-02 10:26:00	0.0944	22.3	7.24	24.5	0.8465	1.4545
2018-02-02 10:27:00	0.0951	22.3	7.27	24.6	0.8575	1.4357
2018-02-02 10:28:00	0.0958	22.3	7.29	24.6	0.8575	1.4357
2018-02-02 10:29:00	0.0965	22.3	7.24	24.7	0.8686	1.4174
2018-02-02 10:30:00	0.0972	22.3	7.26	24.6	0.8575	1.4357
2018-02-02 10:31:00	0.0979	22.3	7.29	24.6	0.8575	1.4357
2018-02-02 10:32:00	0.0986	22.3	7.25	24.7	0.8686	1.4174
2018-02-02 10:33:00	0.0993	22.3	7.26	24.6	0.8575	1.4357
2018-02-02 10:34:00	0.1	22.3	7.28	24.6	0.8575	1.4357
2018-02-02 10:35:00	0.1007	22.3	7.25	24.6	0.8575	1.4357
2018-02-02 10:36:00	0.1014	22.3	7.26	24.6	0.8575	1.4357
2018-02-02 10:37:00	0.1021	22.3	7.28	24.5	0.8465	1.4545
2018-02-02 10:38:00	0.1028	22.4	7.26	24.6	0.8575	1.4357
2018-02-02 10:39:00	0.1035	22.4	7.25	24.5	0.8465	1.4545
2018-02-02 10:40:00	0.1042	22.4	7.28	24.6	0.8575	1.4357
2018-02-02 10:41:00	0.1049	22.4	7.27	24.6	0.8575	1.4357
2018-02-02 10:42:00	0.1056	22.4	7.25	24.6	0.8575	1.4357
2018-02-02 10:43:00	0.1062	22.4	7.27	24.6	0.8575	1.4357
2018-02-02 10:44:00	0.1069	22.4	7.28	24.6	0.8575	1.4357
2018-02-02 10:45:00	0.1076	22.4	7.25	24.6	0.8575	1.4357
2018-02-02 10:46:00	0.1083	22.4	7.27	24.6	0.8575	1.4357
2018-02-02 10:47:00	0.109	22.4	7.28	24.7	0.8686	1.4174
2018-02-02 10:48:00	0.1097	22.4	7.25	24.6	0.8575	1.4357
2018-02-02 10:49:00	0.1104	22.4	7.27	24.6	0.8575	1.4357
2018-02-02 10:50:00	0.1111	22.4	7.29	24.6	0.8575	1.4357
2018-02-02 10:51:00	0.1118	22.4	7.24	24.7	0.8686	1.4174
2018-02-02 10:52:00	0.1125	22.5	7.27	24.6	0.8575	1.4357
2018-02-02 10:53:00	0.1132	22.5	7.29	24.6	0.8575	1.4357
2018-02-02 10:54:00	0.1139	22.5	7.24	24.6	0.8575	1.4357
2018-02-02 10:55:00	0.1146	22.5	7.27	24.6	0.8575	1.4357
2018-02-02 10:56:00	0.1153	22.5	7.29	24.6	0.8575	1.4357
2018-02-02 10:57:00	0.116	22.5	7.25	24.6	0.8575	1.4357
2018-02-02 10:58:00	0.1167	22.5	7.27	24.7	0.8686	1.4174
2018-02-02 10:59:00	0.1174	22.5	7.29	24.7	0.8686	1.4174
2018-02-02 11:00:00	0.1181	22.5	7.25	24.7	0.8686	1.4174
2018-02-02 11:01:00	0.1188	22.5	7.26	24.6	0.8575	1.4357
2018-02-02 11:02:00	0.1194	22.6	7.29	24.6	0.8575	1.4357
2018-02-02 11:03:00	0.1201	22.6	7.25	24.7	0.8686	1.4174
2018-02-02 11:04:00	0.1208	22.6	7.27	24.7	0.8686	1.4174
2018-02-02 11:05:00	0.1215	22.6	7.29	24.6	0.8575	1.4357
2018-02-02 11:06:00	0.1222	22.6	7.25	24.7	0.8686	1.4174
2018-02-02 11:07:00	0.1229	22.6	7.27	24.6	0.8575	1.4357
2018-02-02 11:08:00	0.1236	22.6	7.29	24.7	0.8686	1.4174
2018-02-02 11:09:00	0.1243	22.6	7.25	24.7	0.8686	1.4174
2018-02-02 11:10:00	0.125	22.6	7.27	24.7	0.8686	1.4174
2018-02-02 11:11:00	0.1257	22.6	7.29	24.7	0.8686	1.4174
2018-02-02 11:12:00	0.1264	22.6	7.25	24.7	0.8686	1.4174
2018-02-02 11:13:00	0.1271	22.7	7.27	24.7	0.8686	1.4174
2018-02-02 11:14:00	0.1278	22.7	7.29	24.6	0.8575	1.4357
2018-02-02 11:15:00	0.1285	22.7	7.25	24.6	0.8575	1.4357
2018-02-02 11:16:00	0.1292	22.7	7.26	24.7	0.8686	1.4174
2018-02-02 11:17:00	0.1299	22.7	7.29	24.7	0.8686	1.4174
2018-02-02 11:18:00	0.1306	22.7	7.25	24.6	0.8575	1.4357
2018-02-02 11:19:00	0.1312	22.7	7.26	24.6	0.8575	1.4357
2018-02-02 11:20:00	0.1319	22.7	7.29	24.7	0.8686	1.4174
2018-02-02 11:21:00	0.1326	22.7	7.25	24.6	0.8575	1.4357
2018-02-02 11:22:00	0.1333	22.7	7.27	24.7	0.8686	1.4174
2018-02-02 11:23:00	0.134	22.7	7.29	24.7	0.8686	1.4174
2018-02-02 11:24:00	0.1347	22.7	7.25	24.7	0.8686	1.4174
2018-02-02 11:25:00	0.1354	22.7	7.27	24.6	0.8575	1.4357
2018-02-02 11:26:00	0.1361	22.7	7.29	24.7	0.8686	1.4174
2018-02-02 11:27:00	0.1368	22.7	7.24	24.7	0.8686	1.4174
2018-02-02 11:28:00	0.1375	22.7	7.27	24.7	0.8686	1.4174
2018-02-02 11:29:00	0.1382	22.7	7.29	24.7	0.8686	1.4174
2018-02-02 11:30:00	0.1389	22.7	7.24	24.7	0.8686	1.4174
2018-02-02 11:31:00	0.1396	22.8	7.27	24.8	0.8797	1.3996
2018-02-02 11:32:00	0.1403	22.8	7.29	24.7	0.8686	1.4174
2018-02-02 11:33:00	0.141	22.8	7.25	24.7	0.8686	1.4174
2018-02-02 11:34:00	0.1417	22.8	7.27	24.7	0.8686	1.4174
2018-02-02 11:35:00	0.1424	22.8	7.29	24.7	0.8686	1.4174
2018-02-02 11:36:00	0.1431	22.8	7.25	24.8	0.8797	1.3996
2018-02-02 11:37:00	0.1438	22.8	7.27	24.7	0.8686	1.4174
2018-02-02 11:38:00	0.1444	22.8	7.28	24.7	0.8686	1.4174
2018-02-02 11:39:00	0.1451	22.8	7.25	24.7	0.8686	1.4174
2018-02-02 11:40:00	0.1458	22.8	7.28	24.8	0.8797	1.3996
2018-02-02 11:41:00	0.1465	22.8	7.28	24.8	0.8797	1.3996
2018-02-02 11:42:00	0.1472	22.8	7.25	24.8	0.8797	1.3996
2018-02-02 11:43:00	0.1479	22.8	7.28	24.7	0.8686	1.4174
2018-02-02 11:44:00	0.1486	22.8	7.28	24.8	0.8797	1.3996
2018-02-02 11:45:00	0.1493	22.8	7.25	24.8	0.8797	1.3996
2018-02-02 11:46:00	0.15	22.8	7.28	24.8	0.8797	1.3996
2018-02-02 11:47:00	0.1507	22.8	7.27	24.8	0.8797	1.3996
2018-02-02 11:48:00	0.1514	22.9	7.25	24.7	0.8686	1.4174
2018-02-02 11:49:00	0.1521	22.9	7.28	24.8	0.8797	1.3996
2018-02-02 11:50:00	0.1528	22.9	7.27	24.8	0.8797	1.3996
2018-02-02 11:51:00	0.1535	22.9	7.25	24.7	0.8686	1.4174
2018-02-02 11:52:00	0.1542	22.9	7.28	24.7	0.8686	1.4174
2018-02-02 11:53:00	0.1549	22.9	7.27	24.7	0.8686	1.4174
2018-02-02 11:54:00	0.1556	22.9	7.25	24.7	0.8686	1.4174
2018-02-02 11:55:00	0.1562	22.9	7.28	24.8	0.8797	1.3996
2018-02-02 11:56:00	0.1569	22.9	7.27	24.8	0.8797	1.3996
2018-02-02 11:57:00	0.1576	22.9	7.25	24.8	0.8797	1.3996
2018-02-02 11:58:00	0.1583	22.9	7.28	24.9	0.8907	1.3822
2018-02-02 11:59:00	0.159	22.9	7.27	24.8	0.8797	1.3996
2018-02-02 12:00:00	0.1597	22.9	7.25	24.8	0.8797	1.3996
2018-02-02 12:01:00	0.1604	22.9	7.28	24.8	0.8797	1.3996
2018-02-02 12:02:00	0.1611	23.0	7.28	24.8	0.8797	1.3996
2018-02-02 12:03:00	0.1618	23.0	7.25	24.8	0.8797	1.3996
2018-02-02 12:04:00	0.1625	23.0	7.28	24.7	0.8686	1.4174
2018-02-02 12:05:00	0.1632	23.0	7.28	24.8	0.8797	1.3996
2018-02-02 12:06:00	0.1639	23.0	7.25	24.7	0.8686	1.4174
2018-02-02 12:07:00	0.1646	23.0	7.28	24.8	0.8797	1.3996
2018-02-02 12:08:00	0.1653	23.0	7.28	24.7	0.8686	1.4174
2018-02-02 12:09:00	0.166	23.0	7.25	24.8	0.8797	1.3996
2018-02-02 12:10:00	0.1667	23.0	7.27	24.8	0.8797	1.3996
2018-02-02 12:11:00	0.1674	23.0	7.28	24.8	0.8797	1.3996
2018-02-02 12:12:00	0.1681	23.0	7.25	24.8	0.8797	1.3996
2018-02-02 12:13:00	0.1688	23.0	7.27	24.8	0.8797	1.3996
2018-02-02 12:14:00	0.1694	23.0	7.28	24.8	0.8797	1.3996
2018-02-02 12:15:00	0.1701	23.0	7.25	24.8	0.8797	1.3996
2018-02-02 12:16:00	0.1708	23.0	7.27	24.8	0.8797	1.3996
2018-02-02 12:17:00	0.1715	22.9	7.29	24.8	0.8797	1.3996
2018-02-02 12:18:00	0.1722	22.9	7.25	24.8	0.8797	1.3996
2018-02-02 12:19:00	0.1729	22.9	7.27	24.8	0.8797	1.3996
2018-02-02 12:20:00	0.1736	22.8	7.29	24.8	0.8797	1.3996
2018-02-02 12:21:00	0.1743	22.8	7.24	24.9	0.8907	1.3822
2018-02-02 12:22:00	0.175	22.7	7.27	24.9	0.8907	1.3822
2018-02-02 12:23:00	0.1757	22.7	7.29	24.9	0.8907	1.3822
2018-02-02 12:24:00	0.1764	22.7	7.24	24.9	0.8907	1.3822
2018-02-02 12:25:00	0.1771	22.6	7.27	24.9	0.8907	1.3822
2018-02-02 12:26:00	0.1778	22.6	7.29	24.8	0.8797	1.3996
2018-02-02 12:27:00	0.1785	22.5	7.25	24.8	0.8797	1.3996
2018-02-02 12:28:00	0.1792	22.5	7.26	24.9	0.8907	1.3822
2018-02-02 12:29:00	0.1799	22.4	7.29	24.9	0.8907	1.3822
2018-02-02 12:30:00	0.1806	22.4	7.26	24.9	0.8907	1.3822
2018-02-02 12:31:00	0.1812	22.3	7.26	25.0	0.9018	1.3653
2018-02-02 12:32:00	0.1819	22.3	7.28	24.9	0.8907	1.3822
2018-02-02 12:33:00	0.1826	22.3	7.27	24.9	0.8907	1.3822
2018-02-02 12:34:00	0.1833	22.2	7.25	24.9	0.8907	1.3822
2018-02-02 12:35:00	0.184	22.2	7.28	24.9	0.8907	1.3822
2018-02-02 12:36:00	0.1847	22.1	7.28	24.9	0.8907	1.3822
2018-02-02 12:37:00	0.1854	22.1	7.25	24.9	0.8907	1.3822
2018-02-02 12:38:00	0.1861	22.0	7.27	25.0	0.9018	1.3653
2018-02-02 12:39:00	0.1868	22.0	7.29	24.9	0.8907	1.3822
2018-02-02 12:40:00	0.1875	22.0	7.24	24.9	0.8907	1.3822
2018-02-02 12:41:00	0.1882	21.9	7.26	25.0	0.9018	1.3653
2018-02-02 12:42:00	0.1889	21.9	7.29	25.0	0.9018	1.3653
2018-02-02 12:43:00	0.1896	21.8	7.26	25.0	0.9018	1.3653
2018-02-02 12:44:00	0.1903	21.8	7.26	25.0	0.9018	1.3653
2018-02-02 12:45:00	0.191	21.7	7.28	24.9	0.8907	1.3822
2018-02-02 12:46:00	0.1917	21.7	7.27	25.0	0.9018	1.3653
2018-02-02 12:47:00	0.1924	21.7	7.25	24.9	0.8907	1.3822
2018-02-02 12:48:00	0.1931	21.6	7.27	25.0	0.9018	1.3653
2018-02-02 12:49:00	0.1938	21.6	7.29	24.9	0.8907	1.3822
2018-02-02 12:50:00	0.1944	21.5	7.24	25.0	0.9018	1.3653
2018-02-02 12:51:00	0.1951	21.5	7.26	25.0	0.9018	1.3653
2018-02-02 12:52:00	0.1958	21.5	7.29	25.0	0.9018	1.3653
2018-02-02 12:53:00	0.1965	21.4	7.26	25.0	0.9018	1.3653
2018-02-02 12:54:00	0.1972	21.4	7.26	24.9	0.8907	1.3822
2018-02-02 12:55:00	0.1979	21.4	7.28	25.0	0.9018	1.3653
2018-02-02 12:56:00	0.1986	21.3	7.28	25.0	0.9018	1.3653
2018-02-02 12:57:00	0.1993	21.3	7.25	25.0	0.9018	1.3653
2018-02-02 12:58:00	0.2	21.3	7.27	25.0	0.9018	1.3653
2018-02-02 12:59:00	0.2007	21.2	7.29	25.0	0.9018	1.3653
2018-02-02 13:00:00	0.2014	21.2	7.24	25.0	0.9018	1.3653
2018-02-02 13:01:00	0.2021	21.2	7.26	25.0	0.9018	1.3653
2018-02-02 13:02:00	0.2028	21.1	7.28	25.1	0.9129	1.3487
2018-02-02 13:03:00	0.2035	21.1	7.26	25.0	0.9018	1.3653
2018-02-02 13:04:00	0.2042	21.1	7.25	25.0	0.9018	1.3653
2018-02-02 13:05:00	0.2049	21.1	7.28	25.0	0.9018	1.3653
2018-02-02 13:06:00	0.2056	21.0	7.28	25.0	0.9018	1.3653
2018-02-02 13:07:00	0.2062	21.0	7.24	25.0	0.9018	1.3653
2018-02-02 13:08:00	0.2069	21.0	7.27	25.0	0.9018	1.3653
2018-02-02 13:09:00	0.2076	20.9	7.29	25.1	0.9129	1.3487
2018-02-02 13:10:00	0.2083	20.9	7.25	25.0	0.9018	1.3653
2018-02-02 13:11:00	0.209	20.9	7.26	25.1	0.9129	1.3487
2018-02-02 13:12:00	0.2097	20.8	7.28	25.0	0.9018	1.3653
2018-02-02 13:13:00	0.2104	20.8	7.27	25.1	0.9129	1.3487
2018-02-02 13:14:00	0.2111	20.8	7.25	25.1	0.9129	1.3487
2018-02-02 13:15:00	0.2118	20.8	7.27	25.0	0.9018	1.3653
2018-02-02 13:16:00	0.2125	20.7	7.29	25.0	0.9018	1.3653
2018-02-02 13:17:00	0.2132	20.7	7.24	25.0	0.9018	1.3653
2018-02-02 13:18:00	0.2139	20.7	7.26	25.0	0.9018	1.3653
2018-02-02 13:19:00	0.2146	20.7	7.28	25.1	0.9129	1.3487
2018-02-02 13:20:00	0.2153	20.6	7.26	25.1	0.9129	1.3487
2018-02-02 13:21:00	0.216	20.6	7.25	25.1	0.9129	1.3487
2018-02-02 13:22:00	0.2167	20.6	7.28	25.1	0.9129	1.3487
2018-02-02 13:23:00	0.2174	20.6	7.28	25.1	0.9129	1.3487
2018-02-02 13:24:00	0.2181	20.5	7.24	25.1	0.9129	1.3487
2018-02-02 13:25:00	0.2188	20.5	7.27	25.1	0.9129	1.3487
2018-02-02 13:26:00	0.2194	20.5	7.29	25.1	0.9129	1.3487
2018-02-02 13:27:00	0.2201	20.5	7.25	25.1	0.9129	1.3487
2018-02-02 13:28:00	0.2208	20.5	7.26	25.1	0.9129	1.3487
2018-02-02 13:29:00	0.2215	20.5	7.28	25.1	0.9129	1.3487
2018-02-02 13:30:00	0.2222	20.5	7.27	25.2	0.9239	1.3326
2018-02-02 13:31:00	0.2229	20.5	7.25	25.1	0.9129	1.3487
2018-02-02 13:32:00	0.2236	20.6	7.27	25.2	0.9239	1.3326
2018-02-02 13:33:00	0.2243	20.6	7.28	25.2	0.9239	1.3326
2018-02-02 13:34:00	0.225	20.6	7.24	25.1	0.9129	1.3487
2018-02-02 13:35:00	0.2257	20.6	7.27	25.1	0.9129	1.3487
2018-02-02 13:36:00	0.2264	20.6	7.29	25.3	0.935	1.3168
2018-02-02 13:37:00	0.2271	20.6	7.25	25.1	0.9129	1.3487
2018-02-02 13:38:00	0.2278	20.6	7.26	25.2	0.9239	1.3326
2018-02-02 13:39:00	0.2285	20.6	7.28	25.1	0.9129	1.3487
2018-02-02 13:40:00	0.2292	20.6	7.26	25.1	0.9129	1.3487
2018-02-02 13:41:00	0.2299	20.7	7.25	25.2	0.9239	1.3326
2018-02-02 13:42:00	0.2306	20.7	7.28	25.2	0.9239	1.3326
2018-02-02 13:43:00	0.2312	20.7	7.28	25.1	0.9129	1.3487
2018-02-02 13:44:00	0.2319	20.7	7.25	25.2	0.9239	1.3326
2018-02-02 13:45:00	0.2326	20.7	7.27	25.1	0.9129	1.3487
2018-02-02 13:46:00	0.2333	20.7	7.29	25.1	0.9129	1.3487
2018-02-02 13:47:00	0.234	20.7	7.24	25.1	0.9129	1.3487
2018-02-02 13:48:00	0.2347	20.7	7.27	25.1	0.9129	1.3487
2018-02-02 13:49:00	0.2354	20.8	7.29	25.1	0.9129	1.3487
2018-02-02 13:50:00	0.2361	20.8	7.25	25.1	0.9129	1.3487
2018-02-02 13:51:00	0.2368	20.8	7.26	25.2	0.9239	1.3326
2018-02-02 13:52:00	0.2375	20.8	7.28	25.2	0.9239	1.3326
2018-02-02 13:53:00	0.2382	20.8	7.26	25.2	0.9239	1.3326
2018-02-02 13:54:00	0.2389	20.8	7.26	25.2	0.9239	1.3326
2018-02-02 13:55:00	0.2396	20.8	7.28	25.1	0.9129	1.3487
2018-02-02 13:56:00	0.2403	20.8	7.27	25.1	0.9129	1.3487
2018-02-02 13:57:00	0.241	20.8	7.25	25.3	0.935	1.3168
2018-02-02 13:58:00	0.2417	20.9	7.27	25.2	0.9239	1.3326
2018-02-02 13:59:00	0.2424	20.9	7.28	25.1	0.9129	1.3487
2018-02-02 14:00:00	0.2431	20.9	7.25	25.2	0.9239	1.3326
2018-02-02 14:01:00	0.2438	20.9	7.27	25.2	0.9239	1.3326
2018-02-02 14:02:00	0.2444	20.9	7.29	25.2	0.9239	1.3326
2018-02-02 14:03:00	0.2451	20.9	7.24	25.2	0.9239	1.3326
2018-02-02 14:04:00	0.2458	20.9	7.27	25.2	0.9239	1.3326
2018-02-02 14:05:00	0.2465	20.9	7.29	25.3	0.935	1.3168
2018-02-02 14:06:00	0.2472	20.9	7.25	25.2	0.9239	1.3326
2018-02-02 14:07:00	0.2479	20.9	7.26	25.3	0.935	1.3168
2018-02-02 14:08:00	0.2486	20.9	7.28	25.2	0.9239	1.3326
2018-02-02 14:09:00	0.2493	21.0	7.26	25.2	0.9239	1.3326
2018-02-02 14:10:00	0.25	21.0	7.26	25.3	0.935	1.3168
2018-02-02 14:11:00	0.2507	21.0	7.28	25.1	0.9129	1.3487
2018-02-02 14:12:00	0.2514	21.0	7.27	25.2	0.9239	1.3326
2018-02-02 14:13:00	0.2521	21.0	7.25	25.1	0.9129	1.3487
2018-02-02 14:14:00	0.2528	21.0	7.27	25.2	0.9239	1.3326
2018-02-02 14:15:00	0.2535	21.0	7.28	25.2	0.9239	1.3326
2018-02-02 14:16:00	0.2542	21.0	7.25	25.2	0.9239	1.3326
2018-02-02 14:17:00	0.2549	21.0	7.27	25.2	0.9239	1.3326
2018-02-02 14:18:00	0.2556	21.1	7.29	25.2	0.9239	1.3326
2018-02-02 14:19:00	0.2562	21.1	7.24	25.3	0.935	1.3168
2018-02-02 14:20:00	0.2569	21.1	7.27	25.2	0.9239	1.3326
2018-02-02 14:21:00	0.2576	21.1	7.29	25.2	0.9239	1.3326
2018-02-02 14:22:00	0.2583	21.1	7.25	25.2	0.9239	1.3326
2018-02-02 14:23:00	0.259	21.1	7.26	25.2	0.9239	1.3326
2018-02-02 14:24:00	0.2597	21.1	7.28	25.3	0.935	1.3168
2018-02-02 14:25:00	0.2604	21.2	7.26	25.2	0.9239	1.3326
2018-02-02 14:26:00	0.2611	21.2	7.26	25.2	0.9239	1.3326
2018-02-02 14:27:00	0.2618	21.2	7.28	25.2	0.9239	1.3326
2018-02-02 14:28:00	0.2625	21.2	7.27	25.2	0.9239	1.3326
2018-02-02 14:29:00	0.2632	21.2	7.25	25.1	0.9129	1.3487
2018-02-02 14:30:00	0.2639	21.2	7.28	25.2	0.9239	1.3326
2018-02-02 14:31:00	0.2646	21.2	7.28	25.2	0.9239	1.3326
2018-02-02 14:32:00	0.2653	21.2	7.25	25.2	0.9239	1.3326
2018-02-02 14:33:00	0.266	21.2	7.27	25.2	0.9239	1.3326
2018-02-02 14:34:00	0.2667	21.3	7.28	25.3	0.935	1.3168
2018-02-02 14:35:00	0.2674	21.3	7.25	25.3	0.935	1.3168
2018-02-02 14:36:00	0.2681	21.3	7.27	25.2	0.9239	1.3326
2018-02-02 14:37:00	0.2688	21.3	7.29	25.2	0.9239	1.3326
2018-02-02 14:38:00	0.2694	21.3	7.24	25.2	0.9239	1.3326
2018-02-02 14:39:00	0.2701	21.3	7.26	25.3	0.935	1.3168
2018-02-02 14:40:00	0.2708	21.3	7.29	25.2	0.9239	1.3326
2018-02-02 14:41:00	0.2715	21.3	7.25	25.2	0.9239	1.3326
2018-02-02 14:42:00	0.2722	21.3	7.26	25.3	0.935	1.3168
2018-02-02 14:43:00	0.2729	21.3	7.28	25.2	0.9239	1.3326
2018-02-02 14:44:00	0.2736	21.4	7.26	25.2	0.9239	1.3326
2018-02-02 14:45:00	0.2743	21.4	7.26	25.3	0.935	1.3168
2018-02-02 14:46:00	0.275	21.4	7.28	25.3	0.935	1.3168
2018-02-02 14:47:00	0.2757	21.4	7.27	25.2	0.9239	1.3326
2018-02-02 14:48:00	0.2764	21.4	7.25	25.3	0.935	1.3168
2018-02-02 14:49:00	0.2771	21.4	7.27	25.2	0.9239	1.3326
2018-02-02 14:50:00	0.2778	21.4	7.28	25.3	0.935	1.3168
2018-02-02 14:51:00	0.2785	21.4	7.25	25.3	0.935	1.3168
2018-02-02 14:52:00	0.2792	21.4	7.27	25.3	0.935	1.3168
2018-02-02 14:53:00	0.2799	21.4	7.29	25.3	0.935	1.3168
2018-02-02 14:54:00	0.2806	21.4	7.24	25.3	0.935	1.3168
2018-02-02 14:55:00	0.2812	21.3	7.27	25.3	0.935	1.3168
2018-02-02 14:56:00	0.2819	21.3	7.29	25.3	0.935	1.3168
2018-02-02 14:57:00	0.2826	21.2	7.25	25.3	0.935	1.3168
2018-02-02 14:58:00	0.2833	21.2	7.26	25.3	0.935	1.3168
2018-02-02 14:59:00	0.284	21.2	7.28	25.3	0.935	1.3168
2018-02-02 15:00:00	0.2847	21.2	7.26	25.3	0.935	1.3168
2018-02-02 15:01:00	0.2854	21.1	7.25	25.3	0.935	1.3168
2018-02-02 15:02:00	0.2861	21.1	7.28	25.3	0.935	1.3168
2018-02-02 15:03:00	0.2868	21.0	7.28	25.2	0.9239	1.3326
2018-02-02 15:04:00	0.2875	21.0	7.25	25.2	0.9239	1.3326
2018-02-02 15:05:00	0.2882	21.0	7.27	25.3	0.935	1.3168
2018-02-02 15:06:00	0.2889	21.0	7.29	25.3	0.935	1.3168
2018-02-02 15:07:00	0.2896	20.9	7.24	25.3	0.935	1.3168
2018-02-02 15:08:00	0.2903	20.9	7.26	25.3	0.935	1.3168
2018-02-02 15:09:00	0.291	20.9	7.28	25.3	0.935	1.3168
2018-02-02 15:10:00	0.2917	20.8	7.26	25.3	0.935	1.3168
2018-02-02 15:11:00	0.2924	20.8	7.25	25.3	0.935	1.3168
2018-02-02 15:12:00	0.2931	20.8	7.28	25.3	0.935	1.3168
2018-02-02 15:13:00	0.2938	20.7	7.28	25.4	0.946	1.3014
2018-02-02 15:14:00	0.2944	20.7	7.25	25.3	0.935	1.3168
2018-02-02 15:15:00	0.2951	20.7	7.27	25.3	0.935	1.3168
2018-02-02 15:16:00	0.2958	20.6	7.29	25.3	0.935	1.3168
2018-02-02 15:17:00	0.2965	20.6	7.25	25.3	0.935	1.3168
2018-02-02 15:18:00	0.2972	20.5	7.26	25.4	0.946	1.3014
2018-02-02 15:19:00	0.2979	20.5	7.28	25.3	0.935	1.3168
2018-02-02 15:20:00	0.2986	20.5	7.27	25.3	0.935	1.3168
2018-02-02 15:21:00	0.2993	20.4	7.25	25.4	0.946	1.3014
2018-02-02 15:22:00	0.3	20.4	7.27	25.4	0.946	1.3014
2018-02-02 15:23:00	0.3007	20.4	7.29	25.3	0.935	1.3168
2018-02-02 15:24:00	0.3014	20.4	7.24	25.4	0.946	1.3014
2018-02-02 15:25:00	0.3021	20.3	7.26	25.3	0.935	1.3168
2018-02-02 15:26:00	0.3028	20.3	7.28	25.3	0.935	1.3168
2018-02-02 15:27:00	0.3035	20.3	7.27	25.3	0.935	1.3168
2018-02-02 15:28:00	0.3042	20.2	7.25	25.4	0.946	1.3014
2018-02-02 15:29:00	0.3049	20.2	7.27	25.3	0.935	1.3168
2018-02-02 15:30:00	0.3056	20.2	7.29	25.4	0.946	1.3014
2018-02-02 15:31:00	0.3062	20.1	7.24	25.4	0.946	1.3014
2018-02-02 15:32:00	0.3069	20.1	7.26	25.4	0.946	1.3014
2018-02-02 15:33:00	0.3076	20.1	7.28	25.4	0.946	1.3014
2018-02-02 15:34:00	0.3083	20.1	7.27	25.4	0.946	1.3014
2018-02-02 15:35:00	0.309	20.0	7.25	25.4	0.946	1.3014
2018-02-02 15:36:00	0.3097	20.0	7.27	25.4	0.946	1.3014
2018-02-02 15:37:00	0.3104	20.0	7.29	25.5	0.9571	1.2863
2018-02-02 15:38:00	0.3111	19.9	7.24	25.4	0.946	1.3014
2018-02-02 15:39:00	0.3118	19.9	7.26	25.4	0.946	1.3014
2018-02-02 15:40:00	0.3125	19.9	7.28	25.5	0.9571	1.2863
2018-02-02 15:41:00	0.3132	19.9	7.27	25.5	0.9571	1.2863
2018-02-02 15:42:00	0.3139	19.9	7.24	25.5	0.9571	1.2863
2018-02-02 15:43:00	0.3146	19.9	7.27	25.5	0.9571	1.2863
2018-02-02 15:44:00	0.3153	19.9	7.29	25.5	0.9571	1.2863
2018-02-02 15:45:00	0.316	19.9	7.24	25.6	0.9682	1.2716
2018-02-02 15:46:00	0.3167	19.9	7.26	25.5	0.9571	1.2863
2018-02-02 15:47:00	0.3174	20.0	7.28	25.5	0.9571	1.2863
2018-02-02 15:48:00	0.3181	20.0	7.27	25.5	0.9571	1.2863
2018-02-02 15:49:00	0.3188	20.0	7.25	25.5	0.9571	1.2863
2018-02-02 15:50:00	0.3194	20.0	7.27	25.5	0.9571	1.2863
2018-02-02 15:51:00	0.3201	20.0	7.29	25.5	0.9571	1.2863
2018-02-02 15:52:00	0.3208	20.0	7.24	25.5	0.9571	1.2863
2018-02-02 15:53:00	0.3215	20.0	7.26	25.5	0.9571	1.2863
2018-02-02 15:54:00	0.3222	20.1	7.28	25.6	0.9682	1.2716
2018-02-02 15:55:00	0.3229	20.1	7.26	25.5	0.9571	1.2863
2018-02-02 15:56:00	0.3236	20.1	7.25	25.5	0.9571	1.2863
2018-02-02 15:57:00	0.3243	20.1	7.27	25.5	0.9571	1.2863
2018-02-02 15:58:00	0.325	20.1	7.28	25.5	0.9571	1.2863
2018-02-02 15:59:00	0.3257	20.1	7.24	25.5	0.9571	1.2863
2018-02-02 16:00:00	0.3264	20.1	7.27	25.6	0.9682	1.2716
2018-02-02 16:01:00	0.3271	20.1	7.29	25.5	0.9571	1.2863
2018-02-02 16:02:00	0.3278	20.2	7.25	25.5	0.9571	1.2863
2018-02-02 16:03:00	0.3285	20.2	7.26	25.5	0.9571	1.2863
2018-02-02 16:04:00	0.3292	20.2	7.28	25.5	0.9571	1.2863
2018-02-02 16:05:00	0.3299	20.2	7.27	25.5	0.9571	1.2863
2018-02-02 16:06:00	0.3306	20.2	7.25	25.5	0.9571	1.2863
2018-02-02 16:07:00	0.3312	20.2	7.27	25.5	0.9571	1.2863
2018-02-02 16:08:00	0.3319	20.2	7.29	25.5	0.9571	1.2863
2018-02-02 16:09:00	0.3326	20.3	7.24	25.5	0.9571	1.2863
2018-02-02 16:10:00	0.3333	20.3	7.26	25.5	0.9571	1.2863
2018-02-02 16:11:00	0.334	20.3	7.29	25.5	0.9571	1.2863
2018-02-02 16:12:00	0.3347	20.3	7.25	25.5	0.9571	1.2863
2018-02-02 16:13:00	0.3354	20.3	7.26	25.5	0.9571	1.2863
2018-02-02 16:14:00	0.3361	20.3	7.28	25.6	0.9682	1.2716
2018-02-02 16:15:00	0.3368	20.3	7.27	25.5	0.9571	1.2863
2018-02-02 16:16:00	0.3375	20.4	7.25	25.5	0.9571	1.2863
2018-02-02 16:17:00	0.3382	20.4	7.27	25.6	0.9682	1.2716
2018-02-02 16:18:00	0.3389	20.4	7.29	25.6	0.9682	1.2716
2018-02-02 16:19:00	0.3396	20.4	7.24	25.6	0.9682	1.2716
2018-02-02 16:20:00	0.3403	20.4	7.26	25.6	0.9682	1.2716
2018-02-02 16:21:00	0.341	20.4	7.29	25.6	0.9682	1.2716
2018-02-02 16:22:00	0.3417	20.4	7.26	25.6	0.9682	1.2716
2018-02-02 16:23:00	0.3424	20.4	7.26	25.6	0.9682	1.2716
2018-02-02 16:24:00	0.3431	20.5	7.28	25.6	0.9682	1.2716
2018-02-02 16:25:00	0.3438	20.5	7.27	25.6	0.9682	1.2716
2018-02-02 16:26:00	0.3444	20.5	7.25	25.6	0.9682	1.2716
2018-02-02 16:27:00	0.3451	20.5	7.27	25.5	0.9571	1.2863
2018-02-02 16:28:00	0.3458	20.5	7.29	25.6	0.9682	1.2716
2018-02-02 16:29:00	0.3465	20.5	7.24	25.6	0.9682	1.2716
2018-02-02 16:30:00	0.3472	20.5	7.26	25.7	0.9792	1.2573
2018-02-02 16:31:00	0.3479	20.5	7.29	25.6	0.9682	1.2716
2018-02-02 16:32:00	0.3486	20.5	7.26	25.6	0.9682	1.2716
2018-02-02 16:33:00	0.3493	20.6	7.26	25.6	0.9682	1.2716
2018-02-02 16:34:00	0.35	20.6	7.28	25.6	0.9682	1.2716
2018-02-02 16:35:00	0.3507	20.6	7.27	25.6	0.9682	1.2716
2018-02-02 16:36:00	0.3514	20.6	7.25	25.6	0.9682	1.2716
2018-02-02 16:37:00	0.3521	20.6	7.27	25.6	0.9682	1.2716
2018-02-02 16:38:00	0.3528	20.6	7.29	25.6	0.9682	1.2716
2018-02-02 16:39:00	0.3535	20.6	7.24	25.6	0.9682	1.2716
2018-02-02 16:40:00	0.3542	20.6	7.26	25.6	0.9682	1.2716
2018-02-02 16:41:00	0.3549	20.6	7.28	25.6	0.9682	1.2716
2018-02-02 16:42:00	0.3556	20.6	7.26	25.6	0.9682	1.2716
2018-02-02 16:43:00	0.3562	20.7	7.25	25.5	0.9571	1.2863
2018-02-02 16:44:00	0.3569	20.7	7.28	25.6	0.9682	1.2716
2018-02-02 16:45:00	0.3576	20.7	7.28	25.5	0.9571	1.2863
2018-02-02 16:46:00	0.3583	20.7	7.25	25.6	0.9682	1.2716
2018-02-02 16:47:00	0.359	20.7	7.27	25.6	0.9682	1.2716
2018-02-02 16:48:00	0.3597	20.7	7.29	25.6	0.9682	1.2716
2018-02-02 16:49:00	0.3604	20.7	7.25	25.6	0.9682	1.2716
2018-02-02 16:50:00	0.3611	20.7	7.26	25.6	0.9682	1.2716
2018-02-02 16:51:00	0.3618	20.7	7.28	25.6	0.9682	1.2716
2018-02-02 16:52:00	0.3625	20.8	7.27	25.6	0.9682	1.2716
2018-02-02 16:53:00	0.3632	20.8	7.25	25.6	0.9682	1.2716
2018-02-02 16:54:00	0.3639	20.8	7.27	25.6	0.9682	1.2716
2018-02-02 16:55:00	0.3646	20.8	7.28	25.7	0.9792	1.2573
2018-02-02 16:56:00	0.3653	20.8	7.25	25.6	0.9682	1.2716
2018-02-02 16:57:00	0.366	20.8	7.27	25.7	0.9792	1.2573
2018-02-02 16:58:00	0.3667	20.8	7.29	25.7	0.9792	1.2573
2018-02-02 16:59:00	0.3674	20.8	7.25	25.6	0.9682	1.2716
2018-02-02 17:00:00	0.3681	20.9	7.26	25.6	0.9682	1.2716
2018-02-02 17:01:00	0.3688	20.9	7.28	25.6	0.9682	1.2716
2018-02-02 17:02:00	0.3694	20.9	7.27	25.6	0.9682	1.2716
2018-02-02 17:03:00	0.3701	20.9	7.25	25.7	0.9792	1.2573
2018-02-02 17:04:00	0.3708	20.9	7.27	25.7	0.9792	1.2573
2018-02-02 17:05:00	0.3715	20.9	7.28	25.6	0.9682	1.2716
2018-02-02 17:06:00	0.3722	20.9	7.24	25.6	0.9682	1.2716
2018-02-02 17:07:00	0.3729	20.9	7.27	25.6	0.9682	1.2716
2018-02-02 17:08:00	0.3736	20.9	7.29	25.6	0.9682	1.2716
2018-02-02 17:09:00	0.3743	20.9	7.25	25.6	0.9682	1.2716
2018-02-02 17:10:00	0.375	21.0	7.26	25.7	0.9792	1.2573
2018-02-02 17:11:00	0.3757	21.0	7.28	25.6	0.9682	1.2716
2018-02-02 17:12:00	0.3764	21.0	7.27	25.7	0.9792	1.2573
2018-02-02 17:13:00	0.3771	21.0	7.25	25.7	0.9792	1.2573
2018-02-02 17:14:00	0.3778	21.0	7.27	25.6	0.9682	1.2716
2018-02-02 17:15:00	0.3785	21.0	7.29	25.6	0.9682	1.2716
2018-02-02 17:16:00	0.3792	21.0	7.24	25.7	0.9792	1.2573
2018-02-02 17:17:00	0.3799	21.0	7.26	25.7	0.9792	1.2573
2018-02-02 17:18:00	0.3806	21.1	7.29	25.6	0.9682	1.2716
2018-02-02 17:19:00	0.3812	21.1	7.25	25.7	0.9792	1.2573
2018-02-02 17:20:00	0.3819	21.1	7.26	25.6	0.9682	1.2716
2018-02-02 17:21:00	0.3826	21.1	7.28	25.6	0.9682	1.2716
2018-02-02 17:22:00	0.3833	21.1	7.27	25.7	0.9792	1.2573
2018-02-02 17:23:00	0.384	21.1	7.25	25.6	0.9682	1.2716
2018-02-02 17:24:00	0.3847	21.1	7.27	25.7	0.9792	1.2573
2018-02-02 17:25:00	0.3854	21.1	7.29	25.6	0.9682	1.2716
2018-02-02 17:26:00	0.3861	21.1	7.24	25.7	0.9792	1.2573
2018-02-02 17:27:00	0.3868	21.2	7.27	25.7	0.9792	1.2573
2018-02-02 17:28:00	0.3875	21.2	7.29	25.6	0.9682	1.2716
2018-02-02 17:29:00	0.3882	21.2	7.25	25.7	0.9792	1.2573
2018-02-02 17:30:00	0.3889	21.2	7.26	25.6	0.9682	1.2716
2018-02-02 17:31:00	0.3896	21.2	7.28	25.6	0.9682	1.2716
2018-02-02 17:32:00	0.3903	21.2	7.27	25.7	0.9792	1.2573
2018-02-02 17:33:00	0.391	21.2	7.25	25.7	0.9792	1.2573
2018-02-02 17:34:00	0.3917	21.2	7.27	25.7	0.9792	1.2573
2018-02-02 17:35:00	0.3924	21.2	7.28	25.6	0.9682	1.2716
2018-02-02 17:36:00	0.3931	21.2	7.24	25.7	0.9792	1.2573
2018-02-02 17:37:00	0.3938	21.3	7.27	25.7	0.9792	1.2573
2018-02-02 17:38:00	0.3944	21.3	7.29	25.7	0.9792	1.2573
2018-02-02 17:39:00	0.3951	21.3	7.25	25.7	0.9792	1.2573
2018-02-02 17:40:00	0.3958	21.3	7.26	25.7	0.9792	1.2573
2018-02-02 17:41:00	0.3965	21.3	7.28	25.6	0.9682	1.2716
2018-02-02 17:42:00	0.3972	21.3	7.27	25.7	0.9792	1.2573
2018-02-02 17:43:00	0.3979	21.3	7.25	25.7	0.9792	1.2573
2018-02-02 17:44:00	0.3986	21.3	7.27	25.6	0.9682	1.2716
2018-02-02 17:45:00	0.3993	21.3	7.28	25.7	0.9792	1.2573
2018-02-02 17:46:00	0.4	21.3	7.24	25.7	0.9792	1.2573
2018-02-02 17:47:00	0.4007	21.3	7.27	25.7	0.9792	1.2573
2018-02-02 17:48:00	0.4014	21.4	7.29	25.7	0.9792	1.2573
2018-02-02 17:49:00	0.4021	21.4	7.25	25.7	0.9792	1.2573
2018-02-02 17:50:00	0.4028	21.4	7.26	25.7	0.9792	1.2573
2018-02-02 17:51:00	0.4035	21.4	7.28	25.7	0.9792	1.2573
2018-02-02 17:52:00	0.4042	21.4	7.27	25.7	0.9792	1.2573
2018-02-02 17:53:00	0.4049	21.4	7.25	25.7	0.9792	1.2573
2018-02-02 17:54:00	0.4056	21.4	7.27	25.7	0.9792	1.2573
2018-02-02 17:55:00	0.4062	21.4	7.28	25.7	0.9792	1.2573
2018-02-02 17:56:00	0.4069	21.4	7.25	25.7	0.9792	1.2573
2018-02-02 17:57:00	0.4076	21.4	7.27	25.7	0.9792	1.2573
2018-02-02 17:58:00	0.4083	21.4	7.29	25.7	0.9792	1.2573
2018-02-02 17:59:00	0.409	21.4	7.25	25.7	0.9792	1.2573
2018-02-02 18:00:00	0.4097	21.5	7.26	25.7	0.9792	1.2573
2018-02-02 18:01:00	0.4104	21.5	7.28	25.7	0.9792	1.2573
2018-02-02 18:02:00	0.4111	21.5	7.27	25.7	0.9792	1.2573
2018-02-02 18:03:00	0.4118	21.5	7.25	25.7	0.9792	1.2573
2018-02-02 18:04:00	0.4125	21.5	7.27	25.7	0.9792	1.2573
2018-02-02 18:05:00	0.4132	21.5	7.28	25.7	0.9792	1.2573
2018-02-02 18:06:00	0.4139	21.5	7.25	25.8	0.9903	1.2432
2018-02-02 18:07:00	0.4146	21.5	7.27	25.7	0.9792	1.2573
2018-02-02 18:08:00	0.4153	21.5	7.29	25.7	0.9792	1.2573
2018-02-02 18:09:00	0.416	21.5	7.25	25.7	0.9792	1.2573
2018-02-02 18:10:00	0.4167	21.5	7.26	25.7	0.9792	1.2573
2018-02-02 18:11:00	0.4174	21.5	7.28	25.7	0.9792	1.2573
2018-02-02 18:12:00	0.4181	21.5	7.26	25.7	0.9792	1.2573
2018-02-02 18:13:00	0.4188	21.5	7.25	25.7	0.9792	1.2573
2018-02-02 18:14:00	0.4194	21.6	7.28	25.7	0.9792	1.2573
2018-02-02 18:15:00	0.4201	21.6	7.28	25.7	0.9792	1.2573
2018-02-02 18:16:00	0.4208	21.6	7.25	25.8	0.9903	1.2432
2018-02-02 18:17:00	0.4215	21.6	7.27	25.7	0.9792	1.2573
2018-02-02 18:18:00	0.4222	21.6	7.29	25.7	0.9792	1.2573
2018-02-02 18:19:00	0.4229	21.6	7.25	25.8	0.9903	1.2432
2018-02-02 18:20:00	0.4236	21.6	7.26	25.8	0.9903	1.2432
2018-02-02 18:21:00	0.4243	21.6	7.28	25.8	0.9903	1.2432
2018-02-02 18:22:00	0.425	21.6	7.26	25.8	0.9903	1.2432
2018-02-02 18:23:00	0.4257	21.6	7.26	25.8	0.9903	1.2432
2018-02-02 18:24:00	0.4264	21.6	7.28	25.8	0.9903	1.2432
2018-02-02 18:25:00	0.4271	21.6	7.28	25.7	0.9792	1.2573
2018-02-02 18:26:00	0.4278	21.6	7.25	25.8	0.9903	1.2432
2018-02-02 18:27:00	0.4285	21.6	7.27	25.8	0.9903	1.2432
2018-02-02 18:28:00	0.4292	21.6	7.29	25.7	0.9792	1.2573
2018-02-02 18:29:00	0.4299	21.6	7.24	25.8	0.9903	1.2432
2018-02-02 18:30:00	0.4306	21.6	7.26	25.8	0.9903	1.2432
2018-02-02 18:31:00	0.4312	21.6	7.29	25.8	0.9903	1.2432
2018-02-02 18:32:00	0.4319	21.7	7.26	25.8	0.9903	1.2432
2018-02-02 18:33:00	0.4326	21.7	7.26	25.8	0.9903	1.2432
2018-02-02 18:34:00	0.4333	21.7	7.28	25.8	0.9903	1.2432
2018-02-02 18:35:00	0.434	21.7	7.27	25.8	0.9903	1.2432
2018-02-02 18:36:00	0.4347	21.7	7.25	25.7	0.9792	1.2573
2018-02-02 18:37:00	0.4354	21.7	7.27	25.8	0.9903	1.2432
2018-02-02 18:38:00	0.4361	21.7	7.29	25.9	1.0014	1.2295
2018-02-02 18:39:00	0.4368	21.7	7.24	25.8	0.9903	1.2432
2018-02-02 18:40:00	0.4375	21.7	7.27	25.8	0.9903	1.2432
2018-02-02 18:41:00	0.4382	21.7	7.29	25.8	0.9903	1.2432
2018-02-02 18:42:00	0.4389	21.7	7.26	25.8	0.9903	1.2432
2018-02-02 18:43:00	0.4396	21.7	7.26	25.8	0.9903	1.2432
2018-02-02 18:44:00	0.4403	21.7	7.28	25.8	0.9903	1.2432
2018-02-02 18:45:00	0.441	21.7	7.27	25.8	0.9903	1.2432
2018-02-02 18:46:00	0.4417	21.8	7.25	25.8	0.9903	1.2432
2018-02-02 18:47:00	0.4424	21.7	7.27	25.8	0.9903	1.2432
2018-02-02 18:48:00	0.4431	21.8	7.29	25.9	1.0014	1.2295
2018-02-02 18:49:00	0.4438	21.8	7.24	25.8	0.9903	1.2432
2018-02-02 18:50:00	0.4444	21.8	7.27	25.8	0.9903	1.2432
2018-02-02 18:51:00	0.4451	21.8	7.29	25.8	0.9903	1.2432
2018-02-02 18:52:00	0.4458	21.8	7.25	25.8	0.9903	1.2432
2018-02-02 18:53:00	0.4465	21.8	7.26	25.8	0.9903	1.2432
2018-02-02 18:54:00	0.4472	21.8	7.28	25.8	0.9903	1.2432
2018-02-02 18:55:00	0.4479	21.8	7.27	25.9	1.0014	1.2295
2018-02-02 18:56:00	0.4486	21.8	7.25	25.8	0.9903	1.2432
2018-02-02 18:57:00	0.4493	21.8	7.27	25.8	0.9903	1.2432
2018-02-02 18:58:00	0.45	21.8	7.29	25.9	1.0014	1.2295
2018-02-02 18:59:00	0.4507	21.8	7.25	25.8	0.9903	1.2432
2018-02-02 19:00:00	0.4514	21.9	7.27	25.8	0.9903	1.2432
2018-02-02 19:01:00	0.4521	21.9	7.29	25.8	0.9903	1.2432
2018-02-02 19:02:00	0.4528	21.9	7.25	25.8	0.9903	1.2432
2018-02-02 19:03:00	0.4535	21.9	7.26	25.9	1.0014	1.2295
2018-02-02 19:04:00	0.4542	21.9	7.28	25.9	1.0014	1.2295
2018-02-02 19:05:00	0.4549	21.9	7.27	25.9	1.0014	1.2295
2018-02-02 19:06:00	0.4556	21.9	7.25	25.8	0.9903	1.2432
2018-02-02 19:07:00	0.4562	21.9	7.27	25.8	0.9903	1.2432
2018-02-02 19:08:00	0.4569	21.9	7.28	25.8	0.9903	1.2432
2018-02-02 19:09:00	0.4576	21.9	7.25	25.9	1.0014	1.2295
2018-02-02 19:10:00	0.4583	21.9	7.27	25.8	0.9903	1.2432
2018-02-02 19:11:00	0.459	21.9	7.29	25.9	1.0014	1.2295
2018-02-02 19:12:00	0.4597	22.0	7.25	25.9	1.0014	1.2295
2018-02-02 19:13:00	0.4604	22.0	7.26	25.8	0.9903	1.2432
2018-02-02 19:14:00	0.4611	22.0	7.28	25.8	0.9903	1.2432
2018-02-02 19:15:00	0.4618	22.0	7.27	25.8	0.9903	1.2432
2018-02-02 19:16:00	0.4625	22.0	7.25	25.8	0.9903	1.2432
2018-02-02 19:17:00	0.4632	22.0	7.28	25.9	1.0014	1.2295
2018-02-02 19:18:00	0.4639	22.0	7.28	25.8	0.9903	1.2432
2018-02-02 19:19:00	0.4646	22.0	7.25	25.9	1.0014	1.2295
2018-02-02 19:20:00	0.4653	22.0	7.27	25.9	1.0014	1.2295
2018-02-02 19:21:00	0.466	22.0	7.29	25.9	1.0014	1.2295
2018-02-02 19:22:00	0.4667	22.0	7.25	25.9	1.0014	1.2295
2018-02-02 19:23:00	0.4674	22.0	7.26	25.9	1.0014	1.2295
2018-02-02 19:24:00	0.4681	22.0	7.28	25.8	0.9903	1.2432
2018-02-02 19:25:00	0.4688	22.0	7.26	25.9	1.0014	1.2295
2018-02-02 19:26:00	0.4694	22.0	7.26	25.9	1.0014	1.2295
2018-02-02 19:27:00	0.4701	22.0	7.28	25.9	1.0014	1.2295
2018-02-02 19:28:00	0.4708	22.1	7.28	25.9	1.0014	1.2295
2018-02-02 19:29:00	0.4715	22.1	7.25	26.0	1.0124	1.2161
2018-02-02 19:30:00	0.4722	22.1	7.27	25.9	1.0014	1.2295
2018-02-02 19:31:00	0.4729	22.1	7.29	25.9	1.0014	1.2295
2018-02-02 19:32:00	0.4736	22.1	7.24	25.9	1.0014	1.2295
2018-02-02 19:33:00	0.4743	22.1	7.26	25.9	1.0014	1.2295
2018-02-02 19:34:00	0.475	22.1	7.29	25.9	1.0014	1.2295
2018-02-02 19:35:00	0.4757	22.1	7.26	26.0	1.0124	1.2161
2018-02-02 19:36:00	0.4764	22.1	7.26	25.9	1.0014	1.2295
2018-02-02 19:37:00	0.4771	22.1	7.28	25.9	1.0014	1.2295
2018-02-02 19:38:00	0.4778	22.1	7.28	25.9	1.0014	1.2295
2018-02-02 19:39:00	0.4785	22.1	7.25	25.9	1.0014	1.2295
2018-02-02 19:40:00	0.4792	22.1	7.27	25.9	1.0014	1.2295
2018-02-02 19:41:00	0.4799	22.1	7.29	25.9	1.0014	1.2295
2018-02-02 19:42:00	0.4806	22.1	7.24	25.9	1.0014	1.2295
2018-02-02 19:43:00	0.4812	22.1	7.26	25.9	1.0014	1.2295
2018-02-02 19:44:00	0.4819	22.1	7.29	25.9	1.0014	1.2295
2018-02-02 19:45:00	0.4826	22.1	7.26	25.9	1.0014	1.2295
2018-02-02 19:46:00	0.4833	22.1	7.26	25.9	1.0014	1.2295
2018-02-02 19:47:00	0.484	22.1	7.28	26.0	1.0124	1.2161
2018-02-02 19:48:00	0.4847	22.2	7.28	26.0	1.0124	1.2161
2018-02-02 19:49:00	0.4854	22.2	7.25	25.9	1.0014	1.2295
2018-02-02 19:50:00	0.4861	22.2	7.27	26.0	1.0124	1.2161
2018-02-02 19:51:00	0.4868	22.2	7.29	25.9	1.0014	1.2295
2018-02-02 19:52:00	0.4875	22.2	7.24	26.0	1.0124	1.2161
2018-02-02 19:53:00	0.4882	22.2	7.26	26.0	1.0124	1.2161
2018-02-02 19:54:00	0.4889	22.2	7.29	26.1	1.0235	1.2029
2018-02-02 19:55:00	0.4896	22.2	7.25	26.0	1.0124	1.2161
2018-02-02 19:56:00	0.4903	22.2	7.26	25.9	1.0014	1.2295
2018-02-02 19:57:00	0.491	22.2	7.28	25.9	1.0014	1.2295
2018-02-02 19:58:00	0.4917	22.2	7.27	25.9	1.0014	1.2295
2018-02-02 19:59:00	0.4924	22.2	7.25	26.0	1.0124	1.2161
2018-02-02 20:00:00	0.4931	22.2	7.27	26.0	1.0124	1.2161
2018-02-02 20:01:00	0.4938	22.2	7.29	26.0	1.0124	1.2161
2018-02-02 20:02:00	0.4944	22.2	7.24	26.0	1.0124	1.2161
2018-02-02 20:03:00	0.4951	22.2	7.27	26.0	1.0124	1.2161
2018-02-02 20:04:00	0.4958	22.2	7.29	26.0	1.0124	1.2161
2018-02-02 20:05:00	0.4965	22.2	7.25	26.0	1.0124	1.2161
2018-02-02 20:06:00	0.4972	22.2	7.26	26.0	1.0124	1.2161
2018-02-02 20:07:00	0.4979	22.3	7.28	26.0	1.0124	1.2161
2018-02-02 20:08:00	0.4986	22.3	7.27	26.0	1.0124	1.2161
2018-02-02 20:09:00	0.4993	22.3	7.25	26.0	1.0124	1.2161
2018-02-02 20:10:00	0.5	22.3	7.27	26.0	1.0124	1.2161
2018-02-02 20:11:00	0.5007	22.3	7.28	26.0	1.0124	1.2161
2018-02-02 20:12:00	0.5014	22.3	7.25	26.1	1.0235	1.2029
2018-02-02 20:13:00	0.5021	22.3	7.27	26.0	1.0124	1.2161
2018-02-02 20:14:00	0.5028	22.3	7.29	26.0	1.0124	1.2161
2018-02-02 20:15:00	0.5035	22.3	7.25	26.0	1.0124	1.2161
2018-02-02 20:16:00	0.5042	22.3	7.26	26.0	1.0124	1.2161
2018-02-02 20:17:00	0.5049	22.3	7.28	26.0	1.0124	1.2161
2018-02-02 20:18:00	0.5056	22.3	7.27	26.1	1.0235	1.2029
2018-02-02 20:19:00	0.5062	22.3	7.25	26.1	1.0235	1.2029
2018-02-02 20:20:00	0.5069	22.3	7.28	26.0	1.0124	1.2161
2018-02-02 20:21:00	0.5076	22.3	7.28	26.0	1.0124	1.2161
2018-02-02 20:22:00	0.5083	22.3	7.25	26.1	1.0235	1.2029
2018-02-02 20:23:00	0.509	22.3	7.27	26.0	1.0124	1.2161
2018-02-02 20:24:00	0.5097	22.3	7.29	26.0	1.0124	1.2161
2018-02-02 20:25:00	0.5104	22.3	7.25	26.1	1.0235	1.2029
2018-02-02 20:26:00	0.5111	22.3	7.26	26.0	1.0124	1.2161
2018-02-02 20:27:00	0.5118	22.3	7.28	26.0	1.0124	1.2161
2018-02-02 20:28:00	0.5125	22.3	7.26	26.0	1.0124	1.2161
2018-02-02 20:29:00	0.5132	22.3	7.26	26.0	1.0124	1.2161
2018-02-02 20:30:00	0.5139	22.3	7.28	26.0	1.0124	1.2161
2018-02-02 20:31:00	0.5146	22.3	7.28	26.0	1.0124	1.2161
2018-02-02 20:32:00	0.5153	22.3	7.25	26.0	1.0124	1.2161
2018-02-02 20:33:00	0.516	22.4	7.27	26.1	1.0235	1.2029
2018-02-02 20:34:00	0.5167	22.4	7.29	26.1	1.0235	1.2029
2018-02-02 20:35:00	0.5174	22.4	7.24	26.1	1.0235	1.2029
2018-02-02 20:36:00	0.5181	22.4	7.26	26.1	1.0235	1.2029
2018-02-02 20:37:00	0.5188	22.4	7.29	26.1	1.0235	1.2029
2018-02-02 20:38:00	0.5194	22.4	7.26	26.2	1.0346	1.1901
2018-02-02 20:39:00	0.5201	22.4	7.26	26.1	1.0235	1.2029
2018-02-02 20:40:00	0.5208	22.4	7.28	26.0	1.0124	1.2161
2018-02-02 20:41:00	0.5215	22.4	7.27	26.1	1.0235	1.2029
2018-02-02 20:42:00	0.5222	22.4	7.25	26.1	1.0235	1.2029
2018-02-02 20:43:00	0.5229	22.4	7.27	26.1	1.0235	1.2029
2018-02-02 20:44:00	0.5236	22.4	7.28	26.1	1.0235	1.2029
2018-02-02 20:45:00	0.5243	22.4	7.25	26.0	1.0124	1.2161
2018-02-02 20:46:00	0.525	22.4	7.27	26.1	1.0235	1.2029
2018-02-02 20:47:00	0.5257	22.4	7.29	26.0	1.0124	1.2161
2018-02-02 20:48:00	0.5264	22.4	7.25	26.1	1.0235	1.2029
2018-02-02 20:49:00	0.5271	22.4	7.26	26.0	1.0124	1.2161
2018-02-02 20:50:00	0.5278	22.4	7.28	26.1	1.0235	1.2029
2018-02-02 20:51:00	0.5285	22.4	7.26	26.1	1.0235	1.2029
2018-02-02 20:52:00	0.5292	22.4	7.26	26.1	1.0235	1.2029
2018-02-02 20:53:00	0.5299	22.4	7.28	26.1	1.0235	1.2029
2018-02-02 20:54:00	0.5306	22.4	7.28	26.1	1.0235	1.2029
2018-02-02 20:55:00	0.5312	22.4	7.25	26.1	1.0235	1.2029
2018-02-02 20:56:00	0.5319	22.4	7.27	26.1	1.0235	1.2029
2018-02-02 20:57:00	0.5326	22.4	7.29	26.2	1.0346	1.1901
2018-02-02 20:58:00	0.5333	22.4	7.24	26.0	1.0124	1.2161
2018-02-02 20:59:00	0.534	22.4	7.27	26.2	1.0346	1.1901
2018-02-02 21:00:00	0.5347	22.4	7.29	26.1	1.0235	1.2029
2018-02-02 21:01:00	0.5354	22.4	7.25	26.1	1.0235	1.2029
2018-02-02 21:02:00	0.5361	22.4	7.26	26.1	1.0235	1.2029
2018-02-02 21:03:00	0.5368	22.4	7.28	26.1	1.0235	1.2029
2018-02-02 21:04:00	0.5375	22.4	7.27	26.1	1.0235	1.2029
2018-02-02 21:05:00	0.5382	22.5	7.25	26.2	1.0346	1.1901
2018-02-02 21:06:00	0.5389	22.5	7.28	26.1	1.0235	1.2029
2018-02-02 21:07:00	0.5396	22.5	7.28	26.1	1.0235	1.2029
2018-02-02 21:08:00	0.5403	22.5	7.25	26.1	1.0235	1.2029
2018-02-02 21:09:00	0.541	22.5	7.27	26.1	1.0235	1.2029
2018-02-02 21:10:00	0.5417	22.5	7.29	26.1	1.0235	1.2029
2018-02-02 21:11:00	0.5424	22.5	7.24	26.1	1.0235	1.2029
2018-02-02 21:12:00	0.5431	22.5	7.26	26.1	1.0235	1.2029
2018-02-02 21:13:00	0.5438	22.5	7.29	26.1	1.0235	1.2029
2018-02-02 21:14:00	0.5444	22.5	7.26	26.2	1.0346	1.1901
2018-02-02 21:15:00	0.5451	22.5	7.26	26.1	1.0235	1.2029
2018-02-02 21:16:00	0.5458	22.5	7.28	26.2	1.0346	1.1901
2018-02-02 21:17:00	0.5465	22.5	7.27	26.2	1.0346	1.1901
2018-02-02 21:18:00	0.5472	22.5	7.25	26.2	1.0346	1.1901
2018-02-02 21:19:00	0.5479	22.5	7.27	26.2	1.0346	1.1901
2018-02-02 21:20:00	0.5486	22.5	7.28	26.2	1.0346	1.1901
2018-02-02 21:21:00	0.5493	22.5	7.25	26.2	1.0346	1.1901
2018-02-02 21:22:00	0.55	22.5	7.27	26.2	1.0346	1.1901
2018-02-02 21:23:00	0.5507	22.5	7.29	26.1	1.0235	1.2029
2018-02-02 21:24:00	0.5514	22.5	7.25	26.1	1.0235	1.2029
2018-02-02 21:25:00	0.5521	22.5	7.26	26.2	1.0346	1.1901
2018-02-02 21:26:00	0.5528	22.5	7.28	26.1	1.0235	1.2029
2018-02-02 21:27:00	0.5535	22.5	7.26	26.2	1.0346	1.1901
2018-02-02 21:28:00	0.5542	22.5	7.26	26.2	1.0346	1.1901
2018-02-02 21:29:00	0.5549	22.5	7.28	26.1	1.0235	1.2029
2018-02-02 21:30:00	0.5556	22.5	7.28	26.2	1.0346	1.1901
2018-02-02 21:31:00	0.5562	22.5	7.25	26.2	1.0346	1.1901
2018-02-02 21:32:00	0.5569	22.5	7.27	26.2	1.0346	1.1901
2018-02-02 21:33:00	0.5576	22.5	7.29	26.2	1.0346	1.1901
2018-02-02 21:34:00	0.5583	22.5	7.24	26.2	1.0346	1.1901
2018-02-02 21:35:00	0.559	22.5	7.27	26.2	1.0346	1.1901
2018-02-02 21:36:00	0.5597	22.5	7.29	26.2	1.0346	1.1901
2018-02-02 21:37:00	0.5604	22.5	7.25	26.3	1.0456	1.1775
2018-02-02 21:38:00	0.5611	22.5	7.26	26.2	1.0346	1.1901
2018-02-02 21:39:00	0.5618	22.5	7.28	26.2	1.0346	1.1901
2018-02-02 21:40:00	0.5625	22.6	7.27	26.2	1.0346	1.1901
2018-02-02 21:41:00	0.5632	22.6	7.25	26.2	1.0346	1.1901
2018-02-02 21:42:00	0.5639	22.6	7.28	26.2	1.0346	1.1901
2018-02-02 21:43:00	0.5646	22.6	7.28	26.2	1.0346	1.1901
2018-02-02 21:44:00	0.5653	22.6	7.25	26.2	1.0346	1.1901
2018-02-02 21:45:00	0.566	22.6	7.27	26.2	1.0346	1.1901
2018-02-02 21:46:00	0.5667	22.6	7.29	26.2	1.0346	1.1901
2018-02-02 21:47:00	0.5674	22.6	7.25	26.2	1.0346	1.1901
2018-02-02 21:48:00	0.5681	22.6	7.26	26.2	1.0346	1.1901
2018-02-02 21:49:00	0.5688	22.6	7.29	26.2	1.0346	1.1901
2018-02-02 21:50:00	0.5694	22.6	7.26	26.3	1.0456	1.1775
2018-02-02 21:51:00	0.5701	22.6	7.26	26.3	1.0456	1.1775
2018-02-02 21:52:00	0.5708	22.6	7.28	26.2	1.0346	1.1901
2018-02-02 21:53:00	0.5715	22.6	7.27	26.3	1.0456	1.1775
2018-02-02 21:54:00	0.5722	22.6	7.25	26.3	1.0456	1.1775
2018-02-02 21:55:00	0.5729	22.6	7.27	26.2	1.0346	1.1901
2018-02-02 21:56:00	0.5736	22.6	7.29	26.3	1.0456	1.1775
2018-02-02 21:57:00	0.5743	22.6	7.24	26.3	1.0456	1.1775
2018-02-02 21:58:00	0.575	22.6	7.27	26.2	1.0346	1.1901
2018-02-02 21:59:00	0.5757	22.6	7.29	26.2	1.0346	1.1901
2018-02-02 22:00:00	0.5764	22.6	7.25	26.2	1.0346	1.1901
2018-02-02 22:01:00	0.5771	22.6	7.26	26.3	1.0456	1.1775
2018-02-02 22:02:00	0.5778	22.6	7.28	26.2	1.0346	1.1901
2018-02-02 22:03:00	0.5785	22.6	7.27	26.3	1.0456	1.1775
2018-02-02 22:04:00	0.5792	22.6	7.25	26.3	1.0456	1.1775
2018-02-02 22:05:00	0.5799	22.6	7.28	26.3	1.0456	1.1775
2018-02-02 22:06:00	0.5806	22.6	7.28	26.2	1.0346	1.1901
2018-02-02 22:07:00	0.5812	22.6	7.25	26.3	1.0456	1.1775
2018-02-02 22:08:00	0.5819	22.6	7.27	26.3	1.0456	1.1775
2018-02-02 22:09:00	0.5826	22.6	7.29	26.2	1.0346	1.1901
2018-02-02 22:10:00	0.5833	22.6	7.25	26.3	1.0456	1.1775
2018-02-02 22:11:00	0.584	22.6	7.26	26.3	1.0456	1.1775
2018-02-02 22:12:00	0.5847	22.6	7.29	26.2	1.0346	1.1901
2018-02-02 22:13:00	0.5854	22.6	7.26	26.3	1.0456	1.1775
2018-02-02 22:14:00	0.5861	22.6	7.26	26.3	1.0456	1.1775
2018-02-02 22:15:00	0.5868	22.6	7.28	26.3	1.0456	1.1775
2018-02-02 22:16:00	0.5875	22.6	7.28	26.3	1.0456	1.1775
2018-02-02 22:17:00	0.5882	22.6	7.25	26.3	1.0456	1.1775
2018-02-02 22:18:00	0.5889	22.6	7.27	26.3	1.0456	1.1775
2018-02-02 22:19:00	0.5896	22.6	7.29	26.3	1.0456	1.1775
2018-02-02 22:20:00	0.5903	22.6	7.24	26.3	1.0456	1.1775
2018-02-02 22:21:00	0.591	22.6	7.27	26.3	1.0456	1.1775
2018-02-02 22:22:00	0.5917	22.6	7.29	26.3	1.0456	1.1775
2018-02-02 22:23:00	0.5924	22.6	7.26	26.4	1.0567	1.1651
2018-02-02 22:24:00	0.5931	22.6	7.26	26.3	1.0456	1.1775
2018-02-02 22:25:00	0.5938	22.6	7.28	26.4	1.0567	1.1651
2018-02-02 22:26:00	0.5944	22.6	7.27	26.3	1.0456	1.1775
2018-02-02 22:27:00	0.5951	22.6	7.25	26.4	1.0567	1.1651
2018-02-02 22:28:00	0.5958	22.6	7.28	26.4	1.0567	1.1651
2018-02-02 22:29:00	0.5965	22.6	7.28	26.4	1.0567	1.1651
2018-02-02 22:30:00	0.5972	22.7	7.25	26.4	1.0567	1.1651
2018-02-02 22:31:00	0.5979	22.6	7.27	26.3	1.0456	1.1775
2018-02-02 22:32:00	0.5986	22.6	7.29	26.3	1.0456	1.1775
2018-02-02 22:33:00	0.5993	22.7	7.24	26.4	1.0567	1.1651
2018-02-02 22:34:00	0.6	22.6	7.26	26.3	1.0456	1.1775
2018-02-02 22:35:00	0.6007	22.6	7.29	26.3	1.0456	1.1775
2018-02-02 22:36:00	0.6014	22.6	7.26	26.3	1.0456	1.1775
2018-02-02 22:37:00	0.6021	22.7	7.26	26.3	1.0456	1.1775
2018-02-02 22:38:00	0.6028	22.6	7.28	26.4	1.0567	1.1651
2018-02-02 22:39:00	0.6035	22.7	7.28	26.4	1.0567	1.1651
2018-02-02 22:40:00	0.6042	22.7	7.25	26.3	1.0456	1.1775
2018-02-02 22:41:00	0.6049	22.7	7.27	26.3	1.0456	1.1775
2018-02-02 22:42:00	0.6056	22.7	7.29	26.4	1.0567	1.1651
2018-02-02 22:43:00	0.6062	22.7	7.24	26.4	1.0567	1.1651
2018-02-02 22:44:00	0.6069	22.7	7.27	26.4	1.0567	1.1651
2018-02-02 22:45:00	0.6076	22.7	7.29	26.4	1.0567	1.1651
2018-02-02 22:46:00	0.6083	22.7	7.25	26.4	1.0567	1.1651
2018-02-02 22:47:00	0.609	22.7	7.26	26.4	1.0567	1.1651
2018-02-02 22:48:00	0.6097	22.7	7.28	26.3	1.0456	1.1775
2018-02-02 22:49:00	0.6104	22.7	7.27	26.3	1.0456	1.1775
2018-02-02 22:50:00	0.6111	22.7	7.25	26.4	1.0567	1.1651
2018-02-02 22:51:00	0.6118	22.7	7.28	26.5	1.0677	1.1531
2018-02-02 22:52:00	0.6125	22.7	7.28	26.3	1.0456	1.1775
2018-02-02 22:53:00	0.6132	22.7	7.25	26.4	1.0567	1.1651
2018-02-02 22:54:00	0.6139	22.7	7.27	26.4	1.0567	1.1651
2018-02-02 22:55:00	0.6146	22.7	7.29	26.4	1.0567	1.1651
2018-02-02 22:56:00	0.6153	22.7	7.24	26.4	1.0567	1.1651
2018-02-02 22:57:00	0.616	22.7	7.27	26.4	1.0567	1.1651
2018-02-02 22:58:00	0.6167	22.7	7.29	26.4	1.0567	1.1651
2018-02-02 22:59:00	0.6174	22.7	7.26	26.4	1.0567	1.1651
2018-02-02 23:00:00	0.6181	22.7	7.26	26.5	1.0677	1.1531
2018-02-02 23:01:00	0.6188	22.7	7.28	26.4	1.0567	1.1651
2018-02-02 23:02:00	0.6194	22.7	7.27	26.4	1.0567	1.1651
2018-02-02 23:03:00	0.6201	22.7	7.25	26.4	1.0567	1.1651
2018-02-02 23:04:00	0.6208	22.7	7.28	26.4	1.0567	1.1651
2018-02-02 23:05:00	0.6215	22.7	7.28	26.4	1.0567	1.1651
2018-02-02 23:06:00	0.6222	22.7	7.25	26.4	1.0567	1.1651
2018-02-02 23:07:00	0.6229	22.7	7.27	26.4	1.0567	1.1651
2018-02-02 23:08:00	0.6236	22.7	7.29	26.4	1.0567	1.1651
2018-02-02 23:09:00	0.6243	22.7	7.25	26.4	1.0567	1.1651
2018-02-02 23:10:00	0.625	22.7	7.26	26.4	1.0567	1.1651
2018-02-02 23:11:00	0.6257	22.7	7.29	26.4	1.0567	1.1651
2018-02-02 23:12:00	0.6264	22.7	7.26	26.4	1.0567	1.1651
2018-02-02 23:13:00	0.6271	22.7	7.26	26.4	1.0567	1.1651
2018-02-02 23:14:00	0.6278	22.7	7.28	26.5	1.0677	1.1531
2018-02-02 23:15:00	0.6285	22.7	7.27	26.4	1.0567	1.1651
2018-02-02 23:16:00	0.6292	22.7	7.25	26.4	1.0567	1.1651
2018-02-02 23:17:00	0.6299	22.7	7.28	26.5	1.0677	1.1531
2018-02-02 23:18:00	0.6306	22.7	7.28	26.5	1.0677	1.1531
2018-02-02 23:19:00	0.6312	22.7	7.25	26.5	1.0677	1.1531
2018-02-02 23:20:00	0.6319	22.7	7.27	26.4	1.0567	1.1651
2018-02-02 23:21:00	0.6326	22.7	7.29	26.4	1.0567	1.1651
2018-02-02 23:22:00	0.6333	22.7	7.25	26.5	1.0677	1.1531
2018-02-02 23:23:00	0.634	22.7	7.26	26.5	1.0677	1.1531
2018-02-02 23:24:00	0.6347	22.7	7.29	26.5	1.0677	1.1531
2018-02-02 23:25:00	0.6354	22.7	7.26	26.4	1.0567	1.1651
2018-02-02 23:26:00	0.6361	22.7	7.26	26.5	1.0677	1.1531
2018-02-02 23:27:00	0.6368	22.7	7.28	26.4	1.0567	1.1651
2018-02-02 23:28:00	0.6375	22.7	7.27	26.4	1.0567	1.1651
2018-02-02 23:29:00	0.6382	22.7	7.25	26.5	1.0677	1.1531
2018-02-02 23:30:00	0.6389	22.7	7.28	26.5	1.0677	1.1531
2018-02-02 23:31:00	0.6396	22.7	7.28	26.5	1.0677	1.1531
2018-02-02 23:32:00	0.6403	22.7	7.25	26.6	1.0788	1.1412
2018-02-02 23:33:00	0.641	22.7	7.27	26.5	1.0677	1.1531
2018-02-02 23:34:00	0.6417	22.7	7.29	26.5	1.0677	1.1531
2018-02-02 23:35:00	0.6424	22.7	7.25	26.4	1.0567	1.1651
2018-02-02 23:36:00	0.6431	22.7	7.26	26.5	1.0677	1.1531
2018-02-02 23:37:00	0.6438	22.7	7.29	26.5	1.0677	1.1531
2018-02-02 23:38:00	0.6444	22.7	7.26	26.5	1.0677	1.1531
2018-02-02 23:39:00	0.6451	22.7	7.26	26.5	1.0677	1.1531
2018-02-02 23:40:00	0.6458	22.7	7.28	26.5	1.0677	1.1531
2018-02-02 23:41:00	0.6465	22.7	7.27	26.4	1.0567	1.1651
2018-02-02 23:42:00	0.6472	22.7	7.25	26.5	1.0677	1.1531
2018-02-02 23:43:00	0.6479	22.7	7.28	26.5	1.0677	1.1531
2018-02-02 23:44:00	0.6486	22.7	7.28	26.5	1.0677	1.1531
2018-02-02 23:45:00	0.6493	22.7	7.25	26.5	1.0677	1.1531
2018-02-02 23:46:00	0.65	22.7	7.27	26.5	1.0677	1.1531
2018-02-02 23:47:00	0.6507	22.7	7.29	26.5	1.0677	1.1531
2018-02-02 23:48:00	0.6514	22.7	7.24	26.5	1.0677	1.1531
2018-02-02 23:49:00	0.6521	22.7	7.27	26.6	1.0788	1.1412
2018-02-02 23:50:00	0.6528	22.7	7.29	26.5	1.0677	1.1531
2018-02-02 23:51:00	0.6535	22.7	7.25	26.6	1.0788	1.1412
2018-02-02 23:52:00	0.6542	22.7	7.26	26.6	1.0788	1.1412
2018-02-02 23:53:00	0.6549	22.7	7.28	26.5	1.0677	1.1531
2018-02-02 23:54:00	0.6556	22.7	7.27	26.6	1.0788	1.1412
2018-02-02 23:55:00	0.6562	22.7	7.25	26.5	1.0677	1.1531
2018-02-02 23:56:00	0.6569	22.7	7.28	26.5	1.0677	1.1531
2018-02-02 23:57:00	0.6576	22.7	7.28	26.6	1.0788	1.1412
2018-02-02 23:58:00	0.6583	22.7	7.25	26.6	1.0788	1.1412
2018-02-02 23:59:00	0.659	22.7	7.27	26.6	1.0788	1.1412
2018-02-03 00:00:00	0.6597	22.7	7.29	26.5	1.0677	1.1531
2018-02-03 00:01:00	0.6604	22.7	7.24	26.6	1.0788	1.1412
2018-02-03 00:02:00	0.6611	22.7	7.27	26.6	1.0788	1.1412
2018-02-03 00:03:00	0.6618	22.7	7.29	26.6	1.0788	1.1412
2018-02-03 00:04:00	0.6625	22.7	7.25	26.6	1.0788	1.1412
2018-02-03 00:05:00	0.6632	22.7	7.26	26.6	1.0788	1.1412
2018-02-03 00:06:00	0.6639	22.7	7.28	26.6	1.0788	1.1412
2018-02-03 00:07:00	0.6646	22.7	7.26	26.5	1.0677	1.1531
2018-02-03 00:08:00	0.6653	22.7	7.26	26.6	1.0788	1.1412
2018-02-03 00:09:00	0.666	22.7	7.28	26.5	1.0677	1.1531
2018-02-03 00:10:00	0.6667	22.7	7.28	26.6	1.0788	1.1412
2018-02-03 00:11:00	0.6674	22.7	7.25	26.6	1.0788	1.1412
2018-02-03 00:12:00	0.6681	22.7	7.27	26.6	1.0788	1.1412
2018-02-03 00:13:00	0.6688	22.7	7.28	26.6	1.0788	1.1412
2018-02-03 00:14:00	0.6694	22.7	7.25	26.6	1.0788	1.1412
2018-02-03 00:15:00	0.6701	22.7	7.27	26.6	1.0788	1.1412
2018-02-03 00:16:00	0.6708	22.7	7.29	26.6	1.0788	1.1412
2018-02-03 00:17:00	0.6715	22.7	7.24	26.7	1.0899	1.1296
2018-02-03 00:18:00	0.6722	22.7	7.26	26.6	1.0788	1.1412
2018-02-03 00:19:00	0.6729	22.7	7.29	26.6	1.0788	1.1412
2018-02-03 00:20:00	0.6736	22.7	7.26	26.7	1.0899	1.1296
2018-02-03 00:21:00	0.6743	22.7	7.26	26.6	1.0788	1.1412
2018-02-03 00:22:00	0.675	22.7	7.28	26.6	1.0788	1.1412
2018-02-03 00:23:00	0.6757	22.7	7.27	26.6	1.0788	1.1412
2018-02-03 00:24:00	0.6764	22.7	7.25	26.6	1.0788	1.1412
2018-02-03 00:25:00	0.6771	22.7	7.28	26.6	1.0788	1.1412
2018-02-03 00:26:00	0.6778	22.7	7.28	26.6	1.0788	1.1412
2018-02-03 00:27:00	0.6785	22.7	7.25	26.6	1.0788	1.1412
2018-02-03 00:28:00	0.6792	22.7	7.27	26.6	1.0788	1.1412
2018-02-03 00:29:00	0.6799	22.7	7.29	26.7	1.0899	1.1296
2018-02-03 00:30:00	0.6806	22.7	7.24	26.7	1.0899	1.1296
2018-02-03 00:31:00	0.6812	22.7	7.27	26.7	1.0899	1.1296
2018-02-03 00:32:00	0.6819	22.7	7.29	26.7	1.0899	1.1296
2018-02-03 00:33:00	0.6826	22.7	7.25	26.7	1.0899	1.1296
2018-02-03 00:34:00	0.6833	22.7	7.26	26.7	1.0899	1.1296
2018-02-03 00:35:00	0.684	22.7	7.28	26.7	1.0899	1.1296
2018-02-03 00:36:00	0.6847	22.7	7.26	26.7	1.0899	1.1296
2018-02-03 00:37:00	0.6854	22.7	7.26	26.6	1.0788	1.1412
2018-02-03 00:38:00	0.6861	22.7	7.28	26.7	1.0899	1.1296
2018-02-03 00:39:00	0.6868	22.7	7.27	26.7	1.0899	1.1296
2018-02-03 00:40:00	0.6875	22.7	7.25	26.7	1.0899	1.1296
2018-02-03 00:41:00	0.6882	22.7	7.27	26.6	1.0788	1.1412
2018-02-03 00:42:00	0.6889	22.7	7.28	26.7	1.0899	1.1296
2018-02-03 00:43:00	0.6896	22.7	7.25	26.6	1.0788	1.1412
2018-02-03 00:44:00	0.6903	22.7	7.27	26.7	1.0899	1.1296
2018-02-03 00:45:00	0.691	22.7	7.29	26.7	1.0899	1.1296
2018-02-03 00:46:00	0.6917	22.7	7.25	26.7	1.0899	1.1296
2018-02-03 00:47:00	0.6924	22.7	7.27	26.7	1.0899	1.1296
2018-02-03 00:48:00	0.6931	22.7	7.29	26.7	1.0899	1.1296
2018-02-03 00:49:00	0.6938	22.7	7.25	26.6	1.0788	1.1412
2018-02-03 00:50:00	0.6944	22.7	7.26	26.6	1.0788	1.1412
2018-02-03 00:51:00	0.6951	22.7	7.28	26.6	1.0788	1.1412
2018-02-03 00:52:00	0.6958	22.7	7.26	26.7	1.0899	1.1296
2018-02-03 00:53:00	0.6965	22.7	7.26	26.7	1.0899	1.1296
2018-02-03 00:54:00	0.6972	22.7	7.28	26.8	1.1009	1.1183
2018-02-03 00:55:00	0.6979	22.7	7.27	26.7	1.0899	1.1296
2018-02-03 00:56:00	0.6986	22.7	7.25	26.8	1.1009	1.1183
2018-02-03 00:57:00	0.6993	22.7	7.27	26.6	1.0788	1.1412
2018-02-03 00:58:00	0.7	22.7	7.28	26.7	1.0899	1.1296
2018-02-03 00:59:00	0.7007	22.7	7.25	26.7	1.0899	1.1296
2018-02-03 01:00:00	0.7014	22.7	7.27	26.7	1.0899	1.1296
2018-02-03 01:01:00	0.7021	22.7	7.29	26.7	1.0899	1.1296
2018-02-03 01:02:00	0.7028	22.7	7.25	26.7	1.0899	1.1296
2018-02-03 01:03:00	0.7035	22.7	7.26	26.8	1.1009	1.1183
2018-02-03 01:04:00	0.7042	22.7	7.29	26.7	1.0899	1.1296
2018-02-03 01:05:00	0.7049	22.7	7.26	26.8	1.1009	1.1183
2018-02-03 01:06:00	0.7056	22.7	7.26	26.7	1.0899	1.1296
2018-02-03 01:07:00	0.7062	22.7	7.28	26.7	1.0899	1.1296
2018-02-03 01:08:00	0.7069	22.7	7.27	26.8	1.1009	1.1183
2018-02-03 01:09:00	0.7076	22.7	7.26	26.8	1.1009	1.1183
2018-02-03 01:10:00	0.7083	22.7	7.28	26.8	1.1009	1.1183
2018-02-03 01:11:00	0.709	22.7	7.28	26.8	1.1009	1.1183
2018-02-03 01:12:00	0.7097	22.7	7.25	26.8	1.1009	1.1183
2018-02-03 01:13:00	0.7104	22.7	7.27	26.8	1.1009	1.1183
2018-02-03 01:14:00	0.7111	22.7	7.28	26.8	1.1009	1.1183
2018-02-03 01:15:00	0.7118	22.7	7.25	26.8	1.1009	1.1183
2018-02-03 01:16:00	0.7125	22.7	7.27	26.7	1.0899	1.1296
2018-02-03 01:17:00	0.7132	22.7	7.29	26.7	1.0899	1.1296
2018-02-03 01:18:00	0.7139	22.7	7.24	26.7	1.0899	1.1296
2018-02-03 01:19:00	0.7146	22.7	7.27	26.8	1.1009	1.1183
2018-02-03 01:20:00	0.7153	22.7	7.29	26.8	1.1009	1.1183
2018-02-03 01:21:00	0.716	22.7	7.25	26.8	1.1009	1.1183
2018-02-03 01:22:00	0.7167	22.7	7.26	26.9	1.112	1.1072
2018-02-03 01:23:00	0.7174	22.7	7.28	26.8	1.1009	1.1183
2018-02-03 01:24:00	0.7181	22.7	7.26	26.8	1.1009	1.1183
2018-02-03 01:25:00	0.7188	22.7	7.26	26.8	1.1009	1.1183
2018-02-03 01:26:00	0.7194	22.7	7.28	26.8	1.1009	1.1183
2018-02-03 01:27:00	0.7201	22.7	7.28	26.9	1.112	1.1072
2018-02-03 01:28:00	0.7208	22.7	7.25	26.7	1.0899	1.1296
2018-02-03 01:29:00	0.7215	22.7	7.27	26.7	1.0899	1.1296
2018-02-03 01:30:00	0.7222	22.7	7.29	26.8	1.1009	1.1183
2018-02-03 01:31:00	0.7229	22.7	7.25	26.8	1.1009	1.1183
2018-02-03 01:32:00	0.7236	22.7	7.27	26.9	1.112	1.1072
2018-02-03 01:33:00	0.7243	22.7	7.29	26.8	1.1009	1.1183
2018-02-03 01:34:00	0.725	22.7	7.25	26.9	1.112	1.1072
2018-02-03 01:35:00	0.7257	22.7	7.27	26.8	1.1009	1.1183
2018-02-03 01:36:00	0.7264	22.7	7.29	26.8	1.1009	1.1183
2018-02-03 01:37:00	0.7271	22.7	7.25	26.8	1.1009	1.1183
2018-02-03 01:38:00	0.7278	22.7	7.26	26.8	1.1009	1.1183
2018-02-03 01:39:00	0.7285	22.7	7.28	26.9	1.112	1.1072
2018-02-03 01:40:00	0.7292	22.7	7.27	26.8	1.1009	1.1183
2018-02-03 01:41:00	0.7299	22.7	7.26	26.8	1.1009	1.1183
2018-02-03 01:42:00	0.7306	22.7	7.28	26.8	1.1009	1.1183
2018-02-03 01:43:00	0.7312	22.7	7.28	26.8	1.1009	1.1183
2018-02-03 01:44:00	0.7319	22.7	7.25	26.8	1.1009	1.1183
2018-02-03 01:45:00	0.7326	22.7	7.27	26.8	1.1009	1.1183
2018-02-03 01:46:00	0.7333	22.7	7.28	26.8	1.1009	1.1183
2018-02-03 01:47:00	0.734	22.7	7.25	26.9	1.112	1.1072
2018-02-03 01:48:00	0.7347	22.7	7.27	26.9	1.112	1.1072
2018-02-03 01:49:00	0.7354	22.7	7.29	26.8	1.1009	1.1183
2018-02-03 01:50:00	0.7361	22.7	7.25	26.9	1.112	1.1072
2018-02-03 01:51:00	0.7368	22.7	7.27	26.8	1.1009	1.1183
2018-02-03 01:52:00	0.7375	22.7	7.29	26.9	1.112	1.1072
2018-02-03 01:53:00	0.7382	22.7	7.25	26.8	1.1009	1.1183
2018-02-03 01:54:00	0.7389	22.7	7.26	26.8	1.1009	1.1183
2018-02-03 01:55:00	0.7396	22.7	7.28	26.9	1.112	1.1072
2018-02-03 01:56:00	0.7403	22.7	7.27	26.9	1.112	1.1072
2018-02-03 01:57:00	0.741	22.7	7.26	26.9	1.112	1.1072
2018-02-03 01:58:00	0.7417	22.7	7.28	26.9	1.112	1.1072
2018-02-03 01:59:00	0.7424	22.7	7.28	26.9	1.112	1.1072
2018-02-03 02:00:00	0.7431	22.7	7.25	26.9	1.112	1.1072
2018-02-03 02:01:00	0.7438	22.7	7.27	26.9	1.112	1.1072
2018-02-03 02:02:00	0.7444	22.7	7.28	26.9	1.112	1.1072
2018-02-03 02:03:00	0.7451	22.7	7.25	26.9	1.112	1.1072
2018-02-03 02:04:00	0.7458	22.7	7.27	26.9	1.112	1.1072
2018-02-03 02:05:00	0.7465	22.7	7.29	26.9	1.112	1.1072
2018-02-03 02:06:00	0.7472	22.7	7.24	26.9	1.112	1.1072
2018-02-03 02:07:00	0.7479	22.7	7.27	26.8	1.1009	1.1183
2018-02-03 02:08:00	0.7486	22.7	7.29	26.9	1.112	1.1072
2018-02-03 02:09:00	0.7493	22.7	7.25	27.0	1.1231	1.0963
2018-02-03 02:10:00	0.75	22.7	7.26	26.9	1.112	1.1072
2018-02-03 02:11:00	0.7507	22.7	7.28	26.9	1.112	1.1072
2018-02-03 02:12:00	0.7514	22.7	7.26	27.0	1.1231	1.0963
2018-02-03 02:13:00	0.7521	22.7	7.26	26.9	1.112	1.1072
2018-02-03 02:14:00	0.7528	22.7	7.28	27.0	1.1231	1.0963
2018-02-03 02:15:00	0.7535	22.7	7.27	26.9	1.112	1.1072
2018-02-03 02:16:00	0.7542	22.7	7.25	27.0	1.1231	1.0963
2018-02-03 02:17:00	0.7549	22.7	7.28	26.9	1.112	1.1072
2018-02-03 02:18:00	0.7556	22.7	7.28	26.9	1.112	1.1072
2018-02-03 02:19:00	0.7562	22.7	7.25	26.9	1.112	1.1072
2018-02-03 02:20:00	0.7569	22.7	7.27	26.9	1.112	1.1072
2018-02-03 02:21:00	0.7576	22.7	7.29	26.9	1.112	1.1072
2018-02-03 02:22:00	0.7583	22.7	7.24	27.0	1.1231	1.0963
2018-02-03 02:23:00	0.759	22.7	7.27	27.0	1.1231	1.0963
2018-02-03 02:24:00	0.7597	22.7	7.29	26.9	1.112	1.1072
2018-02-03 02:25:00	0.7604	22.7	7.25	27.0	1.1231	1.0963
2018-02-03 02:26:00	0.7611	22.7	7.26	26.9	1.112	1.1072
2018-02-03 02:27:00	0.7618	22.7	7.29	27.0	1.1231	1.0963
2018-02-03 02:28:00	0.7625	22.7	7.26	27.0	1.1231	1.0963
2018-02-03 02:29:00	0.7632	22.7	7.26	27.0	1.1231	1.0963
2018-02-03 02:30:00	0.7639	22.7	7.28	27.0	1.1231	1.0963
2018-02-03 02:31:00	0.7646	22.7	7.27	27.0	1.1231	1.0963
2018-02-03 02:32:00	0.7653	22.7	7.25	27.0	1.1231	1.0963
2018-02-03 02:33:00	0.766	22.7	7.28	27.0	1.1231	1.0963
2018-02-03 02:34:00	0.7667	22.7	7.28	26.9	1.112	1.1072
2018-02-03 02:35:00	0.7674	22.7	7.25	27.0	1.1231	1.0963
2018-02-03 02:36:00	0.7681	22.7	7.27	27.0	1.1231	1.0963
2018-02-03 02:37:00	0.7688	22.7	7.28	27.0	1.1231	1.0963
2018-02-03 02:38:00	0.7694	22.7	7.25	27.0	1.1231	1.0963
2018-02-03 02:39:00	0.7701	22.7	7.27	27.0	1.1231	1.0963
2018-02-03 02:40:00	0.7708	22.7	7.29	27.0	1.1231	1.0963
2018-02-03 02:41:00	0.7715	22.7	7.25	27.0	1.1231	1.0963
2018-02-03 02:42:00	0.7722	22.7	7.27	26.9	1.112	1.1072
2018-02-03 02:43:00	0.7729	22.7	7.29	27.0	1.1231	1.0963
2018-02-03 02:44:00	0.7736	22.7	7.25	26.9	1.112	1.1072
2018-02-03 02:45:00	0.7743	22.7	7.26	27.0	1.1231	1.0963
2018-02-03 02:46:00	0.775	22.7	7.28	27.0	1.1231	1.0963
2018-02-03 02:47:00	0.7757	22.7	7.26	27.0	1.1231	1.0963
2018-02-03 02:48:00	0.7764	22.7	7.26	27.0	1.1231	1.0963
2018-02-03 02:49:00	0.7771	22.7	7.28	27.0	1.1231	1.0963
2018-02-03 02:50:00	0.7778	22.7	7.28	27.0	1.1231	1.0963
2018-02-03 02:51:00	0.7785	22.7	7.25	27.0	1.1231	1.0963
2018-02-03 02:52:00	0.7792	22.7	7.28	27.0	1.1231	1.0963
2018-02-03 02:53:00	0.7799	22.7	7.28	27.1	1.1341	1.0856
2018-02-03 02:54:00	0.7806	22.7	7.25	27.0	1.1231	1.0963
2018-02-03 02:55:00	0.7812	22.7	7.27	27.0	1.1231	1.0963
2018-02-03 02:56:00	0.7819	22.7	7.29	27.0	1.1231	1.0963
2018-02-03 02:57:00	0.7826	22.7	7.25	27.1	1.1341	1.0856
2018-02-03 02:58:00	0.7833	22.7	7.27	27.0	1.1231	1.0963
2018-02-03 02:59:00	0.784	22.7	7.29	27.1	1.1341	1.0856
2018-02-03 03:00:00	0.7847	22.7	7.25	27.1	1.1341	1.0856
2018-02-03 03:01:00	0.7854	22.7	7.26	27.0	1.1231	1.0963
2018-02-03 03:02:00	0.7861	22.7	7.28	27.1	1.1341	1.0856
2018-02-03 03:03:00	0.7868	22.7	7.26	27.1	1.1341	1.0856
2018-02-03 03:04:00	0.7875	22.7	7.26	27.0	1.1231	1.0963
2018-02-03 03:05:00	0.7882	22.7	7.28	27.1	1.1341	1.0856
2018-02-03 03:06:00	0.7889	22.7	7.27	27.1	1.1341	1.0856
2018-02-03 03:07:00	0.7896	22.7	7.25	27.1	1.1341	1.0856
2018-02-03 03:08:00	0.7903	22.7	7.28	27.1	1.1341	1.0856
2018-02-03 03:09:00	0.791	22.7	7.28	27.1	1.1341	1.0856
2018-02-03 03:10:00	0.7917	22.7	7.25	27.1	1.1341	1.0856
2018-02-03 03:11:00	0.7924	22.7	7.27	27.1	1.1341	1.0856
2018-02-03 03:12:00	0.7931	22.7	7.28	27.1	1.1341	1.0856
2018-02-03 03:13:00	0.7938	22.7	7.25	27.1	1.1341	1.0856
2018-02-03 03:14:00	0.7944	22.7	7.27	27.1	1.1341	1.0856
2018-02-03 03:15:00	0.7951	22.7	7.29	27.1	1.1341	1.0856
2018-02-03 03:16:00	0.7958	22.7	7.25	27.1	1.1341	1.0856
2018-02-03 03:17:00	0.7965	22.7	7.27	27.1	1.1341	1.0856
2018-02-03 03:18:00	0.7972	22.7	7.29	27.1	1.1341	1.0856
2018-02-03 03:19:00	0.7979	22.7	7.25	27.2	1.1452	1.0751
2018-02-03 03:20:00	0.7986	22.7	7.26	27.1	1.1341	1.0856
2018-02-03 03:21:00	0.7993	22.7	7.28	27.1	1.1341	1.0856
2018-02-03 03:22:00	0.8	22.7	7.26	27.1	1.1341	1.0856
2018-02-03 03:23:00	0.8007	22.7	7.26	27.1	1.1341	1.0856
2018-02-03 03:24:00	0.8014	22.7	7.28	27.2	1.1452	1.0751
2018-02-03 03:25:00	0.8021	22.7	7.27	27.1	1.1341	1.0856
2018-02-03 03:26:00	0.8028	22.7	7.25	27.1	1.1341	1.0856
2018-02-03 03:27:00	0.8035	22.7	7.28	27.1	1.1341	1.0856
2018-02-03 03:28:00	0.8042	22.7	7.28	27.1	1.1341	1.0856
2018-02-03 03:29:00	0.8049	22.7	7.25	27.1	1.1341	1.0856
2018-02-03 03:30:00	0.8056	22.7	7.27	27.1	1.1341	1.0856
2018-02-03 03:31:00	0.8062	22.7	7.29	27.1	1.1341	1.0856
2018-02-03 03:32:00	0.8069	22.7	7.25	27.1	1.1341	1.0856
2018-02-03 03:33:00	0.8076	22.7	7.27	27.2	1.1452	1.0751
2018-02-03 03:34:00	0.8083	22.7	7.29	27.2	1.1452	1.0751
2018-02-03 03:35:00	0.809	22.7	7.25	27.2	1.1452	1.0751
2018-02-03 03:36:00	0.8097	22.7	7.27	27.1	1.1341	1.0856
2018-02-03 03:37:00	0.8104	22.7	7.29	27.2	1.1452	1.0751
2018-02-03 03:38:00	0.8111	22.7	7.26	27.3	1.1563	1.0648
2018-02-03 03:39:00	0.8118	22.7	7.26	27.2	1.1452	1.0751
2018-02-03 03:40:00	0.8125	22.7	7.28	27.1	1.1341	1.0856
2018-02-03 03:41:00	0.8132	22.7	7.26	27.1	1.1341	1.0856
2018-02-03 03:42:00	0.8139	22.7	7.26	27.2	1.1452	1.0751
2018-02-03 03:43:00	0.8146	22.7	7.28	27.2	1.1452	1.0751
2018-02-03 03:44:00	0.8153	22.7	7.28	27.1	1.1341	1.0856
2018-02-03 03:45:00	0.816	22.7	7.25	27.2	1.1452	1.0751
2018-02-03 03:46:00	0.8167	22.7	7.28	27.2	1.1452	1.0751
2018-02-03 03:47:00	0.8174	22.7	7.28	27.1	1.1341	1.0856
2018-02-03 03:48:00	0.8181	22.7	7.25	27.2	1.1452	1.0751
2018-02-03 03:49:00	0.8188	22.7	7.27	27.1	1.1341	1.0856
2018-02-03 03:50:00	0.8194	22.7	7.29	27.1	1.1341	1.0856
2018-02-03 03:51:00	0.8201	22.7	7.25	27.2	1.1452	1.0751
2018-02-03 03:52:00	0.8208	22.7	7.27	27.2	1.1452	1.0751
2018-02-03 03:53:00	0.8215	22.7	7.29	27.2	1.1452	1.0751
2018-02-03 03:54:00	0.8222	22.7	7.25	27.2	1.1452	1.0751
2018-02-03 03:55:00	0.8229	22.7	7.26	27.2	1.1452	1.0751
2018-02-03 03:56:00	0.8236	22.7	7.29	27.1	1.1341	1.0856
2018-02-03 03:57:00	0.8243	22.7	7.26	27.2	1.1452	1.0751
2018-02-03 03:58:00	0.825	22.7	7.26	27.2	1.1452	1.0751
2018-02-03 03:59:00	0.8257	22.7	7.28	27.2	1.1452	1.0751
2018-02-03 04:00:00	0.8264	22.7	7.26	27.2	1.1452	1.0751
2018-02-03 04:01:00	0.8271	22.7	7.26	27.2	1.1452	1.0751
2018-02-03 04:02:00	0.8278	22.7	7.28	27.2	1.1452	1.0751
2018-02-03 04:03:00	0.8285	22.7	7.27	27.2	1.1452	1.0751
2018-02-03 04:04:00	0.8292	22.7	7.25	27.2	1.1452	1.0751
2018-02-03 04:05:00	0.8299	22.7	7.28	27.2	1.1452	1.0751
2018-02-03 04:06:00	0.8306	22.7	7.28	27.2	1.1452	1.0751
2018-02-03 04:07:00	0.8312	22.7	7.25	27.2	1.1452	1.0751
2018-02-03 04:08:00	0.8319	22.7	7.27	27.2	1.1452	1.0751
2018-02-03 04:09:00	0.8326	22.7	7.29	27.2	1.1452	1.0751
2018-02-03 04:10:00	0.8333	22.7	7.25	27.2	1.1452	1.0751
2018-02-03 04:11:00	0.834	22.7	7.27	27.2	1.1452	1.0751
2018-02-03 04:12:00	0.8347	22.7	7.29	27.3	1.1563	1.0648
2018-02-03 04:13:00	0.8354	22.7	7.25	27.2	1.1452	1.0751
2018-02-03 04:14:00	0.8361	22.7	7.27	27.3	1.1563	1.0648
2018-02-03 04:15:00	0.8368	22.7	7.29	27.3	1.1563	1.0648
2018-02-03 04:16:00	0.8375	22.7	7.26	27.2	1.1452	1.0751
2018-02-03 04:17:00	0.8382	22.7	7.26	27.2	1.1452	1.0751
2018-02-03 04:18:00	0.8389	22.7	7.28	27.2	1.1452	1.0751
2018-02-03 04:19:00	0.8396	22.7	7.27	27.2	1.1452	1.0751
2018-02-03 04:20:00	0.8403	22.7	7.26	27.2	1.1452	1.0751
2018-02-03 04:21:00	0.841	22.7	7.28	27.2	1.1452	1.0751
2018-02-03 04:22:00	0.8417	22.7	7.28	27.2	1.1452	1.0751
2018-02-03 04:23:00	0.8424	22.7	7.25	27.2	1.1452	1.0751
2018-02-03 04:24:00	0.8431	22.7	7.28	27.3	1.1563	1.0648
2018-02-03 04:25:00	0.8438	22.7	7.28	27.3	1.1563	1.0648
2018-02-03 04:26:00	0.8444	22.7	7.25	27.3	1.1563	1.0648
2018-02-03 04:27:00	0.8451	22.7	7.27	27.2	1.1452	1.0751
2018-02-03 04:28:00	0.8458	22.7	7.29	27.2	1.1452	1.0751
2018-02-03 04:29:00	0.8465	22.7	7.25	27.3	1.1563	1.0648
2018-02-03 04:30:00	0.8472	22.7	7.27	27.3	1.1563	1.0648
2018-02-03 04:31:00	0.8479	22.7	7.29	27.3	1.1563	1.0648
2018-02-03 04:32:00	0.8486	22.7	7.25	27.3	1.1563	1.0648
2018-02-03 04:33:00	0.8493	22.7	7.26	27.3	1.1563	1.0648
2018-02-03 04:34:00	0.85	22.7	7.29	27.2	1.1452	1.0751
2018-02-03 04:35:00	0.8507	22.7	7.26	27.2	1.1452	1.0751
2018-02-03 04:36:00	0.8514	22.7	7.26	27.3	1.1563	1.0648
2018-02-03 04:37:00	0.8521	22.7	7.28	27.3	1.1563	1.0648
2018-02-03 04:38:00	0.8528	22.7	7.27	27.2	1.1452	1.0751
2018-02-03 04:39:00	0.8535	22.7	7.26	27.3	1.1563	1.0648
2018-02-03 04:40:00	0.8542	22.7	7.28	27.3	1.1563	1.0648
2018-02-03 04:41:00	0.8549	22.7	7.27	27.3	1.1563	1.0648
2018-02-03 04:42:00	0.8556	22.7	7.25	27.4	1.1673	1.0547
2018-02-03 04:43:00	0.8562	22.7	7.28	27.2	1.1452	1.0751
2018-02-03 04:44:00	0.8569	22.7	7.28	27.3	1.1563	1.0648
2018-02-03 04:45:00	0.8576	22.7	7.25	27.4	1.1673	1.0547
2018-02-03 04:46:00	0.8583	22.7	7.27	27.3	1.1563	1.0648
2018-02-03 04:47:00	0.859	22.7	7.29	27.4	1.1673	1.0547
2018-02-03 04:48:00	0.8597	22.7	7.25	27.4	1.1673	1.0547
2018-02-03 04:49:00	0.8604	22.7	7.27	27.3	1.1563	1.0648
2018-02-03 04:50:00	0.8611	22.7	7.29	27.3	1.1563	1.0648
2018-02-03 04:51:00	0.8618	22.7	7.25	27.3	1.1563	1.0648
2018-02-03 04:52:00	0.8625	22.7	7.27	27.3	1.1563	1.0648
2018-02-03 04:53:00	0.8632	22.7	7.29	27.3	1.1563	1.0648
2018-02-03 04:54:00	0.8639	22.7	7.26	27.4	1.1673	1.0547
2018-02-03 04:55:00	0.8646	22.7	7.26	27.3	1.1563	1.0648
2018-02-03 04:56:00	0.8653	22.7	7.29	27.3	1.1563	1.0648
2018-02-03 04:57:00	0.866	22.7	7.26	27.4	1.1673	1.0547
2018-02-03 04:58:00	0.8667	22.7	7.26	27.3	1.1563	1.0648
2018-02-03 04:59:00	0.8674	22.7	7.28	27.3	1.1563	1.0648
2018-02-03 05:00:00	0.8681	22.7	7.27	27.3	1.1563	1.0648
2018-02-03 05:01:00	0.8688	22.7	7.25	27.3	1.1563	1.0648
2018-02-03 05:02:00	0.8694	22.7	7.28	27.4	1.1673	1.0547
2018-02-03 05:03:00	0.8701	22.7	7.28	27.3	1.1563	1.0648
2018-02-03 05:04:00	0.8708	22.7	7.25	27.4	1.1673	1.0547
2018-02-03 05:05:00	0.8715	22.7	7.27	27.3	1.1563	1.0648
2018-02-03 05:06:00	0.8722	22.7	7.29	27.3	1.1563	1.0648
2018-02-03 05:07:00	0.8729	22.7	7.25	27.4	1.1673	1.0547
2018-02-03 05:08:00	0.8736	22.7	7.27	27.4	1.1673	1.0547
2018-02-03 05:09:00	0.8743	22.7	7.29	27.4	1.1673	1.0547
2018-02-03 05:10:00	0.875	22.7	7.25	27.4	1.1673	1.0547
2018-02-03 05:11:00	0.8757	22.7	7.27	27.3	1.1563	1.0648
2018-02-03 05:12:00	0.8764	22.7	7.29	27.4	1.1673	1.0547
2018-02-03 05:13:00	0.8771	22.7	7.25	27.3	1.1563	1.0648
2018-02-03 05:14:00	0.8778	22.7	7.26	27.4	1.1673	1.0547
2018-02-03 05:15:00	0.8785	22.7	7.29	27.4	1.1673	1.0547
2018-02-03 05:16:00	0.8792	22.7	7.26	27.3	1.1563	1.0648
2018-02-03 05:17:00	0.8799	22.7	7.26	27.4	1.1673	1.0547
2018-02-03 05:18:00	0.8806	22.7	7.28	27.4	1.1673	1.0547
2018-02-03 05:19:00	0.8812	22.7	7.27	27.3	1.1563	1.0648
2018-02-03 05:20:00	0.8819	22.7	7.25	27.4	1.1673	1.0547
2018-02-03 05:21:00	0.8826	22.7	7.28	27.3	1.1563	1.0648
2018-02-03 05:22:00	0.8833	22.7	7.28	27.4	1.1673	1.0547
2018-02-03 05:23:00	0.884	22.7	7.25	27.4	1.1673	1.0547
2018-02-03 05:24:00	0.8847	22.7	7.27	27.4	1.1673	1.0547
2018-02-03 05:25:00	0.8854	22.7	7.29	27.4	1.1673	1.0547
2018-02-03 05:26:00	0.8861	22.7	7.25	27.4	1.1673	1.0547
2018-02-03 05:27:00	0.8868	22.7	7.27	27.4	1.1673	1.0547
2018-02-03 05:28:00	0.8875	22.7	7.29	27.4	1.1673	1.0547
2018-02-03 05:29:00	0.8882	22.7	7.25	27.4	1.1673	1.0547
2018-02-03 05:30:00	0.8889	22.7	7.27	27.4	1.1673	1.0547
2018-02-03 05:31:00	0.8896	22.7	7.29	27.4	1.1673	1.0547
2018-02-03 05:32:00	0.8903	22.7	7.25	27.4	1.1673	1.0547
2018-02-03 05:33:00	0.891	22.7	7.26	27.4	1.1673	1.0547
2018-02-03 05:34:00	0.8917	22.7	7.29	27.4	1.1673	1.0547
2018-02-03 05:35:00	0.8924	22.7	7.26	27.4	1.1673	1.0547
2018-02-03 05:36:00	0.8931	22.7	7.26	27.4	1.1673	1.0547
2018-02-03 05:37:00	0.8938	22.7	7.28	27.4	1.1673	1.0547
2018-02-03 05:38:00	0.8944	22.7	7.27	27.4	1.1673	1.0547
2018-02-03 05:39:00	0.8951	22.7	7.26	27.4	1.1673	1.0547
2018-02-03 05:40:00	0.8958	22.7	7.28	27.5	1.1784	1.0448
2018-02-03 05:41:00	0.8965	22.7	7.28	27.4	1.1673	1.0547
2018-02-03 05:42:00	0.8972	22.7	7.25	27.4	1.1673	1.0547
2018-02-03 05:43:00	0.8979	22.7	7.28	27.4	1.1673	1.0547
2018-02-03 05:44:00	0.8986	22.7	7.28	27.4	1.1673	1.0547
2018-02-03 05:45:00	0.8993	22.7	7.25	27.4	1.1673	1.0547
2018-02-03 05:46:00	0.9	22.7	7.27	27.5	1.1784	1.0448
2018-02-03 05:47:00	0.9007	22.7	7.29	27.4	1.1673	1.0547
2018-02-03 05:48:00	0.9014	22.7	7.25	27.4	1.1673	1.0547
2018-02-03 05:49:00	0.9021	22.7	7.27	27.5	1.1784	1.0448
2018-02-03 05:50:00	0.9028	22.7	7.29	27.4	1.1673	1.0547
2018-02-03 05:51:00	0.9035	22.7	7.25	27.5	1.1784	1.0448
2018-02-03 05:52:00	0.9042	22.7	7.26	27.4	1.1673	1.0547
2018-02-03 05:53:00	0.9049	22.7	7.29	27.5	1.1784	1.0448
2018-02-03 05:54:00	0.9056	22.7	7.26	27.5	1.1784	1.0448
2018-02-03 05:55:00	0.9062	22.7	7.26	27.5	1.1784	1.0448
2018-02-03 05:56:00	0.9069	22.7	7.28	27.5	1.1784	1.0448
2018-02-03 05:57:00	0.9076	22.7	7.26	27.5	1.1784	1.0448
2018-02-03 05:58:00	0.9083	22.7	7.26	27.5	1.1784	1.0448
2018-02-03 05:59:00	0.909	22.7	7.28	27.4	1.1673	1.0547
2018-02-03 06:00:00	0.9097	22.7	7.27	27.5	1.1784	1.0448
2018-02-03 06:01:00	0.9104	22.7	7.25	27.4	1.1673	1.0547
2018-02-03 06:02:00	0.9111	22.7	7.28	27.5	1.1784	1.0448
2018-02-03 06:03:00	0.9118	22.7	7.28	27.5	1.1784	1.0448
2018-02-03 06:04:00	0.9125	22.7	7.25	27.4	1.1673	1.0547
2018-02-03 06:05:00	0.9132	22.7	7.27	27.4	1.1673	1.0547
2018-02-03 06:06:00	0.9139	22.7	7.29	27.5	1.1784	1.0448
2018-02-03 06:07:00	0.9146	22.7	7.25	27.5	1.1784	1.0448
2018-02-03 06:08:00	0.9153	22.7	7.27	27.5	1.1784	1.0448
2018-02-03 06:09:00	0.916	22.7	7.29	27.5	1.1784	1.0448
2018-02-03 06:10:00	0.9167	22.7	7.25	27.6	1.1894	1.0351
2018-02-03 06:11:00	0.9174	22.7	7.27	27.5	1.1784	1.0448
2018-02-03 06:12:00	0.9181	22.7	7.29	27.5	1.1784	1.0448
2018-02-03 06:13:00	0.9188	22.7	7.25	27.5	1.1784	1.0448
2018-02-03 06:14:00	0.9194	22.7	7.26	27.5	1.1784	1.0448
2018-02-03 06:15:00	0.9201	22.7	7.29	27.5	1.1784	1.0448
2018-02-03 06:16:00	0.9208	22.7	7.26	27.5	1.1784	1.0448
2018-02-03 06:17:00	0.9215	22.7	7.26	27.5	1.1784	1.0448
2018-02-03 06:18:00	0.9222	22.7	7.28	27.5	1.1784	1.0448
2018-02-03 06:19:00	0.9229	22.7	7.26	27.5	1.1784	1.0448
2018-02-03 06:20:00	0.9236	22.7	7.26	27.5	1.1784	1.0448
2018-02-03 06:21:00	0.9243	22.7	7.28	27.6	1.1894	1.0351
2018-02-03 06:22:00	0.925	22.7	7.27	27.6	1.1894	1.0351
2018-02-03 06:23:00	0.9257	22.7	7.26	27.6	1.1894	1.0351
2018-02-03 06:24:00	0.9264	22.7	7.28	27.5	1.1784	1.0448
2018-02-03 06:25:00	0.9271	22.7	7.28	27.6	1.1894	1.0351
2018-02-03 06:26:00	0.9278	22.7	7.25	27.6	1.1894	1.0351
2018-02-03 06:27:00	0.9285	22.7	7.28	27.6	1.1894	1.0351
2018-02-03 06:28:00	0.9292	22.7	7.28	27.6	1.1894	1.0351
2018-02-03 06:29:00	0.9299	22.7	7.25	27.5	1.1784	1.0448
2018-02-03 06:30:00	0.9306	22.7	7.28	27.6	1.1894	1.0351
2018-02-03 06:31:00	0.9312	22.7	7.28	27.6	1.1894	1.0351
2018-02-03 06:32:00	0.9319	22.7	7.25	27.6	1.1894	1.0351
2018-02-03 06:33:00	0.9326	22.7	7.27	27.6	1.1894	1.0351
2018-02-03 06:34:00	0.9333	22.7	7.29	27.6	1.1894	1.0351
2018-02-03 06:35:00	0.934	22.7	7.25	27.6	1.1894	1.0351
2018-02-03 06:36:00	0.9347	22.7	7.27	27.5	1.1784	1.0448
2018-02-03 06:37:00	0.9354	22.7	7.29	27.6	1.1894	1.0351
2018-02-03 06:38:00	0.9361	22.7	7.25	27.6	1.1894	1.0351
2018-02-03 06:39:00	0.9368	22.7	7.27	27.6	1.1894	1.0351
2018-02-03 06:40:00	0.9375	22.7	7.29	27.5	1.1784	1.0448
2018-02-03 06:41:00	0.9382	22.7	7.26	27.6	1.1894	1.0351
2018-02-03 06:42:00	0.9389	22.7	7.26	27.6	1.1894	1.0351
2018-02-03 06:43:00	0.9396	22.7	7.29	27.6	1.1894	1.0351
2018-02-03 06:44:00	0.9403	22.7	7.26	27.6	1.1894	1.0351
2018-02-03 06:45:00	0.941	22.7	7.26	27.6	1.1894	1.0351
2018-02-03 06:46:00	0.9417	22.7	7.28	27.6	1.1894	1.0351
2018-02-03 06:47:00	0.9424	22.7	7.27	27.6	1.1894	1.0351
2018-02-03 06:48:00	0.9431	22.7	7.26	27.7	1.2005	1.0255
2018-02-03 06:49:00	0.9438	22.7	7.28	27.6	1.1894	1.0351
2018-02-03 06:50:00	0.9444	22.7	7.27	27.6	1.1894	1.0351
2018-02-03 06:51:00	0.9451	22.7	7.25	27.6	1.1894	1.0351
2018-02-03 06:52:00	0.9458	22.7	7.28	27.6	1.1894	1.0351
2018-02-03 06:53:00	0.9465	22.7	7.28	27.6	1.1894	1.0351
2018-02-03 06:54:00	0.9472	22.7	7.25	27.6	1.1894	1.0351
2018-02-03 06:55:00	0.9479	22.7	7.28	27.6	1.1894	1.0351
2018-02-03 06:56:00	0.9486	22.7	7.28	27.7	1.2005	1.0255
2018-02-03 06:57:00	0.9493	22.7	7.25	27.6	1.1894	1.0351
2018-02-03 06:58:00	0.95	22.7	7.27	27.6	1.1894	1.0351
2018-02-03 06:59:00	0.9507	22.7	7.29	27.7	1.2005	1.0255
2018-02-03 07:00:00	0.9514	22.7	7.25	27.6	1.1894	1.0351
2018-02-03 07:01:00	0.9521	22.7	7.27	27.6	1.1894	1.0351
2018-02-03 07:02:00	0.9528	22.7	7.29	27.6	1.1894	1.0351
2018-02-03 07:03:00	0.9535	22.7	7.25	27.6	1.1894	1.0351
2018-02-03 07:04:00	0.9542	22.7	7.27	27.7	1.2005	1.0255
2018-02-03 07:05:00	0.9549	22.7	7.29	27.6	1.1894	1.0351
2018-02-03 07:06:00	0.9556	22.7	7.25	27.6	1.1894	1.0351
2018-02-03 07:07:00	0.9562	22.7	7.26	27.6	1.1894	1.0351
2018-02-03 07:08:00	0.9569	22.7	7.29	27.6	1.1894	1.0351
2018-02-03 07:09:00	0.9576	22.7	7.26	27.6	1.1894	1.0351
2018-02-03 07:10:00	0.9583	22.7	7.26	27.6	1.1894	1.0351
2018-02-03 07:11:00	0.959	22.7	7.28	27.7	1.2005	1.0255
2018-02-03 07:12:00	0.9597	22.7	7.27	27.6	1.1894	1.0351
2018-02-03 07:13:00	0.9604	22.7	7.26	27.6	1.1894	1.0351
2018-02-03 07:14:00	0.9611	22.7	7.28	27.7	1.2005	1.0255
2018-02-03 07:15:00	0.9618	22.7	7.28	27.7	1.2005	1.0255
2018-02-03 07:16:00	0.9625	22.7	7.25	27.7	1.2005	1.0255
2018-02-03 07:17:00	0.9632	22.7	7.28	27.6	1.1894	1.0351
2018-02-03 07:18:00	0.9639	22.7	7.28	27.7	1.2005	1.0255
2018-02-03 07:19:00	0.9646	22.7	7.25	27.7	1.2005	1.0255
2018-02-03 07:20:00	0.9653	22.7	7.27	27.7	1.2005	1.0255
2018-02-03 07:21:00	0.966	22.7	7.28	27.6	1.1894	1.0351
2018-02-03 07:22:00	0.9667	22.7	7.25	27.6	1.1894	1.0351
2018-02-03 07:23:00	0.9674	22.7	7.27	27.7	1.2005	1.0255
2018-02-03 07:24:00	0.9681	22.7	7.29	27.7	1.2005	1.0255
2018-02-03 07:25:00	0.9688	22.7	7.25	27.7	1.2005	1.0255
2018-02-03 07:26:00	0.9694	22.7	7.27	27.7	1.2005	1.0255
2018-02-03 07:27:00	0.9701	22.7	7.29	27.7	1.2005	1.0255
2018-02-03 07:28:00	0.9708	22.7	7.25	27.7	1.2005	1.0255
2018-02-03 07:29:00	0.9715	22.7	7.27	27.7	1.2005	1.0255
2018-02-03 07:30:00	0.9722	22.7	7.29	27.7	1.2005	1.0255
2018-02-03 07:31:00	0.9729	22.7	7.26	27.7	1.2005	1.0255
2018-02-03 07:32:00	0.9736	22.7	7.26	27.7	1.2005	1.0255
2018-02-03 07:33:00	0.9743	22.7	7.28	27.7	1.2005	1.0255
2018-02-03 07:34:00	0.975	22.7	7.26	27.7	1.2005	1.0255
2018-02-03 07:35:00	0.9757	22.7	7.26	27.7	1.2005	1.0255
2018-02-03 07:36:00	0.9764	22.7	7.28	27.8	1.2116	1.0162
2018-02-03 07:37:00	0.9771	22.7	7.27	27.8	1.2116	1.0162
2018-02-03 07:38:00	0.9778	22.7	7.26	27.7	1.2005	1.0255
2018-02-03 07:39:00	0.9785	22.7	7.28	27.7	1.2005	1.0255
2018-02-03 07:40:00	0.9792	22.7	7.28	27.7	1.2005	1.0255
2018-02-03 07:41:00	0.9799	22.7	7.25	27.7	1.2005	1.0255
2018-02-03 07:42:00	0.9806	22.7	7.28	27.7	1.2005	1.0255
2018-02-03 07:43:00	0.9812	22.7	7.28	27.7	1.2005	1.0255
2018-02-03 07:44:00	0.9819	22.7	7.25	27.7	1.2005	1.0255
2018-02-03 07:45:00	0.9826	22.7	7.27	27.8	1.2116	1.0162
2018-02-03 07:46:00	0.9833	22.7	7.29	27.7	1.2005	1.0255
2018-02-03 07:47:00	0.984	22.7	7.25	27.7	1.2005	1.0255
2018-02-03 07:48:00	0.9847	22.7	7.27	27.7	1.2005	1.0255
2018-02-03 07:49:00	0.9854	22.7	7.29	27.7	1.2005	1.0255
2018-02-03 07:50:00	0.9861	22.7	7.25	27.8	1.2116	1.0162
2018-02-03 07:51:00	0.9868	22.7	7.27	27.7	1.2005	1.0255
2018-02-03 07:52:00	0.9875	22.7	7.29	27.7	1.2005	1.0255
2018-02-03 07:53:00	0.9882	22.7	7.26	27.7	1.2005	1.0255
2018-02-03 07:54:00	0.9889	22.7	7.27	27.7	1.2005	1.0255
2018-02-03 07:55:00	0.9896	22.7	7.29	27.7	1.2005	1.0255
2018-02-03 07:56:00	0.9903	22.7	7.26	27.7	1.2005	1.0255
2018-02-03 07:57:00	0.991	22.7	7.26	27.7	1.2005	1.0255
2018-02-03 07:58:00	0.9917	22.7	7.28	27.7	1.2005	1.0255
2018-02-03 07:59:00	0.9924	22.7	7.27	27.7	1.2005	1.0255
2018-02-03 08:00:00	0.9931	22.7	7.26	27.8	1.2116	1.0162
2018-02-03 08:01:00	0.9938	22.7	7.28	27.7	1.2005	1.0255
2018-02-03 08:02:00	0.9944	22.7	7.27	27.8	1.2116	1.0162
2018-02-03 08:03:00	0.9951	22.7	7.25	27.7	1.2005	1.0255
2018-02-03 08:04:00	0.9958	22.7	7.28	27.8	1.2116	1.0162
2018-02-03 08:05:00	0.9965	22.7	7.28	27.8	1.2116	1.0162
2018-02-03 08:06:00	0.9972	22.7	7.25	27.8	1.2116	1.0162
2018-02-03 08:07:00	0.9979	22.7	7.28	27.8	1.2116	1.0162
2018-02-03 08:08:00	0.9986	22.7	7.28	27.8	1.2116	1.0162
2018-02-03 08:09:00	0.9993	22.7	7.25	27.8	1.2116	1.0162
2018-02-03 08:10:00	1.0	22.7	7.27	27.8	1.2116	1.0162
2018-02-03 08:11:00	1.0007	22.7	7.29	27.8	1.2116	1.0162
2018-02-03 08:12:00	1.0014	22.7	7.25	27.9	1.2226	1.007
2018-02-03 08:13:00	1.0021	22.7	7.27	27.8	1.2116	1.0162
2018-02-03 08:14:00	1.0028	22.7	7.29	27.8	1.2116	1.0162
2018-02-03 08:15:00	1.0035	22.7	7.25	27.8	1.2116	1.0162
2018-02-03 08:16:00	1.0042	22.7	7.27	27.8	1.2116	1.0162
2018-02-03 08:17:00	1.0049	22.7	7.29	27.8	1.2116	1.0162
2018-02-03 08:18:00	1.0056	22.7	7.26	27.8	1.2116	1.0162
2018-02-03 08:19:00	1.0062	22.7	7.27	27.8	1.2116	1.0162
2018-02-03 08:20:00	1.0069	22.7	7.29	27.8	1.2116	1.0162
2018-02-03 08:21:00	1.0076	22.7	7.26	27.8	1.2116	1.0162
2018-02-03 08:22:00	1.0083	22.7	7.26	27.8	1.2116	1.0162
2018-02-03 08:23:00	1.009	22.7	7.28	27.8	1.2116	1.0162
2018-02-03 08:24:00	1.0097	22.7	7.27	27.8	1.2116	1.0162
2018-02-03 08:25:00	1.0104	22.7	7.26	27.8	1.2116	1.0162
2018-02-03 08:26:00	1.0111	22.7	7.28	27.8	1.2116	1.0162
2018-02-03 08:27:00	1.0118	22.7	7.27	27.8	1.2116	1.0162
2018-02-03 08:28:00	1.0125	22.7	7.26	27.8	1.2116	1.0162
2018-02-03 08:29:00	1.0132	22.7	7.28	27.8	1.2116	1.0162
2018-02-03 08:30:00	1.0139	22.7	7.28	27.8	1.2116	1.0162
2018-02-03 08:31:00	1.0146	22.7	7.25	27.8	1.2116	1.0162
2018-02-03 08:32:00	1.0153	22.7	7.28	27.9	1.2226	1.007
2018-02-03 08:33:00	1.016	22.7	7.28	27.8	1.2116	1.0162
2018-02-03 08:34:00	1.0167	22.7	7.25	27.9	1.2226	1.007
2018-02-03 08:35:00	1.0174	22.7	7.27	27.8	1.2116	1.0162
2018-02-03 08:36:00	1.0181	22.7	7.29	27.9	1.2226	1.007
2018-02-03 08:37:00	1.0188	22.7	7.25	27.9	1.2226	1.007
2018-02-03 08:38:00	1.0194	22.7	7.27	27.9	1.2226	1.007
2018-02-03 08:39:00	1.0201	22.7	7.29	27.9	1.2226	1.007
2018-02-03 08:40:00	1.0208	22.7	7.25	27.9	1.2226	1.007
2018-02-03 08:41:00	1.0215	22.7	7.27	27.9	1.2226	1.007
2018-02-03 08:42:00	1.0222	22.7	7.29	27.9	1.2226	1.007
2018-02-03 08:43:00	1.0229	22.7	7.26	27.9	1.2226	1.007
2018-02-03 08:44:00	1.0236	22.7	7.27	27.9	1.2226	1.007
2018-02-03 08:45:00	1.0243	22.7	7.29	27.8	1.2116	1.0162
2018-02-03 08:46:00	1.025	22.7	7.26	27.9	1.2226	1.007
2018-02-03 08:47:00	1.0257	22.7	7.26	27.8	1.2116	1.0162
2018-02-03 08:48:00	1.0264	22.7	7.28	28.0	1.2337	0.998
2018-02-03 08:49:00	1.0271	22.7	7.26	27.9	1.2226	1.007
2018-02-03 08:50:00	1.0278	22.7	7.26	27.9	1.2226	1.007
2018-02-03 08:51:00	1.0285	22.7	7.28	27.9	1.2226	1.007
2018-02-03 08:52:00	1.0292	22.7	7.27	27.9	1.2226	1.007
2018-02-03 08:53:00	1.0299	22.7	7.26	27.8	1.2116	1.0162
2018-02-03 08:54:00	1.0306	22.7	7.28	27.9	1.2226	1.007
2018-02-03 08:55:00	1.0312	22.7	7.28	27.9	1.2226	1.007
2018-02-03 08:56:00	1.0319	22.7	7.25	27.9	1.2226	1.007
2018-02-03 08:57:00	1.0326	22.7	7.28	27.9	1.2226	1.007
2018-02-03 08:58:00	1.0333	22.7	7.28	27.9	1.2226	1.007
2018-02-03 08:59:00	1.034	22.7	7.25	27.9	1.2226	1.007
2018-02-03 09:00:00	1.0347	22.7	7.28	27.9	1.2226	1.007
2018-02-03 09:01:00	1.0354	22.7	7.29	27.9	1.2226	1.007
2018-02-03 09:02:00	1.0361	22.7	7.25	27.9	1.2226	1.007
2018-02-03 09:03:00	1.0368	22.7	7.27	27.9	1.2226	1.007
2018-02-03 09:04:00	1.0375	22.7	7.29	27.9	1.2226	1.007
2018-02-03 09:05:00	1.0382	22.7	7.25	27.9	1.2226	1.007
2018-02-03 09:06:00	1.0389	22.7	7.27	27.8	1.2116	1.0162
2018-02-03 09:07:00	1.0396	22.7	7.29	27.9	1.2226	1.007
2018-02-03 09:08:00	1.0403	22.7	7.25	28.0	1.2337	0.998
2018-02-03 09:09:00	1.041	22.7	7.27	27.9	1.2226	1.007
2018-02-03 09:10:00	1.0417	22.7	7.29	28.0	1.2337	0.998
2018-02-03 09:11:00	1.0424	22.7	7.25	28.0	1.2337	0.998
2018-02-03 09:12:00	1.0431	22.7	7.27	27.9	1.2226	1.007
2018-02-03 09:13:00	1.0438	22.7	7.29	28.0	1.2337	0.998
2018-02-03 09:14:00	1.0444	22.7	7.26	28.0	1.2337	0.998
2018-02-03 09:15:00	1.0451	22.7	7.26	28.0	1.2337	0.998
2018-02-03 09:16:00	1.0458	22.7	7.29	27.9	1.2226	1.007
2018-02-03 09:17:00	1.0465	22.7	7.26	27.9	1.2226	1.007
2018-02-03 09:18:00	1.0472	22.7	7.26	28.0	1.2337	0.998
2018-02-03 09:19:00	1.0479	22.7	7.28	28.0	1.2337	0.998
2018-02-03 09:20:00	1.0486	22.7	7.27	27.9	1.2226	1.007
2018-02-03 09:21:00	1.0493	22.7	7.26	28.0	1.2337	0.998
2018-02-03 09:22:00	1.05	22.7	7.28	28.0	1.2337	0.998
2018-02-03 09:23:00	1.0507	22.7	7.28	27.9	1.2226	1.007
2018-02-03 09:24:00	1.0514	22.7	7.26	28.0	1.2337	0.998
2018-02-03 09:25:00	1.0521	22.7	7.28	28.0	1.2337	0.998
2018-02-03 09:26:00	1.0528	22.7	7.28	28.0	1.2337	0.998
2018-02-03 09:27:00	1.0535	22.7	7.25	28.0	1.2337	0.998
2018-02-03 09:28:00	1.0542	22.7	7.28	28.0	1.2337	0.998
2018-02-03 09:29:00	1.0549	22.7	7.28	28.0	1.2337	0.998
2018-02-03 09:30:00	1.0556	22.7	7.25	28.0	1.2337	0.998
2018-02-03 09:31:00	1.0562	22.7	7.27	28.0	1.2337	0.998
2018-02-03 09:32:00	1.0569	22.7	7.29	28.0	1.2337	0.998
2018-02-03 09:33:00	1.0576	22.7	7.25	28.0	1.2337	0.998
2018-02-03 09:34:00	1.0583	22.7	7.27	28.0	1.2337	0.998
2018-02-03 09:35:00	1.059	22.7	7.29	28.0	1.2337	0.998
2018-02-03 09:36:00	1.0597	22.7	7.25	28.1	1.2448	0.9891
2018-02-03 09:37:00	1.0604	22.7	7.27	28.0	1.2337	0.998
2018-02-03 09:38:00	1.0611	22.7	7.29	28.0	1.2337	0.998
2018-02-03 09:39:00	1.0618	22.7	7.25	28.0	1.2337	0.998
2018-02-03 09:40:00	1.0625	22.7	7.27	28.0	1.2337	0.998
2018-02-03 09:41:00	1.0632	22.7	7.29	28.0	1.2337	0.998
2018-02-03 09:42:00	1.0639	22.7	7.26	28.0	1.2337	0.998
2018-02-03 09:43:00	1.0646	22.7	7.27	27.9	1.2226	1.007
2018-02-03 09:44:00	1.0653	22.7	7.29	28.0	1.2337	0.998
2018-02-03 09:45:00	1.066	22.7	7.26	28.0	1.2337	0.998
2018-02-03 09:46:00	1.0667	22.7	7.26	28.0	1.2337	0.998
2018-02-03 09:47:00	1.0674	22.7	7.28	28.0	1.2337	0.998
2018-02-03 09:48:00	1.0681	22.7	7.27	28.0	1.2337	0.998
2018-02-03 09:49:00	1.0688	22.7	7.26	28.0	1.2337	0.998
2018-02-03 09:50:00	1.0694	22.7	7.28	28.1	1.2448	0.9891
2018-02-03 09:51:00	1.0701	22.7	7.27	28.0	1.2337	0.998
2018-02-03 09:52:00	1.0708	22.7	7.26	28.0	1.2337	0.998
2018-02-03 09:53:00	1.0715	22.7	7.28	28.0	1.2337	0.998
2018-02-03 09:54:00	1.0722	22.7	7.28	28.0	1.2337	0.998
2018-02-03 09:55:00	1.0729	22.7	7.26	28.0	1.2337	0.998
2018-02-03 09:56:00	1.0736	22.7	7.28	28.0	1.2337	0.998
2018-02-03 09:57:00	1.0743	22.7	7.28	28.0	1.2337	0.998
2018-02-03 09:58:00	1.075	22.7	7.25	28.1	1.2448	0.9891
2018-02-03 09:59:00	1.0757	22.7	7.28	28.0	1.2337	0.998
2018-02-03 10:00:00	1.0764	22.7	7.29	28.0	1.2337	0.998
2018-02-03 10:01:00	1.0771	22.7	7.25	28.0	1.2337	0.998
2018-02-03 10:02:00	1.0778	22.7	7.27	28.0	1.2337	0.998
2018-02-03 10:03:00	1.0785	22.7	7.29	28.0	1.2337	0.998
2018-02-03 10:04:00	1.0792	22.7	7.25	28.1	1.2448	0.9891
2018-02-03 10:05:00	1.0799	22.7	7.27	28.0	1.2337	0.998
2018-02-03 10:06:00	1.0806	22.7	7.29	28.0	1.2337	0.998
2018-02-03 10:07:00	1.0812	22.7	7.25	28.0	1.2337	0.998
2018-02-03 10:08:00	1.0819	22.7	7.27	28.0	1.2337	0.998
2018-02-03 10:09:00	1.0826	22.7	7.29	28.0	1.2337	0.998
2018-02-03 10:10:00	1.0833	22.7	7.25	28.0	1.2337	0.998
2018-02-03 10:11:00	1.084	22.7	7.27	28.0	1.2337	0.998
2018-02-03 10:12:00	1.0847	22.7	7.29	28.1	1.2448	0.9891
2018-02-03 10:13:00	1.0854	22.7	7.26	28.1	1.2448	0.9891
2018-02-03 10:14:00	1.0861	22.7	7.27	28.1	1.2448	0.9891
2018-02-03 10:15:00	1.0868	22.7	7.29	28.1	1.2448	0.9891
2018-02-03 10:16:00	1.0875	22.7	7.26	28.1	1.2448	0.9891
2018-02-03 10:17:00	1.0882	22.7	7.26	28.1	1.2448	0.9891
2018-02-03 10:18:00	1.0889	22.7	7.28	28.1	1.2448	0.9891
2018-02-03 10:19:00	1.0896	22.7	7.27	28.1	1.2448	0.9891
2018-02-03 10:20:00	1.0903	22.7	7.26	28.1	1.2448	0.9891
2018-02-03 10:21:00	1.091	22.7	7.28	28.1	1.2448	0.9891
2018-02-03 10:22:00	1.0917	22.7	7.27	28.1	1.2448	0.9891
2018-02-03 10:23:00	1.0924	22.7	7.26	28.1	1.2448	0.9891
2018-02-03 10:24:00	1.0931	22.7	7.28	28.1	1.2448	0.9891
2018-02-03 10:25:00	1.0938	22.7	7.28	28.1	1.2448	0.9891
2018-02-03 10:26:00	1.0944	22.7	7.26	28.1	1.2448	0.9891
2018-02-03 10:27:00	1.0951	22.7	7.28	28.1	1.2448	0.9891
2018-02-03 10:28:00	1.0958	22.7	7.28	28.1	1.2448	0.9891
2018-02-03 10:29:00	1.0965	22.7	7.25	28.1	1.2448	0.9891
2018-02-03 10:30:00	1.0972	22.7	7.28	28.1	1.2448	0.9891
2018-02-03 10:31:00	1.0979	22.7	7.29	28.1	1.2448	0.9891
2018-02-03 10:32:00	1.0986	22.7	7.25	28.1	1.2448	0.9891
2018-02-03 10:33:00	1.0993	22.7	7.27	28.1	1.2448	0.9891
2018-02-03 10:34:00	1.1	22.7	7.29	28.1	1.2448	0.9891
2018-02-03 10:35:00	1.1007	22.7	7.25	28.1	1.2448	0.9891
2018-02-03 10:36:00	1.1014	22.7	7.27	28.2	1.2558	0.9804
2018-02-03 10:37:00	1.1021	22.7	7.29	28.2	1.2558	0.9804
2018-02-03 10:38:00	1.1028	22.7	7.25	28.2	1.2558	0.9804
2018-02-03 10:39:00	1.1035	22.7	7.27	28.1	1.2448	0.9891
2018-02-03 10:40:00	1.1042	22.7	7.29	28.1	1.2448	0.9891
2018-02-03 10:41:00	1.1049	22.7	7.25	28.2	1.2558	0.9804
2018-02-03 10:42:00	1.1056	22.7	7.27	28.1	1.2448	0.9891
2018-02-03 10:43:00	1.1062	22.7	7.29	28.1	1.2448	0.9891
2018-02-03 10:44:00	1.1069	22.7	7.26	28.1	1.2448	0.9891
2018-02-03 10:45:00	1.1076	22.7	7.27	28.1	1.2448	0.9891
2018-02-03 10:46:00	1.1083	22.7	7.29	28.1	1.2448	0.9891
2018-02-03 10:47:00	1.109	22.7	7.26	28.1	1.2448	0.9891
2018-02-03 10:48:00	1.1097	22.7	7.26	28.1	1.2448	0.9891
2018-02-03 10:49:00	1.1104	22.7	7.28	28.1	1.2448	0.9891
2018-02-03 10:50:00	1.1111	22.7	7.27	28.1	1.2448	0.9891
2018-02-03 10:51:00	1.1118	22.7	7.26	28.1	1.2448	0.9891
2018-02-03 10:52:00	1.1125	22.7	7.28	28.1	1.2448	0.9891
2018-02-03 10:53:00	1.1132	22.7	7.27	28.2	1.2558	0.9804
2018-02-03 10:54:00	1.1139	22.7	7.26	28.2	1.2558	0.9804
2018-02-03 10:55:00	1.1146	22.7	7.28	28.1	1.2448	0.9891
2018-02-03 10:56:00	1.1153	22.7	7.28	28.2	1.2558	0.9804
2018-02-03 10:57:00	1.116	22.7	7.26	28.2	1.2558	0.9804
2018-02-03 10:58:00	1.1167	22.7	7.28	28.1	1.2448	0.9891
2018-02-03 10:59:00	1.1174	22.7	7.28	28.2	1.2558	0.9804
2018-02-03 11:00:00	1.1181	22.7	7.26	28.1	1.2448	0.9891
2018-02-03 11:01:00	1.1188	22.7	7.28	28.2	1.2558	0.9804
2018-02-03 11:02:00	1.1194	22.7	7.28	28.2	1.2558	0.9804
2018-02-03 11:03:00	1.1201	22.7	7.25	28.2	1.2558	0.9804
2018-02-03 11:04:00	1.1208	22.7	7.28	28.1	1.2448	0.9891
2018-02-03 11:05:00	1.1215	22.7	7.28	28.2	1.2558	0.9804
2018-02-03 11:06:00	1.1222	22.7	7.25	28.2	1.2558	0.9804
2018-02-03 11:07:00	1.1229	22.7	7.28	28.2	1.2558	0.9804
2018-02-03 11:08:00	1.1236	22.7	7.29	28.2	1.2558	0.9804
2018-02-03 11:09:00	1.1243	22.7	7.25	28.2	1.2558	0.9804
2018-02-03 11:10:00	1.125	22.7	7.27	28.2	1.2558	0.9804
2018-02-03 11:11:00	1.1257	22.7	7.29	28.2	1.2558	0.9804
2018-02-03 11:12:00	1.1264	22.7	7.25	28.2	1.2558	0.9804
2018-02-03 11:13:00	1.1271	22.7	7.27	28.2	1.2558	0.9804
2018-02-03 11:14:00	1.1278	22.7	7.29	28.2	1.2558	0.9804
2018-02-03 11:15:00	1.1285	22.7	7.25	28.2	1.2558	0.9804
2018-02-03 11:16:00	1.1292	22.7	7.27	28.2	1.2558	0.9804
2018-02-03 11:17:00	1.1299	22.7	7.29	28.2	1.2558	0.9804
2018-02-03 11:18:00	1.1306	22.7	7.25	28.3	1.2669	0.9718
2018-02-03 11:19:00	1.1312	22.7	7.27	28.2	1.2558	0.9804
2018-02-03 11:20:00	1.1319	22.7	7.29	28.1	1.2448	0.9891
2018-02-03 11:21:00	1.1326	22.7	7.26	28.2	1.2558	0.9804
2018-02-03 11:22:00	1.1333	22.7	7.27	28.2	1.2558	0.9804
2018-02-03 11:23:00	1.134	22.7	7.29	28.2	1.2558	0.9804
2018-02-03 11:24:00	1.1347	22.7	7.26	28.3	1.2669	0.9718
2018-02-03 11:25:00	1.1354	22.7	7.27	28.3	1.2669	0.9718
2018-02-03 11:26:00	1.1361	22.7	7.29	28.3	1.2669	0.9718
2018-02-03 11:27:00	1.1368	22.7	7.26	28.2	1.2558	0.9804
2018-02-03 11:28:00	1.1375	22.7	7.26	28.2	1.2558	0.9804
2018-02-03 11:29:00	1.1382	22.7	7.28	28.2	1.2558	0.9804
2018-02-03 11:30:00	1.1389	22.7	7.27	28.2	1.2558	0.9804
2018-02-03 11:31:00	1.1396	22.7	7.26	28.2	1.2558	0.9804
2018-02-03 11:32:00	1.1403	22.7	7.28	28.3	1.2669	0.9718
2018-02-03 11:33:00	1.141	22.7	7.27	28.3	1.2669	0.9718
2018-02-03 11:34:00	1.1417	22.7	7.26	28.3	1.2669	0.9718
2018-02-03 11:35:00	1.1424	22.7	7.28	28.2	1.2558	0.9804
2018-02-03 11:36:00	1.1431	22.7	7.27	28.2	1.2558	0.9804
2018-02-03 11:37:00	1.1438	22.7	7.26	28.3	1.2669	0.9718
2018-02-03 11:38:00	1.1444	22.7	7.28	28.3	1.2669	0.9718
2018-02-03 11:39:00	1.1451	22.7	7.28	28.2	1.2558	0.9804
2018-02-03 11:40:00	1.1458	22.7	7.26	28.2	1.2558	0.9804
2018-02-03 11:41:00	1.1465	22.7	7.28	28.3	1.2669	0.9718
2018-02-03 11:42:00	1.1472	22.7	7.28	28.3	1.2669	0.9718
2018-02-03 11:43:00	1.1479	22.7	7.26	28.3	1.2669	0.9718
2018-02-03 11:44:00	1.1486	22.7	7.28	28.2	1.2558	0.9804
2018-02-03 11:45:00	1.1493	22.7	7.28	28.3	1.2669	0.9718
2018-02-03 11:46:00	1.15	22.7	7.25	28.3	1.2669	0.9718
2018-02-03 11:47:00	1.1507	22.7	7.28	28.3	1.2669	0.9718
2018-02-03 11:48:00	1.1514	22.7	7.29	28.3	1.2669	0.9718
2018-02-03 11:49:00	1.1521	22.7	7.25	28.3	1.2669	0.9718
2018-02-03 11:50:00	1.1528	22.7	7.27	28.3	1.2669	0.9718
2018-02-03 11:51:00	1.1535	22.7	7.29	28.3	1.2669	0.9718
2018-02-03 11:52:00	1.1542	22.7	7.25	28.3	1.2669	0.9718
2018-02-03 11:53:00	1.1549	22.7	7.27	28.3	1.2669	0.9718
2018-02-03 11:54:00	1.1556	22.7	7.29	28.2	1.2558	0.9804
2018-02-03 11:55:00	1.1562	22.7	7.25	28.3	1.2669	0.9718
2018-02-03 11:56:00	1.1569	22.7	7.27	28.3	1.2669	0.9718
2018-02-03 11:57:00	1.1576	22.7	7.29	28.3	1.2669	0.9718
2018-02-03 11:58:00	1.1583	22.7	7.25	28.3	1.2669	0.9718
2018-02-03 11:59:00	1.159	22.7	7.27	28.3	1.2669	0.9718
2018-02-03 12:00:00	1.1597	22.7	7.29	28.3	1.2669	0.9718
2018-02-03 12:01:00	1.1604	22.7	7.25	28.3	1.2669	0.9718
2018-02-03 12:02:00	1.1611	22.7	7.27	28.3	1.2669	0.9718
2018-02-03 12:03:00	1.1618	22.7	7.29	28.3	1.2669	0.9718
2018-02-03 12:04:00	1.1625	22.7	7.26	28.3	1.2669	0.9718
2018-02-03 12:05:00	1.1632	22.7	7.27	28.3	1.2669	0.9718
2018-02-03 12:06:00	1.1639	22.7	7.29	28.3	1.2669	0.9718
2018-02-03 12:07:00	1.1646	22.7	7.26	28.3	1.2669	0.9718
2018-02-03 12:08:00	1.1653	22.7	7.27	28.3	1.2669	0.9718
2018-02-03 12:09:00	1.166	22.7	7.29	28.3	1.2669	0.9718
2018-02-03 12:10:00	1.1667	22.7	7.26	28.3	1.2669	0.9718
2018-02-03 12:11:00	1.1674	22.7	7.27	28.4	1.2779	0.9634
2018-02-03 12:12:00	1.1681	22.7	7.29	28.4	1.2779	0.9634
2018-02-03 12:13:00	1.1688	22.7	7.26	28.3	1.2669	0.9718
2018-02-03 12:14:00	1.1694	22.7	7.27	28.4	1.2779	0.9634
2018-02-03 12:15:00	1.1701	22.7	7.29	28.4	1.2779	0.9634
2018-02-03 12:16:00	1.1708	22.7	7.26	28.4	1.2779	0.9634
2018-02-03 12:17:00	1.1715	22.7	7.27	28.3	1.2669	0.9718
2018-02-03 12:18:00	1.1722	22.7	7.29	28.4	1.2779	0.9634
2018-02-03 12:19:00	1.1729	22.7	7.26	28.3	1.2669	0.9718
2018-02-03 12:20:00	1.1736	22.7	7.26	28.4	1.2779	0.9634
2018-02-03 12:21:00	1.1743	22.7	7.28	28.4	1.2779	0.9634
2018-02-03 12:22:00	1.175	22.7	7.27	28.3	1.2669	0.9718
2018-02-03 12:23:00	1.1757	22.7	7.26	28.3	1.2669	0.9718
2018-02-03 12:24:00	1.1764	22.7	7.28	28.3	1.2669	0.9718
2018-02-03 12:25:00	1.1771	22.7	7.27	28.4	1.2779	0.9634
2018-02-03 12:26:00	1.1778	22.7	7.26	28.4	1.2779	0.9634
2018-02-03 12:27:00	1.1785	22.7	7.28	28.4	1.2779	0.9634
2018-02-03 12:28:00	1.1792	22.7	7.27	28.4	1.2779	0.9634
2018-02-03 12:29:00	1.1799	22.7	7.26	28.4	1.2779	0.9634
2018-02-03 12:30:00	1.1806	22.7	7.28	28.3	1.2669	0.9718
2018-02-03 12:31:00	1.1812	22.7	7.28	28.4	1.2779	0.9634
2018-02-03 12:32:00	1.1819	22.7	7.26	28.4	1.2779	0.9634
2018-02-03 12:33:00	1.1826	22.7	7.28	28.4	1.2779	0.9634
2018-02-03 12:34:00	1.1833	22.7	7.28	28.4	1.2779	0.9634
2018-02-03 12:35:00	1.184	22.7	7.26	28.4	1.2779	0.9634
2018-02-03 12:36:00	1.1847	22.7	7.28	28.4	1.2779	0.9634
2018-02-03 12:37:00	1.1854	22.7	7.28	28.4	1.2779	0.9634
2018-02-03 12:38:00	1.1861	22.7	7.26	28.4	1.2779	0.9634
2018-02-03 12:39:00	1.1868	22.7	7.28	28.4	1.2779	0.9634
2018-02-03 12:40:00	1.1875	22.7	7.28	28.4	1.2779	0.9634
2018-02-03 12:41:00	1.1882	22.7	7.26	28.4	1.2779	0.9634
2018-02-03 12:42:00	1.1889	22.7	7.28	28.4	1.2779	0.9634
2018-02-03 12:43:00	1.1896	22.7	7.28	28.5	1.289	0.9551
2018-02-03 12:44:00	1.1903	22.7	7.26	28.4	1.2779	0.9634
2018-02-03 12:45:00	1.191	22.7	7.28	28.4	1.2779	0.9634
2018-02-03 12:46:00	1.1917	22.7	7.28	28.4	1.2779	0.9634
2018-02-03 12:47:00	1.1924	22.7	7.25	28.4	1.2779	0.9634
2018-02-03 12:48:00	1.1931	22.7	7.28	28.4	1.2779	0.9634
2018-02-03 12:49:00	1.1938	22.7	7.28	28.4	1.2779	0.9634
2018-02-03 12:50:00	1.1944	22.7	7.25	28.4	1.2779	0.9634
2018-02-03 12:51:00	1.1951	22.7	7.27	28.4	1.2779	0.9634
2018-02-03 12:52:00	1.1958	22.7	7.29	28.4	1.2779	0.9634
2018-02-03 12:53:00	1.1965	22.7	7.25	28.5	1.289	0.9551
2018-02-03 12:54:00	1.1972	22.7	7.27	28.4	1.2779	0.9634
2018-02-03 12:55:00	1.1979	22.7	7.29	28.4	1.2779	0.9634
2018-02-03 12:56:00	1.1986	22.7	7.25	28.4	1.2779	0.9634
2018-02-03 12:57:00	1.1993	22.7	7.27	28.4	1.2779	0.9634
2018-02-03 12:58:00	1.2	22.7	7.29	28.4	1.2779	0.9634
2018-02-03 12:59:00	1.2007	22.7	7.25	28.5	1.289	0.9551
2018-02-03 13:00:00	1.2014	22.7	7.27	28.4	1.2779	0.9634
2018-02-03 13:01:00	1.2021	22.7	7.29	28.4	1.2779	0.9634
2018-02-03 13:02:00	1.2028	22.7	7.25	28.4	1.2779	0.9634
2018-02-03 13:03:00	1.2035	22.7	7.27	28.4	1.2779	0.9634
2018-02-03 13:04:00	1.2042	22.7	7.29	28.4	1.2779	0.9634
2018-02-03 13:05:00	1.2049	22.7	7.25	28.5	1.289	0.9551
2018-02-03 13:06:00	1.2056	22.7	7.27	28.5	1.289	0.9551
2018-02-03 13:07:00	1.2062	22.7	7.29	28.4	1.2779	0.9634
2018-02-03 13:08:00	1.2069	22.7	7.25	28.5	1.289	0.9551
2018-02-03 13:09:00	1.2076	22.7	7.27	28.5	1.289	0.9551
2018-02-03 13:10:00	1.2083	22.7	7.29	28.5	1.289	0.9551
2018-02-03 13:11:00	1.209	22.7	7.25	28.5	1.289	0.9551
2018-02-03 13:12:00	1.2097	22.7	7.27	28.4	1.2779	0.9634
2018-02-03 13:13:00	1.2104	22.7	7.29	28.5	1.289	0.9551
2018-02-03 13:14:00	1.2111	22.7	7.26	28.5	1.289	0.9551
2018-02-03 13:15:00	1.2118	22.7	7.27	28.4	1.2779	0.9634
2018-02-03 13:16:00	1.2125	22.7	7.29	28.4	1.2779	0.9634
2018-02-03 13:17:00	1.2132	22.7	7.26	28.5	1.289	0.9551
2018-02-03 13:18:00	1.2139	22.7	7.27	28.5	1.289	0.9551
2018-02-03 13:19:00	1.2146	22.7	7.29	28.5	1.289	0.9551
2018-02-03 13:20:00	1.2153	22.7	7.26	28.5	1.289	0.9551
2018-02-03 13:21:00	1.216	22.7	7.27	28.5	1.289	0.9551
2018-02-03 13:22:00	1.2167	22.7	7.29	28.5	1.289	0.9551
2018-02-03 13:23:00	1.2174	22.7	7.26	28.4	1.2779	0.9634
2018-02-03 13:24:00	1.2181	22.6	7.27	28.5	1.289	0.9551
2018-02-03 13:25:00	1.2188	22.7	7.29	28.5	1.289	0.9551
2018-02-03 13:26:00	1.2194	22.7	7.26	28.5	1.289	0.9551
2018-02-03 13:27:00	1.2201	22.7	7.27	28.4	1.2779	0.9634
2018-02-03 13:28:00	1.2208	22.7	7.29	28.5	1.289	0.9551
2018-02-03 13:29:00	1.2215	22.7	7.26	28.5	1.289	0.9551
2018-02-03 13:30:00	1.2222	22.7	7.27	28.6	1.3001	0.947
2018-02-03 13:31:00	1.2229	22.7	7.29	28.5	1.289	0.9551
2018-02-03 13:32:00	1.2236	22.7	7.26	28.6	1.3001	0.947
2018-02-03 13:33:00	1.2243	22.6	7.27	28.5	1.289	0.9551
2018-02-03 13:34:00	1.225	22.7	7.29	28.5	1.289	0.9551
2018-02-03 13:35:00	1.2257	22.7	7.26	28.5	1.289	0.9551
2018-02-03 13:36:00	1.2264	22.7	7.27	28.5	1.289	0.9551
2018-02-03 13:37:00	1.2271	22.7	7.29	28.5	1.289	0.9551
2018-02-03 13:38:00	1.2278	22.6	7.26	28.5	1.289	0.9551
2018-02-03 13:39:00	1.2285	22.6	7.27	28.6	1.3001	0.947
2018-02-03 13:40:00	1.2292	22.6	7.29	28.6	1.3001	0.947
2018-02-03 13:41:00	1.2299	22.6	7.27	28.6	1.3001	0.947
2018-02-03 13:42:00	1.2306	22.7	7.26	28.5	1.289	0.9551
2018-02-03 13:43:00	1.2312	22.7	7.28	28.5	1.289	0.9551
2018-02-03 13:44:00	1.2319	22.7	7.27	28.5	1.289	0.9551
2018-02-03 13:45:00	1.2326	22.7	7.26	28.5	1.289	0.9551
2018-02-03 13:46:00	1.2333	22.7	7.28	28.5	1.289	0.9551
2018-02-03 13:47:00	1.234	22.7	7.27	28.6	1.3001	0.947
2018-02-03 13:48:00	1.2347	22.7	7.26	28.5	1.289	0.9551
2018-02-03 13:49:00	1.2354	22.7	7.28	28.5	1.289	0.9551
2018-02-03 13:50:00	1.2361	22.6	7.27	28.5	1.289	0.9551
2018-02-03 13:51:00	1.2368	22.6	7.26	28.5	1.289	0.9551
2018-02-03 13:52:00	1.2375	22.7	7.28	28.5	1.289	0.9551
2018-02-03 13:53:00	1.2382	22.7	7.27	28.5	1.289	0.9551
2018-02-03 13:54:00	1.2389	22.7	7.26	28.6	1.3001	0.947
2018-02-03 13:55:00	1.2396	22.7	7.28	28.6	1.3001	0.947
2018-02-03 13:56:00	1.2403	22.6	7.27	28.5	1.289	0.9551
2018-02-03 13:57:00	1.241	22.7	7.26	28.5	1.289	0.9551
2018-02-03 13:58:00	1.2417	22.7	7.28	28.6	1.3001	0.947
2018-02-03 13:59:00	1.2424	22.7	7.27	28.6	1.3001	0.947
2018-02-03 14:00:00	1.2431	22.7	7.26	28.6	1.3001	0.947
2018-02-03 14:01:00	1.2438	22.7	7.28	28.5	1.289	0.9551
2018-02-03 14:02:00	1.2444	22.7	7.27	28.6	1.3001	0.947
2018-02-03 14:03:00	1.2451	22.7	7.26	28.5	1.289	0.9551
2018-02-03 14:04:00	1.2458	22.7	7.28	28.6	1.3001	0.947
2018-02-03 14:05:00	1.2465	22.7	7.28	28.6	1.3001	0.947
2018-02-03 14:06:00	1.2472	22.7	7.26	28.5	1.289	0.9551
2018-02-03 14:07:00	1.2479	22.7	7.28	28.6	1.3001	0.947
2018-02-03 14:08:00	1.2486	22.7	7.28	28.6	1.3001	0.947
2018-02-03 14:09:00	1.2493	22.7	7.26	28.6	1.3001	0.947
2018-02-03 14:10:00	1.25	22.7	7.28	28.5	1.289	0.9551
2018-02-03 14:11:00	1.2507	22.7	7.27	28.5	1.289	0.9551
2018-02-03 14:12:00	1.2514	22.7	7.26	28.6	1.3001	0.947
2018-02-03 14:13:00	1.2521	22.7	7.28	28.6	1.3001	0.947
2018-02-03 14:14:00	1.2528	22.7	7.27	28.6	1.3001	0.947
2018-02-03 14:15:00	1.2535	22.7	7.26	28.6	1.3001	0.947
2018-02-03 14:16:00	1.2542	22.7	7.28	28.6	1.3001	0.947
2018-02-03 14:17:00	1.2549	22.7	7.28	28.6	1.3001	0.947
2018-02-03 14:18:00	1.2556	22.7	7.26	28.5	1.289	0.9551
2018-02-03 14:19:00	1.2562	22.7	7.28	28.7	1.3111	0.939
2018-02-03 14:20:00	1.2569	22.7	7.28	28.7	1.3111	0.939
2018-02-03 14:21:00	1.2576	22.7	7.26	28.6	1.3001	0.947
2018-02-03 14:22:00	1.2583	22.7	7.28	28.6	1.3001	0.947
2018-02-03 14:23:00	1.259	22.7	7.28	28.6	1.3001	0.947
2018-02-03 14:24:00	1.2597	22.7	7.26	28.6	1.3001	0.947
2018-02-03 14:25:00	1.2604	22.7	7.28	28.6	1.3001	0.947
2018-02-03 14:26:00	1.2611	22.7	7.28	28.6	1.3001	0.947
2018-02-03 14:27:00	1.2618	22.7	7.26	28.6	1.3001	0.947
2018-02-03 14:28:00	1.2625	22.7	7.28	28.6	1.3001	0.947
2018-02-03 14:29:00	1.2632	22.7	7.28	28.6	1.3001	0.947
2018-02-03 14:30:00	1.2639	22.6	7.26	28.6	1.3001	0.947
2018-02-03 14:31:00	1.2646	22.7	7.28	28.6	1.3001	0.947
2018-02-03 14:32:00	1.2653	22.7	7.28	28.6	1.3001	0.947
2018-02-03 14:33:00	1.266	22.7	7.26	28.7	1.3111	0.939
2018-02-03 14:34:00	1.2667	22.7	7.28	28.6	1.3001	0.947
2018-02-03 14:35:00	1.2674	22.7	7.28	28.7	1.3111	0.939
2018-02-03 14:36:00	1.2681	22.6	7.26	28.7	1.3111	0.939
2018-02-03 14:37:00	1.2688	22.7	7.28	28.7	1.3111	0.939
2018-02-03 14:38:00	1.2694	22.7	7.28	28.6	1.3001	0.947
2018-02-03 14:39:00	1.2701	22.7	7.26	28.7	1.3111	0.939
2018-02-03 14:40:00	1.2708	22.7	7.28	28.6	1.3001	0.947
2018-02-03 14:41:00	1.2715	22.6	7.28	28.6	1.3001	0.947
2018-02-03 14:42:00	1.2722	22.7	7.26	28.7	1.3111	0.939
2018-02-03 14:43:00	1.2729	22.6	7.28	28.7	1.3111	0.939
2018-02-03 14:44:00	1.2736	22.7	7.28	28.7	1.3111	0.939
2018-02-03 14:45:00	1.2743	22.7	7.26	28.7	1.3111	0.939
2018-02-03 14:46:00	1.275	22.7	7.28	28.7	1.3111	0.939
2018-02-03 14:47:00	1.2757	22.7	7.28	28.6	1.3001	0.947
2018-02-03 14:48:00	1.2764	22.7	7.26	28.7	1.3111	0.939
2018-02-03 14:49:00	1.2771	22.6	7.28	28.7	1.3111	0.939
2018-02-03 14:50:00	1.2778	22.7	7.28	28.7	1.3111	0.939
2018-02-03 14:51:00	1.2785	22.7	7.26	28.7	1.3111	0.939
2018-02-03 14:52:00	1.2792	22.6	7.28	28.7	1.3111	0.939
2018-02-03 14:53:00	1.2799	22.6	7.28	28.7	1.3111	0.939
2018-02-03 14:54:00	1.2806	22.7	7.26	28.7	1.3111	0.939
2018-02-03 14:55:00	1.2812	22.7	7.28	28.7	1.3111	0.939
2018-02-03 14:56:00	1.2819	22.6	7.28	28.7	1.3111	0.939
2018-02-03 14:57:00	1.2826	22.7	7.26	28.6	1.3001	0.947
2018-02-03 14:58:00	1.2833	22.6	7.28	28.7	1.3111	0.939
2018-02-03 14:59:00	1.284	22.6	7.28	28.7	1.3111	0.939
2018-02-03 15:00:00	1.2847	22.7	7.26	28.7	1.3111	0.939
2018-02-03 15:01:00	1.2854	22.7	7.28	28.7	1.3111	0.939
2018-02-03 15:02:00	1.2861	22.6	7.27	28.6	1.3001	0.947
2018-02-03 15:03:00	1.2868	22.7	7.26	28.7	1.3111	0.939
2018-02-03 15:04:00	1.2875	22.7	7.28	28.7	1.3111	0.939
2018-02-03 15:05:00	1.2882	22.6	7.27	28.7	1.3111	0.939
2018-02-03 15:06:00	1.2889	22.6	7.26	28.6	1.3001	0.947
2018-02-03 15:07:00	1.2896	22.6	7.28	28.7	1.3111	0.939
2018-02-03 15:08:00	1.2903	22.7	7.27	28.7	1.3111	0.939
2018-02-03 15:09:00	1.291	22.7	7.26	28.7	1.3111	0.939
2018-02-03 15:10:00	1.2917	22.7	7.28	28.8	1.3222	0.9311
2018-02-03 15:11:00	1.2924	22.7	7.27	28.7	1.3111	0.939
2018-02-03 15:12:00	1.2931	22.6	7.26	28.8	1.3222	0.9311
2018-02-03 15:13:00	1.2938	22.6	7.28	28.7	1.3111	0.939
2018-02-03 15:14:00	1.2944	22.6	7.27	28.8	1.3222	0.9311
2018-02-03 15:15:00	1.2951	22.6	7.26	28.7	1.3111	0.939
2018-02-03 15:16:00	1.2958	22.7	7.28	28.8	1.3222	0.9311
2018-02-03 15:17:00	1.2965	22.6	7.27	28.8	1.3222	0.9311
2018-02-03 15:18:00	1.2972	22.7	7.26	28.8	1.3222	0.9311
2018-02-03 15:19:00	1.2979	22.7	7.29	28.8	1.3222	0.9311
2018-02-03 15:20:00	1.2986	22.6	7.27	28.7	1.3111	0.939
2018-02-03 15:21:00	1.2993	22.7	7.26	28.7	1.3111	0.939
2018-02-03 15:22:00	1.3	22.6	7.29	28.7	1.3111	0.939
2018-02-03 15:23:00	1.3007	22.7	7.27	28.7	1.3111	0.939
2018-02-03 15:24:00	1.3014	22.6	7.26	28.7	1.3111	0.939
2018-02-03 15:25:00	1.3021	22.7	7.29	28.7	1.3111	0.939
2018-02-03 15:26:00	1.3028	22.6	7.27	28.8	1.3222	0.9311
2018-02-03 15:27:00	1.3035	22.7	7.27	28.7	1.3111	0.939
2018-02-03 15:28:00	1.3042	22.7	7.29	28.7	1.3111	0.939
2018-02-03 15:29:00	1.3049	22.6	7.27	28.8	1.3222	0.9311
2018-02-03 15:30:00	1.3056	22.6	7.27	28.7	1.3111	0.939
2018-02-03 15:31:00	1.3062	22.6	7.29	28.7	1.3111	0.939
2018-02-03 15:32:00	1.3069	22.6	7.27	28.7	1.3111	0.939
2018-02-03 15:33:00	1.3076	22.6	7.27	28.7	1.3111	0.939
2018-02-03 15:34:00	1.3083	22.6	7.29	28.8	1.3222	0.9311
2018-02-03 15:35:00	1.309	22.6	7.26	28.7	1.3111	0.939
2018-02-03 15:36:00	1.3097	22.6	7.27	28.7	1.3111	0.939
2018-02-03 15:37:00	1.3104	22.6	7.29	28.8	1.3222	0.9311
2018-02-03 15:38:00	1.3111	22.6	7.26	28.8	1.3222	0.9311
2018-02-03 15:39:00	1.3118	22.6	7.27	28.8	1.3222	0.9311
2018-02-03 15:40:00	1.3125	22.6	7.29	28.8	1.3222	0.9311
2018-02-03 15:41:00	1.3132	22.6	7.26	28.8	1.3222	0.9311
2018-02-03 15:42:00	1.3139	22.6	7.27	28.7	1.3111	0.939
2018-02-03 15:43:00	1.3146	22.6	7.29	28.8	1.3222	0.9311
2018-02-03 15:44:00	1.3153	22.6	7.26	28.8	1.3222	0.9311
2018-02-03 15:45:00	1.316	22.6	7.27	28.7	1.3111	0.939
2018-02-03 15:46:00	1.3167	22.6	7.29	28.8	1.3222	0.9311
2018-02-03 15:47:00	1.3174	22.6	7.26	28.8	1.3222	0.9311
2018-02-03 15:48:00	1.3181	22.6	7.27	28.8	1.3222	0.9311
2018-02-03 15:49:00	1.3188	22.7	7.29	28.8	1.3222	0.9311
2018-02-03 15:50:00	1.3194	22.6	7.26	28.8	1.3222	0.9311
2018-02-03 15:51:00	1.3201	22.6	7.27	28.8	1.3222	0.9311
2018-02-03 15:52:00	1.3208	22.6	7.29	28.8	1.3222	0.9311
2018-02-03 15:53:00	1.3215	22.6	7.26	28.8	1.3222	0.9311
2018-02-03 15:54:00	1.3222	22.6	7.27	28.8	1.3222	0.9311
2018-02-03 15:55:00	1.3229	22.6	7.29	28.8	1.3222	0.9311
2018-02-03 15:56:00	1.3236	22.6	7.26	28.8	1.3222	0.9311
2018-02-03 15:57:00	1.3243	22.6	7.27	28.9	1.3333	0.9234
2018-02-03 15:58:00	1.325	22.6	7.29	28.9	1.3333	0.9234
2018-02-03 15:59:00	1.3257	22.6	7.26	28.9	1.3333	0.9234
2018-02-03 16:00:00	1.3264	22.6	7.27	28.8	1.3222	0.9311
2018-02-03 16:01:00	1.3271	22.6	7.29	28.8	1.3222	0.9311
2018-02-03 16:02:00	1.3278	22.6	7.26	28.8	1.3222	0.9311
2018-02-03 16:03:00	1.3285	22.6	7.27	28.8	1.3222	0.9311
2018-02-03 16:04:00	1.3292	22.6	7.29	28.8	1.3222	0.9311
2018-02-03 16:05:00	1.3299	22.6	7.26	28.8	1.3222	0.9311
2018-02-03 16:06:00	1.3306	22.6	7.27	28.9	1.3333	0.9234
2018-02-03 16:07:00	1.3312	22.6	7.29	28.8	1.3222	0.9311
2018-02-03 16:08:00	1.3319	22.6	7.26	28.8	1.3222	0.9311
2018-02-03 16:09:00	1.3326	22.6	7.27	28.8	1.3222	0.9311
2018-02-03 16:10:00	1.3333	22.6	7.29	28.8	1.3222	0.9311
2018-02-03 16:11:00	1.334	22.6	7.26	28.8	1.3222	0.9311
2018-02-03 16:12:00	1.3347	22.6	7.27	28.8	1.3222	0.9311
2018-02-03 16:13:00	1.3354	22.6	7.29	28.8	1.3222	0.9311
2018-02-03 16:14:00	1.3361	22.6	7.26	28.8	1.3222	0.9311
2018-02-03 16:15:00	1.3368	22.6	7.27	28.8	1.3222	0.9311
2018-02-03 16:16:00	1.3375	22.6	7.29	28.8	1.3222	0.9311
2018-02-03 16:17:00	1.3382	22.6	7.26	28.8	1.3222	0.9311
2018-02-03 16:18:00	1.3389	22.6	7.27	28.8	1.3222	0.9311
2018-02-03 16:19:00	1.3396	22.6	7.29	28.8	1.3222	0.9311
2018-02-03 16:20:00	1.3403	22.6	7.25	28.9	1.3333	0.9234
2018-02-03 16:21:00	1.341	22.6	7.27	28.9	1.3333	0.9234
2018-02-03 16:22:00	1.3417	22.6	7.29	28.9	1.3333	0.9234
2018-02-03 16:23:00	1.3424	22.6	7.25	28.9	1.3333	0.9234
2018-02-03 16:24:00	1.3431	22.6	7.27	28.9	1.3333	0.9234
2018-02-03 16:25:00	1.3438	22.6	7.29	28.9	1.3333	0.9234
2018-02-03 16:26:00	1.3444	22.6	7.25	28.9	1.3333	0.9234
2018-02-03 16:27:00	1.3451	22.6	7.27	28.9	1.3333	0.9234
2018-02-03 16:28:00	1.3458	22.6	7.29	28.8	1.3222	0.9311
2018-02-03 16:29:00	1.3465	22.6	7.25	28.9	1.3333	0.9234
2018-02-03 16:30:00	1.3472	22.6	7.28	28.8	1.3222	0.9311
2018-02-03 16:31:00	1.3479	22.6	7.29	28.9	1.3333	0.9234
2018-02-03 16:32:00	1.3486	22.6	7.25	28.9	1.3333	0.9234
2018-02-03 16:33:00	1.3493	22.6	7.28	28.9	1.3333	0.9234
2018-02-03 16:34:00	1.35	22.6	7.28	29.0	1.3443	0.9158
2018-02-03 16:35:00	1.3507	22.6	7.26	28.9	1.3333	0.9234
2018-02-03 16:36:00	1.3514	22.6	7.28	28.9	1.3333	0.9234
2018-02-03 16:37:00	1.3521	22.6	7.29	28.9	1.3333	0.9234
2018-02-03 16:38:00	1.3528	22.6	7.26	28.9	1.3333	0.9234
2018-02-03 16:39:00	1.3535	22.6	7.28	28.9	1.3333	0.9234
2018-02-03 16:40:00	1.3542	22.6	7.28	28.9	1.3333	0.9234
2018-02-03 16:41:00	1.3549	22.6	7.26	28.9	1.3333	0.9234
2018-02-03 16:42:00	1.3556	22.6	7.28	28.9	1.3333	0.9234
2018-02-03 16:43:00	1.3562	22.6	7.28	28.9	1.3333	0.9234
2018-02-03 16:44:00	1.3569	22.6	7.26	29.0	1.3443	0.9158
2018-02-03 16:45:00	1.3576	22.6	7.28	28.9	1.3333	0.9234
2018-02-03 16:46:00	1.3583	22.6	7.28	28.9	1.3333	0.9234
2018-02-03 16:47:00	1.359	22.6	7.26	28.9	1.3333	0.9234
2018-02-03 16:48:00	1.3597	22.6	7.28	28.9	1.3333	0.9234
2018-02-03 16:49:00	1.3604	22.6	7.28	28.9	1.3333	0.9234
2018-02-03 16:50:00	1.3611	22.6	7.26	28.9	1.3333	0.9234
2018-02-03 16:51:00	1.3618	22.6	7.28	28.9	1.3333	0.9234
2018-02-03 16:52:00	1.3625	22.6	7.28	28.9	1.3333	0.9234
2018-02-03 16:53:00	1.3632	22.6	7.26	29.0	1.3443	0.9158
2018-02-03 16:54:00	1.3639	22.6	7.28	28.9	1.3333	0.9234
2018-02-03 16:55:00	1.3646	22.6	7.28	28.9	1.3333	0.9234
2018-02-03 16:56:00	1.3653	22.6	7.26	29.0	1.3443	0.9158
2018-02-03 16:57:00	1.366	22.6	7.28	28.9	1.3333	0.9234
2018-02-03 16:58:00	1.3667	22.6	7.27	28.9	1.3333	0.9234
2018-02-03 16:59:00	1.3674	22.6	7.26	29.0	1.3443	0.9158
2018-02-03 17:00:00	1.3681	22.6	7.28	28.9	1.3333	0.9234
2018-02-03 17:01:00	1.3688	22.6	7.27	28.9	1.3333	0.9234
2018-02-03 17:02:00	1.3694	22.6	7.26	29.0	1.3443	0.9158
2018-02-03 17:03:00	1.3701	22.6	7.28	28.9	1.3333	0.9234
2018-02-03 17:04:00	1.3708	22.6	7.27	29.0	1.3443	0.9158
2018-02-03 17:05:00	1.3715	22.6	7.26	29.0	1.3443	0.9158
2018-02-03 17:06:00	1.3722	22.6	7.28	29.0	1.3443	0.9158
2018-02-03 17:07:00	1.3729	22.6	7.27	29.0	1.3443	0.9158
2018-02-03 17:08:00	1.3736	22.6	7.26	29.0	1.3443	0.9158
2018-02-03 17:09:00	1.3743	22.6	7.28	28.9	1.3333	0.9234
2018-02-03 17:10:00	1.375	22.6	7.27	29.0	1.3443	0.9158
2018-02-03 17:11:00	1.3757	22.6	7.26	29.0	1.3443	0.9158
2018-02-03 17:12:00	1.3764	22.6	7.29	29.0	1.3443	0.9158
2018-02-03 17:13:00	1.3771	22.6	7.27	29.0	1.3443	0.9158
2018-02-03 17:14:00	1.3778	22.6	7.27	29.0	1.3443	0.9158
2018-02-03 17:15:00	1.3785	22.6	7.29	28.9	1.3333	0.9234
2018-02-03 17:16:00	1.3792	22.6	7.27	29.0	1.3443	0.9158
2018-02-03 17:17:00	1.3799	22.6	7.27	29.0	1.3443	0.9158
2018-02-03 17:18:00	1.3806	22.6	7.29	29.0	1.3443	0.9158
2018-02-03 17:19:00	1.3812	22.6	7.26	29.0	1.3443	0.9158
2018-02-03 17:20:00	1.3819	22.6	7.27	29.0	1.3443	0.9158
2018-02-03 17:21:00	1.3826	22.6	7.29	29.0	1.3443	0.9158
2018-02-03 17:22:00	1.3833	22.6	7.26	29.0	1.3443	0.9158
2018-02-03 17:23:00	1.384	22.6	7.27	29.0	1.3443	0.9158
2018-02-03 17:24:00	1.3847	22.6	7.29	29.0	1.3443	0.9158
2018-02-03 17:25:00	1.3854	22.6	7.26	29.0	1.3443	0.9158
2018-02-03 17:26:00	1.3861	22.6	7.27	29.0	1.3443	0.9158
2018-02-03 17:27:00	1.3868	22.6	7.29	29.0	1.3443	0.9158
2018-02-03 17:28:00	1.3875	22.6	7.26	29.0	1.3443	0.9158
[truncated: 2,972 more rows]
