# Supplementary material for: Experimental and Model-Based Analysis to Optimize Microalgal Biomass Productivity in a Pilot-Scale Tubular Photobioreactor
Source: Front Bioeng Biotechnol. 2020 May 13;8:453. doi: 10.3389/fbioe.2020.00453 (PMC7247861; doi:10.3389/fbioe.2020.00453)
Supplement: Supplementary file 1 [file Data_Sheet_1.ZIP › suppl_data/raw_data/suppl_data_raw_exp_no_6.txt]

datetime	time	temp	pH	OD_NIR	cX	qph
2018-02-06 15:10:00	0.0	21.5	7.36	19.0	0.2702	4.5567
2018-02-06 15:11:00	0.0007	21.5	7.22	18.9	0.2601	4.7338
2018-02-06 15:12:00	0.0014	21.3	7.25	18.9	0.2601	4.7338
2018-02-06 15:13:00	0.0021	21.2	7.27	18.9	0.2601	4.7338
2018-02-06 15:14:00	0.0028	21.1	7.24	18.9	0.2601	4.7338
2018-02-06 15:15:00	0.0035	21.0	7.16	18.9	0.2601	4.7338
2018-02-06 15:16:00	0.0042	20.9	7.19	19.0	0.2702	4.5567
2018-02-06 15:17:00	0.0049	20.8	7.22	18.9	0.2601	4.7338
2018-02-06 15:18:00	0.0056	20.7	7.24	19.1	0.2803	4.3924
2018-02-06 15:19:00	0.0062	20.6	7.26	18.9	0.2601	4.7338
2018-02-06 15:20:00	0.0069	20.6	7.29	19.0	0.2702	4.5567
2018-02-06 15:21:00	0.0076	20.5	7.16	19.1	0.2803	4.3924
2018-02-06 15:22:00	0.0083	20.4	7.17	19.0	0.2702	4.5567
2018-02-06 15:23:00	0.009	20.4	7.2	18.9	0.2601	4.7338
2018-02-06 15:24:00	0.0097	20.3	7.22	19.0	0.2702	4.5567
2018-02-06 15:25:00	0.0104	20.3	7.25	19.0	0.2702	4.5567
2018-02-06 15:26:00	0.0111	20.3	7.27	19.0	0.2702	4.5567
2018-02-06 15:27:00	0.0118	20.2	7.25	19.0	0.2702	4.5567
2018-02-06 15:28:00	0.0125	20.2	7.16	18.9	0.2601	4.7338
2018-02-06 15:29:00	0.0132	20.1	7.18	19.1	0.2803	4.3924
2018-02-06 15:30:00	0.0139	20.1	7.21	19.0	0.2702	4.5567
2018-02-06 15:31:00	0.0146	20.1	7.23	19.1	0.2803	4.3924
2018-02-06 15:32:00	0.0153	20.1	7.26	19.0	0.2702	4.5567
2018-02-06 15:33:00	0.016	20.0	7.28	19.0	0.2702	4.5567
2018-02-06 15:34:00	0.0167	20.0	7.2	19.0	0.2702	4.5567
2018-02-06 15:35:00	0.0174	20.0	7.17	19.0	0.2702	4.5567
2018-02-06 15:36:00	0.0181	20.0	7.19	19.1	0.2803	4.3924
2018-02-06 15:37:00	0.0188	19.9	7.21	19.0	0.2702	4.5567
2018-02-06 15:38:00	0.0194	19.9	7.24	19.0	0.2702	4.5567
2018-02-06 15:39:00	0.0201	19.9	7.26	19.0	0.2702	4.5567
2018-02-06 15:40:00	0.0208	19.9	7.29	19.0	0.2702	4.5567
2018-02-06 15:41:00	0.0215	19.9	7.16	19.1	0.2803	4.3924
2018-02-06 15:42:00	0.0222	19.9	7.17	19.1	0.2803	4.3924
2018-02-06 15:43:00	0.0229	19.9	7.2	19.1	0.2803	4.3924
2018-02-06 15:44:00	0.0236	19.9	7.22	19.0	0.2702	4.5567
2018-02-06 15:45:00	0.0243	19.9	7.24	19.0	0.2702	4.5567
2018-02-06 15:46:00	0.025	19.9	7.27	19.0	0.2702	4.5567
2018-02-06 15:47:00	0.0257	19.9	7.26	19.1	0.2803	4.3924
2018-02-06 15:48:00	0.0264	20.0	7.16	19.1	0.2803	4.3924
2018-02-06 15:49:00	0.0271	20.0	7.18	19.0	0.2702	4.5567
2018-02-06 15:50:00	0.0278	20.0	7.2	19.0	0.2702	4.5567
2018-02-06 15:51:00	0.0285	20.1	7.22	19.1	0.2803	4.3924
2018-02-06 15:52:00	0.0292	20.1	7.25	19.1	0.2803	4.3924
2018-02-06 15:53:00	0.0299	20.2	7.27	19.1	0.2803	4.3924
2018-02-06 15:54:00	0.0306	20.3	7.25	19.1	0.2803	4.3924
2018-02-06 15:55:00	0.0312	20.3	7.16	19.1	0.2803	4.3924
2018-02-06 15:56:00	0.0319	20.4	7.18	19.0	0.2702	4.5567
2018-02-06 15:57:00	0.0326	20.4	7.2	19.0	0.2702	4.5567
2018-02-06 15:58:00	0.0333	20.5	7.23	19.1	0.2803	4.3924
2018-02-06 15:59:00	0.034	20.5	7.25	19.1	0.2803	4.3924
2018-02-06 16:00:00	0.0347	20.6	7.27	19.1	0.2803	4.3924
2018-02-06 16:01:00	0.0354	20.7	7.24	19.1	0.2803	4.3924
2018-02-06 16:02:00	0.0361	20.7	7.16	19.1	0.2803	4.3924
2018-02-06 16:03:00	0.0368	20.8	7.18	19.1	0.2803	4.3924
2018-02-06 16:04:00	0.0375	20.8	7.21	19.0	0.2702	4.5567
2018-02-06 16:05:00	0.0382	20.8	7.23	19.0	0.2702	4.5567
2018-02-06 16:06:00	0.0389	20.7	7.25	19.1	0.2803	4.3924
2018-02-06 16:07:00	0.0396	20.6	7.28	19.1	0.2803	4.3924
2018-02-06 16:08:00	0.0403	20.5	7.21	19.2	0.2904	4.2395
2018-02-06 16:09:00	0.041	20.4	7.17	19.1	0.2803	4.3924
2018-02-06 16:10:00	0.0417	20.4	7.19	19.1	0.2803	4.3924
2018-02-06 16:11:00	0.0424	20.3	7.21	19.1	0.2803	4.3924
2018-02-06 16:12:00	0.0431	20.2	7.24	19.1	0.2803	4.3924
2018-02-06 16:13:00	0.0438	20.2	7.26	19.1	0.2803	4.3924
2018-02-06 16:14:00	0.0444	20.1	7.29	19.1	0.2803	4.3924
2018-02-06 16:15:00	0.0451	20.1	7.16	19.2	0.2904	4.2395
2018-02-06 16:16:00	0.0458	20.0	7.17	19.1	0.2803	4.3924
2018-02-06 16:17:00	0.0465	20.0	7.2	19.1	0.2803	4.3924
2018-02-06 16:18:00	0.0472	19.9	7.22	19.2	0.2904	4.2395
2018-02-06 16:19:00	0.0479	19.9	7.25	19.1	0.2803	4.3924
2018-02-06 16:20:00	0.0486	19.9	7.27	19.1	0.2803	4.3924
2018-02-06 16:21:00	0.0493	19.8	7.25	19.1	0.2803	4.3924
2018-02-06 16:22:00	0.05	19.8	7.16	19.1	0.2803	4.3924
2018-02-06 16:23:00	0.0507	19.8	7.18	19.1	0.2803	4.3924
2018-02-06 16:24:00	0.0514	19.9	7.2	19.1	0.2803	4.3924
2018-02-06 16:25:00	0.0521	19.9	7.23	19.1	0.2803	4.3924
2018-02-06 16:26:00	0.0528	19.9	7.25	19.1	0.2803	4.3924
2018-02-06 16:27:00	0.0535	20.0	7.27	19.2	0.2904	4.2395
2018-02-06 16:28:00	0.0542	20.0	7.24	19.2	0.2904	4.2395
2018-02-06 16:29:00	0.0549	20.1	7.16	19.2	0.2904	4.2395
2018-02-06 16:30:00	0.0556	20.1	7.18	19.1	0.2803	4.3924
2018-02-06 16:31:00	0.0562	20.2	7.21	19.1	0.2803	4.3924
2018-02-06 16:32:00	0.0569	20.2	7.23	19.2	0.2904	4.2395
2018-02-06 16:33:00	0.0576	20.3	7.25	19.2	0.2904	4.2395
2018-02-06 16:34:00	0.0583	20.4	7.28	19.1	0.2803	4.3924
2018-02-06 16:35:00	0.059	20.4	7.23	19.1	0.2803	4.3924
2018-02-06 16:36:00	0.0597	20.5	7.16	19.2	0.2904	4.2395
2018-02-06 16:37:00	0.0604	20.5	7.19	19.1	0.2803	4.3924
2018-02-06 16:38:00	0.0611	20.6	7.21	19.2	0.2904	4.2395
2018-02-06 16:39:00	0.0618	20.6	7.23	19.1	0.2803	4.3924
2018-02-06 16:40:00	0.0625	20.7	7.26	19.1	0.2803	4.3924
2018-02-06 16:41:00	0.0632	20.8	7.28	19.1	0.2803	4.3924
2018-02-06 16:42:00	0.0639	20.8	7.2	19.1	0.2803	4.3924
2018-02-06 16:43:00	0.0646	20.8	7.17	19.1	0.2803	4.3924
2018-02-06 16:44:00	0.0653	20.8	7.19	19.1	0.2803	4.3924
2018-02-06 16:45:00	0.066	20.7	7.22	19.1	0.2803	4.3924
2018-02-06 16:46:00	0.0667	20.6	7.24	19.1	0.2803	4.3924
2018-02-06 16:47:00	0.0674	20.5	7.26	19.2	0.2904	4.2395
2018-02-06 16:48:00	0.0681	20.4	7.29	19.2	0.2904	4.2395
2018-02-06 16:49:00	0.0688	20.3	7.16	19.1	0.2803	4.3924
2018-02-06 16:50:00	0.0694	20.3	7.18	19.2	0.2904	4.2395
2018-02-06 16:51:00	0.0701	20.2	7.2	19.1	0.2803	4.3924
2018-02-06 16:52:00	0.0708	20.1	7.22	19.1	0.2803	4.3924
2018-02-06 16:53:00	0.0715	20.1	7.25	19.2	0.2904	4.2395
2018-02-06 16:54:00	0.0722	20.0	7.27	19.1	0.2803	4.3924
2018-02-06 16:55:00	0.0729	20.0	7.25	19.1	0.2803	4.3924
2018-02-06 16:56:00	0.0736	20.0	7.16	19.3	0.3005	4.0969
2018-02-06 16:57:00	0.0743	19.9	7.18	19.2	0.2904	4.2395
2018-02-06 16:58:00	0.075	19.9	7.21	19.2	0.2904	4.2395
2018-02-06 16:59:00	0.0757	19.8	7.23	19.1	0.2803	4.3924
2018-02-06 17:00:00	0.0764	19.8	7.25	19.2	0.2904	4.2395
2018-02-06 17:01:00	0.0771	19.8	7.28	19.2	0.2904	4.2395
2018-02-06 17:02:00	0.0778	19.9	7.22	19.2	0.2904	4.2395
2018-02-06 17:03:00	0.0785	19.9	7.16	19.2	0.2904	4.2395
2018-02-06 17:04:00	0.0792	19.9	7.19	19.2	0.2904	4.2395
2018-02-06 17:05:00	0.0799	20.0	7.21	19.2	0.2904	4.2395
2018-02-06 17:06:00	0.0806	20.0	7.23	19.2	0.2904	4.2395
2018-02-06 17:07:00	0.0812	20.1	7.26	19.2	0.2904	4.2395
2018-02-06 17:08:00	0.0819	20.1	7.28	19.3	0.3005	4.0969
2018-02-06 17:09:00	0.0826	20.2	7.21	19.2	0.2904	4.2395
2018-02-06 17:10:00	0.0833	20.2	7.17	19.3	0.3005	4.0969
2018-02-06 17:11:00	0.084	20.3	7.19	19.3	0.3005	4.0969
2018-02-06 17:12:00	0.0847	20.4	7.21	19.2	0.2904	4.2395
2018-02-06 17:13:00	0.0854	20.4	7.23	19.3	0.3005	4.0969
2018-02-06 17:14:00	0.0861	20.5	7.26	19.3	0.3005	4.0969
2018-02-06 17:15:00	0.0868	20.5	7.28	19.2	0.2904	4.2395
2018-02-06 17:16:00	0.0875	20.6	7.19	19.3	0.3005	4.0969
2018-02-06 17:17:00	0.0882	20.6	7.17	19.2	0.2904	4.2395
2018-02-06 17:18:00	0.0889	20.7	7.19	19.2	0.2904	4.2395
2018-02-06 17:19:00	0.0896	20.7	7.21	19.2	0.2904	4.2395
2018-02-06 17:20:00	0.0903	20.8	7.24	19.2	0.2904	4.2395
2018-02-06 17:21:00	0.091	20.8	7.26	19.3	0.3005	4.0969
2018-02-06 17:22:00	0.0917	20.8	7.29	19.3	0.3005	4.0969
2018-02-06 17:23:00	0.0924	20.7	7.17	19.3	0.3005	4.0969
2018-02-06 17:24:00	0.0931	20.6	7.17	19.2	0.2904	4.2395
2018-02-06 17:25:00	0.0938	20.5	7.2	19.2	0.2904	4.2395
2018-02-06 17:26:00	0.0944	20.5	7.22	19.3	0.3005	4.0969
2018-02-06 17:27:00	0.0951	20.4	7.24	19.2	0.2904	4.2395
2018-02-06 17:28:00	0.0958	20.3	7.27	19.2	0.2904	4.2395
2018-02-06 17:29:00	0.0965	20.2	7.26	19.3	0.3005	4.0969
2018-02-06 17:30:00	0.0972	20.2	7.16	19.3	0.3005	4.0969
2018-02-06 17:31:00	0.0979	20.1	7.18	19.2	0.2904	4.2395
2018-02-06 17:32:00	0.0986	20.1	7.2	19.2	0.2904	4.2395
2018-02-06 17:33:00	0.0993	20.0	7.22	19.3	0.3005	4.0969
2018-02-06 17:34:00	0.1	20.0	7.25	19.3	0.3005	4.0969
2018-02-06 17:35:00	0.1007	19.9	7.27	19.3	0.3005	4.0969
2018-02-06 17:36:00	0.1014	19.9	7.25	19.3	0.3005	4.0969
2018-02-06 17:37:00	0.1021	19.9	7.16	19.3	0.3005	4.0969
2018-02-06 17:38:00	0.1028	19.8	7.18	19.2	0.2904	4.2395
2018-02-06 17:39:00	0.1035	19.8	7.2	19.2	0.2904	4.2395
2018-02-06 17:40:00	0.1042	19.9	7.23	19.3	0.3005	4.0969
2018-02-06 17:41:00	0.1049	19.9	7.25	19.3	0.3005	4.0969
2018-02-06 17:42:00	0.1056	19.9	7.27	19.2	0.2904	4.2395
2018-02-06 17:43:00	0.1062	20.0	7.25	19.3	0.3005	4.0969
2018-02-06 17:44:00	0.1069	20.0	7.16	19.2	0.2904	4.2395
2018-02-06 17:45:00	0.1076	20.1	7.18	19.3	0.3005	4.0969
2018-02-06 17:46:00	0.1083	20.1	7.2	19.3	0.3005	4.0969
2018-02-06 17:47:00	0.109	20.2	7.23	19.3	0.3005	4.0969
2018-02-06 17:48:00	0.1097	20.2	7.25	19.3	0.3005	4.0969
2018-02-06 17:49:00	0.1104	20.3	7.27	19.3	0.3005	4.0969
2018-02-06 17:50:00	0.1111	20.3	7.25	19.3	0.3005	4.0969
2018-02-06 17:51:00	0.1118	20.4	7.16	19.3	0.3005	4.0969
2018-02-06 17:52:00	0.1125	20.4	7.18	19.3	0.3005	4.0969
2018-02-06 17:53:00	0.1132	20.5	7.2	19.3	0.3005	4.0969
2018-02-06 17:54:00	0.1139	20.5	7.23	19.3	0.3005	4.0969
2018-02-06 17:55:00	0.1146	20.6	7.25	19.3	0.3005	4.0969
2018-02-06 17:56:00	0.1153	20.6	7.27	19.3	0.3005	4.0969
2018-02-06 17:57:00	0.116	20.7	7.25	19.3	0.3005	4.0969
2018-02-06 17:58:00	0.1167	20.7	7.16	19.2	0.2904	4.2395
2018-02-06 17:59:00	0.1174	20.8	7.18	19.2	0.2904	4.2395
2018-02-06 18:00:00	0.1181	20.8	7.2	19.3	0.3005	4.0969
2018-02-06 18:01:00	0.1188	20.8	7.23	19.3	0.3005	4.0969
2018-02-06 18:02:00	0.1194	20.7	7.25	19.4	0.3106	3.9636
2018-02-06 18:03:00	0.1201	20.6	7.28	19.3	0.3005	4.0969
2018-02-06 18:04:00	0.1208	20.5	7.22	19.3	0.3005	4.0969
2018-02-06 18:05:00	0.1215	20.4	7.16	19.3	0.3005	4.0969
2018-02-06 18:06:00	0.1222	20.4	7.19	19.3	0.3005	4.0969
2018-02-06 18:07:00	0.1229	20.3	7.21	19.3	0.3005	4.0969
2018-02-06 18:08:00	0.1236	20.2	7.23	19.3	0.3005	4.0969
2018-02-06 18:09:00	0.1243	20.1	7.26	19.4	0.3106	3.9636
2018-02-06 18:10:00	0.125	20.1	7.28	19.3	0.3005	4.0969
2018-02-06 18:11:00	0.1257	20.0	7.2	19.3	0.3005	4.0969
2018-02-06 18:12:00	0.1264	20.0	7.17	19.3	0.3005	4.0969
2018-02-06 18:13:00	0.1271	19.9	7.19	19.3	0.3005	4.0969
2018-02-06 18:14:00	0.1278	19.9	7.21	19.4	0.3106	3.9636
2018-02-06 18:15:00	0.1285	19.8	7.24	19.3	0.3005	4.0969
2018-02-06 18:16:00	0.1292	19.8	7.26	19.3	0.3005	4.0969
2018-02-06 18:17:00	0.1299	19.9	7.28	19.3	0.3005	4.0969
2018-02-06 18:18:00	0.1306	19.9	7.19	19.3	0.3005	4.0969
2018-02-06 18:19:00	0.1312	19.9	7.17	19.4	0.3106	3.9636
2018-02-06 18:20:00	0.1319	20.0	7.19	19.4	0.3106	3.9636
2018-02-06 18:21:00	0.1326	20.0	7.21	19.4	0.3106	3.9636
2018-02-06 18:22:00	0.1333	20.0	7.24	19.3	0.3005	4.0969
2018-02-06 18:23:00	0.134	20.1	7.26	19.3	0.3005	4.0969
2018-02-06 18:24:00	0.1347	20.1	7.28	19.3	0.3005	4.0969
2018-02-06 18:25:00	0.1354	20.2	7.18	19.4	0.3106	3.9636
2018-02-06 18:26:00	0.1361	20.2	7.17	19.4	0.3106	3.9636
2018-02-06 18:27:00	0.1368	20.3	7.19	19.4	0.3106	3.9636
2018-02-06 18:28:00	0.1375	20.3	7.21	19.4	0.3106	3.9636
2018-02-06 18:29:00	0.1382	20.4	7.24	19.4	0.3106	3.9636
2018-02-06 18:30:00	0.1389	20.4	7.26	19.3	0.3005	4.0969
2018-02-06 18:31:00	0.1396	20.5	7.28	19.3	0.3005	4.0969
2018-02-06 18:32:00	0.1403	20.5	7.18	19.4	0.3106	3.9636
2018-02-06 18:33:00	0.141	20.6	7.17	19.4	0.3106	3.9636
2018-02-06 18:34:00	0.1417	20.6	7.19	19.3	0.3005	4.0969
2018-02-06 18:35:00	0.1424	20.7	7.22	19.3	0.3005	4.0969
2018-02-06 18:36:00	0.1431	20.7	7.24	19.4	0.3106	3.9636
2018-02-06 18:37:00	0.1438	20.8	7.26	19.3	0.3005	4.0969
2018-02-06 18:38:00	0.1444	20.8	7.29	19.3	0.3005	4.0969
2018-02-06 18:39:00	0.1451	20.8	7.17	19.3	0.3005	4.0969
2018-02-06 18:40:00	0.1458	20.7	7.17	19.3	0.3005	4.0969
2018-02-06 18:41:00	0.1465	20.6	7.2	19.4	0.3106	3.9636
2018-02-06 18:42:00	0.1472	20.5	7.22	19.4	0.3106	3.9636
2018-02-06 18:43:00	0.1479	20.4	7.24	19.4	0.3106	3.9636
2018-02-06 18:44:00	0.1486	20.3	7.27	19.3	0.3005	4.0969
2018-02-06 18:45:00	0.1493	20.2	7.26	19.3	0.3005	4.0969
2018-02-06 18:46:00	0.15	20.2	7.16	19.3	0.3005	4.0969
2018-02-06 18:47:00	0.1507	20.1	7.18	19.4	0.3106	3.9636
2018-02-06 18:48:00	0.1514	20.0	7.2	19.4	0.3106	3.9636
2018-02-06 18:49:00	0.1521	20.0	7.23	19.3	0.3005	4.0969
2018-02-06 18:50:00	0.1528	19.9	7.25	19.3	0.3005	4.0969
2018-02-06 18:51:00	0.1535	19.9	7.27	19.4	0.3106	3.9636
2018-02-06 18:52:00	0.1542	19.8	7.24	19.5	0.3207	3.8387
2018-02-06 18:53:00	0.1549	19.8	7.16	19.4	0.3106	3.9636
2018-02-06 18:54:00	0.1556	19.8	7.18	19.4	0.3106	3.9636
2018-02-06 18:55:00	0.1562	19.8	7.21	19.4	0.3106	3.9636
2018-02-06 18:56:00	0.1569	19.9	7.23	19.4	0.3106	3.9636
2018-02-06 18:57:00	0.1576	19.9	7.25	19.4	0.3106	3.9636
2018-02-06 18:58:00	0.1583	19.9	7.28	19.4	0.3106	3.9636
2018-02-06 18:59:00	0.159	20.0	7.23	19.4	0.3106	3.9636
2018-02-06 19:00:00	0.1597	20.0	7.16	19.4	0.3106	3.9636
2018-02-06 19:01:00	0.1604	20.1	7.18	19.4	0.3106	3.9636
2018-02-06 19:02:00	0.1611	20.1	7.21	19.4	0.3106	3.9636
2018-02-06 19:03:00	0.1618	20.2	7.23	19.4	0.3106	3.9636
2018-02-06 19:04:00	0.1625	20.2	7.25	19.4	0.3106	3.9636
2018-02-06 19:05:00	0.1632	20.3	7.28	19.4	0.3106	3.9636
2018-02-06 19:06:00	0.1639	20.3	7.23	19.4	0.3106	3.9636
2018-02-06 19:07:00	0.1646	20.4	7.16	19.4	0.3106	3.9636
2018-02-06 19:08:00	0.1653	20.4	7.18	19.4	0.3106	3.9636
2018-02-06 19:09:00	0.166	20.5	7.21	19.3	0.3005	4.0969
2018-02-06 19:10:00	0.1667	20.5	7.23	19.4	0.3106	3.9636
2018-02-06 19:11:00	0.1674	20.6	7.25	19.4	0.3106	3.9636
2018-02-06 19:12:00	0.1681	20.6	7.28	19.4	0.3106	3.9636
2018-02-06 19:13:00	0.1688	20.7	7.22	19.4	0.3106	3.9636
2018-02-06 19:14:00	0.1694	20.7	7.16	19.4	0.3106	3.9636
2018-02-06 19:15:00	0.1701	20.8	7.19	19.4	0.3106	3.9636
2018-02-06 19:16:00	0.1708	20.8	7.21	19.3	0.3005	4.0969
2018-02-06 19:17:00	0.1715	20.8	7.23	19.3	0.3005	4.0969
2018-02-06 19:18:00	0.1722	20.7	7.26	19.4	0.3106	3.9636
2018-02-06 19:19:00	0.1729	20.6	7.28	19.4	0.3106	3.9636
2018-02-06 19:20:00	0.1736	20.5	7.19	19.4	0.3106	3.9636
2018-02-06 19:21:00	0.1743	20.4	7.17	19.4	0.3106	3.9636
2018-02-06 19:22:00	0.175	20.4	7.19	19.3	0.3005	4.0969
2018-02-06 19:23:00	0.1757	20.3	7.22	19.4	0.3106	3.9636
2018-02-06 19:24:00	0.1764	20.2	7.24	19.4	0.3106	3.9636
2018-02-06 19:25:00	0.1771	20.1	7.27	19.4	0.3106	3.9636
2018-02-06 19:26:00	0.1778	20.1	7.28	19.5	0.3207	3.8387
2018-02-06 19:27:00	0.1785	20.0	7.16	19.4	0.3106	3.9636
2018-02-06 19:28:00	0.1792	19.9	7.18	19.4	0.3106	3.9636
2018-02-06 19:29:00	0.1799	19.9	7.2	19.4	0.3106	3.9636
2018-02-06 19:30:00	0.1806	19.8	7.22	19.4	0.3106	3.9636
2018-02-06 19:31:00	0.1812	19.8	7.25	19.4	0.3106	3.9636
2018-02-06 19:32:00	0.1819	19.8	7.27	19.4	0.3106	3.9636
2018-02-06 19:33:00	0.1826	19.8	7.26	19.4	0.3106	3.9636
2018-02-06 19:34:00	0.1833	19.9	7.16	19.5	0.3207	3.8387
2018-02-06 19:35:00	0.184	19.9	7.18	19.3	0.3005	4.0969
2018-02-06 19:36:00	0.1847	19.9	7.2	19.4	0.3106	3.9636
2018-02-06 19:37:00	0.1854	20.0	7.22	19.4	0.3106	3.9636
2018-02-06 19:38:00	0.1861	20.0	7.25	19.4	0.3106	3.9636
2018-02-06 19:39:00	0.1868	20.1	7.27	19.5	0.3207	3.8387
2018-02-06 19:40:00	0.1875	20.1	7.26	19.4	0.3106	3.9636
2018-02-06 19:41:00	0.1882	20.1	7.16	19.3	0.3005	4.0969
2018-02-06 19:42:00	0.1889	20.2	7.18	19.4	0.3106	3.9636
2018-02-06 19:43:00	0.1896	20.2	7.2	19.4	0.3106	3.9636
2018-02-06 19:44:00	0.1903	20.3	7.22	19.4	0.3106	3.9636
2018-02-06 19:45:00	0.191	20.3	7.25	19.4	0.3106	3.9636
2018-02-06 19:46:00	0.1917	20.4	7.27	19.3	0.3005	4.0969
2018-02-06 19:47:00	0.1924	20.4	7.25	19.4	0.3106	3.9636
2018-02-06 19:48:00	0.1931	20.5	7.16	19.4	0.3106	3.9636
2018-02-06 19:49:00	0.1938	20.5	7.18	19.4	0.3106	3.9636
2018-02-06 19:50:00	0.1944	20.6	7.2	19.3	0.3005	4.0969
2018-02-06 19:51:00	0.1951	20.6	7.23	19.3	0.3005	4.0969
2018-02-06 19:52:00	0.1958	20.7	7.25	19.5	0.3207	3.8387
2018-02-06 19:53:00	0.1965	20.7	7.27	19.5	0.3207	3.8387
2018-02-06 19:54:00	0.1972	20.8	7.25	19.4	0.3106	3.9636
2018-02-06 19:55:00	0.1979	20.8	7.16	19.4	0.3106	3.9636
2018-02-06 19:56:00	0.1986	20.8	7.18	19.4	0.3106	3.9636
2018-02-06 19:57:00	0.1993	20.7	7.21	19.5	0.3207	3.8387
2018-02-06 19:58:00	0.2	20.6	7.23	19.4	0.3106	3.9636
2018-02-06 19:59:00	0.2007	20.5	7.25	19.4	0.3106	3.9636
2018-02-06 20:00:00	0.2014	20.4	7.28	19.4	0.3106	3.9636
2018-02-06 20:01:00	0.2021	20.3	7.21	19.4	0.3106	3.9636
2018-02-06 20:02:00	0.2028	20.2	7.17	19.5	0.3207	3.8387
2018-02-06 20:03:00	0.2035	20.2	7.19	19.4	0.3106	3.9636
2018-02-06 20:04:00	0.2042	20.1	7.21	19.4	0.3106	3.9636
2018-02-06 20:05:00	0.2049	20.0	7.24	19.4	0.3106	3.9636
2018-02-06 20:06:00	0.2056	20.0	7.26	19.4	0.3106	3.9636
2018-02-06 20:07:00	0.2062	19.9	7.29	19.4	0.3106	3.9636
2018-02-06 20:08:00	0.2069	19.9	7.18	19.5	0.3207	3.8387
2018-02-06 20:09:00	0.2076	19.8	7.17	19.5	0.3207	3.8387
2018-02-06 20:10:00	0.2083	19.8	7.2	19.4	0.3106	3.9636
2018-02-06 20:11:00	0.209	19.8	7.22	19.5	0.3207	3.8387
2018-02-06 20:12:00	0.2097	19.8	7.24	19.4	0.3106	3.9636
2018-02-06 20:13:00	0.2104	19.8	7.26	19.5	0.3207	3.8387
2018-02-06 20:14:00	0.2111	19.9	7.29	19.5	0.3207	3.8387
2018-02-06 20:15:00	0.2118	19.9	7.17	19.6	0.3308	3.7214
2018-02-06 20:16:00	0.2125	19.9	7.17	19.4	0.3106	3.9636
2018-02-06 20:17:00	0.2132	20.0	7.2	19.5	0.3207	3.8387
2018-02-06 20:18:00	0.2139	20.0	7.22	19.4	0.3106	3.9636
2018-02-06 20:19:00	0.2146	20.1	7.24	19.5	0.3207	3.8387
2018-02-06 20:20:00	0.2153	20.1	7.27	19.4	0.3106	3.9636
2018-02-06 20:21:00	0.216	20.2	7.28	19.5	0.3207	3.8387
2018-02-06 20:22:00	0.2167	20.2	7.16	19.5	0.3207	3.8387
2018-02-06 20:23:00	0.2174	20.3	7.18	19.5	0.3207	3.8387
2018-02-06 20:24:00	0.2181	20.3	7.2	19.4	0.3106	3.9636
2018-02-06 20:25:00	0.2188	20.4	7.22	19.5	0.3207	3.8387
2018-02-06 20:26:00	0.2194	20.4	7.24	19.5	0.3207	3.8387
2018-02-06 20:27:00	0.2201	20.5	7.27	19.4	0.3106	3.9636
2018-02-06 20:28:00	0.2208	20.5	7.27	19.4	0.3106	3.9636
2018-02-06 20:29:00	0.2215	20.6	7.16	19.4	0.3106	3.9636
2018-02-06 20:30:00	0.2222	20.6	7.18	19.4	0.3106	3.9636
2018-02-06 20:31:00	0.2229	20.7	7.2	19.5	0.3207	3.8387
2018-02-06 20:32:00	0.2236	20.7	7.22	19.4	0.3106	3.9636
2018-02-06 20:33:00	0.2243	20.8	7.25	19.5	0.3207	3.8387
2018-02-06 20:34:00	0.225	20.8	7.27	19.5	0.3207	3.8387
2018-02-06 20:35:00	0.2257	20.8	7.25	19.5	0.3207	3.8387
2018-02-06 20:36:00	0.2264	20.7	7.16	19.5	0.3207	3.8387
2018-02-06 20:37:00	0.2271	20.6	7.18	19.5	0.3207	3.8387
2018-02-06 20:38:00	0.2278	20.5	7.21	19.5	0.3207	3.8387
2018-02-06 20:39:00	0.2285	20.4	7.23	19.5	0.3207	3.8387
2018-02-06 20:40:00	0.2292	20.3	7.26	19.4	0.3106	3.9636
2018-02-06 20:41:00	0.2299	20.3	7.28	19.5	0.3207	3.8387
2018-02-06 20:42:00	0.2306	20.2	7.21	19.5	0.3207	3.8387
2018-02-06 20:43:00	0.2312	20.1	7.17	19.4	0.3106	3.9636
2018-02-06 20:44:00	0.2319	20.0	7.19	19.5	0.3207	3.8387
2018-02-06 20:45:00	0.2326	20.0	7.22	19.5	0.3207	3.8387
2018-02-06 20:46:00	0.2333	19.9	7.24	19.5	0.3207	3.8387
2018-02-06 20:47:00	0.234	19.9	7.26	19.5	0.3207	3.8387
2018-02-06 20:48:00	0.2347	19.8	7.29	19.5	0.3207	3.8387
2018-02-06 20:49:00	0.2354	19.8	7.18	19.5	0.3207	3.8387
2018-02-06 20:50:00	0.2361	19.8	7.17	19.5	0.3207	3.8387
2018-02-06 20:51:00	0.2368	19.8	7.2	19.5	0.3207	3.8387
2018-02-06 20:52:00	0.2375	19.8	7.22	19.5	0.3207	3.8387
2018-02-06 20:53:00	0.2382	19.8	7.24	19.6	0.3308	3.7214
2018-02-06 20:54:00	0.2389	19.9	7.27	19.5	0.3207	3.8387
2018-02-06 20:55:00	0.2396	19.9	7.29	19.5	0.3207	3.8387
2018-02-06 20:56:00	0.2403	19.9	7.16	19.5	0.3207	3.8387
2018-02-06 20:57:00	0.241	20.0	7.18	19.5	0.3207	3.8387
2018-02-06 20:58:00	0.2417	20.0	7.2	19.5	0.3207	3.8387
2018-02-06 20:59:00	0.2424	20.1	7.22	19.5	0.3207	3.8387
2018-02-06 21:00:00	0.2431	20.1	7.24	19.5	0.3207	3.8387
2018-02-06 21:01:00	0.2438	20.2	7.27	19.5	0.3207	3.8387
2018-02-06 21:02:00	0.2444	20.2	7.27	19.5	0.3207	3.8387
2018-02-06 21:03:00	0.2451	20.3	7.16	19.5	0.3207	3.8387
2018-02-06 21:04:00	0.2458	20.3	7.18	19.5	0.3207	3.8387
2018-02-06 21:05:00	0.2465	20.4	7.2	19.5	0.3207	3.8387
2018-02-06 21:06:00	0.2472	20.4	7.22	19.5	0.3207	3.8387
2018-02-06 21:07:00	0.2479	20.5	7.25	19.5	0.3207	3.8387
2018-02-06 21:08:00	0.2486	20.5	7.27	19.6	0.3308	3.7214
2018-02-06 21:09:00	0.2493	20.6	7.26	19.6	0.3308	3.7214
2018-02-06 21:10:00	0.25	20.6	7.16	19.6	0.3308	3.7214
2018-02-06 21:11:00	0.2507	20.7	7.18	19.5	0.3207	3.8387
2018-02-06 21:12:00	0.2514	20.7	7.21	19.5	0.3207	3.8387
2018-02-06 21:13:00	0.2521	20.8	7.23	19.6	0.3308	3.7214
2018-02-06 21:14:00	0.2528	20.8	7.25	19.5	0.3207	3.8387
2018-02-06 21:15:00	0.2535	20.8	7.27	19.4	0.3106	3.9636
2018-02-06 21:16:00	0.2542	20.8	7.24	19.5	0.3207	3.8387
2018-02-06 21:17:00	0.2549	20.7	7.16	19.5	0.3207	3.8387
2018-02-06 21:18:00	0.2556	20.6	7.19	19.5	0.3207	3.8387
2018-02-06 21:19:00	0.2562	20.5	7.21	19.5	0.3207	3.8387
2018-02-06 21:20:00	0.2569	20.4	7.24	19.5	0.3207	3.8387
2018-02-06 21:21:00	0.2576	20.3	7.26	19.5	0.3207	3.8387
2018-02-06 21:22:00	0.2583	20.2	7.28	19.5	0.3207	3.8387
2018-02-06 21:23:00	0.259	20.1	7.19	19.5	0.3207	3.8387
2018-02-06 21:24:00	0.2597	20.1	7.17	19.5	0.3207	3.8387
2018-02-06 21:25:00	0.2604	20.0	7.2	19.5	0.3207	3.8387
2018-02-06 21:26:00	0.2611	19.9	7.22	19.5	0.3207	3.8387
2018-02-06 21:27:00	0.2618	19.9	7.24	19.5	0.3207	3.8387
2018-02-06 21:28:00	0.2625	19.8	7.27	19.6	0.3308	3.7214
2018-02-06 21:29:00	0.2632	19.8	7.28	19.6	0.3308	3.7214
2018-02-06 21:30:00	0.2639	19.8	7.16	19.6	0.3308	3.7214
2018-02-06 21:31:00	0.2646	19.8	7.18	19.6	0.3308	3.7214
2018-02-06 21:32:00	0.2653	19.8	7.2	19.5	0.3207	3.8387
2018-02-06 21:33:00	0.266	19.9	7.22	19.6	0.3308	3.7214
2018-02-06 21:34:00	0.2667	19.9	7.25	19.6	0.3308	3.7214
2018-02-06 21:35:00	0.2674	19.9	7.27	19.6	0.3308	3.7214
2018-02-06 21:36:00	0.2681	20.0	7.26	19.7	0.3409	3.611
2018-02-06 21:37:00	0.2688	20.0	7.17	19.7	0.3409	3.611
2018-02-06 21:38:00	0.2694	20.1	7.18	19.8	0.3511	3.5071
2018-02-06 21:39:00	0.2701	20.1	7.21	19.7	0.3409	3.611
2018-02-06 21:40:00	0.2708	20.1	7.23	19.7	0.3409	3.611
2018-02-06 21:41:00	0.2715	20.2	7.25	19.7	0.3409	3.611
2018-02-06 21:42:00	0.2722	20.2	7.27	19.7	0.3409	3.611
2018-02-06 21:43:00	0.2729	20.3	7.25	19.7	0.3409	3.611
2018-02-06 21:44:00	0.2736	20.3	7.16	19.7	0.3409	3.611
2018-02-06 21:45:00	0.2743	20.4	7.19	19.7	0.3409	3.611
2018-02-06 21:46:00	0.275	20.4	7.21	19.7	0.3409	3.611
2018-02-06 21:47:00	0.2757	20.5	7.23	19.7	0.3409	3.611
2018-02-06 21:48:00	0.2764	20.5	7.25	19.7	0.3409	3.611
2018-02-06 21:49:00	0.2771	20.6	7.28	19.7	0.3409	3.611
2018-02-06 21:50:00	0.2778	20.6	7.23	19.7	0.3409	3.611
2018-02-06 21:51:00	0.2785	20.7	7.16	19.7	0.3409	3.611
2018-02-06 21:52:00	0.2792	20.7	7.19	19.7	0.3409	3.611
2018-02-06 21:53:00	0.2799	20.7	7.21	19.7	0.3409	3.611
2018-02-06 21:54:00	0.2806	20.8	7.23	19.7	0.3409	3.611
2018-02-06 21:55:00	0.2812	20.8	7.26	19.7	0.3409	3.611
2018-02-06 21:56:00	0.2819	20.8	7.28	19.7	0.3409	3.611
2018-02-06 21:57:00	0.2826	20.8	7.2	19.7	0.3409	3.611
2018-02-06 21:58:00	0.2833	20.6	7.17	19.7	0.3409	3.611
2018-02-06 21:59:00	0.284	20.5	7.2	19.8	0.3511	3.5071
2018-02-06 22:00:00	0.2847	20.4	7.22	19.7	0.3409	3.611
2018-02-06 22:01:00	0.2854	20.4	7.24	19.7	0.3409	3.611
2018-02-06 22:02:00	0.2861	20.3	7.27	19.7	0.3409	3.611
2018-02-06 22:03:00	0.2868	20.2	7.28	19.7	0.3409	3.611
2018-02-06 22:04:00	0.2875	20.1	7.16	19.8	0.3511	3.5071
2018-02-06 22:05:00	0.2882	20.1	7.18	19.7	0.3409	3.611
2018-02-06 22:06:00	0.2889	20.0	7.2	19.7	0.3409	3.611
2018-02-06 22:07:00	0.2896	19.9	7.23	19.7	0.3409	3.611
2018-02-06 22:08:00	0.2903	19.9	7.25	19.7	0.3409	3.611
2018-02-06 22:09:00	0.291	19.8	7.27	19.7	0.3409	3.611
2018-02-06 22:10:00	0.2917	19.8	7.25	19.7	0.3409	3.611
2018-02-06 22:11:00	0.2924	19.8	7.17	19.7	0.3409	3.611
2018-02-06 22:12:00	0.2931	19.8	7.18	19.7	0.3409	3.611
2018-02-06 22:13:00	0.2938	19.8	7.21	19.7	0.3409	3.611
2018-02-06 22:14:00	0.2944	19.9	7.23	19.8	0.3511	3.5071
2018-02-06 22:15:00	0.2951	19.9	7.25	19.8	0.3511	3.5071
2018-02-06 22:16:00	0.2958	19.9	7.27	19.7	0.3409	3.611
2018-02-06 22:17:00	0.2965	20.0	7.25	19.7	0.3409	3.611
2018-02-06 22:18:00	0.2972	20.0	7.16	19.8	0.3511	3.5071
2018-02-06 22:19:00	0.2979	20.1	7.19	19.8	0.3511	3.5071
2018-02-06 22:20:00	0.2986	20.1	7.21	19.7	0.3409	3.611
2018-02-06 22:21:00	0.2993	20.1	7.23	19.8	0.3511	3.5071
2018-02-06 22:22:00	0.3	20.2	7.25	19.7	0.3409	3.611
2018-02-06 22:23:00	0.3007	20.2	7.27	19.7	0.3409	3.611
2018-02-06 22:24:00	0.3014	20.3	7.24	19.7	0.3409	3.611
2018-02-06 22:25:00	0.3021	20.3	7.16	19.7	0.3409	3.611
2018-02-06 22:26:00	0.3028	20.4	7.19	19.7	0.3409	3.611
2018-02-06 22:27:00	0.3035	20.4	7.21	19.7	0.3409	3.611
2018-02-06 22:28:00	0.3042	20.4	7.23	19.7	0.3409	3.611
2018-02-06 22:29:00	0.3049	20.5	7.25	19.7	0.3409	3.611
2018-02-06 22:30:00	0.3056	20.5	7.28	19.6	0.3308	3.7214
2018-02-06 22:31:00	0.3062	20.6	7.23	19.7	0.3409	3.611
2018-02-06 22:32:00	0.3069	20.6	7.16	19.7	0.3409	3.611
2018-02-06 22:33:00	0.3076	20.7	7.19	19.8	0.3511	3.5071
2018-02-06 22:34:00	0.3083	20.7	7.21	19.7	0.3409	3.611
2018-02-06 22:35:00	0.309	20.8	7.23	19.7	0.3409	3.611
2018-02-06 22:36:00	0.3097	20.8	7.26	19.7	0.3409	3.611
2018-02-06 22:37:00	0.3104	20.8	7.28	19.7	0.3409	3.611
2018-02-06 22:38:00	0.3111	20.7	7.2	19.7	0.3409	3.611
2018-02-06 22:39:00	0.3118	20.6	7.17	19.7	0.3409	3.611
2018-02-06 22:40:00	0.3125	20.5	7.2	19.8	0.3511	3.5071
2018-02-06 22:41:00	0.3132	20.4	7.22	19.7	0.3409	3.611
2018-02-06 22:42:00	0.3139	20.3	7.24	19.7	0.3409	3.611
2018-02-06 22:43:00	0.3146	20.2	7.26	19.7	0.3409	3.611
2018-02-06 22:44:00	0.3153	20.1	7.29	19.8	0.3511	3.5071
2018-02-06 22:45:00	0.316	20.0	7.17	19.8	0.3511	3.5071
2018-02-06 22:46:00	0.3167	20.0	7.18	19.7	0.3409	3.611
2018-02-06 22:47:00	0.3174	19.9	7.2	19.8	0.3511	3.5071
2018-02-06 22:48:00	0.3181	19.9	7.22	19.8	0.3511	3.5071
2018-02-06 22:49:00	0.3188	19.8	7.25	19.8	0.3511	3.5071
2018-02-06 22:50:00	0.3194	19.8	7.27	19.8	0.3511	3.5071
2018-02-06 22:51:00	0.3201	19.8	7.26	19.8	0.3511	3.5071
2018-02-06 22:52:00	0.3208	19.8	7.17	19.8	0.3511	3.5071
2018-02-06 22:53:00	0.3215	19.8	7.18	19.8	0.3511	3.5071
2018-02-06 22:54:00	0.3222	19.8	7.21	19.8	0.3511	3.5071
2018-02-06 22:55:00	0.3229	19.9	7.23	19.8	0.3511	3.5071
2018-02-06 22:56:00	0.3236	19.9	7.25	19.8	0.3511	3.5071
2018-02-06 22:57:00	0.3243	19.9	7.27	19.8	0.3511	3.5071
2018-02-06 22:58:00	0.325	20.0	7.25	19.8	0.3511	3.5071
2018-02-06 22:59:00	0.3257	20.0	7.17	19.8	0.3511	3.5071
2018-02-06 23:00:00	0.3264	20.1	7.18	19.8	0.3511	3.5071
2018-02-06 23:01:00	0.3271	20.1	7.21	19.8	0.3511	3.5071
2018-02-06 23:02:00	0.3278	20.2	7.23	19.8	0.3511	3.5071
2018-02-06 23:03:00	0.3285	20.2	7.25	19.9	0.3612	3.4089
2018-02-06 23:04:00	0.3292	20.2	7.27	19.8	0.3511	3.5071
2018-02-06 23:05:00	0.3299	20.3	7.25	19.8	0.3511	3.5071
2018-02-06 23:06:00	0.3306	20.3	7.16	19.9	0.3612	3.4089
2018-02-06 23:07:00	0.3312	20.4	7.19	19.8	0.3511	3.5071
2018-02-06 23:08:00	0.3319	20.4	7.21	19.8	0.3511	3.5071
2018-02-06 23:09:00	0.3326	20.5	7.23	19.8	0.3511	3.5071
2018-02-06 23:10:00	0.3333	20.5	7.25	19.8	0.3511	3.5071
2018-02-06 23:11:00	0.334	20.6	7.27	19.8	0.3511	3.5071
2018-02-06 23:12:00	0.3347	20.6	7.24	19.8	0.3511	3.5071
2018-02-06 23:13:00	0.3354	20.6	7.16	19.8	0.3511	3.5071
2018-02-06 23:14:00	0.3361	20.7	7.19	19.8	0.3511	3.5071
2018-02-06 23:15:00	0.3368	20.7	7.21	19.7	0.3409	3.611
2018-02-06 23:16:00	0.3375	20.8	7.23	19.8	0.3511	3.5071
2018-02-06 23:17:00	0.3382	20.8	7.25	19.8	0.3511	3.5071
2018-02-06 23:18:00	0.3389	20.8	7.28	19.8	0.3511	3.5071
2018-02-06 23:19:00	0.3396	20.7	7.21	19.8	0.3511	3.5071
2018-02-06 23:20:00	0.3403	20.6	7.17	19.8	0.3511	3.5071
2018-02-06 23:21:00	0.341	20.5	7.19	19.8	0.3511	3.5071
2018-02-06 23:22:00	0.3417	20.4	7.22	19.8	0.3511	3.5071
2018-02-06 23:23:00	0.3424	20.3	7.24	19.7	0.3409	3.611
2018-02-06 23:24:00	0.3431	20.2	7.26	19.8	0.3511	3.5071
2018-02-06 23:25:00	0.3438	20.2	7.29	19.8	0.3511	3.5071
2018-02-06 23:26:00	0.3444	20.1	7.17	19.9	0.3612	3.4089
2018-02-06 23:27:00	0.3451	20.0	7.18	19.9	0.3612	3.4089
2018-02-06 23:28:00	0.3458	19.9	7.2	19.9	0.3612	3.4089
2018-02-06 23:29:00	0.3465	19.9	7.22	19.8	0.3511	3.5071
2018-02-06 23:30:00	0.3472	19.8	7.25	19.8	0.3511	3.5071
2018-02-06 23:31:00	0.3479	19.8	7.27	19.9	0.3612	3.4089
2018-02-06 23:32:00	0.3486	19.8	7.27	19.9	0.3612	3.4089
2018-02-06 23:33:00	0.3493	19.8	7.17	19.8	0.3511	3.5071
2018-02-06 23:34:00	0.35	19.8	7.18	19.9	0.3612	3.4089
2018-02-06 23:35:00	0.3507	19.8	7.2	19.8	0.3511	3.5071
2018-02-06 23:36:00	0.3514	19.8	7.23	19.8	0.3511	3.5071
2018-02-06 23:37:00	0.3521	19.9	7.25	19.9	0.3612	3.4089
2018-02-06 23:38:00	0.3528	19.9	7.27	19.9	0.3612	3.4089
2018-02-06 23:39:00	0.3535	19.9	7.27	19.8	0.3511	3.5071
2018-02-06 23:40:00	0.3542	20.0	7.17	19.9	0.3612	3.4089
2018-02-06 23:41:00	0.3549	20.0	7.18	19.9	0.3612	3.4089
2018-02-06 23:42:00	0.3556	20.1	7.2	19.9	0.3612	3.4089
2018-02-06 23:43:00	0.3562	20.1	7.23	19.9	0.3612	3.4089
2018-02-06 23:44:00	0.3569	20.1	7.25	19.8	0.3511	3.5071
2018-02-06 23:45:00	0.3576	20.2	7.27	19.9	0.3612	3.4089
2018-02-06 23:46:00	0.3583	20.2	7.26	19.9	0.3612	3.4089
2018-02-06 23:47:00	0.359	20.3	7.17	19.9	0.3612	3.4089
2018-02-06 23:48:00	0.3597	20.3	7.18	19.9	0.3612	3.4089
2018-02-06 23:49:00	0.3604	20.3	7.21	19.9	0.3612	3.4089
2018-02-06 23:50:00	0.3611	20.4	7.23	19.9	0.3612	3.4089
2018-02-06 23:51:00	0.3618	20.4	7.25	19.8	0.3511	3.5071
2018-02-06 23:52:00	0.3625	20.5	7.27	19.9	0.3612	3.4089
2018-02-06 23:53:00	0.3632	20.5	7.25	19.9	0.3612	3.4089
2018-02-06 23:54:00	0.3639	20.6	7.17	19.8	0.3511	3.5071
2018-02-06 23:55:00	0.3646	20.6	7.19	19.8	0.3511	3.5071
2018-02-06 23:56:00	0.3653	20.6	7.21	19.9	0.3612	3.4089
2018-02-06 23:57:00	0.366	20.7	7.23	19.9	0.3612	3.4089
2018-02-06 23:58:00	0.3667	20.7	7.25	19.9	0.3612	3.4089
2018-02-06 23:59:00	0.3674	20.8	7.27	19.9	0.3612	3.4089
2018-02-07 00:00:00	0.3681	20.8	7.25	19.9	0.3612	3.4089
2018-02-07 00:01:00	0.3688	20.8	7.17	19.9	0.3612	3.4089
2018-02-07 00:02:00	0.3694	20.8	7.19	19.9	0.3612	3.4089
2018-02-07 00:03:00	0.3701	20.7	7.21	19.9	0.3612	3.4089
2018-02-07 00:04:00	0.3708	20.6	7.23	19.8	0.3511	3.5071
2018-02-07 00:05:00	0.3715	20.4	7.26	19.9	0.3612	3.4089
2018-02-07 00:06:00	0.3722	20.3	7.28	19.8	0.3511	3.5071
2018-02-07 00:07:00	0.3729	20.3	7.2	19.9	0.3612	3.4089
2018-02-07 00:08:00	0.3736	20.2	7.18	20.0	0.3713	3.3161
2018-02-07 00:09:00	0.3743	20.1	7.2	19.9	0.3612	3.4089
2018-02-07 00:10:00	0.375	20.0	7.22	20.0	0.3713	3.3161
2018-02-07 00:11:00	0.3757	19.9	7.24	19.9	0.3612	3.4089
2018-02-07 00:12:00	0.3764	19.9	7.26	19.8	0.3511	3.5071
2018-02-07 00:13:00	0.3771	19.8	7.29	20.0	0.3713	3.3161
2018-02-07 00:14:00	0.3778	19.8	7.17	19.9	0.3612	3.4089
2018-02-07 00:15:00	0.3785	19.8	7.18	20.0	0.3713	3.3161
2018-02-07 00:16:00	0.3792	19.8	7.2	19.9	0.3612	3.4089
2018-02-07 00:17:00	0.3799	19.8	7.22	19.9	0.3612	3.4089
2018-02-07 00:18:00	0.3806	19.8	7.25	19.9	0.3612	3.4089
2018-02-07 00:19:00	0.3812	19.8	7.27	19.9	0.3612	3.4089
2018-02-07 00:20:00	0.3819	19.9	7.28	20.0	0.3713	3.3161
2018-02-07 00:21:00	0.3826	19.9	7.17	20.0	0.3713	3.3161
2018-02-07 00:22:00	0.3833	19.9	7.18	20.0	0.3713	3.3161
2018-02-07 00:23:00	0.384	20.0	7.2	19.9	0.3612	3.4089
2018-02-07 00:24:00	0.3847	20.0	7.22	19.9	0.3612	3.4089
2018-02-07 00:25:00	0.3854	20.0	7.25	20.0	0.3713	3.3161
2018-02-07 00:26:00	0.3861	20.1	7.27	20.0	0.3713	3.3161
2018-02-07 00:27:00	0.3868	20.1	7.27	19.9	0.3612	3.4089
2018-02-07 00:28:00	0.3875	20.2	7.17	20.0	0.3713	3.3161
2018-02-07 00:29:00	0.3882	20.2	7.18	20.0	0.3713	3.3161
2018-02-07 00:30:00	0.3889	20.3	7.21	19.9	0.3612	3.4089
2018-02-07 00:31:00	0.3896	20.3	7.23	20.0	0.3713	3.3161
2018-02-07 00:32:00	0.3903	20.3	7.25	20.0	0.3713	3.3161
2018-02-07 00:33:00	0.391	20.4	7.27	20.0	0.3713	3.3161
2018-02-07 00:34:00	0.3917	20.4	7.26	20.0	0.3713	3.3161
2018-02-07 00:35:00	0.3924	20.4	7.17	20.0	0.3713	3.3161
2018-02-07 00:36:00	0.3931	20.5	7.19	19.9	0.3612	3.4089
2018-02-07 00:37:00	0.3938	20.5	7.21	19.9	0.3612	3.4089
2018-02-07 00:38:00	0.3944	20.6	7.23	19.9	0.3612	3.4089
2018-02-07 00:39:00	0.3951	20.6	7.25	19.9	0.3612	3.4089
2018-02-07 00:40:00	0.3958	20.6	7.27	19.9	0.3612	3.4089
2018-02-07 00:41:00	0.3965	20.7	7.25	19.9	0.3612	3.4089
2018-02-07 00:42:00	0.3972	20.7	7.16	20.0	0.3713	3.3161
2018-02-07 00:43:00	0.3979	20.8	7.19	20.0	0.3713	3.3161
2018-02-07 00:44:00	0.3986	20.8	7.21	20.0	0.3713	3.3161
2018-02-07 00:45:00	0.3993	20.8	7.23	20.0	0.3713	3.3161
2018-02-07 00:46:00	0.4	20.7	7.25	19.9	0.3612	3.4089
2018-02-07 00:47:00	0.4007	20.6	7.28	19.9	0.3612	3.4089
2018-02-07 00:48:00	0.4014	20.5	7.23	20.0	0.3713	3.3161
2018-02-07 00:49:00	0.4021	20.4	7.17	20.0	0.3713	3.3161
2018-02-07 00:50:00	0.4028	20.3	7.19	19.9	0.3612	3.4089
2018-02-07 00:51:00	0.4035	20.2	7.22	20.0	0.3713	3.3161
2018-02-07 00:52:00	0.4042	20.1	7.24	20.0	0.3713	3.3161
2018-02-07 00:53:00	0.4049	20.0	7.26	19.9	0.3612	3.4089
2018-02-07 00:54:00	0.4056	20.0	7.28	19.9	0.3612	3.4089
2018-02-07 00:55:00	0.4062	19.9	7.19	20.0	0.3713	3.3161
2018-02-07 00:56:00	0.4069	19.8	7.18	20.0	0.3713	3.3161
2018-02-07 00:57:00	0.4076	19.8	7.2	20.0	0.3713	3.3161
2018-02-07 00:58:00	0.4083	19.8	7.22	20.0	0.3713	3.3161
2018-02-07 00:59:00	0.409	19.8	7.24	20.0	0.3713	3.3161
2018-02-07 01:00:00	0.4097	19.8	7.27	20.0	0.3713	3.3161
2018-02-07 01:01:00	0.4104	19.8	7.28	20.0	0.3713	3.3161
2018-02-07 01:02:00	0.4111	19.8	7.16	20.1	0.3814	3.2282
2018-02-07 01:03:00	0.4118	19.8	7.18	20.0	0.3713	3.3161
2018-02-07 01:04:00	0.4125	19.9	7.2	20.1	0.3814	3.2282
2018-02-07 01:05:00	0.4132	19.9	7.22	20.0	0.3713	3.3161
2018-02-07 01:06:00	0.4139	19.9	7.24	20.0	0.3713	3.3161
2018-02-07 01:07:00	0.4146	20.0	7.27	20.0	0.3713	3.3161
2018-02-07 01:08:00	0.4153	20.0	7.28	20.0	0.3713	3.3161
2018-02-07 01:09:00	0.416	20.0	7.16	20.1	0.3814	3.2282
2018-02-07 01:10:00	0.4167	20.1	7.18	20.0	0.3713	3.3161
2018-02-07 01:11:00	0.4174	20.1	7.2	20.0	0.3713	3.3161
2018-02-07 01:12:00	0.4181	20.2	7.22	20.0	0.3713	3.3161
2018-02-07 01:13:00	0.4188	20.2	7.25	20.1	0.3814	3.2282
2018-02-07 01:14:00	0.4194	20.2	7.27	20.0	0.3713	3.3161
2018-02-07 01:15:00	0.4201	20.3	7.27	20.0	0.3713	3.3161
2018-02-07 01:16:00	0.4208	20.3	7.17	20.0	0.3713	3.3161
2018-02-07 01:17:00	0.4215	20.4	7.18	20.0	0.3713	3.3161
2018-02-07 01:18:00	0.4222	20.4	7.21	20.0	0.3713	3.3161
2018-02-07 01:19:00	0.4229	20.4	7.23	20.0	0.3713	3.3161
2018-02-07 01:20:00	0.4236	20.5	7.25	20.0	0.3713	3.3161
2018-02-07 01:21:00	0.4243	20.5	7.27	20.0	0.3713	3.3161
2018-02-07 01:22:00	0.425	20.5	7.26	20.0	0.3713	3.3161
2018-02-07 01:23:00	0.4257	20.6	7.17	20.1	0.3814	3.2282
2018-02-07 01:24:00	0.4264	20.6	7.19	20.1	0.3814	3.2282
2018-02-07 01:25:00	0.4271	20.7	7.21	20.0	0.3713	3.3161
2018-02-07 01:26:00	0.4278	20.7	7.23	20.0	0.3713	3.3161
2018-02-07 01:27:00	0.4285	20.7	7.25	20.1	0.3814	3.2282
2018-02-07 01:28:00	0.4292	20.8	7.27	20.1	0.3814	3.2282
2018-02-07 01:29:00	0.4299	20.8	7.24	20.0	0.3713	3.3161
2018-02-07 01:30:00	0.4306	20.8	7.17	20.0	0.3713	3.3161
2018-02-07 01:31:00	0.4312	20.8	7.19	20.1	0.3814	3.2282
2018-02-07 01:32:00	0.4319	20.7	7.21	20.1	0.3814	3.2282
2018-02-07 01:33:00	0.4326	20.5	7.24	20.1	0.3814	3.2282
2018-02-07 01:34:00	0.4333	20.4	7.26	20.1	0.3814	3.2282
2018-02-07 01:35:00	0.434	20.3	7.28	20.0	0.3713	3.3161
2018-02-07 01:36:00	0.4347	20.2	7.2	20.1	0.3814	3.2282
2018-02-07 01:37:00	0.4354	20.2	7.18	20.1	0.3814	3.2282
2018-02-07 01:38:00	0.4361	20.1	7.2	20.1	0.3814	3.2282
2018-02-07 01:39:00	0.4368	20.0	7.22	20.1	0.3814	3.2282
2018-02-07 01:40:00	0.4375	19.9	7.24	20.1	0.3814	3.2282
2018-02-07 01:41:00	0.4382	19.8	7.26	20.0	0.3713	3.3161
2018-02-07 01:42:00	0.4389	19.8	7.29	20.1	0.3814	3.2282
2018-02-07 01:43:00	0.4396	19.8	7.17	20.1	0.3814	3.2282
2018-02-07 01:44:00	0.4403	19.7	7.18	20.1	0.3814	3.2282
2018-02-07 01:45:00	0.441	19.7	7.2	20.1	0.3814	3.2282
2018-02-07 01:46:00	0.4417	19.8	7.23	20.0	0.3713	3.3161
2018-02-07 01:47:00	0.4424	19.8	7.25	20.1	0.3814	3.2282
2018-02-07 01:48:00	0.4431	19.8	7.27	20.1	0.3814	3.2282
2018-02-07 01:49:00	0.4438	19.8	7.27	20.1	0.3814	3.2282
2018-02-07 01:50:00	0.4444	19.9	7.17	20.2	0.3915	3.1449
2018-02-07 01:51:00	0.4451	19.9	7.19	20.2	0.3915	3.1449
2018-02-07 01:52:00	0.4458	19.9	7.21	20.1	0.3814	3.2282
2018-02-07 01:53:00	0.4465	20.0	7.23	20.2	0.3915	3.1449
2018-02-07 01:54:00	0.4472	20.0	7.25	20.1	0.3814	3.2282
2018-02-07 01:55:00	0.4479	20.0	7.27	20.1	0.3814	3.2282
2018-02-07 01:56:00	0.4486	20.1	7.27	20.1	0.3814	3.2282
2018-02-07 01:57:00	0.4493	20.1	7.17	20.2	0.3915	3.1449
2018-02-07 01:58:00	0.45	20.2	7.19	20.1	0.3814	3.2282
2018-02-07 01:59:00	0.4507	20.2	7.21	20.2	0.3915	3.1449
2018-02-07 02:00:00	0.4514	20.2	7.23	20.1	0.3814	3.2282
2018-02-07 02:01:00	0.4521	20.3	7.25	20.2	0.3915	3.1449
2018-02-07 02:02:00	0.4528	20.3	7.27	20.1	0.3814	3.2282
2018-02-07 02:03:00	0.4535	20.3	7.25	20.2	0.3915	3.1449
2018-02-07 02:04:00	0.4542	20.4	7.17	20.1	0.3814	3.2282
2018-02-07 02:05:00	0.4549	20.4	7.19	20.2	0.3915	3.1449
2018-02-07 02:06:00	0.4556	20.5	7.21	20.2	0.3915	3.1449
2018-02-07 02:07:00	0.4562	20.5	7.23	20.1	0.3814	3.2282
2018-02-07 02:08:00	0.4569	20.5	7.25	20.1	0.3814	3.2282
2018-02-07 02:09:00	0.4576	20.6	7.27	20.1	0.3814	3.2282
2018-02-07 02:10:00	0.4583	20.6	7.24	20.1	0.3814	3.2282
2018-02-07 02:11:00	0.459	20.6	7.17	20.0	0.3713	3.3161
2018-02-07 02:12:00	0.4597	20.7	7.19	20.1	0.3814	3.2282
2018-02-07 02:13:00	0.4604	20.7	7.21	20.1	0.3814	3.2282
2018-02-07 02:14:00	0.4611	20.7	7.23	20.1	0.3814	3.2282
2018-02-07 02:15:00	0.4618	20.8	7.26	20.2	0.3915	3.1449
2018-02-07 02:16:00	0.4625	20.8	7.28	20.2	0.3915	3.1449
2018-02-07 02:17:00	0.4632	20.7	7.21	20.2	0.3915	3.1449
2018-02-07 02:18:00	0.4639	20.6	7.18	20.1	0.3814	3.2282
2018-02-07 02:19:00	0.4646	20.5	7.2	20.2	0.3915	3.1449
2018-02-07 02:20:00	0.4653	20.4	7.22	20.2	0.3915	3.1449
2018-02-07 02:21:00	0.466	20.3	7.24	20.2	0.3915	3.1449
2018-02-07 02:22:00	0.4667	20.2	7.27	20.3	0.4016	3.0657
2018-02-07 02:23:00	0.4674	20.1	7.28	20.3	0.4016	3.0657
2018-02-07 02:24:00	0.4681	20.0	7.17	20.3	0.4016	3.0657
2018-02-07 02:25:00	0.4688	19.9	7.19	20.2	0.3915	3.1449
2018-02-07 02:26:00	0.4694	19.9	7.21	20.3	0.4016	3.0657
2018-02-07 02:27:00	0.4701	19.8	7.23	20.2	0.3915	3.1449
2018-02-07 02:28:00	0.4708	19.8	7.25	20.2	0.3915	3.1449
2018-02-07 02:29:00	0.4715	19.7	7.27	20.2	0.3915	3.1449
2018-02-07 02:30:00	0.4722	19.7	7.25	20.3	0.4016	3.0657
2018-02-07 02:31:00	0.4729	19.7	7.17	20.3	0.4016	3.0657
2018-02-07 02:32:00	0.4736	19.7	7.19	20.3	0.4016	3.0657
2018-02-07 02:33:00	0.4743	19.8	7.21	20.2	0.3915	3.1449
2018-02-07 02:34:00	0.475	19.8	7.23	20.2	0.3915	3.1449
2018-02-07 02:35:00	0.4757	19.8	7.25	20.2	0.3915	3.1449
2018-02-07 02:36:00	0.4764	19.9	7.28	20.3	0.4016	3.0657
2018-02-07 02:37:00	0.4771	19.9	7.24	20.2	0.3915	3.1449
2018-02-07 02:38:00	0.4778	19.9	7.17	20.3	0.4016	3.0657
2018-02-07 02:39:00	0.4785	20.0	7.19	20.2	0.3915	3.1449
2018-02-07 02:40:00	0.4792	20.0	7.21	20.2	0.3915	3.1449
2018-02-07 02:41:00	0.4799	20.0	7.24	20.2	0.3915	3.1449
2018-02-07 02:42:00	0.4806	20.1	7.26	20.2	0.3915	3.1449
2018-02-07 02:43:00	0.4812	20.1	7.28	20.2	0.3915	3.1449
2018-02-07 02:44:00	0.4819	20.1	7.21	20.2	0.3915	3.1449
2018-02-07 02:45:00	0.4826	20.2	7.18	20.3	0.4016	3.0657
2018-02-07 02:46:00	0.4833	20.2	7.2	20.3	0.4016	3.0657
2018-02-07 02:47:00	0.484	20.3	7.22	20.3	0.4016	3.0657
2018-02-07 02:48:00	0.4847	20.3	7.24	20.2	0.3915	3.1449
2018-02-07 02:49:00	0.4854	20.3	7.26	20.3	0.4016	3.0657
2018-02-07 02:50:00	0.4861	20.4	7.28	20.3	0.4016	3.0657
2018-02-07 02:51:00	0.4868	20.4	7.19	20.3	0.4016	3.0657
2018-02-07 02:52:00	0.4875	20.4	7.18	20.3	0.4016	3.0657
2018-02-07 02:53:00	0.4882	20.5	7.2	20.3	0.4016	3.0657
2018-02-07 02:54:00	0.4889	20.5	7.22	20.4	0.4117	2.9904
2018-02-07 02:55:00	0.4896	20.6	7.24	20.2	0.3915	3.1449
2018-02-07 02:56:00	0.4903	20.6	7.26	20.3	0.4016	3.0657
2018-02-07 02:57:00	0.491	20.6	7.29	20.3	0.4016	3.0657
2018-02-07 02:58:00	0.4917	20.6	7.17	20.4	0.4117	2.9904
2018-02-07 02:59:00	0.4924	20.7	7.18	20.3	0.4016	3.0657
2018-02-07 03:00:00	0.4931	20.7	7.21	20.3	0.4016	3.0657
2018-02-07 03:01:00	0.4938	20.8	7.23	20.2	0.3915	3.1449
2018-02-07 03:02:00	0.4944	20.8	7.25	20.3	0.4016	3.0657
2018-02-07 03:03:00	0.4951	20.8	7.27	20.3	0.4016	3.0657
2018-02-07 03:04:00	0.4958	20.8	7.26	20.4	0.4117	2.9904
2018-02-07 03:05:00	0.4965	20.7	7.17	20.3	0.4016	3.0657
2018-02-07 03:06:00	0.4972	20.6	7.19	20.3	0.4016	3.0657
2018-02-07 03:07:00	0.4979	20.5	7.21	20.3	0.4016	3.0657
2018-02-07 03:08:00	0.4986	20.4	7.24	20.3	0.4016	3.0657
2018-02-07 03:09:00	0.4993	20.3	7.26	20.3	0.4016	3.0657
2018-02-07 03:10:00	0.5	20.2	7.28	20.3	0.4016	3.0657
2018-02-07 03:11:00	0.5007	20.1	7.21	20.3	0.4016	3.0657
2018-02-07 03:12:00	0.5014	20.0	7.18	20.4	0.4117	2.9904
2018-02-07 03:13:00	0.5021	19.9	7.2	20.3	0.4016	3.0657
2018-02-07 03:14:00	0.5028	19.9	7.22	20.3	0.4016	3.0657
2018-02-07 03:15:00	0.5035	19.8	7.24	20.3	0.4016	3.0657
2018-02-07 03:16:00	0.5042	19.8	7.26	20.3	0.4016	3.0657
2018-02-07 03:17:00	0.5049	19.8	7.29	20.3	0.4016	3.0657
2018-02-07 03:18:00	0.5056	19.8	7.17	20.3	0.4016	3.0657
2018-02-07 03:19:00	0.5062	19.8	7.18	20.4	0.4117	2.9904
2018-02-07 03:20:00	0.5069	19.8	7.21	20.3	0.4016	3.0657
2018-02-07 03:21:00	0.5076	19.8	7.23	20.3	0.4016	3.0657
2018-02-07 03:22:00	0.5083	19.8	7.25	20.2	0.3915	3.1449
2018-02-07 03:23:00	0.509	19.9	7.27	20.3	0.4016	3.0657
2018-02-07 03:24:00	0.5097	19.9	7.27	20.3	0.4016	3.0657
2018-02-07 03:25:00	0.5104	19.9	7.17	20.4	0.4117	2.9904
2018-02-07 03:26:00	0.5111	20.0	7.19	20.4	0.4117	2.9904
2018-02-07 03:27:00	0.5118	20.0	7.21	20.4	0.4117	2.9904
2018-02-07 03:28:00	0.5125	20.0	7.23	20.4	0.4117	2.9904
2018-02-07 03:29:00	0.5132	20.1	7.25	20.4	0.4117	2.9904
2018-02-07 03:30:00	0.5139	20.1	7.27	20.4	0.4117	2.9904
2018-02-07 03:31:00	0.5146	20.1	7.25	20.4	0.4117	2.9904
2018-02-07 03:32:00	0.5153	20.2	7.17	20.4	0.4117	2.9904
2018-02-07 03:33:00	0.516	20.2	7.19	20.3	0.4016	3.0657
2018-02-07 03:34:00	0.5167	20.2	7.21	20.4	0.4117	2.9904
2018-02-07 03:35:00	0.5174	20.3	7.23	20.4	0.4117	2.9904
2018-02-07 03:36:00	0.5181	20.3	7.25	20.4	0.4117	2.9904
2018-02-07 03:37:00	0.5188	20.3	7.28	20.4	0.4117	2.9904
2018-02-07 03:38:00	0.5194	20.4	7.24	20.4	0.4117	2.9904
2018-02-07 03:39:00	0.5201	20.4	7.17	20.3	0.4016	3.0657
2018-02-07 03:40:00	0.5208	20.5	7.2	20.4	0.4117	2.9904
2018-02-07 03:41:00	0.5215	20.5	7.22	20.3	0.4016	3.0657
2018-02-07 03:42:00	0.5222	20.5	7.24	20.4	0.4117	2.9904
2018-02-07 03:43:00	0.5229	20.6	7.26	20.3	0.4016	3.0657
2018-02-07 03:44:00	0.5236	20.6	7.28	20.3	0.4016	3.0657
2018-02-07 03:45:00	0.5243	20.6	7.2	20.4	0.4117	2.9904
2018-02-07 03:46:00	0.525	20.7	7.18	20.3	0.4016	3.0657
2018-02-07 03:47:00	0.5257	20.7	7.2	20.4	0.4117	2.9904
2018-02-07 03:48:00	0.5264	20.7	7.22	20.3	0.4016	3.0657
2018-02-07 03:49:00	0.5271	20.8	7.24	20.3	0.4016	3.0657
2018-02-07 03:50:00	0.5278	20.8	7.26	20.4	0.4117	2.9904
2018-02-07 03:51:00	0.5285	20.8	7.29	20.3	0.4016	3.0657
2018-02-07 03:52:00	0.5292	20.7	7.17	20.4	0.4117	2.9904
2018-02-07 03:53:00	0.5299	20.6	7.18	20.4	0.4117	2.9904
2018-02-07 03:54:00	0.5306	20.5	7.21	20.4	0.4117	2.9904
2018-02-07 03:55:00	0.5312	20.4	7.23	20.4	0.4117	2.9904
2018-02-07 03:56:00	0.5319	20.3	7.25	20.4	0.4117	2.9904
2018-02-07 03:57:00	0.5326	20.2	7.27	20.4	0.4117	2.9904
2018-02-07 03:58:00	0.5333	20.1	7.24	20.4	0.4117	2.9904
2018-02-07 03:59:00	0.534	20.0	7.17	20.4	0.4117	2.9904
2018-02-07 04:00:00	0.5347	19.9	7.2	20.4	0.4117	2.9904
2018-02-07 04:01:00	0.5354	19.8	7.22	20.4	0.4117	2.9904
2018-02-07 04:02:00	0.5361	19.8	7.24	20.4	0.4117	2.9904
2018-02-07 04:03:00	0.5368	19.7	7.26	20.4	0.4117	2.9904
2018-02-07 04:04:00	0.5375	19.7	7.28	20.4	0.4117	2.9904
2018-02-07 04:05:00	0.5382	19.7	7.2	20.5	0.4218	2.9188
2018-02-07 04:06:00	0.5389	19.7	7.18	20.4	0.4117	2.9904
2018-02-07 04:07:00	0.5396	19.8	7.2	20.5	0.4218	2.9188
2018-02-07 04:08:00	0.5403	19.8	7.22	20.4	0.4117	2.9904
2018-02-07 04:09:00	0.541	19.8	7.24	20.4	0.4117	2.9904
2018-02-07 04:10:00	0.5417	19.8	7.26	20.4	0.4117	2.9904
2018-02-07 04:11:00	0.5424	19.9	7.28	20.5	0.4218	2.9188
2018-02-07 04:12:00	0.5431	19.9	7.18	20.4	0.4117	2.9904
2018-02-07 04:13:00	0.5438	19.9	7.18	20.5	0.4218	2.9188
2018-02-07 04:14:00	0.5444	20.0	7.2	20.5	0.4218	2.9188
2018-02-07 04:15:00	0.5451	20.0	7.23	20.4	0.4117	2.9904
2018-02-07 04:16:00	0.5458	20.0	7.25	20.5	0.4218	2.9188
2018-02-07 04:17:00	0.5465	20.1	7.27	20.5	0.4218	2.9188
2018-02-07 04:18:00	0.5472	20.1	7.28	20.5	0.4218	2.9188
2018-02-07 04:19:00	0.5479	20.1	7.17	20.4	0.4117	2.9904
2018-02-07 04:20:00	0.5486	20.2	7.19	20.4	0.4117	2.9904
2018-02-07 04:21:00	0.5493	20.2	7.21	20.4	0.4117	2.9904
2018-02-07 04:22:00	0.55	20.3	7.23	20.4	0.4117	2.9904
2018-02-07 04:23:00	0.5507	20.3	7.25	20.4	0.4117	2.9904
2018-02-07 04:24:00	0.5514	20.3	7.27	20.4	0.4117	2.9904
2018-02-07 04:25:00	0.5521	20.3	7.26	20.4	0.4117	2.9904
2018-02-07 04:26:00	0.5528	20.4	7.17	20.5	0.4218	2.9188
2018-02-07 04:27:00	0.5535	20.4	7.19	20.4	0.4117	2.9904
2018-02-07 04:28:00	0.5542	20.4	7.21	20.4	0.4117	2.9904
2018-02-07 04:29:00	0.5549	20.5	7.23	20.5	0.4218	2.9188
2018-02-07 04:30:00	0.5556	20.5	7.26	20.5	0.4218	2.9188
2018-02-07 04:31:00	0.5562	20.6	7.28	20.4	0.4117	2.9904
2018-02-07 04:32:00	0.5569	20.6	7.22	20.4	0.4117	2.9904
2018-02-07 04:33:00	0.5576	20.6	7.18	20.5	0.4218	2.9188
2018-02-07 04:34:00	0.5583	20.6	7.2	20.5	0.4218	2.9188
2018-02-07 04:35:00	0.559	20.7	7.22	20.5	0.4218	2.9188
2018-02-07 04:36:00	0.5597	20.7	7.24	20.4	0.4117	2.9904
2018-02-07 04:37:00	0.5604	20.7	7.26	20.4	0.4117	2.9904
2018-02-07 04:38:00	0.5611	20.8	7.28	20.5	0.4218	2.9188
2018-02-07 04:39:00	0.5618	20.8	7.19	20.5	0.4218	2.9188
2018-02-07 04:40:00	0.5625	20.8	7.18	20.5	0.4218	2.9188
2018-02-07 04:41:00	0.5632	20.8	7.2	20.4	0.4117	2.9904
2018-02-07 04:42:00	0.5639	20.6	7.23	20.5	0.4218	2.9188
2018-02-07 04:43:00	0.5646	20.5	7.25	20.5	0.4218	2.9188
2018-02-07 04:44:00	0.5653	20.4	7.27	20.4	0.4117	2.9904
2018-02-07 04:45:00	0.566	20.3	7.26	20.5	0.4218	2.9188
2018-02-07 04:46:00	0.5667	20.2	7.18	20.4	0.4117	2.9904
2018-02-07 04:47:00	0.5674	20.1	7.19	20.4	0.4117	2.9904
2018-02-07 04:48:00	0.5681	20.0	7.22	20.5	0.4218	2.9188
2018-02-07 04:49:00	0.5688	19.9	7.24	20.5	0.4218	2.9188
2018-02-07 04:50:00	0.5694	19.8	7.26	20.5	0.4218	2.9188
2018-02-07 04:51:00	0.5701	19.8	7.28	20.5	0.4218	2.9188
2018-02-07 04:52:00	0.5708	19.8	7.21	20.5	0.4218	2.9188
2018-02-07 04:53:00	0.5715	19.7	7.18	20.5	0.4218	2.9188
2018-02-07 04:54:00	0.5722	19.7	7.2	20.5	0.4218	2.9188
2018-02-07 04:55:00	0.5729	19.7	7.22	20.5	0.4218	2.9188
2018-02-07 04:56:00	0.5736	19.8	7.24	20.6	0.4319	2.8505
2018-02-07 04:57:00	0.5743	19.8	7.26	20.6	0.4319	2.8505
2018-02-07 04:58:00	0.575	19.8	7.28	20.5	0.4218	2.9188
2018-02-07 04:59:00	0.5757	19.8	7.18	20.6	0.4319	2.8505
2018-02-07 05:00:00	0.5764	19.9	7.18	20.6	0.4319	2.8505
2018-02-07 05:01:00	0.5771	19.9	7.21	20.5	0.4218	2.9188
2018-02-07 05:02:00	0.5778	19.9	7.23	20.6	0.4319	2.8505
2018-02-07 05:03:00	0.5785	20.0	7.25	20.6	0.4319	2.8505
2018-02-07 05:04:00	0.5792	20.0	7.27	20.5	0.4218	2.9188
2018-02-07 05:05:00	0.5799	20.0	7.27	20.5	0.4218	2.9188
2018-02-07 05:06:00	0.5806	20.1	7.18	20.5	0.4218	2.9188
2018-02-07 05:07:00	0.5812	20.1	7.19	20.6	0.4319	2.8505
2018-02-07 05:08:00	0.5819	20.1	7.21	20.5	0.4218	2.9188
2018-02-07 05:09:00	0.5826	20.1	7.23	20.5	0.4218	2.9188
2018-02-07 05:10:00	0.5833	20.2	7.25	20.5	0.4218	2.9188
2018-02-07 05:11:00	0.584	20.2	7.27	20.6	0.4319	2.8505
2018-02-07 05:12:00	0.5847	20.2	7.25	20.5	0.4218	2.9188
2018-02-07 05:13:00	0.5854	20.3	7.17	20.5	0.4218	2.9188
2018-02-07 05:14:00	0.5861	20.3	7.2	20.6	0.4319	2.8505
2018-02-07 05:15:00	0.5868	20.3	7.22	20.5	0.4218	2.9188
2018-02-07 05:16:00	0.5875	20.4	7.24	20.5	0.4218	2.9188
2018-02-07 05:17:00	0.5882	20.4	7.26	20.5	0.4218	2.9188
2018-02-07 05:18:00	0.5889	20.4	7.28	20.5	0.4218	2.9188
2018-02-07 05:19:00	0.5896	20.5	7.21	20.6	0.4319	2.8505
2018-02-07 05:20:00	0.5903	20.5	7.18	20.5	0.4218	2.9188
2018-02-07 05:21:00	0.591	20.5	7.2	20.6	0.4319	2.8505
2018-02-07 05:22:00	0.5917	20.6	7.22	20.5	0.4218	2.9188
2018-02-07 05:23:00	0.5924	20.6	7.24	20.5	0.4218	2.9188
2018-02-07 05:24:00	0.5931	20.6	7.26	20.6	0.4319	2.8505
2018-02-07 05:25:00	0.5938	20.7	7.28	20.6	0.4319	2.8505
2018-02-07 05:26:00	0.5944	20.7	7.19	20.6	0.4319	2.8505
2018-02-07 05:27:00	0.5951	20.7	7.18	20.5	0.4218	2.9188
2018-02-07 05:28:00	0.5958	20.8	7.21	20.6	0.4319	2.8505
2018-02-07 05:29:00	0.5965	20.8	7.23	20.6	0.4319	2.8505
2018-02-07 05:30:00	0.5972	20.8	7.25	20.5	0.4218	2.9188
2018-02-07 05:31:00	0.5979	20.8	7.27	20.5	0.4218	2.9188
2018-02-07 05:32:00	0.5986	20.7	7.26	20.6	0.4319	2.8505
2018-02-07 05:33:00	0.5993	20.6	7.18	20.5	0.4218	2.9188
2018-02-07 05:34:00	0.6	20.5	7.2	20.6	0.4319	2.8505
2018-02-07 05:35:00	0.6007	20.4	7.22	20.6	0.4319	2.8505
2018-02-07 05:36:00	0.6014	20.3	7.24	20.6	0.4319	2.8505
2018-02-07 05:37:00	0.6021	20.2	7.26	20.6	0.4319	2.8505
2018-02-07 05:38:00	0.6028	20.1	7.28	20.6	0.4319	2.8505
2018-02-07 05:39:00	0.6035	20.0	7.2	20.6	0.4319	2.8505
2018-02-07 05:40:00	0.6042	19.9	7.19	20.6	0.4319	2.8505
2018-02-07 05:41:00	0.6049	19.8	7.21	20.6	0.4319	2.8505
2018-02-07 05:42:00	0.6056	19.8	7.23	20.7	0.442	2.7853
2018-02-07 05:43:00	0.6062	19.7	7.25	20.6	0.4319	2.8505
2018-02-07 05:44:00	0.6069	19.7	7.27	20.6	0.4319	2.8505
2018-02-07 05:45:00	0.6076	19.7	7.27	20.6	0.4319	2.8505
2018-02-07 05:46:00	0.6083	19.7	7.18	20.7	0.442	2.7853
2018-02-07 05:47:00	0.609	19.7	7.19	20.7	0.442	2.7853
2018-02-07 05:48:00	0.6097	19.8	7.21	20.7	0.442	2.7853
2018-02-07 05:49:00	0.6104	19.8	7.23	20.6	0.4319	2.8505
2018-02-07 05:50:00	0.6111	19.8	7.25	20.6	0.4319	2.8505
2018-02-07 05:51:00	0.6118	19.8	7.27	20.6	0.4319	2.8505
2018-02-07 05:52:00	0.6125	19.9	7.25	20.7	0.442	2.7853
2018-02-07 05:53:00	0.6132	19.9	7.17	20.6	0.4319	2.8505
2018-02-07 05:54:00	0.6139	19.9	7.2	20.7	0.442	2.7853
2018-02-07 05:55:00	0.6146	19.9	7.22	20.6	0.4319	2.8505
2018-02-07 05:56:00	0.6153	20.0	7.24	20.7	0.442	2.7853
2018-02-07 05:57:00	0.616	20.0	7.26	20.6	0.4319	2.8505
2018-02-07 05:58:00	0.6167	20.0	7.28	20.7	0.442	2.7853
2018-02-07 05:59:00	0.6174	20.1	7.21	20.7	0.442	2.7853
2018-02-07 06:00:00	0.6181	20.1	7.18	20.8	0.4521	2.723
2018-02-07 06:01:00	0.6188	20.1	7.2	20.6	0.4319	2.8505
2018-02-07 06:02:00	0.6194	20.2	7.22	20.7	0.442	2.7853
2018-02-07 06:03:00	0.6201	20.2	7.24	20.7	0.442	2.7853
2018-02-07 06:04:00	0.6208	20.2	7.26	20.6	0.4319	2.8505
2018-02-07 06:05:00	0.6215	20.3	7.28	20.7	0.442	2.7853
2018-02-07 06:06:00	0.6222	20.3	7.18	20.7	0.442	2.7853
2018-02-07 06:07:00	0.6229	20.3	7.19	20.7	0.442	2.7853
2018-02-07 06:08:00	0.6236	20.4	7.21	20.7	0.442	2.7853
2018-02-07 06:09:00	0.6243	20.4	7.23	20.7	0.442	2.7853
2018-02-07 06:10:00	0.625	20.4	7.25	20.6	0.4319	2.8505
2018-02-07 06:11:00	0.6257	20.5	7.27	20.7	0.442	2.7853
2018-02-07 06:12:00	0.6264	20.5	7.25	20.6	0.4319	2.8505
2018-02-07 06:13:00	0.6271	20.5	7.18	20.7	0.442	2.7853
2018-02-07 06:14:00	0.6278	20.6	7.2	20.6	0.4319	2.8505
2018-02-07 06:15:00	0.6285	20.6	7.22	20.7	0.442	2.7853
2018-02-07 06:16:00	0.6292	20.6	7.24	20.7	0.442	2.7853
2018-02-07 06:17:00	0.6299	20.6	7.26	20.6	0.4319	2.8505
2018-02-07 06:18:00	0.6306	20.7	7.28	20.6	0.4319	2.8505
2018-02-07 06:19:00	0.6312	20.7	7.21	20.7	0.442	2.7853
2018-02-07 06:20:00	0.6319	20.7	7.18	20.7	0.442	2.7853
2018-02-07 06:21:00	0.6326	20.8	7.21	20.7	0.442	2.7853
2018-02-07 06:22:00	0.6333	20.8	7.23	20.7	0.442	2.7853
2018-02-07 06:23:00	0.634	20.8	7.25	20.7	0.442	2.7853
2018-02-07 06:24:00	0.6347	20.8	7.27	20.7	0.442	2.7853
2018-02-07 06:25:00	0.6354	20.8	7.27	20.6	0.4319	2.8505
2018-02-07 06:26:00	0.6361	20.6	7.18	20.6	0.4319	2.8505
2018-02-07 06:27:00	0.6368	20.5	7.2	20.7	0.442	2.7853
2018-02-07 06:28:00	0.6375	20.4	7.22	20.6	0.4319	2.8505
2018-02-07 06:29:00	0.6382	20.3	7.24	20.7	0.442	2.7853
2018-02-07 06:30:00	0.6389	20.2	7.26	20.7	0.442	2.7853
2018-02-07 06:31:00	0.6396	20.1	7.28	20.7	0.442	2.7853
2018-02-07 06:32:00	0.6403	20.0	7.2	20.7	0.442	2.7853
2018-02-07 06:33:00	0.641	19.9	7.19	20.7	0.442	2.7853
2018-02-07 06:34:00	0.6417	19.8	7.21	20.7	0.442	2.7853
2018-02-07 06:35:00	0.6424	19.8	7.23	20.7	0.442	2.7853
2018-02-07 06:36:00	0.6431	19.7	7.25	20.7	0.442	2.7853
2018-02-07 06:37:00	0.6438	19.7	7.27	20.7	0.442	2.7853
2018-02-07 06:38:00	0.6444	19.7	7.26	20.7	0.442	2.7853
2018-02-07 06:39:00	0.6451	19.7	7.18	20.7	0.442	2.7853
2018-02-07 06:40:00	0.6458	19.7	7.2	20.8	0.4521	2.723
2018-02-07 06:41:00	0.6465	19.8	7.22	20.7	0.442	2.7853
2018-02-07 06:42:00	0.6472	19.8	7.24	20.8	0.4521	2.723
2018-02-07 06:43:00	0.6479	19.8	7.26	20.7	0.442	2.7853
2018-02-07 06:44:00	0.6486	19.8	7.28	20.8	0.4521	2.723
2018-02-07 06:45:00	0.6493	19.9	7.22	20.7	0.442	2.7853
2018-02-07 06:46:00	0.65	19.9	7.18	20.8	0.4521	2.723
2018-02-07 06:47:00	0.6507	19.9	7.2	20.7	0.442	2.7853
2018-02-07 06:48:00	0.6514	19.9	7.22	20.8	0.4521	2.723
2018-02-07 06:49:00	0.6521	20.0	7.24	20.8	0.4521	2.723
2018-02-07 06:50:00	0.6528	20.0	7.26	20.8	0.4521	2.723
2018-02-07 06:51:00	0.6535	20.0	7.28	20.7	0.442	2.7853
2018-02-07 06:52:00	0.6542	20.1	7.19	20.8	0.4521	2.723
2018-02-07 06:53:00	0.6549	20.1	7.19	20.7	0.442	2.7853
2018-02-07 06:54:00	0.6556	20.1	7.21	20.7	0.442	2.7853
2018-02-07 06:55:00	0.6562	20.2	7.23	20.8	0.4521	2.723
2018-02-07 06:56:00	0.6569	20.2	7.25	20.8	0.4521	2.723
2018-02-07 06:57:00	0.6576	20.2	7.27	20.8	0.4521	2.723
2018-02-07 06:58:00	0.6583	20.3	7.25	20.8	0.4521	2.723
2018-02-07 06:59:00	0.659	20.3	7.18	20.8	0.4521	2.723
2018-02-07 07:00:00	0.6597	20.3	7.2	20.8	0.4521	2.723
2018-02-07 07:01:00	0.6604	20.3	7.22	20.7	0.442	2.7853
2018-02-07 07:02:00	0.6611	20.4	7.24	20.7	0.442	2.7853
2018-02-07 07:03:00	0.6618	20.4	7.26	20.7	0.442	2.7853
2018-02-07 07:04:00	0.6625	20.4	7.28	20.7	0.442	2.7853
2018-02-07 07:05:00	0.6632	20.5	7.21	20.7	0.442	2.7853
2018-02-07 07:06:00	0.6639	20.5	7.19	20.8	0.4521	2.723
2018-02-07 07:07:00	0.6646	20.5	7.21	20.7	0.442	2.7853
2018-02-07 07:08:00	0.6653	20.6	7.23	20.7	0.442	2.7853
2018-02-07 07:09:00	0.666	20.6	7.25	20.7	0.442	2.7853
2018-02-07 07:10:00	0.6667	20.6	7.27	20.8	0.4521	2.723
2018-02-07 07:11:00	0.6674	20.6	7.27	20.8	0.4521	2.723
2018-02-07 07:12:00	0.6681	20.7	7.18	20.8	0.4521	2.723
2018-02-07 07:13:00	0.6688	20.7	7.19	20.8	0.4521	2.723
2018-02-07 07:14:00	0.6694	20.7	7.21	20.7	0.442	2.7853
2018-02-07 07:15:00	0.6701	20.8	7.23	20.8	0.4521	2.723
2018-02-07 07:16:00	0.6708	20.8	7.25	20.8	0.4521	2.723
2018-02-07 07:17:00	0.6715	20.8	7.27	20.7	0.442	2.7853
2018-02-07 07:18:00	0.6722	20.8	7.24	20.7	0.442	2.7853
2018-02-07 07:19:00	0.6729	20.8	7.18	20.8	0.4521	2.723
2018-02-07 07:20:00	0.6736	20.7	7.2	20.8	0.4521	2.723
2018-02-07 07:21:00	0.6743	20.6	7.23	20.8	0.4521	2.723
2018-02-07 07:22:00	0.675	20.4	7.25	20.9	0.4622	2.6635
2018-02-07 07:23:00	0.6757	20.3	7.27	20.8	0.4521	2.723
2018-02-07 07:24:00	0.6764	20.2	7.27	20.8	0.4521	2.723
2018-02-07 07:25:00	0.6771	20.1	7.18	20.9	0.4622	2.6635
2018-02-07 07:26:00	0.6778	20.0	7.2	20.8	0.4521	2.723
2018-02-07 07:27:00	0.6785	19.9	7.22	20.9	0.4622	2.6635
2018-02-07 07:28:00	0.6792	19.8	7.24	20.8	0.4521	2.723
2018-02-07 07:29:00	0.6799	19.8	7.26	20.8	0.4521	2.723
2018-02-07 07:30:00	0.6806	19.7	7.28	20.8	0.4521	2.723
2018-02-07 07:31:00	0.6812	19.7	7.21	20.8	0.4521	2.723
2018-02-07 07:32:00	0.6819	19.7	7.19	20.8	0.4521	2.723
2018-02-07 07:33:00	0.6826	19.7	7.21	20.9	0.4622	2.6635
2018-02-07 07:34:00	0.6833	19.7	7.23	20.8	0.4521	2.723
2018-02-07 07:35:00	0.684	19.7	7.25	20.9	0.4622	2.6635
2018-02-07 07:36:00	0.6847	19.8	7.27	20.8	0.4521	2.723
2018-02-07 07:37:00	0.6854	19.8	7.28	20.9	0.4622	2.6635
2018-02-07 07:38:00	0.6861	19.8	7.18	20.9	0.4622	2.6635
2018-02-07 07:39:00	0.6868	19.8	7.19	20.8	0.4521	2.723
2018-02-07 07:40:00	0.6875	19.8	7.22	20.9	0.4622	2.6635
2018-02-07 07:41:00	0.6882	19.9	7.24	20.9	0.4622	2.6635
2018-02-07 07:42:00	0.6889	19.9	7.26	20.8	0.4521	2.723
2018-02-07 07:43:00	0.6896	19.9	7.28	20.9	0.4622	2.6635
2018-02-07 07:44:00	0.6903	19.9	7.24	20.8	0.4521	2.723
2018-02-07 07:45:00	0.691	20.0	7.18	20.9	0.4622	2.6635
2018-02-07 07:46:00	0.6917	20.0	7.2	20.9	0.4622	2.6635
2018-02-07 07:47:00	0.6924	20.0	7.22	20.9	0.4622	2.6635
2018-02-07 07:48:00	0.6931	20.1	7.24	20.9	0.4622	2.6635
2018-02-07 07:49:00	0.6938	20.1	7.26	21.0	0.4724	2.6065
2018-02-07 07:50:00	0.6944	20.1	7.28	20.9	0.4622	2.6635
2018-02-07 07:51:00	0.6951	20.1	7.2	20.9	0.4622	2.6635
2018-02-07 07:52:00	0.6958	20.2	7.19	20.9	0.4622	2.6635
2018-02-07 07:53:00	0.6965	20.2	7.21	20.8	0.4521	2.723
2018-02-07 07:54:00	0.6972	20.2	7.23	20.8	0.4521	2.723
2018-02-07 07:55:00	0.6979	20.2	7.25	20.9	0.4622	2.6635
2018-02-07 07:56:00	0.6986	20.3	7.27	20.9	0.4622	2.6635
2018-02-07 07:57:00	0.6993	20.3	7.26	20.9	0.4622	2.6635
2018-02-07 07:58:00	0.7	20.3	7.18	20.8	0.4521	2.723
2018-02-07 07:59:00	0.7007	20.3	7.2	20.9	0.4622	2.6635
2018-02-07 08:00:00	0.7014	20.4	7.22	20.9	0.4622	2.6635
2018-02-07 08:01:00	0.7021	20.4	7.24	20.9	0.4622	2.6635
2018-02-07 08:02:00	0.7028	20.4	7.26	20.8	0.4521	2.723
2018-02-07 08:03:00	0.7035	20.4	7.28	20.9	0.4622	2.6635
2018-02-07 08:04:00	0.7042	20.5	7.21	20.9	0.4622	2.6635
2018-02-07 08:05:00	0.7049	20.5	7.19	20.9	0.4622	2.6635
2018-02-07 08:06:00	0.7056	20.5	7.21	20.9	0.4622	2.6635
2018-02-07 08:07:00	0.7062	20.5	7.23	20.9	0.4622	2.6635
2018-02-07 08:08:00	0.7069	20.6	7.25	20.9	0.4622	2.6635
2018-02-07 08:09:00	0.7076	20.6	7.27	20.9	0.4622	2.6635
2018-02-07 08:10:00	0.7083	20.6	7.27	20.8	0.4521	2.723
2018-02-07 08:11:00	0.709	20.6	7.18	20.9	0.4622	2.6635
2018-02-07 08:12:00	0.7097	20.6	7.2	20.8	0.4521	2.723
2018-02-07 08:13:00	0.7104	20.6	7.22	20.9	0.4622	2.6635
2018-02-07 08:14:00	0.7111	20.7	7.24	20.9	0.4622	2.6635
2018-02-07 08:15:00	0.7118	20.7	7.26	20.9	0.4622	2.6635
2018-02-07 08:16:00	0.7125	20.7	7.28	20.9	0.4622	2.6635
2018-02-07 08:17:00	0.7132	20.7	7.22	20.9	0.4622	2.6635
2018-02-07 08:18:00	0.7139	20.8	7.19	20.9	0.4622	2.6635
2018-02-07 08:19:00	0.7146	20.8	7.21	20.9	0.4622	2.6635
2018-02-07 08:20:00	0.7153	20.8	7.23	20.9	0.4622	2.6635
2018-02-07 08:21:00	0.716	20.8	7.25	20.9	0.4622	2.6635
2018-02-07 08:22:00	0.7167	20.8	7.27	20.9	0.4622	2.6635
2018-02-07 08:23:00	0.7174	20.7	7.27	21.1	0.4825	2.5519
2018-02-07 08:24:00	0.7181	20.5	7.18	20.9	0.4622	2.6635
2018-02-07 08:25:00	0.7188	20.4	7.2	20.9	0.4622	2.6635
2018-02-07 08:26:00	0.7194	20.3	7.22	21.0	0.4724	2.6065
2018-02-07 08:27:00	0.7201	20.2	7.24	20.9	0.4622	2.6635
2018-02-07 08:28:00	0.7208	20.1	7.26	20.9	0.4622	2.6635
2018-02-07 08:29:00	0.7215	20.0	7.28	20.9	0.4622	2.6635
2018-02-07 08:30:00	0.7222	19.9	7.2	21.1	0.4825	2.5519
2018-02-07 08:31:00	0.7229	19.8	7.19	20.9	0.4622	2.6635
2018-02-07 08:32:00	0.7236	19.7	7.21	20.9	0.4622	2.6635
2018-02-07 08:33:00	0.7243	19.7	7.23	20.9	0.4622	2.6635
2018-02-07 08:34:00	0.725	19.7	7.25	20.9	0.4622	2.6635
2018-02-07 08:35:00	0.7257	19.7	7.27	20.9	0.4622	2.6635
2018-02-07 08:36:00	0.7264	19.7	7.25	21.0	0.4724	2.6065
2018-02-07 08:37:00	0.7271	19.7	7.18	21.0	0.4724	2.6065
2018-02-07 08:38:00	0.7278	19.7	7.2	21.0	0.4724	2.6065
2018-02-07 08:39:00	0.7285	19.7	7.22	21.0	0.4724	2.6065
2018-02-07 08:40:00	0.7292	19.7	7.24	21.0	0.4724	2.6065
2018-02-07 08:41:00	0.7299	19.7	7.26	20.9	0.4622	2.6635
2018-02-07 08:42:00	0.7306	19.8	7.28	21.0	0.4724	2.6065
2018-02-07 08:43:00	0.7312	19.8	7.21	21.0	0.4724	2.6065
2018-02-07 08:44:00	0.7319	19.8	7.19	21.0	0.4724	2.6065
2018-02-07 08:45:00	0.7326	19.8	7.21	20.9	0.4622	2.6635
2018-02-07 08:46:00	0.7333	19.8	7.23	21.0	0.4724	2.6065
2018-02-07 08:47:00	0.734	19.9	7.25	21.0	0.4724	2.6065
2018-02-07 08:48:00	0.7347	19.9	7.27	21.0	0.4724	2.6065
2018-02-07 08:49:00	0.7354	19.9	7.27	21.0	0.4724	2.6065
2018-02-07 08:50:00	0.7361	19.9	7.18	21.0	0.4724	2.6065
2018-02-07 08:51:00	0.7368	20.0	7.2	21.0	0.4724	2.6065
2018-02-07 08:52:00	0.7375	20.0	7.22	21.0	0.4724	2.6065
2018-02-07 08:53:00	0.7382	20.0	7.24	21.0	0.4724	2.6065
2018-02-07 08:54:00	0.7389	20.0	7.26	21.1	0.4825	2.5519
2018-02-07 08:55:00	0.7396	20.1	7.28	21.0	0.4724	2.6065
2018-02-07 08:56:00	0.7403	20.1	7.23	21.0	0.4724	2.6065
2018-02-07 08:57:00	0.741	20.1	7.18	20.9	0.4622	2.6635
2018-02-07 08:58:00	0.7417	20.1	7.21	21.0	0.4724	2.6065
2018-02-07 08:59:00	0.7424	20.2	7.23	21.0	0.4724	2.6065
2018-02-07 09:00:00	0.7431	20.2	7.25	21.0	0.4724	2.6065
2018-02-07 09:01:00	0.7438	20.2	7.26	21.0	0.4724	2.6065
2018-02-07 09:02:00	0.7444	20.2	7.28	21.0	0.4724	2.6065
2018-02-07 09:03:00	0.7451	20.3	7.18	21.0	0.4724	2.6065
2018-02-07 09:04:00	0.7458	20.3	7.19	21.0	0.4724	2.6065
2018-02-07 09:05:00	0.7465	20.3	7.21	21.0	0.4724	2.6065
2018-02-07 09:06:00	0.7472	20.3	7.23	21.0	0.4724	2.6065
2018-02-07 09:07:00	0.7479	20.4	7.25	21.0	0.4724	2.6065
2018-02-07 09:08:00	0.7486	20.4	7.27	21.1	0.4825	2.5519
2018-02-07 09:09:00	0.7493	20.4	7.25	21.0	0.4724	2.6065
2018-02-07 09:10:00	0.75	20.4	7.18	21.0	0.4724	2.6065
2018-02-07 09:11:00	0.7507	20.5	7.2	21.0	0.4724	2.6065
2018-02-07 09:12:00	0.7514	20.5	7.22	21.0	0.4724	2.6065
2018-02-07 09:13:00	0.7521	20.5	7.24	21.1	0.4825	2.5519
2018-02-07 09:14:00	0.7528	20.5	7.26	21.1	0.4825	2.5519
2018-02-07 09:15:00	0.7535	20.6	7.28	21.0	0.4724	2.6065
2018-02-07 09:16:00	0.7542	20.6	7.18	21.0	0.4724	2.6065
2018-02-07 09:17:00	0.7549	20.6	7.19	21.0	0.4724	2.6065
2018-02-07 09:18:00	0.7556	20.6	7.22	21.0	0.4724	2.6065
2018-02-07 09:19:00	0.7562	20.6	7.24	21.0	0.4724	2.6065
2018-02-07 09:20:00	0.7569	20.7	7.26	21.0	0.4724	2.6065
2018-02-07 09:21:00	0.7576	20.7	7.28	21.0	0.4724	2.6065
2018-02-07 09:22:00	0.7583	20.7	7.24	21.0	0.4724	2.6065
2018-02-07 09:23:00	0.759	20.8	7.18	21.0	0.4724	2.6065
2018-02-07 09:24:00	0.7597	20.8	7.21	21.0	0.4724	2.6065
2018-02-07 09:25:00	0.7604	20.8	7.23	21.0	0.4724	2.6065
2018-02-07 09:26:00	0.7611	20.8	7.25	21.0	0.4724	2.6065
2018-02-07 09:27:00	0.7618	20.7	7.27	21.0	0.4724	2.6065
2018-02-07 09:28:00	0.7625	20.6	7.26	21.1	0.4825	2.5519
2018-02-07 09:29:00	0.7632	20.5	7.19	21.1	0.4825	2.5519
2018-02-07 09:30:00	0.7639	20.3	7.2	21.0	0.4724	2.6065
2018-02-07 09:31:00	0.7646	20.2	7.23	21.0	0.4724	2.6065
2018-02-07 09:32:00	0.7653	20.1	7.25	21.1	0.4825	2.5519
2018-02-07 09:33:00	0.766	20.0	7.27	21.1	0.4825	2.5519
2018-02-07 09:34:00	0.7667	19.9	7.28	21.1	0.4825	2.5519
2018-02-07 09:35:00	0.7674	19.8	7.18	21.1	0.4825	2.5519
2018-02-07 09:36:00	0.7681	19.8	7.2	21.1	0.4825	2.5519
2018-02-07 09:37:00	0.7688	19.8	7.22	21.1	0.4825	2.5519
2018-02-07 09:38:00	0.7694	19.7	7.24	21.2	0.4926	2.4995
2018-02-07 09:39:00	0.7701	19.7	7.26	21.2	0.4926	2.4995
2018-02-07 09:40:00	0.7708	19.7	7.28	21.2	0.4926	2.4995
2018-02-07 09:41:00	0.7715	19.7	7.21	21.1	0.4825	2.5519
2018-02-07 09:42:00	0.7722	19.8	7.2	21.2	0.4926	2.4995
2018-02-07 09:43:00	0.7729	19.8	7.22	21.1	0.4825	2.5519
2018-02-07 09:44:00	0.7736	19.8	7.24	21.1	0.4825	2.5519
2018-02-07 09:45:00	0.7743	19.8	7.25	21.1	0.4825	2.5519
2018-02-07 09:46:00	0.775	19.8	7.27	21.0	0.4724	2.6065
2018-02-07 09:47:00	0.7757	19.9	7.25	21.1	0.4825	2.5519
2018-02-07 09:48:00	0.7764	19.9	7.19	21.2	0.4926	2.4995
2018-02-07 09:49:00	0.7771	19.9	7.21	21.2	0.4926	2.4995
2018-02-07 09:50:00	0.7778	20.0	7.23	21.1	0.4825	2.5519
2018-02-07 09:51:00	0.7785	20.0	7.25	21.2	0.4926	2.4995
2018-02-07 09:52:00	0.7792	20.0	7.27	21.1	0.4825	2.5519
2018-02-07 09:53:00	0.7799	20.1	7.28	21.0	0.4724	2.6065
2018-02-07 09:54:00	0.7806	20.1	7.19	21.1	0.4825	2.5519
2018-02-07 09:55:00	0.7812	20.1	7.2	21.1	0.4825	2.5519
2018-02-07 09:56:00	0.7819	20.2	7.22	21.2	0.4926	2.4995
2018-02-07 09:57:00	0.7826	20.2	7.24	21.1	0.4825	2.5519
2018-02-07 09:58:00	0.7833	20.2	7.26	21.2	0.4926	2.4995
2018-02-07 09:59:00	0.784	20.3	7.28	21.1	0.4825	2.5519
2018-02-07 10:00:00	0.7847	20.3	7.2	21.1	0.4825	2.5519
2018-02-07 10:01:00	0.7854	20.3	7.2	21.1	0.4825	2.5519
2018-02-07 10:02:00	0.7861	20.4	7.22	21.2	0.4926	2.4995
2018-02-07 10:03:00	0.7868	20.4	7.24	21.1	0.4825	2.5519
2018-02-07 10:04:00	0.7875	20.4	7.26	21.1	0.4825	2.5519
2018-02-07 10:05:00	0.7882	20.5	7.28	21.1	0.4825	2.5519
2018-02-07 10:06:00	0.7889	20.5	7.23	21.1	0.4825	2.5519
2018-02-07 10:07:00	0.7896	20.5	7.19	21.2	0.4926	2.4995
2018-02-07 10:08:00	0.7903	20.6	7.22	21.1	0.4825	2.5519
2018-02-07 10:09:00	0.791	20.6	7.23	21.2	0.4926	2.4995
2018-02-07 10:10:00	0.7917	20.6	7.25	21.1	0.4825	2.5519
2018-02-07 10:11:00	0.7924	20.7	7.27	21.1	0.4825	2.5519
2018-02-07 10:12:00	0.7931	20.7	7.25	21.1	0.4825	2.5519
2018-02-07 10:13:00	0.7938	20.7	7.19	21.2	0.4926	2.4995
2018-02-07 10:14:00	0.7944	20.8	7.21	21.1	0.4825	2.5519
2018-02-07 10:15:00	0.7951	20.8	7.23	21.2	0.4926	2.4995
2018-02-07 10:16:00	0.7958	20.8	7.25	21.2	0.4926	2.4995
2018-02-07 10:17:00	0.7965	20.8	7.27	21.2	0.4926	2.4995
2018-02-07 10:18:00	0.7972	20.7	7.26	21.2	0.4926	2.4995
2018-02-07 10:19:00	0.7979	20.6	7.19	21.1	0.4825	2.5519
2018-02-07 10:20:00	0.7986	20.5	7.21	21.2	0.4926	2.4995
2018-02-07 10:21:00	0.7993	20.3	7.24	21.1	0.4825	2.5519
2018-02-07 10:22:00	0.8	20.2	7.26	21.1	0.4825	2.5519
2018-02-07 10:23:00	0.8007	20.1	7.28	21.2	0.4926	2.4995
2018-02-07 10:24:00	0.8014	20.1	7.25	21.2	0.4926	2.4995
2018-02-07 10:25:00	0.8021	20.0	7.2	21.1	0.4825	2.5519
2018-02-07 10:26:00	0.8028	19.9	7.22	21.2	0.4926	2.4995
2018-02-07 10:27:00	0.8035	19.8	7.24	21.2	0.4926	2.4995
2018-02-07 10:28:00	0.8042	19.8	7.26	21.2	0.4926	2.4995
2018-02-07 10:29:00	0.8049	19.7	7.28	21.2	0.4926	2.4995
2018-02-07 10:30:00	0.8056	19.8	7.24	21.2	0.4926	2.4995
2018-02-07 10:31:00	0.8062	19.8	7.2	21.2	0.4926	2.4995
2018-02-07 10:32:00	0.8069	19.8	7.22	21.2	0.4926	2.4995
2018-02-07 10:33:00	0.8076	19.8	7.24	21.2	0.4926	2.4995
2018-02-07 10:34:00	0.8083	19.8	7.26	21.3	0.5027	2.4492
2018-02-07 10:35:00	0.809	19.8	7.28	21.2	0.4926	2.4995
2018-02-07 10:36:00	0.8097	19.9	7.24	21.2	0.4926	2.4995
2018-02-07 10:37:00	0.8104	19.9	7.2	21.3	0.5027	2.4492
2018-02-07 10:38:00	0.8111	19.9	7.22	21.3	0.5027	2.4492
2018-02-07 10:39:00	0.8118	20.0	7.24	21.3	0.5027	2.4492
2018-02-07 10:40:00	0.8125	20.0	7.26	21.3	0.5027	2.4492
2018-02-07 10:41:00	0.8132	20.0	7.28	21.3	0.5027	2.4492
2018-02-07 10:42:00	0.8139	20.1	7.25	21.2	0.4926	2.4995
2018-02-07 10:43:00	0.8146	20.1	7.2	21.2	0.4926	2.4995
2018-02-07 10:44:00	0.8153	20.2	7.22	21.2	0.4926	2.4995
2018-02-07 10:45:00	0.816	20.2	7.24	21.2	0.4926	2.4995
2018-02-07 10:46:00	0.8167	20.2	7.26	21.3	0.5027	2.4492
2018-02-07 10:47:00	0.8174	20.3	7.28	21.2	0.4926	2.4995
2018-02-07 10:48:00	0.8181	20.3	7.24	21.2	0.4926	2.4995
2018-02-07 10:49:00	0.8188	20.3	7.2	21.2	0.4926	2.4995
2018-02-07 10:50:00	0.8194	20.4	7.22	21.2	0.4926	2.4995
2018-02-07 10:51:00	0.8201	20.4	7.24	21.2	0.4926	2.4995
2018-02-07 10:52:00	0.8208	20.5	7.26	21.2	0.4926	2.4995
2018-02-07 10:53:00	0.8215	20.5	7.28	21.2	0.4926	2.4995
2018-02-07 10:54:00	0.8222	20.5	7.23	21.3	0.5027	2.4492
2018-02-07 10:55:00	0.8229	20.6	7.2	21.2	0.4926	2.4995
2018-02-07 10:56:00	0.8236	20.6	7.22	21.2	0.4926	2.4995
2018-02-07 10:57:00	0.8243	20.7	7.24	21.3	0.5027	2.4492
2018-02-07 10:58:00	0.825	20.7	7.26	21.3	0.5027	2.4492
2018-02-07 10:59:00	0.8257	20.7	7.28	21.4	0.5128	2.4009
2018-02-07 11:00:00	0.8264	20.8	7.21	21.2	0.4926	2.4995
2018-02-07 11:01:00	0.8271	20.8	7.21	21.3	0.5027	2.4492
2018-02-07 11:02:00	0.8278	20.8	7.23	21.3	0.5027	2.4492
2018-02-07 11:03:00	0.8285	20.7	7.25	21.2	0.4926	2.4995
2018-02-07 11:04:00	0.8292	20.6	7.27	21.3	0.5027	2.4492
2018-02-07 11:05:00	0.8299	20.5	7.28	21.3	0.5027	2.4492
2018-02-07 11:06:00	0.8306	20.4	7.2	21.3	0.5027	2.4492
2018-02-07 11:07:00	0.8312	20.3	7.21	21.3	0.5027	2.4492
2018-02-07 11:08:00	0.8319	20.2	7.24	21.3	0.5027	2.4492
2018-02-07 11:09:00	0.8326	20.1	7.26	21.3	0.5027	2.4492
2018-02-07 11:10:00	0.8333	20.0	7.28	21.3	0.5027	2.4492
2018-02-07 11:11:00	0.834	20.0	7.25	21.3	0.5027	2.4492
2018-02-07 11:12:00	0.8347	19.9	7.2	21.3	0.5027	2.4492
2018-02-07 11:13:00	0.8354	19.8	7.22	21.3	0.5027	2.4492
2018-02-07 11:14:00	0.8361	19.8	7.24	21.3	0.5027	2.4492
2018-02-07 11:15:00	0.8368	19.8	7.26	21.3	0.5027	2.4492
2018-02-07 11:16:00	0.8375	19.8	7.28	21.2	0.4926	2.4995
2018-02-07 11:17:00	0.8382	19.8	7.22	21.3	0.5027	2.4492
2018-02-07 11:18:00	0.8389	19.8	7.21	21.3	0.5027	2.4492
2018-02-07 11:19:00	0.8396	19.8	7.23	21.3	0.5027	2.4492
2018-02-07 11:20:00	0.8403	19.9	7.25	21.3	0.5027	2.4492
2018-02-07 11:21:00	0.841	19.9	7.26	21.3	0.5027	2.4492
2018-02-07 11:22:00	0.8417	19.9	7.28	21.4	0.5128	2.4009
2018-02-07 11:23:00	0.8424	20.0	7.21	21.3	0.5027	2.4492
2018-02-07 11:24:00	0.8431	20.0	7.21	21.4	0.5128	2.4009
2018-02-07 11:25:00	0.8438	20.1	7.23	21.4	0.5128	2.4009
2018-02-07 11:26:00	0.8444	20.1	7.25	21.3	0.5027	2.4492
2018-02-07 11:27:00	0.8451	20.1	7.27	21.3	0.5027	2.4492
2018-02-07 11:28:00	0.8458	20.2	7.29	21.3	0.5027	2.4492
2018-02-07 11:29:00	0.8465	20.2	7.2	21.3	0.5027	2.4492
2018-02-07 11:30:00	0.8472	20.3	7.21	21.4	0.5128	2.4009
2018-02-07 11:31:00	0.8479	20.3	7.23	21.3	0.5027	2.4492
2018-02-07 11:32:00	0.8486	20.3	7.25	21.3	0.5027	2.4492
2018-02-07 11:33:00	0.8493	20.4	7.27	21.3	0.5027	2.4492
2018-02-07 11:34:00	0.85	20.4	7.29	21.3	0.5027	2.4492
2018-02-07 11:35:00	0.8507	20.5	7.2	21.3	0.5027	2.4492
2018-02-07 11:36:00	0.8514	20.5	7.21	21.3	0.5027	2.4492
2018-02-07 11:37:00	0.8521	20.6	7.23	21.3	0.5027	2.4492
2018-02-07 11:38:00	0.8528	20.6	7.25	21.3	0.5027	2.4492
2018-02-07 11:39:00	0.8535	20.6	7.27	21.3	0.5027	2.4492
2018-02-07 11:40:00	0.8542	20.7	7.28	21.3	0.5027	2.4492
2018-02-07 11:41:00	0.8549	20.7	7.2	21.3	0.5027	2.4492
2018-02-07 11:42:00	0.8556	20.7	7.21	21.4	0.5128	2.4009
2018-02-07 11:43:00	0.8562	20.8	7.23	21.3	0.5027	2.4492
2018-02-07 11:44:00	0.8569	20.8	7.25	21.3	0.5027	2.4492
2018-02-07 11:45:00	0.8576	20.8	7.27	21.4	0.5128	2.4009
2018-02-07 11:46:00	0.8583	20.7	7.27	21.3	0.5027	2.4492
2018-02-07 11:47:00	0.859	20.6	7.2	21.4	0.5128	2.4009
2018-02-07 11:48:00	0.8597	20.5	7.22	21.3	0.5027	2.4492
2018-02-07 11:49:00	0.8604	20.4	7.24	21.4	0.5128	2.4009
2018-02-07 11:50:00	0.8611	20.3	7.26	21.3	0.5027	2.4492
2018-02-07 11:51:00	0.8618	20.2	7.28	21.4	0.5128	2.4009
2018-02-07 11:52:00	0.8625	20.1	7.24	21.4	0.5128	2.4009
2018-02-07 11:53:00	0.8632	20.0	7.2	21.4	0.5128	2.4009
2018-02-07 11:54:00	0.8639	19.9	7.22	21.3	0.5027	2.4492
2018-02-07 11:55:00	0.8646	19.9	7.24	21.4	0.5128	2.4009
2018-02-07 11:56:00	0.8653	19.8	7.26	21.3	0.5027	2.4492
2018-02-07 11:57:00	0.866	19.8	7.28	21.4	0.5128	2.4009
2018-02-07 11:58:00	0.8667	19.8	7.23	21.4	0.5128	2.4009
2018-02-07 11:59:00	0.8674	19.8	7.21	21.4	0.5128	2.4009
2018-02-07 12:00:00	0.8681	19.8	7.23	21.4	0.5128	2.4009
2018-02-07 12:01:00	0.8688	19.8	7.24	21.5	0.5229	2.3545
2018-02-07 12:02:00	0.8694	19.8	7.26	21.4	0.5128	2.4009
2018-02-07 12:03:00	0.8701	19.9	7.28	21.4	0.5128	2.4009
2018-02-07 12:04:00	0.8708	19.9	7.23	21.4	0.5128	2.4009
2018-02-07 12:05:00	0.8715	19.9	7.21	21.5	0.5229	2.3545
2018-02-07 12:06:00	0.8722	20.0	7.23	21.5	0.5229	2.3545
2018-02-07 12:07:00	0.8729	20.0	7.24	21.5	0.5229	2.3545
2018-02-07 12:08:00	0.8736	20.1	7.26	21.4	0.5128	2.4009
2018-02-07 12:09:00	0.8743	20.1	7.28	21.4	0.5128	2.4009
2018-02-07 12:10:00	0.875	20.2	7.23	21.4	0.5128	2.4009
2018-02-07 12:11:00	0.8757	20.2	7.21	21.4	0.5128	2.4009
2018-02-07 12:12:00	0.8764	20.2	7.23	21.4	0.5128	2.4009
2018-02-07 12:13:00	0.8771	20.3	7.24	21.3	0.5027	2.4492
2018-02-07 12:14:00	0.8778	20.3	7.26	21.4	0.5128	2.4009
2018-02-07 12:15:00	0.8785	20.4	7.28	21.4	0.5128	2.4009
2018-02-07 12:16:00	0.8792	20.4	7.23	21.5	0.5229	2.3545
2018-02-07 12:17:00	0.8799	20.4	7.21	21.4	0.5128	2.4009
2018-02-07 12:18:00	0.8806	20.5	7.23	21.4	0.5128	2.4009
2018-02-07 12:19:00	0.8812	20.5	7.24	21.4	0.5128	2.4009
2018-02-07 12:20:00	0.8819	20.6	7.26	21.4	0.5128	2.4009
2018-02-07 12:21:00	0.8826	20.6	7.28	21.4	0.5128	2.4009
2018-02-07 12:22:00	0.8833	20.7	7.23	21.4	0.5128	2.4009
2018-02-07 12:23:00	0.884	20.7	7.21	21.5	0.5229	2.3545
2018-02-07 12:24:00	0.8847	20.7	7.23	21.5	0.5229	2.3545
2018-02-07 12:25:00	0.8854	20.8	7.24	21.5	0.5229	2.3545
2018-02-07 12:26:00	0.8861	20.8	7.26	21.4	0.5128	2.4009
2018-02-07 12:27:00	0.8868	20.7	7.28	21.4	0.5128	2.4009
2018-02-07 12:28:00	0.8875	20.6	7.22	21.5	0.5229	2.3545
2018-02-07 12:29:00	0.8882	20.5	7.21	21.4	0.5128	2.4009
2018-02-07 12:30:00	0.8889	20.4	7.23	21.5	0.5229	2.3545
2018-02-07 12:31:00	0.8896	20.3	7.25	21.5	0.5229	2.3545
2018-02-07 12:32:00	0.8903	20.2	7.27	21.5	0.5229	2.3545
2018-02-07 12:33:00	0.891	20.1	7.29	21.5	0.5229	2.3545
2018-02-07 12:34:00	0.8917	20.0	7.2	21.5	0.5229	2.3545
2018-02-07 12:35:00	0.8924	20.0	7.21	21.5	0.5229	2.3545
2018-02-07 12:36:00	0.8931	19.9	7.23	21.5	0.5229	2.3545
2018-02-07 12:37:00	0.8938	19.8	7.25	21.5	0.5229	2.3545
2018-02-07 12:38:00	0.8944	19.8	7.27	21.4	0.5128	2.4009
2018-02-07 12:39:00	0.8951	19.8	7.27	21.5	0.5229	2.3545
2018-02-07 12:40:00	0.8958	19.8	7.2	21.5	0.5229	2.3545
2018-02-07 12:41:00	0.8965	19.8	7.22	21.5	0.5229	2.3545
2018-02-07 12:42:00	0.8972	19.8	7.24	21.5	0.5229	2.3545
2018-02-07 12:43:00	0.8979	19.8	7.25	21.4	0.5128	2.4009
2018-02-07 12:44:00	0.8986	19.8	7.27	21.4	0.5128	2.4009
2018-02-07 12:45:00	0.8993	19.9	7.27	21.5	0.5229	2.3545
2018-02-07 12:46:00	0.9	19.9	7.2	21.5	0.5229	2.3545
2018-02-07 12:47:00	0.9007	20.0	7.22	21.5	0.5229	2.3545
2018-02-07 12:48:00	0.9014	20.0	7.24	21.5	0.5229	2.3545
2018-02-07 12:49:00	0.9021	20.0	7.25	21.5	0.5229	2.3545
2018-02-07 12:50:00	0.9028	20.1	7.27	21.4	0.5128	2.4009
2018-02-07 12:51:00	0.9035	20.1	7.27	21.6	0.533	2.3099
2018-02-07 12:52:00	0.9042	20.2	7.2	21.5	0.5229	2.3545
2018-02-07 12:53:00	0.9049	20.2	7.22	21.6	0.533	2.3099
2018-02-07 12:54:00	0.9056	20.3	7.24	21.6	0.533	2.3099
2018-02-07 12:55:00	0.9062	20.3	7.25	21.5	0.5229	2.3545
2018-02-07 12:56:00	0.9069	20.3	7.27	21.5	0.5229	2.3545
2018-02-07 12:57:00	0.9076	20.4	7.27	21.5	0.5229	2.3545
2018-02-07 12:58:00	0.9083	20.4	7.2	21.5	0.5229	2.3545
2018-02-07 12:59:00	0.909	20.5	7.22	21.5	0.5229	2.3545
2018-02-07 13:00:00	0.9097	20.5	7.24	21.5	0.5229	2.3545
2018-02-07 13:01:00	0.9104	20.6	7.25	21.6	0.533	2.3099
2018-02-07 13:02:00	0.9111	20.6	7.27	21.5	0.5229	2.3545
2018-02-07 13:03:00	0.9118	20.7	7.27	21.6	0.533	2.3099
2018-02-07 13:04:00	0.9125	20.7	7.2	21.6	0.533	2.3099
2018-02-07 13:05:00	0.9132	20.8	7.22	21.5	0.5229	2.3545
2018-02-07 13:06:00	0.9139	20.8	7.24	21.5	0.5229	2.3545
2018-02-07 13:07:00	0.9146	20.8	7.26	21.5	0.5229	2.3545
2018-02-07 13:08:00	0.9153	20.7	7.27	21.5	0.5229	2.3545
2018-02-07 13:09:00	0.916	20.6	7.27	21.5	0.5229	2.3545
2018-02-07 13:10:00	0.9167	20.5	7.2	21.5	0.5229	2.3545
2018-02-07 13:11:00	0.9174	20.4	7.22	21.5	0.5229	2.3545
2018-02-07 13:12:00	0.9181	20.3	7.24	21.6	0.533	2.3099
2018-02-07 13:13:00	0.9188	20.2	7.26	21.5	0.5229	2.3545
2018-02-07 13:14:00	0.9194	20.1	7.28	21.6	0.533	2.3099
2018-02-07 13:15:00	0.9201	20.1	7.24	21.6	0.533	2.3099
2018-02-07 13:16:00	0.9208	20.0	7.21	21.5	0.5229	2.3545
2018-02-07 13:17:00	0.9215	19.9	7.23	21.5	0.5229	2.3545
2018-02-07 13:18:00	0.9222	19.9	7.25	21.5	0.5229	2.3545
2018-02-07 13:19:00	0.9229	19.8	7.26	21.5	0.5229	2.3545
2018-02-07 13:20:00	0.9236	19.8	7.28	21.6	0.533	2.3099
2018-02-07 13:21:00	0.9243	19.8	7.23	21.6	0.533	2.3099
2018-02-07 13:22:00	0.925	19.8	7.21	21.6	0.533	2.3099
2018-02-07 13:23:00	0.9257	19.8	7.23	21.6	0.533	2.3099
2018-02-07 13:24:00	0.9264	19.8	7.25	21.6	0.533	2.3099
2018-02-07 13:25:00	0.9271	19.9	7.26	21.6	0.533	2.3099
2018-02-07 13:26:00	0.9278	19.9	7.28	21.5	0.5229	2.3545
2018-02-07 13:27:00	0.9285	19.9	7.23	21.7	0.5431	2.2669
2018-02-07 13:28:00	0.9292	20.0	7.21	21.5	0.5229	2.3545
2018-02-07 13:29:00	0.9299	20.0	7.23	21.5	0.5229	2.3545
2018-02-07 13:30:00	0.9306	20.1	7.25	21.5	0.5229	2.3545
2018-02-07 13:31:00	0.9312	20.1	7.26	21.5	0.5229	2.3545
2018-02-07 13:32:00	0.9319	20.1	7.28	21.6	0.533	2.3099
2018-02-07 13:33:00	0.9326	20.2	7.23	21.6	0.533	2.3099
2018-02-07 13:34:00	0.9333	20.2	7.21	21.6	0.533	2.3099
2018-02-07 13:35:00	0.934	20.3	7.23	21.6	0.533	2.3099
2018-02-07 13:36:00	0.9347	20.3	7.25	21.6	0.533	2.3099
2018-02-07 13:37:00	0.9354	20.4	7.26	21.6	0.533	2.3099
2018-02-07 13:38:00	0.9361	20.4	7.28	21.6	0.533	2.3099
2018-02-07 13:39:00	0.9368	20.5	7.23	21.6	0.533	2.3099
2018-02-07 13:40:00	0.9375	20.5	7.21	21.5	0.5229	2.3545
2018-02-07 13:41:00	0.9382	20.6	7.23	21.6	0.533	2.3099
2018-02-07 13:42:00	0.9389	20.6	7.25	21.6	0.533	2.3099
2018-02-07 13:43:00	0.9396	20.7	7.26	21.6	0.533	2.3099
2018-02-07 13:44:00	0.9403	20.7	7.28	21.6	0.533	2.3099
2018-02-07 13:45:00	0.941	20.7	7.23	21.6	0.533	2.3099
2018-02-07 13:46:00	0.9417	20.8	7.21	21.6	0.533	2.3099
2018-02-07 13:47:00	0.9424	20.8	7.23	21.6	0.533	2.3099
2018-02-07 13:48:00	0.9431	20.9	7.25	21.6	0.533	2.3099
2018-02-07 13:49:00	0.9438	20.8	7.27	21.6	0.533	2.3099
2018-02-07 13:50:00	0.9444	20.7	7.29	21.6	0.533	2.3099
2018-02-07 13:51:00	0.9451	20.6	7.21	21.6	0.533	2.3099
2018-02-07 13:52:00	0.9458	20.5	7.21	21.6	0.533	2.3099
2018-02-07 13:53:00	0.9465	20.4	7.23	21.7	0.5431	2.2669
2018-02-07 13:54:00	0.9472	20.3	7.25	21.6	0.533	2.3099
2018-02-07 13:55:00	0.9479	20.2	7.27	21.6	0.533	2.3099
2018-02-07 13:56:00	0.9486	20.1	7.28	21.6	0.533	2.3099
2018-02-07 13:57:00	0.9493	20.0	7.2	21.7	0.5431	2.2669
2018-02-07 13:58:00	0.95	20.0	7.22	21.6	0.533	2.3099
2018-02-07 13:59:00	0.9507	19.9	7.24	21.6	0.533	2.3099
2018-02-07 14:00:00	0.9514	19.9	7.26	21.7	0.5431	2.2669
2018-02-07 14:01:00	0.9521	19.8	7.28	21.6	0.533	2.3099
2018-02-07 14:02:00	0.9528	19.8	7.26	21.6	0.533	2.3099
2018-02-07 14:03:00	0.9535	19.8	7.2	21.7	0.5431	2.2669
2018-02-07 14:04:00	0.9542	19.9	7.22	21.6	0.533	2.3099
2018-02-07 14:05:00	0.9549	19.9	7.24	21.6	0.533	2.3099
2018-02-07 14:06:00	0.9556	19.9	7.26	21.7	0.5431	2.2669
2018-02-07 14:07:00	0.9562	19.9	7.28	21.7	0.5431	2.2669
2018-02-07 14:08:00	0.9569	20.0	7.25	21.7	0.5431	2.2669
2018-02-07 14:09:00	0.9576	20.0	7.2	21.6	0.533	2.3099
2018-02-07 14:10:00	0.9583	20.1	7.22	21.7	0.5431	2.2669
2018-02-07 14:11:00	0.959	20.1	7.24	21.6	0.533	2.3099
2018-02-07 14:12:00	0.9597	20.2	7.26	21.6	0.533	2.3099
2018-02-07 14:13:00	0.9604	20.2	7.28	21.7	0.5431	2.2669
2018-02-07 14:14:00	0.9611	20.3	7.25	21.7	0.5431	2.2669
2018-02-07 14:15:00	0.9618	20.3	7.2	21.7	0.5431	2.2669
2018-02-07 14:16:00	0.9625	20.4	7.22	21.6	0.533	2.3099
2018-02-07 14:17:00	0.9632	20.4	7.24	21.7	0.5431	2.2669
2018-02-07 14:18:00	0.9639	20.4	7.26	21.6	0.533	2.3099
2018-02-07 14:19:00	0.9646	20.5	7.28	21.7	0.5431	2.2669
2018-02-07 14:20:00	0.9653	20.5	7.24	21.6	0.533	2.3099
2018-02-07 14:21:00	0.966	20.6	7.21	21.6	0.533	2.3099
2018-02-07 14:22:00	0.9667	20.6	7.23	21.7	0.5431	2.2669
2018-02-07 14:23:00	0.9674	20.7	7.24	21.7	0.5431	2.2669
2018-02-07 14:24:00	0.9681	20.7	7.26	21.7	0.5431	2.2669
2018-02-07 14:25:00	0.9688	20.8	7.28	21.7	0.5431	2.2669
2018-02-07 14:26:00	0.9694	20.8	7.23	21.6	0.533	2.3099
2018-02-07 14:27:00	0.9701	20.8	7.21	21.6	0.533	2.3099
2018-02-07 14:28:00	0.9708	20.8	7.23	21.6	0.533	2.3099
2018-02-07 14:29:00	0.9715	20.7	7.25	21.7	0.5431	2.2669
2018-02-07 14:30:00	0.9722	20.6	7.27	21.7	0.5431	2.2669
2018-02-07 14:31:00	0.9729	20.5	7.29	21.8	0.5532	2.2255
2018-02-07 14:32:00	0.9736	20.4	7.22	21.8	0.5532	2.2255
2018-02-07 14:33:00	0.9743	20.3	7.21	21.7	0.5431	2.2669
2018-02-07 14:34:00	0.975	20.2	7.23	21.8	0.5532	2.2255
2018-02-07 14:35:00	0.9757	20.1	7.25	21.8	0.5532	2.2255
2018-02-07 14:36:00	0.9764	20.1	7.27	21.8	0.5532	2.2255
2018-02-07 14:37:00	0.9771	20.0	7.28	21.8	0.5532	2.2255
2018-02-07 14:38:00	0.9778	19.9	7.2	21.8	0.5532	2.2255
2018-02-07 14:39:00	0.9785	19.9	7.22	21.8	0.5532	2.2255
2018-02-07 14:40:00	0.9792	19.8	7.24	21.8	0.5532	2.2255
2018-02-07 14:41:00	0.9799	19.8	7.26	21.8	0.5532	2.2255
2018-02-07 14:42:00	0.9806	19.8	7.28	21.8	0.5532	2.2255
2018-02-07 14:43:00	0.9812	19.8	7.26	21.7	0.5431	2.2669
2018-02-07 14:44:00	0.9819	19.8	7.2	21.8	0.5532	2.2255
2018-02-07 14:45:00	0.9826	19.9	7.22	21.8	0.5532	2.2255
2018-02-07 14:46:00	0.9833	19.9	7.24	21.7	0.5431	2.2669
2018-02-07 14:47:00	0.984	19.9	7.26	21.8	0.5532	2.2255
2018-02-07 14:48:00	0.9847	20.0	7.28	21.8	0.5532	2.2255
2018-02-07 14:49:00	0.9854	20.0	7.25	21.8	0.5532	2.2255
2018-02-07 14:50:00	0.9861	20.1	7.2	21.9	0.5633	2.1855
2018-02-07 14:51:00	0.9868	20.1	7.23	21.9	0.5633	2.1855
2018-02-07 14:52:00	0.9875	20.2	7.25	21.8	0.5532	2.2255
2018-02-07 14:53:00	0.9882	20.2	7.26	21.8	0.5532	2.2255
2018-02-07 14:54:00	0.9889	20.3	7.28	21.8	0.5532	2.2255
2018-02-07 14:55:00	0.9896	20.3	7.23	21.8	0.5532	2.2255
2018-02-07 14:56:00	0.9903	20.4	7.21	21.8	0.5532	2.2255
2018-02-07 14:57:00	0.991	20.4	7.23	21.8	0.5532	2.2255
2018-02-07 14:58:00	0.9917	20.5	7.25	21.8	0.5532	2.2255
2018-02-07 14:59:00	0.9924	20.5	7.27	21.7	0.5431	2.2669
2018-02-07 15:00:00	0.9931	20.6	7.29	21.8	0.5532	2.2255
2018-02-07 15:01:00	0.9938	20.6	7.2	21.8	0.5532	2.2255
2018-02-07 15:02:00	0.9944	20.7	7.22	21.8	0.5532	2.2255
2018-02-07 15:03:00	0.9951	20.7	7.24	21.8	0.5532	2.2255
2018-02-07 15:04:00	0.9958	20.8	7.26	21.8	0.5532	2.2255
2018-02-07 15:05:00	0.9965	20.8	7.27	21.9	0.5633	2.1855
2018-02-07 15:06:00	0.9972	20.8	7.26	21.8	0.5532	2.2255
2018-02-07 15:07:00	0.9979	20.8	7.21	21.8	0.5532	2.2255
2018-02-07 15:08:00	0.9986	20.7	7.23	21.9	0.5633	2.1855
2018-02-07 15:09:00	0.9993	20.6	7.25	21.7	0.5431	2.2669
2018-02-07 15:10:00	1.0	20.5	7.27	21.8	0.5532	2.2255
2018-02-07 15:11:00	1.0007	20.4	7.29	21.8	0.5532	2.2255
2018-02-07 15:12:00	1.0014	20.3	7.22	21.8	0.5532	2.2255
2018-02-07 15:13:00	1.0021	20.2	7.22	21.8	0.5532	2.2255
2018-02-07 15:14:00	1.0028	20.2	7.24	21.8	0.5532	2.2255
2018-02-07 15:15:00	1.0035	20.1	7.26	21.8	0.5532	2.2255
2018-02-07 15:16:00	1.0042	20.0	7.27	21.8	0.5532	2.2255
2018-02-07 15:17:00	1.0049	20.0	7.27	21.8	0.5532	2.2255
2018-02-07 15:18:00	1.0056	19.9	7.21	21.8	0.5532	2.2255
2018-02-07 15:19:00	1.0062	19.9	7.22	21.8	0.5532	2.2255
2018-02-07 15:20:00	1.0069	19.8	7.24	21.9	0.5633	2.1855
2018-02-07 15:21:00	1.0076	19.8	7.26	21.8	0.5532	2.2255
2018-02-07 15:22:00	1.0083	19.8	7.28	21.8	0.5532	2.2255
2018-02-07 15:23:00	1.009	19.8	7.24	21.8	0.5532	2.2255
2018-02-07 15:24:00	1.0097	19.8	7.21	21.8	0.5532	2.2255
2018-02-07 15:25:00	1.0104	19.9	7.23	21.9	0.5633	2.1855
2018-02-07 15:26:00	1.0111	19.9	7.25	21.9	0.5633	2.1855
2018-02-07 15:27:00	1.0118	19.9	7.27	21.9	0.5633	2.1855
2018-02-07 15:28:00	1.0125	20.0	7.28	21.9	0.5633	2.1855
2018-02-07 15:29:00	1.0132	20.0	7.22	21.9	0.5633	2.1855
2018-02-07 15:30:00	1.0139	20.1	7.21	21.8	0.5532	2.2255
2018-02-07 15:31:00	1.0146	20.1	7.23	21.9	0.5633	2.1855
2018-02-07 15:32:00	1.0153	20.2	7.25	21.9	0.5633	2.1855
2018-02-07 15:33:00	1.016	20.2	7.27	21.8	0.5532	2.2255
2018-02-07 15:34:00	1.0167	20.3	7.29	21.9	0.5633	2.1855
2018-02-07 15:35:00	1.0174	20.3	7.2	21.9	0.5633	2.1855
2018-02-07 15:36:00	1.0181	20.4	7.22	21.9	0.5633	2.1855
2018-02-07 15:37:00	1.0188	20.5	7.24	21.9	0.5633	2.1855
2018-02-07 15:38:00	1.0194	20.5	7.26	21.9	0.5633	2.1855
2018-02-07 15:39:00	1.0201	20.6	7.27	21.8	0.5532	2.2255
2018-02-07 15:40:00	1.0208	20.6	7.27	21.9	0.5633	2.1855
2018-02-07 15:41:00	1.0215	20.7	7.2	21.9	0.5633	2.1855
2018-02-07 15:42:00	1.0222	20.8	7.22	21.9	0.5633	2.1855
2018-02-07 15:43:00	1.0229	20.8	7.24	21.9	0.5633	2.1855
2018-02-07 15:44:00	1.0236	20.9	7.26	21.9	0.5633	2.1855
2018-02-07 15:45:00	1.0243	20.8	7.28	21.9	0.5633	2.1855
2018-02-07 15:46:00	1.025	20.7	7.24	21.9	0.5633	2.1855
2018-02-07 15:47:00	1.0257	20.6	7.21	21.9	0.5633	2.1855
2018-02-07 15:48:00	1.0264	20.5	7.23	21.9	0.5633	2.1855
2018-02-07 15:49:00	1.0271	20.5	7.25	21.9	0.5633	2.1855
2018-02-07 15:50:00	1.0278	20.4	7.27	21.9	0.5633	2.1855
2018-02-07 15:51:00	1.0285	20.3	7.29	21.9	0.5633	2.1855
2018-02-07 15:52:00	1.0292	20.3	7.21	22.0	0.5734	2.147
2018-02-07 15:53:00	1.0299	20.2	7.22	21.9	0.5633	2.1855
2018-02-07 15:54:00	1.0306	20.2	7.24	21.9	0.5633	2.1855
2018-02-07 15:55:00	1.0312	20.1	7.26	21.9	0.5633	2.1855
2018-02-07 15:56:00	1.0319	20.1	7.28	22.0	0.5734	2.147
2018-02-07 15:57:00	1.0326	20.0	7.27	21.9	0.5633	2.1855
2018-02-07 15:58:00	1.0333	20.0	7.21	22.0	0.5734	2.147
2018-02-07 15:59:00	1.034	20.0	7.23	21.9	0.5633	2.1855
2018-02-07 16:00:00	1.0347	19.9	7.24	21.9	0.5633	2.1855
2018-02-07 16:01:00	1.0354	19.9	7.26	21.9	0.5633	2.1855
2018-02-07 16:02:00	1.0361	19.9	7.28	21.9	0.5633	2.1855
2018-02-07 16:03:00	1.0368	19.9	7.24	21.9	0.5633	2.1855
2018-02-07 16:04:00	1.0375	19.9	7.21	21.9	0.5633	2.1855
2018-02-07 16:05:00	1.0382	19.9	7.23	21.9	0.5633	2.1855
2018-02-07 16:06:00	1.0389	20.0	7.25	21.9	0.5633	2.1855
2018-02-07 16:07:00	1.0396	20.0	7.27	21.9	0.5633	2.1855
2018-02-07 16:08:00	1.0403	20.1	7.29	21.9	0.5633	2.1855
2018-02-07 16:09:00	1.041	20.1	7.22	21.9	0.5633	2.1855
2018-02-07 16:10:00	1.0417	20.2	7.22	21.9	0.5633	2.1855
2018-02-07 16:11:00	1.0424	20.2	7.23	22.0	0.5734	2.147
2018-02-07 16:12:00	1.0431	20.3	7.25	21.9	0.5633	2.1855
2018-02-07 16:13:00	1.0438	20.3	7.27	21.9	0.5633	2.1855
2018-02-07 16:14:00	1.0444	20.4	7.29	22.0	0.5734	2.147
2018-02-07 16:15:00	1.0451	20.5	7.21	22.0	0.5734	2.147
2018-02-07 16:16:00	1.0458	20.5	7.22	21.9	0.5633	2.1855
2018-02-07 16:17:00	1.0465	20.6	7.24	21.9	0.5633	2.1855
2018-02-07 16:18:00	1.0472	20.7	7.26	22.0	0.5734	2.147
2018-02-07 16:19:00	1.0479	20.7	7.27	21.9	0.5633	2.1855
2018-02-07 16:20:00	1.0486	20.8	7.27	22.0	0.5734	2.147
2018-02-07 16:21:00	1.0493	20.8	7.21	21.9	0.5633	2.1855
2018-02-07 16:22:00	1.05	20.8	7.22	21.9	0.5633	2.1855
2018-02-07 16:23:00	1.0507	20.8	7.24	21.9	0.5633	2.1855
2018-02-07 16:24:00	1.0514	20.7	7.26	21.9	0.5633	2.1855
2018-02-07 16:25:00	1.0521	20.6	7.28	22.0	0.5734	2.147
2018-02-07 16:26:00	1.0528	20.5	7.25	22.0	0.5734	2.147
2018-02-07 16:27:00	1.0535	20.5	7.21	21.9	0.5633	2.1855
2018-02-07 16:28:00	1.0542	20.4	7.23	22.0	0.5734	2.147
2018-02-07 16:29:00	1.0549	20.3	7.25	22.0	0.5734	2.147
2018-02-07 16:30:00	1.0556	20.3	7.27	22.0	0.5734	2.147
2018-02-07 16:31:00	1.0562	20.2	7.29	22.0	0.5734	2.147
2018-02-07 16:32:00	1.0569	20.2	7.21	22.0	0.5734	2.147
2018-02-07 16:33:00	1.0576	20.1	7.22	22.0	0.5734	2.147
2018-02-07 16:34:00	1.0583	20.1	7.24	22.0	0.5734	2.147
2018-02-07 16:35:00	1.059	20.1	7.26	22.0	0.5734	2.147
2018-02-07 16:36:00	1.0597	20.0	7.28	22.0	0.5734	2.147
2018-02-07 16:37:00	1.0604	20.0	7.27	22.0	0.5734	2.147
2018-02-07 16:38:00	1.0611	20.0	7.21	22.0	0.5734	2.147
2018-02-07 16:39:00	1.0618	19.9	7.23	22.0	0.5734	2.147
2018-02-07 16:40:00	1.0625	19.9	7.25	22.0	0.5734	2.147
2018-02-07 16:41:00	1.0632	19.9	7.26	22.0	0.5734	2.147
2018-02-07 16:42:00	1.0639	19.9	7.28	22.0	0.5734	2.147
2018-02-07 16:43:00	1.0646	19.9	7.25	22.1	0.5835	2.1098
2018-02-07 16:44:00	1.0653	19.9	7.21	22.1	0.5835	2.1098
2018-02-07 16:45:00	1.066	19.9	7.23	22.0	0.5734	2.147
2018-02-07 16:46:00	1.0667	19.9	7.25	22.0	0.5734	2.147
2018-02-07 16:47:00	1.0674	20.0	7.27	22.0	0.5734	2.147
2018-02-07 16:48:00	1.0681	20.0	7.28	22.1	0.5835	2.1098
2018-02-07 16:49:00	1.0688	20.1	7.23	22.0	0.5734	2.147
2018-02-07 16:50:00	1.0694	20.1	7.22	22.1	0.5835	2.1098
2018-02-07 16:51:00	1.0701	20.2	7.23	22.0	0.5734	2.147
2018-02-07 16:52:00	1.0708	20.2	7.25	22.0	0.5734	2.147
2018-02-07 16:53:00	1.0715	20.3	7.27	22.0	0.5734	2.147
2018-02-07 16:54:00	1.0722	20.4	7.29	22.0	0.5734	2.147
2018-02-07 16:55:00	1.0729	20.4	7.21	22.0	0.5734	2.147
2018-02-07 16:56:00	1.0736	20.5	7.22	22.0	0.5734	2.147
2018-02-07 16:57:00	1.0743	20.6	7.24	22.0	0.5734	2.147
2018-02-07 16:58:00	1.075	20.6	7.26	22.0	0.5734	2.147
2018-02-07 16:59:00	1.0757	20.7	7.27	22.0	0.5734	2.147
2018-02-07 17:00:00	1.0764	20.8	7.28	22.0	0.5734	2.147
2018-02-07 17:01:00	1.0771	20.8	7.21	22.0	0.5734	2.147
2018-02-07 17:02:00	1.0778	20.9	7.22	22.0	0.5734	2.147
2018-02-07 17:03:00	1.0785	20.8	7.24	22.0	0.5734	2.147
2018-02-07 17:04:00	1.0792	20.7	7.26	22.0	0.5734	2.147
2018-02-07 17:05:00	1.0799	20.7	7.28	22.0	0.5734	2.147
2018-02-07 17:06:00	1.0806	20.6	7.25	22.1	0.5835	2.1098
2018-02-07 17:07:00	1.0812	20.5	7.21	22.0	0.5734	2.147
2018-02-07 17:08:00	1.0819	20.4	7.23	22.0	0.5734	2.147
2018-02-07 17:09:00	1.0826	20.4	7.25	22.1	0.5835	2.1098
2018-02-07 17:10:00	1.0833	20.3	7.27	22.0	0.5734	2.147
2018-02-07 17:11:00	1.084	20.3	7.29	22.1	0.5835	2.1098
2018-02-07 17:12:00	1.0847	20.2	7.21	22.0	0.5734	2.147
2018-02-07 17:13:00	1.0854	20.2	7.22	22.0	0.5734	2.147
2018-02-07 17:14:00	1.0861	20.1	7.24	22.1	0.5835	2.1098
2018-02-07 17:15:00	1.0868	20.1	7.26	22.0	0.5734	2.147
2018-02-07 17:16:00	1.0875	20.0	7.28	22.1	0.5835	2.1098
2018-02-07 17:17:00	1.0882	20.0	7.27	22.1	0.5835	2.1098
2018-02-07 17:18:00	1.0889	20.0	7.21	22.1	0.5835	2.1098
2018-02-07 17:19:00	1.0896	20.0	7.23	22.1	0.5835	2.1098
2018-02-07 17:20:00	1.0903	19.9	7.25	22.0	0.5734	2.147
2018-02-07 17:21:00	1.091	19.9	7.26	22.1	0.5835	2.1098
2018-02-07 17:22:00	1.0917	19.9	7.28	22.1	0.5835	2.1098
2018-02-07 17:23:00	1.0924	19.9	7.24	22.1	0.5835	2.1098
2018-02-07 17:24:00	1.0931	19.9	7.21	22.1	0.5835	2.1098
2018-02-07 17:25:00	1.0938	19.9	7.23	22.1	0.5835	2.1098
2018-02-07 17:26:00	1.0944	19.9	7.25	22.0	0.5734	2.147
2018-02-07 17:27:00	1.0951	20.0	7.27	22.1	0.5835	2.1098
2018-02-07 17:28:00	1.0958	20.0	7.29	22.0	0.5734	2.147
2018-02-07 17:29:00	1.0965	20.1	7.23	22.0	0.5734	2.147
2018-02-07 17:30:00	1.0972	20.1	7.22	22.0	0.5734	2.147
2018-02-07 17:31:00	1.0979	20.2	7.23	22.0	0.5734	2.147
2018-02-07 17:32:00	1.0986	20.2	7.25	22.1	0.5835	2.1098
2018-02-07 17:33:00	1.0993	20.3	7.27	22.1	0.5835	2.1098
2018-02-07 17:34:00	1.1	20.4	7.29	22.1	0.5835	2.1098
2018-02-07 17:35:00	1.1007	20.4	7.22	22.1	0.5835	2.1098
2018-02-07 17:36:00	1.1014	20.5	7.22	22.2	0.5937	2.0739
2018-02-07 17:37:00	1.1021	20.6	7.24	22.1	0.5835	2.1098
2018-02-07 17:38:00	1.1028	20.6	7.25	22.0	0.5734	2.147
2018-02-07 17:39:00	1.1035	20.7	7.27	22.0	0.5734	2.147
2018-02-07 17:40:00	1.1042	20.7	7.29	22.1	0.5835	2.1098
2018-02-07 17:41:00	1.1049	20.8	7.2	22.0	0.5734	2.147
2018-02-07 17:42:00	1.1056	20.9	7.22	22.0	0.5734	2.147
2018-02-07 17:43:00	1.1062	20.8	7.24	22.1	0.5835	2.1098
2018-02-07 17:44:00	1.1069	20.7	7.26	22.0	0.5734	2.147
2018-02-07 17:45:00	1.1076	20.6	7.28	22.0	0.5734	2.147
2018-02-07 17:46:00	1.1083	20.6	7.26	22.1	0.5835	2.1098
2018-02-07 17:47:00	1.109	20.5	7.21	22.1	0.5835	2.1098
2018-02-07 17:48:00	1.1097	20.4	7.23	22.1	0.5835	2.1098
2018-02-07 17:49:00	1.1104	20.4	7.25	22.1	0.5835	2.1098
2018-02-07 17:50:00	1.1111	20.3	7.27	22.1	0.5835	2.1098
2018-02-07 17:51:00	1.1118	20.2	7.28	22.1	0.5835	2.1098
2018-02-07 17:52:00	1.1125	20.2	7.23	22.1	0.5835	2.1098
2018-02-07 17:53:00	1.1132	20.2	7.22	22.1	0.5835	2.1098
2018-02-07 17:54:00	1.1139	20.1	7.24	22.1	0.5835	2.1098
2018-02-07 17:55:00	1.1146	20.1	7.25	22.2	0.5937	2.0739
2018-02-07 17:56:00	1.1153	20.0	7.27	22.2	0.5937	2.0739
2018-02-07 17:57:00	1.116	20.0	7.29	22.1	0.5835	2.1098
2018-02-07 17:58:00	1.1167	20.0	7.21	22.1	0.5835	2.1098
2018-02-07 17:59:00	1.1174	20.0	7.22	22.2	0.5937	2.0739
2018-02-07 18:00:00	1.1181	19.9	7.24	22.2	0.5937	2.0739
2018-02-07 18:01:00	1.1188	19.9	7.26	22.1	0.5835	2.1098
2018-02-07 18:02:00	1.1194	19.9	7.28	22.1	0.5835	2.1098
2018-02-07 18:03:00	1.1201	19.9	7.26	22.2	0.5937	2.0739
2018-02-07 18:04:00	1.1208	19.9	7.21	22.1	0.5835	2.1098
2018-02-07 18:05:00	1.1215	19.9	7.23	22.2	0.5937	2.0739
2018-02-07 18:06:00	1.1222	19.9	7.25	22.2	0.5937	2.0739
2018-02-07 18:07:00	1.1229	20.0	7.26	22.2	0.5937	2.0739
2018-02-07 18:08:00	1.1236	20.0	7.28	22.2	0.5937	2.0739
2018-02-07 18:09:00	1.1243	20.1	7.25	22.2	0.5937	2.0739
2018-02-07 18:10:00	1.125	20.1	7.21	22.2	0.5937	2.0739
2018-02-07 18:11:00	1.1257	20.2	7.23	22.1	0.5835	2.1098
2018-02-07 18:12:00	1.1264	20.3	7.25	22.2	0.5937	2.0739
2018-02-07 18:13:00	1.1271	20.3	7.27	22.2	0.5937	2.0739
2018-02-07 18:14:00	1.1278	20.4	7.28	22.2	0.5937	2.0739
2018-02-07 18:15:00	1.1285	20.4	7.23	22.2	0.5937	2.0739
2018-02-07 18:16:00	1.1292	20.5	7.22	22.1	0.5835	2.1098
2018-02-07 18:17:00	1.1299	20.6	7.23	22.2	0.5937	2.0739
2018-02-07 18:18:00	1.1306	20.6	7.25	22.2	0.5937	2.0739
2018-02-07 18:19:00	1.1312	20.7	7.27	22.2	0.5937	2.0739
2018-02-07 18:20:00	1.1319	20.8	7.29	22.2	0.5937	2.0739
2018-02-07 18:21:00	1.1326	20.8	7.22	22.2	0.5937	2.0739
2018-02-07 18:22:00	1.1333	20.8	7.22	22.1	0.5835	2.1098
2018-02-07 18:23:00	1.134	20.8	7.24	22.1	0.5835	2.1098
2018-02-07 18:24:00	1.1347	20.7	7.26	22.2	0.5937	2.0739
2018-02-07 18:25:00	1.1354	20.6	7.28	22.2	0.5937	2.0739
2018-02-07 18:26:00	1.1361	20.5	7.27	22.1	0.5835	2.1098
2018-02-07 18:27:00	1.1368	20.4	7.21	22.1	0.5835	2.1098
2018-02-07 18:28:00	1.1375	20.4	7.23	22.2	0.5937	2.0739
2018-02-07 18:29:00	1.1382	20.3	7.25	22.2	0.5937	2.0739
2018-02-07 18:30:00	1.1389	20.3	7.27	22.2	0.5937	2.0739
2018-02-07 18:31:00	1.1396	20.2	7.28	22.2	0.5937	2.0739
2018-02-07 18:32:00	1.1403	20.2	7.23	22.2	0.5937	2.0739
2018-02-07 18:33:00	1.141	20.1	7.22	22.2	0.5937	2.0739
2018-02-07 18:34:00	1.1417	20.1	7.24	22.3	0.6038	2.0392
2018-02-07 18:35:00	1.1424	20.1	7.25	22.2	0.5937	2.0739
2018-02-07 18:36:00	1.1431	20.0	7.27	22.3	0.6038	2.0392
2018-02-07 18:37:00	1.1438	20.0	7.29	22.3	0.6038	2.0392
2018-02-07 18:38:00	1.1444	20.0	7.21	22.2	0.5937	2.0739
2018-02-07 18:39:00	1.1451	19.9	7.22	22.1	0.5835	2.1098
2018-02-07 18:40:00	1.1458	19.9	7.24	22.2	0.5937	2.0739
2018-02-07 18:41:00	1.1465	19.9	7.26	22.3	0.6038	2.0392
2018-02-07 18:42:00	1.1472	19.9	7.28	22.2	0.5937	2.0739
2018-02-07 18:43:00	1.1479	19.9	7.26	22.2	0.5937	2.0739
2018-02-07 18:44:00	1.1486	19.9	7.21	22.2	0.5937	2.0739
2018-02-07 18:45:00	1.1493	19.9	7.23	22.2	0.5937	2.0739
2018-02-07 18:46:00	1.15	19.9	7.25	22.2	0.5937	2.0739
2018-02-07 18:47:00	1.1507	20.0	7.26	22.2	0.5937	2.0739
2018-02-07 18:48:00	1.1514	20.0	7.28	22.3	0.6038	2.0392
2018-02-07 18:49:00	1.1521	20.1	7.24	22.2	0.5937	2.0739
2018-02-07 18:50:00	1.1528	20.1	7.21	22.2	0.5937	2.0739
2018-02-07 18:51:00	1.1535	20.2	7.23	22.2	0.5937	2.0739
2018-02-07 18:52:00	1.1542	20.3	7.25	22.3	0.6038	2.0392
2018-02-07 18:53:00	1.1549	20.3	7.27	22.3	0.6038	2.0392
2018-02-07 18:54:00	1.1556	20.4	7.29	22.3	0.6038	2.0392
2018-02-07 18:55:00	1.1562	20.4	7.23	22.2	0.5937	2.0739
2018-02-07 18:56:00	1.1569	20.5	7.22	22.2	0.5937	2.0739
2018-02-07 18:57:00	1.1576	20.6	7.24	22.2	0.5937	2.0739
2018-02-07 18:58:00	1.1583	20.6	7.25	22.2	0.5937	2.0739
2018-02-07 18:59:00	1.159	20.7	7.27	22.2	0.5937	2.0739
2018-02-07 19:00:00	1.1597	20.8	7.29	22.3	0.6038	2.0392
2018-02-07 19:01:00	1.1604	20.8	7.2	22.2	0.5937	2.0739
2018-02-07 19:02:00	1.1611	20.9	7.22	22.2	0.5937	2.0739
2018-02-07 19:03:00	1.1618	20.8	7.24	22.2	0.5937	2.0739
2018-02-07 19:04:00	1.1625	20.7	7.26	22.2	0.5937	2.0739
2018-02-07 19:05:00	1.1632	20.6	7.28	22.2	0.5937	2.0739
2018-02-07 19:06:00	1.1639	20.6	7.27	22.4	0.6139	2.0056
2018-02-07 19:07:00	1.1646	20.5	7.21	22.3	0.6038	2.0392
2018-02-07 19:08:00	1.1653	20.4	7.23	22.2	0.5937	2.0739
2018-02-07 19:09:00	1.166	20.4	7.25	22.3	0.6038	2.0392
2018-02-07 19:10:00	1.1667	20.3	7.27	22.3	0.6038	2.0392
2018-02-07 19:11:00	1.1674	20.3	7.28	22.2	0.5937	2.0739
2018-02-07 19:12:00	1.1681	20.2	7.23	22.2	0.5937	2.0739
2018-02-07 19:13:00	1.1688	20.2	7.22	22.3	0.6038	2.0392
2018-02-07 19:14:00	1.1694	20.1	7.24	22.3	0.6038	2.0392
2018-02-07 19:15:00	1.1701	20.1	7.26	22.3	0.6038	2.0392
2018-02-07 19:16:00	1.1708	20.0	7.27	22.3	0.6038	2.0392
2018-02-07 19:17:00	1.1715	20.0	7.28	22.2	0.5937	2.0739
2018-02-07 19:18:00	1.1722	20.0	7.21	22.3	0.6038	2.0392
2018-02-07 19:19:00	1.1729	20.0	7.23	22.3	0.6038	2.0392
2018-02-07 19:20:00	1.1736	19.9	7.24	22.2	0.5937	2.0739
2018-02-07 19:21:00	1.1743	19.9	7.26	22.3	0.6038	2.0392
2018-02-07 19:22:00	1.175	19.9	7.28	22.3	0.6038	2.0392
2018-02-07 19:23:00	1.1757	19.9	7.26	22.3	0.6038	2.0392
2018-02-07 19:24:00	1.1764	19.9	7.21	22.3	0.6038	2.0392
2018-02-07 19:25:00	1.1771	19.9	7.23	22.3	0.6038	2.0392
2018-02-07 19:26:00	1.1778	19.9	7.25	22.3	0.6038	2.0392
2018-02-07 19:27:00	1.1785	20.0	7.27	22.3	0.6038	2.0392
2018-02-07 19:28:00	1.1792	20.0	7.28	22.3	0.6038	2.0392
2018-02-07 19:29:00	1.1799	20.1	7.23	22.3	0.6038	2.0392
2018-02-07 19:30:00	1.1806	20.1	7.22	22.3	0.6038	2.0392
2018-02-07 19:31:00	1.1812	20.2	7.24	22.3	0.6038	2.0392
2018-02-07 19:32:00	1.1819	20.3	7.25	22.3	0.6038	2.0392
2018-02-07 19:33:00	1.1826	20.3	7.27	22.4	0.6139	2.0056
2018-02-07 19:34:00	1.1833	20.4	7.29	22.3	0.6038	2.0392
2018-02-07 19:35:00	1.184	20.5	7.21	22.3	0.6038	2.0392
2018-02-07 19:36:00	1.1847	20.5	7.22	22.3	0.6038	2.0392
2018-02-07 19:37:00	1.1854	20.6	7.24	22.3	0.6038	2.0392
2018-02-07 19:38:00	1.1861	20.6	7.26	22.3	0.6038	2.0392
2018-02-07 19:39:00	1.1868	20.7	7.27	22.3	0.6038	2.0392
2018-02-07 19:40:00	1.1875	20.8	7.27	22.3	0.6038	2.0392
2018-02-07 19:41:00	1.1882	20.8	7.21	22.4	0.6139	2.0056
2018-02-07 19:42:00	1.1889	20.9	7.23	22.3	0.6038	2.0392
2018-02-07 19:43:00	1.1896	20.8	7.25	22.3	0.6038	2.0392
2018-02-07 19:44:00	1.1903	20.7	7.26	22.3	0.6038	2.0392
2018-02-07 19:45:00	1.191	20.6	7.28	22.3	0.6038	2.0392
2018-02-07 19:46:00	1.1917	20.5	7.24	22.4	0.6139	2.0056
2018-02-07 19:47:00	1.1924	20.5	7.22	22.3	0.6038	2.0392
2018-02-07 19:48:00	1.1931	20.4	7.24	22.4	0.6139	2.0056
2018-02-07 19:49:00	1.1938	20.3	7.25	22.3	0.6038	2.0392
2018-02-07 19:50:00	1.1944	20.3	7.27	22.4	0.6139	2.0056
2018-02-07 19:51:00	1.1951	20.2	7.28	22.3	0.6038	2.0392
2018-02-07 19:52:00	1.1958	20.2	7.21	22.4	0.6139	2.0056
2018-02-07 19:53:00	1.1965	20.1	7.23	22.3	0.6038	2.0392
2018-02-07 19:54:00	1.1972	20.1	7.25	22.3	0.6038	2.0392
2018-02-07 19:55:00	1.1979	20.1	7.26	22.3	0.6038	2.0392
2018-02-07 19:56:00	1.1986	20.0	7.28	22.3	0.6038	2.0392
2018-02-07 19:57:00	1.1993	20.0	7.25	22.4	0.6139	2.0056
2018-02-07 19:58:00	1.2	20.0	7.21	22.4	0.6139	2.0056
2018-02-07 19:59:00	1.2007	20.0	7.23	22.3	0.6038	2.0392
2018-02-07 20:00:00	1.2014	19.9	7.25	22.4	0.6139	2.0056
2018-02-07 20:01:00	1.2021	19.9	7.27	22.4	0.6139	2.0056
2018-02-07 20:02:00	1.2028	19.9	7.29	22.4	0.6139	2.0056
2018-02-07 20:03:00	1.2035	19.9	7.21	22.5	0.624	1.9731
2018-02-07 20:04:00	1.2042	19.9	7.22	22.4	0.6139	2.0056
2018-02-07 20:05:00	1.2049	19.9	7.24	22.4	0.6139	2.0056
2018-02-07 20:06:00	1.2056	19.9	7.26	22.3	0.6038	2.0392
2018-02-07 20:07:00	1.2062	19.9	7.28	22.4	0.6139	2.0056
2018-02-07 20:08:00	1.2069	20.0	7.27	22.4	0.6139	2.0056
2018-02-07 20:09:00	1.2076	20.0	7.21	22.4	0.6139	2.0056
2018-02-07 20:10:00	1.2083	20.1	7.23	22.4	0.6139	2.0056
2018-02-07 20:11:00	1.209	20.1	7.25	22.4	0.6139	2.0056
2018-02-07 20:12:00	1.2097	20.2	7.26	22.3	0.6038	2.0392
2018-02-07 20:13:00	1.2104	20.3	7.28	22.4	0.6139	2.0056
2018-02-07 20:14:00	1.2111	20.3	7.24	22.4	0.6139	2.0056
2018-02-07 20:15:00	1.2118	20.4	7.21	22.5	0.624	1.9731
2018-02-07 20:16:00	1.2125	20.4	7.23	22.4	0.6139	2.0056
2018-02-07 20:17:00	1.2132	20.5	7.25	22.4	0.6139	2.0056
2018-02-07 20:18:00	1.2139	20.6	7.27	22.4	0.6139	2.0056
2018-02-07 20:19:00	1.2146	20.6	7.29	22.4	0.6139	2.0056
2018-02-07 20:20:00	1.2153	20.7	7.22	22.4	0.6139	2.0056
2018-02-07 20:21:00	1.216	20.8	7.22	22.3	0.6038	2.0392
2018-02-07 20:22:00	1.2167	20.8	7.24	22.4	0.6139	2.0056
2018-02-07 20:23:00	1.2174	20.8	7.26	22.4	0.6139	2.0056
2018-02-07 20:24:00	1.2181	20.8	7.28	22.4	0.6139	2.0056
2018-02-07 20:25:00	1.2188	20.7	7.27	22.4	0.6139	2.0056
2018-02-07 20:26:00	1.2194	20.6	7.21	22.4	0.6139	2.0056
2018-02-07 20:27:00	1.2201	20.5	7.23	22.4	0.6139	2.0056
2018-02-07 20:28:00	1.2208	20.5	7.25	22.4	0.6139	2.0056
2018-02-07 20:29:00	1.2215	20.4	7.27	22.4	0.6139	2.0056
2018-02-07 20:30:00	1.2222	20.3	7.29	22.4	0.6139	2.0056
2018-02-07 20:31:00	1.2229	20.3	7.23	22.4	0.6139	2.0056
2018-02-07 20:32:00	1.2236	20.2	7.22	22.4	0.6139	2.0056
2018-02-07 20:33:00	1.2243	20.2	7.24	22.4	0.6139	2.0056
2018-02-07 20:34:00	1.225	20.1	7.26	22.4	0.6139	2.0056
2018-02-07 20:35:00	1.2257	20.1	7.28	22.4	0.6139	2.0056
2018-02-07 20:36:00	1.2264	20.1	7.27	22.5	0.624	1.9731
2018-02-07 20:37:00	1.2271	20.0	7.21	22.5	0.624	1.9731
2018-02-07 20:38:00	1.2278	20.0	7.23	22.4	0.6139	2.0056
2018-02-07 20:39:00	1.2285	20.0	7.25	22.4	0.6139	2.0056
2018-02-07 20:40:00	1.2292	20.0	7.27	22.4	0.6139	2.0056
2018-02-07 20:41:00	1.2299	19.9	7.29	22.5	0.624	1.9731
2018-02-07 20:42:00	1.2306	19.9	7.23	22.4	0.6139	2.0056
2018-02-07 20:43:00	1.2312	19.9	7.22	22.5	0.624	1.9731
2018-02-07 20:44:00	1.2319	19.9	7.24	22.5	0.624	1.9731
2018-02-07 20:45:00	1.2326	19.9	7.26	22.5	0.624	1.9731
2018-02-07 20:46:00	1.2333	19.9	7.27	22.5	0.624	1.9731
2018-02-07 20:47:00	1.234	19.9	7.28	22.5	0.624	1.9731
2018-02-07 20:48:00	1.2347	19.9	7.21	22.5	0.624	1.9731
2018-02-07 20:49:00	1.2354	20.0	7.23	22.4	0.6139	2.0056
2018-02-07 20:50:00	1.2361	20.0	7.25	22.5	0.624	1.9731
2018-02-07 20:51:00	1.2368	20.1	7.26	22.5	0.624	1.9731
2018-02-07 20:52:00	1.2375	20.1	7.28	22.5	0.624	1.9731
2018-02-07 20:53:00	1.2382	20.2	7.25	22.5	0.624	1.9731
2018-02-07 20:54:00	1.2389	20.2	7.21	22.5	0.624	1.9731
2018-02-07 20:55:00	1.2396	20.3	7.23	22.5	0.624	1.9731
2018-02-07 20:56:00	1.2403	20.4	7.25	22.4	0.6139	2.0056
2018-02-07 20:57:00	1.241	20.4	7.27	22.4	0.6139	2.0056
2018-02-07 20:58:00	1.2417	20.5	7.29	22.5	0.624	1.9731
2018-02-07 20:59:00	1.2424	20.6	7.22	22.5	0.624	1.9731
2018-02-07 21:00:00	1.2431	20.6	7.22	22.5	0.624	1.9731
2018-02-07 21:01:00	1.2438	20.7	7.24	22.6	0.6341	1.9417
2018-02-07 21:02:00	1.2444	20.8	7.26	22.5	0.624	1.9731
2018-02-07 21:03:00	1.2451	20.8	7.27	22.4	0.6139	2.0056
2018-02-07 21:04:00	1.2458	20.9	7.27	22.4	0.6139	2.0056
2018-02-07 21:05:00	1.2465	20.8	7.21	22.5	0.624	1.9731
2018-02-07 21:06:00	1.2472	20.7	7.23	22.4	0.6139	2.0056
2018-02-07 21:07:00	1.2479	20.6	7.25	22.4	0.6139	2.0056
2018-02-07 21:08:00	1.2486	20.5	7.27	22.5	0.624	1.9731
2018-02-07 21:09:00	1.2493	20.5	7.29	22.5	0.624	1.9731
2018-02-07 21:10:00	1.25	20.4	7.23	22.5	0.624	1.9731
2018-02-07 21:11:00	1.2507	20.3	7.22	22.5	0.624	1.9731
2018-02-07 21:12:00	1.2514	20.3	7.24	22.4	0.6139	2.0056
2018-02-07 21:13:00	1.2521	20.2	7.26	22.4	0.6139	2.0056
2018-02-07 21:14:00	1.2528	20.2	7.28	22.5	0.624	1.9731
2018-02-07 21:15:00	1.2535	20.2	7.26	22.5	0.624	1.9731
2018-02-07 21:16:00	1.2542	20.1	7.21	22.5	0.624	1.9731
2018-02-07 21:17:00	1.2549	20.1	7.23	22.6	0.6341	1.9417
2018-02-07 21:18:00	1.2556	20.0	7.25	22.5	0.624	1.9731
2018-02-07 21:19:00	1.2562	20.0	7.27	22.4	0.6139	2.0056
2018-02-07 21:20:00	1.2569	20.0	7.29	22.5	0.624	1.9731
2018-02-07 21:21:00	1.2576	20.0	7.22	22.6	0.6341	1.9417
2018-02-07 21:22:00	1.2583	19.9	7.22	22.5	0.624	1.9731
2018-02-07 21:23:00	1.259	19.9	7.24	22.5	0.624	1.9731
2018-02-07 21:24:00	1.2597	19.9	7.26	22.5	0.624	1.9731
2018-02-07 21:25:00	1.2604	19.9	7.28	22.6	0.6341	1.9417
2018-02-07 21:26:00	1.2611	19.9	7.26	22.6	0.6341	1.9417
2018-02-07 21:27:00	1.2618	19.9	7.21	22.6	0.6341	1.9417
2018-02-07 21:28:00	1.2625	19.9	7.23	22.6	0.6341	1.9417
2018-02-07 21:29:00	1.2632	20.0	7.25	22.6	0.6341	1.9417
2018-02-07 21:30:00	1.2639	20.0	7.27	22.6	0.6341	1.9417
2018-02-07 21:31:00	1.2646	20.1	7.29	22.5	0.624	1.9731
2018-02-07 21:32:00	1.2653	20.1	7.23	22.6	0.6341	1.9417
2018-02-07 21:33:00	1.266	20.2	7.22	22.7	0.6442	1.9112
2018-02-07 21:34:00	1.2667	20.2	7.24	22.5	0.624	1.9731
2018-02-07 21:35:00	1.2674	20.3	7.26	22.5	0.624	1.9731
2018-02-07 21:36:00	1.2681	20.4	7.27	22.6	0.6341	1.9417
2018-02-07 21:37:00	1.2688	20.4	7.27	22.5	0.624	1.9731
2018-02-07 21:38:00	1.2694	20.5	7.21	22.5	0.624	1.9731
2018-02-07 21:39:00	1.2701	20.6	7.23	22.6	0.6341	1.9417
2018-02-07 21:40:00	1.2708	20.6	7.25	22.5	0.624	1.9731
2018-02-07 21:41:00	1.2715	20.7	7.26	22.6	0.6341	1.9417
2018-02-07 21:42:00	1.2722	20.7	7.28	22.5	0.624	1.9731
2018-02-07 21:43:00	1.2729	20.8	7.24	22.6	0.6341	1.9417
2018-02-07 21:44:00	1.2736	20.9	7.22	22.5	0.624	1.9731
2018-02-07 21:45:00	1.2743	20.8	7.24	22.5	0.624	1.9731
2018-02-07 21:46:00	1.275	20.7	7.26	22.5	0.624	1.9731
2018-02-07 21:47:00	1.2757	20.6	7.27	22.5	0.624	1.9731
2018-02-07 21:48:00	1.2764	20.6	7.27	22.6	0.6341	1.9417
2018-02-07 21:49:00	1.2771	20.5	7.21	22.6	0.6341	1.9417
2018-02-07 21:50:00	1.2778	20.4	7.23	22.5	0.624	1.9731
2018-02-07 21:51:00	1.2785	20.4	7.25	22.6	0.6341	1.9417
2018-02-07 21:52:00	1.2792	20.3	7.27	22.5	0.624	1.9731
2018-02-07 21:53:00	1.2799	20.3	7.29	22.5	0.624	1.9731
2018-02-07 21:54:00	1.2806	20.2	7.23	22.6	0.6341	1.9417
2018-02-07 21:55:00	1.2812	20.2	7.22	22.5	0.624	1.9731
2018-02-07 21:56:00	1.2819	20.1	7.24	22.6	0.6341	1.9417
2018-02-07 21:57:00	1.2826	20.1	7.26	22.6	0.6341	1.9417
2018-02-07 21:58:00	1.2833	20.1	7.28	22.6	0.6341	1.9417
2018-02-07 21:59:00	1.284	20.0	7.27	22.6	0.6341	1.9417
2018-02-07 22:00:00	1.2847	20.0	7.21	22.5	0.624	1.9731
2018-02-07 22:01:00	1.2854	20.0	7.23	22.5	0.624	1.9731
2018-02-07 22:02:00	1.2861	20.0	7.25	22.6	0.6341	1.9417
2018-02-07 22:03:00	1.2868	19.9	7.27	22.6	0.6341	1.9417
2018-02-07 22:04:00	1.2875	19.9	7.29	22.5	0.624	1.9731
2018-02-07 22:05:00	1.2882	19.9	7.23	22.6	0.6341	1.9417
2018-02-07 22:06:00	1.2889	19.9	7.22	22.6	0.6341	1.9417
2018-02-07 22:07:00	1.2896	19.9	7.24	22.6	0.6341	1.9417
2018-02-07 22:08:00	1.2903	19.9	7.26	22.6	0.6341	1.9417
2018-02-07 22:09:00	1.291	19.9	7.28	22.6	0.6341	1.9417
2018-02-07 22:10:00	1.2917	19.9	7.28	22.6	0.6341	1.9417
2018-02-07 22:11:00	1.2924	20.0	7.21	22.6	0.6341	1.9417
2018-02-07 22:12:00	1.2931	20.0	7.23	22.6	0.6341	1.9417
2018-02-07 22:13:00	1.2938	20.1	7.25	22.6	0.6341	1.9417
2018-02-07 22:14:00	1.2944	20.2	7.26	22.6	0.6341	1.9417
2018-02-07 22:15:00	1.2951	20.2	7.28	22.6	0.6341	1.9417
2018-02-07 22:16:00	1.2958	20.3	7.25	22.6	0.6341	1.9417
2018-02-07 22:17:00	1.2965	20.3	7.21	22.6	0.6341	1.9417
2018-02-07 22:18:00	1.2972	20.4	7.23	22.6	0.6341	1.9417
2018-02-07 22:19:00	1.2979	20.5	7.25	22.6	0.6341	1.9417
2018-02-07 22:20:00	1.2986	20.5	7.27	22.6	0.6341	1.9417
2018-02-07 22:21:00	1.2993	20.6	7.29	22.6	0.6341	1.9417
2018-02-07 22:22:00	1.3	20.7	7.21	22.7	0.6442	1.9112
2018-02-07 22:23:00	1.3007	20.7	7.22	22.6	0.6341	1.9417
2018-02-07 22:24:00	1.3014	20.8	7.24	22.6	0.6341	1.9417
2018-02-07 22:25:00	1.3021	20.9	7.26	22.5	0.624	1.9731
2018-02-07 22:26:00	1.3028	20.9	7.28	22.6	0.6341	1.9417
2018-02-07 22:27:00	1.3035	20.8	7.26	22.6	0.6341	1.9417
2018-02-07 22:28:00	1.3042	20.7	7.21	22.6	0.6341	1.9417
2018-02-07 22:29:00	1.3049	20.6	7.23	22.6	0.6341	1.9417
2018-02-07 22:30:00	1.3056	20.5	7.25	22.6	0.6341	1.9417
2018-02-07 22:31:00	1.3062	20.5	7.27	22.6	0.6341	1.9417
2018-02-07 22:32:00	1.3069	20.4	7.29	22.7	0.6442	1.9112
2018-02-07 22:33:00	1.3076	20.3	7.21	22.7	0.6442	1.9112
2018-02-07 22:34:00	1.3083	20.3	7.22	22.6	0.6341	1.9417
2018-02-07 22:35:00	1.309	20.2	7.24	22.7	0.6442	1.9112
2018-02-07 22:36:00	1.3097	20.2	7.26	22.6	0.6341	1.9417
2018-02-07 22:37:00	1.3104	20.2	7.28	22.7	0.6442	1.9112
2018-02-07 22:38:00	1.3111	20.1	7.24	22.7	0.6442	1.9112
2018-02-07 22:39:00	1.3118	20.1	7.22	22.6	0.6341	1.9417
2018-02-07 22:40:00	1.3125	20.1	7.24	22.7	0.6442	1.9112
2018-02-07 22:41:00	1.3132	20.0	7.26	22.6	0.6341	1.9417
2018-02-07 22:42:00	1.3139	20.0	7.27	22.6	0.6341	1.9417
2018-02-07 22:43:00	1.3146	20.0	7.28	22.7	0.6442	1.9112
2018-02-07 22:44:00	1.3153	19.9	7.21	22.7	0.6442	1.9112
2018-02-07 22:45:00	1.316	19.9	7.23	22.7	0.6442	1.9112
2018-02-07 22:46:00	1.3167	19.9	7.25	22.7	0.6442	1.9112
2018-02-07 22:47:00	1.3174	19.9	7.27	22.8	0.6543	1.8817
2018-02-07 22:48:00	1.3181	19.9	7.28	22.7	0.6442	1.9112
2018-02-07 22:49:00	1.3188	19.9	7.24	22.7	0.6442	1.9112
2018-02-07 22:50:00	1.3194	19.9	7.22	22.6	0.6341	1.9417
2018-02-07 22:51:00	1.3201	19.9	7.24	22.6	0.6341	1.9417
2018-02-07 22:52:00	1.3208	19.9	7.26	22.7	0.6442	1.9112
2018-02-07 22:53:00	1.3215	20.0	7.27	22.7	0.6442	1.9112
2018-02-07 22:54:00	1.3222	20.0	7.28	22.6	0.6341	1.9417
2018-02-07 22:55:00	1.3229	20.1	7.21	22.7	0.6442	1.9112
2018-02-07 22:56:00	1.3236	20.1	7.23	22.7	0.6442	1.9112
2018-02-07 22:57:00	1.3243	20.2	7.25	22.7	0.6442	1.9112
2018-02-07 22:58:00	1.325	20.2	7.26	22.7	0.6442	1.9112
2018-02-07 22:59:00	1.3257	20.3	7.28	22.7	0.6442	1.9112
2018-02-07 23:00:00	1.3264	20.4	7.24	22.7	0.6442	1.9112
2018-02-07 23:01:00	1.3271	20.4	7.22	22.6	0.6341	1.9417
2018-02-07 23:02:00	1.3278	20.5	7.24	22.7	0.6442	1.9112
2018-02-07 23:03:00	1.3285	20.6	7.26	22.7	0.6442	1.9112
2018-02-07 23:04:00	1.3292	20.6	7.27	22.7	0.6442	1.9112
2018-02-07 23:05:00	1.3299	20.7	7.28	22.7	0.6442	1.9112
2018-02-07 23:06:00	1.3306	20.8	7.21	22.7	0.6442	1.9112
2018-02-07 23:07:00	1.3312	20.8	7.23	22.7	0.6442	1.9112
2018-02-07 23:08:00	1.3319	20.8	7.25	22.7	0.6442	1.9112
2018-02-07 23:09:00	1.3326	20.8	7.27	22.7	0.6442	1.9112
2018-02-07 23:10:00	1.3333	20.7	7.28	22.6	0.6341	1.9417
2018-02-07 23:11:00	1.334	20.6	7.23	22.7	0.6442	1.9112
2018-02-07 23:12:00	1.3347	20.5	7.22	22.7	0.6442	1.9112
2018-02-07 23:13:00	1.3354	20.5	7.24	22.7	0.6442	1.9112
2018-02-07 23:14:00	1.3361	20.4	7.26	22.7	0.6442	1.9112
2018-02-07 23:15:00	1.3368	20.3	7.28	22.7	0.6442	1.9112
2018-02-07 23:16:00	1.3375	20.3	7.26	22.7	0.6442	1.9112
2018-02-07 23:17:00	1.3382	20.2	7.21	22.8	0.6543	1.8817
2018-02-07 23:18:00	1.3389	20.2	7.23	22.8	0.6543	1.8817
2018-02-07 23:19:00	1.3396	20.2	7.25	22.8	0.6543	1.8817
2018-02-07 23:20:00	1.3403	20.1	7.27	22.7	0.6442	1.9112
2018-02-07 23:21:00	1.341	20.1	7.28	22.7	0.6442	1.9112
2018-02-07 23:22:00	1.3417	20.0	7.21	22.8	0.6543	1.8817
2018-02-07 23:23:00	1.3424	20.0	7.23	22.8	0.6543	1.8817
2018-02-07 23:24:00	1.3431	20.0	7.25	22.7	0.6442	1.9112
2018-02-07 23:25:00	1.3438	20.0	7.27	22.7	0.6442	1.9112
2018-02-07 23:26:00	1.3444	19.9	7.28	22.7	0.6442	1.9112
2018-02-07 23:27:00	1.3451	19.9	7.23	22.8	0.6543	1.8817
2018-02-07 23:28:00	1.3458	19.9	7.22	22.7	0.6442	1.9112
2018-02-07 23:29:00	1.3465	19.9	7.24	22.8	0.6543	1.8817
2018-02-07 23:30:00	1.3472	19.9	7.26	22.8	0.6543	1.8817
2018-02-07 23:31:00	1.3479	19.9	7.28	22.8	0.6543	1.8817
2018-02-07 23:32:00	1.3486	19.9	7.27	22.7	0.6442	1.9112
2018-02-07 23:33:00	1.3493	19.9	7.21	22.7	0.6442	1.9112
2018-02-07 23:34:00	1.35	20.0	7.23	22.7	0.6442	1.9112
2018-02-07 23:35:00	1.3507	20.0	7.25	22.8	0.6543	1.8817
2018-02-07 23:36:00	1.3514	20.1	7.27	22.7	0.6442	1.9112
2018-02-07 23:37:00	1.3521	20.1	7.29	22.8	0.6543	1.8817
2018-02-07 23:38:00	1.3528	20.2	7.22	22.8	0.6543	1.8817
2018-02-07 23:39:00	1.3535	20.2	7.22	22.8	0.6543	1.8817
2018-02-07 23:40:00	1.3542	20.3	7.24	22.7	0.6442	1.9112
2018-02-07 23:41:00	1.3549	20.4	7.26	22.8	0.6543	1.8817
2018-02-07 23:42:00	1.3556	20.4	7.28	22.8	0.6543	1.8817
2018-02-07 23:43:00	1.3562	20.5	7.26	22.8	0.6543	1.8817
2018-02-07 23:44:00	1.3569	20.6	7.21	22.7	0.6442	1.9112
2018-02-07 23:45:00	1.3576	20.6	7.23	22.7	0.6442	1.9112
2018-02-07 23:46:00	1.3583	20.7	7.25	22.8	0.6543	1.8817
2018-02-07 23:47:00	1.359	20.8	7.27	22.8	0.6543	1.8817
2018-02-07 23:48:00	1.3597	20.8	7.29	22.7	0.6442	1.9112
2018-02-07 23:49:00	1.3604	20.8	7.21	22.8	0.6543	1.8817
2018-02-07 23:50:00	1.3611	20.8	7.22	22.8	0.6543	1.8817
2018-02-07 23:51:00	1.3618	20.7	7.25	22.7	0.6442	1.9112
2018-02-07 23:52:00	1.3625	20.6	7.27	22.7	0.6442	1.9112
2018-02-07 23:53:00	1.3632	20.5	7.28	22.8	0.6543	1.8817
2018-02-07 23:54:00	1.3639	20.5	7.23	22.7	0.6442	1.9112
2018-02-07 23:55:00	1.3646	20.4	7.22	22.8	0.6543	1.8817
2018-02-07 23:56:00	1.3653	20.4	7.24	22.7	0.6442	1.9112
2018-02-07 23:57:00	1.366	20.3	7.26	22.7	0.6442	1.9112
2018-02-07 23:58:00	1.3667	20.3	7.28	22.8	0.6543	1.8817
2018-02-07 23:59:00	1.3674	20.2	7.26	22.8	0.6543	1.8817
2018-02-08 00:00:00	1.3681	20.2	7.21	22.8	0.6543	1.8817
2018-02-08 00:01:00	1.3688	20.1	7.24	22.8	0.6543	1.8817
2018-02-08 00:02:00	1.3694	20.1	7.26	22.8	0.6543	1.8817
2018-02-08 00:03:00	1.3701	20.1	7.27	22.8	0.6543	1.8817
2018-02-08 00:04:00	1.3708	20.0	7.28	22.9	0.6644	1.853
2018-02-08 00:05:00	1.3715	20.0	7.21	22.8	0.6543	1.8817
2018-02-08 00:06:00	1.3722	20.0	7.23	22.8	0.6543	1.8817
2018-02-08 00:07:00	1.3729	20.0	7.25	22.8	0.6543	1.8817
2018-02-08 00:08:00	1.3736	19.9	7.27	22.8	0.6543	1.8817
2018-02-08 00:09:00	1.3743	19.9	7.29	22.8	0.6543	1.8817
2018-02-08 00:10:00	1.375	19.9	7.22	22.8	0.6543	1.8817
2018-02-08 00:11:00	1.3757	19.9	7.22	22.8	0.6543	1.8817
2018-02-08 00:12:00	1.3764	19.9	7.24	22.8	0.6543	1.8817
2018-02-08 00:13:00	1.3771	19.9	7.26	22.8	0.6543	1.8817
2018-02-08 00:14:00	1.3778	19.9	7.28	22.8	0.6543	1.8817
2018-02-08 00:15:00	1.3785	20.0	7.25	22.8	0.6543	1.8817
2018-02-08 00:16:00	1.3792	20.0	7.22	22.9	0.6644	1.853
2018-02-08 00:17:00	1.3799	20.1	7.24	22.8	0.6543	1.8817
2018-02-08 00:18:00	1.3806	20.1	7.26	22.8	0.6543	1.8817
2018-02-08 00:19:00	1.3812	20.2	7.27	22.9	0.6644	1.853
2018-02-08 00:20:00	1.3819	20.2	7.27	22.9	0.6644	1.853
2018-02-08 00:21:00	1.3826	20.3	7.21	22.8	0.6543	1.8817
2018-02-08 00:22:00	1.3833	20.4	7.23	22.8	0.6543	1.8817
2018-02-08 00:23:00	1.384	20.4	7.25	22.9	0.6644	1.853
2018-02-08 00:24:00	1.3847	20.5	7.27	22.8	0.6543	1.8817
2018-02-08 00:25:00	1.3854	20.6	7.29	22.9	0.6644	1.853
2018-02-08 00:26:00	1.3861	20.6	7.23	22.8	0.6543	1.8817
2018-02-08 00:27:00	1.3868	20.7	7.22	22.8	0.6543	1.8817
2018-02-08 00:28:00	1.3875	20.7	7.24	22.8	0.6543	1.8817
[truncated: 8,082 more rows]
