# Supplementary material for: Experimental and Model-Based Analysis to Optimize Microalgal Biomass Productivity in a Pilot-Scale Tubular Photobioreactor
Source: Front Bioeng Biotechnol. 2020 May 13;8:453. doi: 10.3389/fbioe.2020.00453 (PMC7247861; doi:10.3389/fbioe.2020.00453)
Supplement: Supplementary file 1 [file Data_Sheet_1.ZIP › suppl_data/raw_data/suppl_data_raw_exp_no_7.txt]

datetime	time	temp	pH	OD_NIR	cX	qph
2018-02-14 15:30:00	0.0	20.7	7.25	25.6	0.5266	2.338
2018-02-14 15:31:00	0.0007	20.6	7.27	25.6	0.5266	2.338
2018-02-14 15:32:00	0.0014	20.6	7.29	25.6	0.5266	2.338
2018-02-14 15:33:00	0.0021	20.5	7.2	25.6	0.5266	2.338
2018-02-14 15:34:00	0.0028	20.4	7.19	25.6	0.5266	2.338
2018-02-14 15:35:00	0.0035	20.4	7.21	25.6	0.5266	2.338
2018-02-14 15:36:00	0.0042	20.3	7.23	25.7	0.5402	2.2789
2018-02-14 15:37:00	0.0049	20.3	7.25	25.8	0.5539	2.2228
2018-02-14 15:38:00	0.0056	20.2	7.26	25.7	0.5402	2.2789
2018-02-14 15:39:00	0.0062	20.2	7.28	25.7	0.5402	2.2789
2018-02-14 15:40:00	0.0069	20.2	7.25	25.7	0.5402	2.2789
2018-02-14 15:41:00	0.0076	20.2	7.19	25.6	0.5266	2.338
2018-02-14 15:42:00	0.0083	20.2	7.21	25.7	0.5402	2.2789
2018-02-14 15:43:00	0.009	20.2	7.23	25.7	0.5402	2.2789
2018-02-14 15:44:00	0.0097	20.2	7.24	25.7	0.5402	2.2789
2018-02-14 15:45:00	0.0104	20.2	7.26	25.7	0.5402	2.2789
2018-02-14 15:46:00	0.0111	20.2	7.28	25.7	0.5402	2.2789
2018-02-14 15:47:00	0.0118	20.1	7.27	25.7	0.5402	2.2789
2018-02-14 15:48:00	0.0125	20.1	7.19	25.7	0.5402	2.2789
2018-02-14 15:49:00	0.0132	20.2	7.2	25.7	0.5402	2.2789
2018-02-14 15:50:00	0.0139	20.1	7.22	25.7	0.5402	2.2789
2018-02-14 15:51:00	0.0146	20.1	7.24	25.7	0.5402	2.2789
2018-02-14 15:52:00	0.0153	20.2	7.25	25.8	0.5539	2.2228
2018-02-14 15:53:00	0.016	20.2	7.27	25.7	0.5402	2.2789
2018-02-14 15:54:00	0.0167	20.2	7.29	25.7	0.5402	2.2789
2018-02-14 15:55:00	0.0174	20.2	7.2	25.7	0.5402	2.2789
2018-02-14 15:56:00	0.0181	20.2	7.2	25.7	0.5402	2.2789
2018-02-14 15:57:00	0.0188	20.2	7.21	25.8	0.5539	2.2228
2018-02-14 15:58:00	0.0194	20.2	7.23	25.7	0.5402	2.2789
2018-02-14 15:59:00	0.0201	20.2	7.25	25.7	0.5402	2.2789
2018-02-14 16:00:00	0.0208	20.2	7.27	25.7	0.5402	2.2789
2018-02-14 16:01:00	0.0215	20.2	7.28	25.8	0.5539	2.2228
2018-02-14 16:02:00	0.0222	20.3	7.24	25.7	0.5402	2.2789
2018-02-14 16:03:00	0.0229	20.3	7.19	25.7	0.5402	2.2789
2018-02-14 16:04:00	0.0236	20.3	7.21	25.6	0.5266	2.338
2018-02-14 16:05:00	0.0243	20.3	7.23	25.8	0.5539	2.2228
2018-02-14 16:06:00	0.025	20.3	7.24	25.7	0.5402	2.2789
2018-02-14 16:07:00	0.0257	20.3	7.26	25.7	0.5402	2.2789
2018-02-14 16:08:00	0.0264	20.3	7.28	25.7	0.5402	2.2789
2018-02-14 16:09:00	0.0271	20.3	7.28	25.7	0.5402	2.2789
2018-02-14 16:10:00	0.0278	20.3	7.19	25.7	0.5402	2.2789
2018-02-14 16:11:00	0.0285	20.4	7.2	25.8	0.5539	2.2228
2018-02-14 16:12:00	0.0292	20.4	7.22	25.8	0.5539	2.2228
2018-02-14 16:13:00	0.0299	20.4	7.24	25.8	0.5539	2.2228
2018-02-14 16:14:00	0.0306	20.4	7.25	25.8	0.5539	2.2228
2018-02-14 16:15:00	0.0312	20.4	7.27	25.8	0.5539	2.2228
2018-02-14 16:16:00	0.0319	20.4	7.29	25.8	0.5539	2.2228
2018-02-14 16:17:00	0.0326	20.4	7.21	25.9	0.5675	2.1694
2018-02-14 16:18:00	0.0333	20.5	7.2	25.8	0.5539	2.2228
2018-02-14 16:19:00	0.034	20.5	7.22	25.9	0.5675	2.1694
2018-02-14 16:20:00	0.0347	20.5	7.23	25.8	0.5539	2.2228
2018-02-14 16:21:00	0.0354	20.5	7.25	25.8	0.5539	2.2228
2018-02-14 16:22:00	0.0361	20.5	7.27	25.8	0.5539	2.2228
2018-02-14 16:23:00	0.0368	20.5	7.28	25.8	0.5539	2.2228
2018-02-14 16:24:00	0.0375	20.5	7.24	25.8	0.5539	2.2228
2018-02-14 16:25:00	0.0382	20.6	7.19	25.8	0.5539	2.2228
2018-02-14 16:26:00	0.0389	20.6	7.21	25.8	0.5539	2.2228
2018-02-14 16:27:00	0.0396	20.6	7.23	25.8	0.5539	2.2228
2018-02-14 16:28:00	0.0403	20.6	7.25	25.8	0.5539	2.2228
2018-02-14 16:29:00	0.041	20.6	7.26	25.8	0.5539	2.2228
2018-02-14 16:30:00	0.0417	20.6	7.28	25.8	0.5539	2.2228
2018-02-14 16:31:00	0.0424	20.6	7.27	25.9	0.5675	2.1694
2018-02-14 16:32:00	0.0431	20.6	7.19	25.8	0.5539	2.2228
2018-02-14 16:33:00	0.0438	20.7	7.21	25.8	0.5539	2.2228
2018-02-14 16:34:00	0.0444	20.7	7.22	25.9	0.5675	2.1694
2018-02-14 16:35:00	0.0451	20.7	7.24	25.9	0.5675	2.1694
2018-02-14 16:36:00	0.0458	20.7	7.26	25.8	0.5539	2.2228
2018-02-14 16:37:00	0.0465	20.7	7.28	25.8	0.5539	2.2228
2018-02-14 16:38:00	0.0472	20.7	7.29	25.8	0.5539	2.2228
2018-02-14 16:39:00	0.0479	20.7	7.19	25.9	0.5675	2.1694
2018-02-14 16:40:00	0.0486	20.7	7.2	25.8	0.5539	2.2228
2018-02-14 16:41:00	0.0493	20.8	7.22	25.8	0.5539	2.2228
2018-02-14 16:42:00	0.05	20.8	7.24	25.9	0.5675	2.1694
2018-02-14 16:43:00	0.0507	20.8	7.26	25.8	0.5539	2.2228
2018-02-14 16:44:00	0.0514	20.8	7.27	25.8	0.5539	2.2228
2018-02-14 16:45:00	0.0521	20.8	7.29	25.8	0.5539	2.2228
2018-02-14 16:46:00	0.0528	20.8	7.2	25.8	0.5539	2.2228
2018-02-14 16:47:00	0.0535	20.8	7.2	25.9	0.5675	2.1694
2018-02-14 16:48:00	0.0542	20.8	7.22	25.9	0.5675	2.1694
2018-02-14 16:49:00	0.0549	20.8	7.23	25.8	0.5539	2.2228
2018-02-14 16:50:00	0.0556	20.9	7.25	25.8	0.5539	2.2228
2018-02-14 16:51:00	0.0562	20.9	7.27	25.9	0.5675	2.1694
2018-02-14 16:52:00	0.0569	20.9	7.29	25.8	0.5539	2.2228
2018-02-14 16:53:00	0.0576	20.9	7.22	25.9	0.5675	2.1694
2018-02-14 16:54:00	0.0583	20.9	7.2	25.9	0.5675	2.1694
2018-02-14 16:55:00	0.059	20.9	7.22	25.8	0.5539	2.2228
2018-02-14 16:56:00	0.0597	20.9	7.23	25.8	0.5539	2.2228
2018-02-14 16:57:00	0.0604	20.9	7.25	25.8	0.5539	2.2228
2018-02-14 16:58:00	0.0611	21.0	7.27	25.8	0.5539	2.2228
2018-02-14 16:59:00	0.0618	21.0	7.28	25.8	0.5539	2.2228
2018-02-14 17:00:00	0.0625	21.0	7.24	25.8	0.5539	2.2228
2018-02-14 17:01:00	0.0632	21.0	7.19	25.7	0.5402	2.2789
2018-02-14 17:02:00	0.0639	21.0	7.21	25.9	0.5675	2.1694
2018-02-14 17:03:00	0.0646	21.0	7.23	25.9	0.5675	2.1694
2018-02-14 17:04:00	0.0653	21.0	7.25	25.8	0.5539	2.2228
2018-02-14 17:05:00	0.066	21.0	7.26	25.8	0.5539	2.2228
2018-02-14 17:06:00	0.0667	21.0	7.28	25.8	0.5539	2.2228
2018-02-14 17:07:00	0.0674	21.0	7.26	25.8	0.5539	2.2228
2018-02-14 17:08:00	0.0681	21.0	7.19	25.9	0.5675	2.1694
2018-02-14 17:09:00	0.0688	21.1	7.21	25.8	0.5539	2.2228
2018-02-14 17:10:00	0.0694	21.1	7.23	25.8	0.5539	2.2228
2018-02-14 17:11:00	0.0701	21.1	7.24	25.8	0.5539	2.2228
2018-02-14 17:12:00	0.0708	21.1	7.26	25.8	0.5539	2.2228
2018-02-14 17:13:00	0.0715	21.1	7.28	25.9	0.5675	2.1694
2018-02-14 17:14:00	0.0722	21.1	7.27	25.8	0.5539	2.2228
2018-02-14 17:15:00	0.0729	21.1	7.19	25.8	0.5539	2.2228
2018-02-14 17:16:00	0.0736	21.1	7.21	25.9	0.5675	2.1694
2018-02-14 17:17:00	0.0743	21.1	7.22	25.9	0.5675	2.1694
2018-02-14 17:18:00	0.075	21.1	7.24	25.8	0.5539	2.2228
2018-02-14 17:19:00	0.0757	21.1	7.26	25.9	0.5675	2.1694
2018-02-14 17:20:00	0.0764	21.1	7.28	25.8	0.5539	2.2228
2018-02-14 17:21:00	0.0771	21.1	7.29	25.8	0.5539	2.2228
2018-02-14 17:22:00	0.0778	21.1	7.18	25.8	0.5539	2.2228
2018-02-14 17:23:00	0.0785	21.1	7.2	25.9	0.5675	2.1694
2018-02-14 17:24:00	0.0792	21.1	7.22	25.8	0.5539	2.2228
2018-02-14 17:25:00	0.0799	21.1	7.24	25.8	0.5539	2.2228
2018-02-14 17:26:00	0.0806	21.2	7.26	25.8	0.5539	2.2228
2018-02-14 17:27:00	0.0812	21.2	7.27	25.9	0.5675	2.1694
2018-02-14 17:28:00	0.0819	21.2	7.29	25.9	0.5675	2.1694
2018-02-14 17:29:00	0.0826	21.2	7.21	25.7	0.5402	2.2789
2018-02-14 17:30:00	0.0833	21.2	7.2	25.9	0.5675	2.1694
2018-02-14 17:31:00	0.084	21.2	7.22	25.8	0.5539	2.2228
2018-02-14 17:32:00	0.0847	21.2	7.24	25.8	0.5539	2.2228
2018-02-14 17:33:00	0.0854	21.2	7.25	25.8	0.5539	2.2228
2018-02-14 17:34:00	0.0861	21.2	7.27	26.0	0.5812	2.1185
2018-02-14 17:35:00	0.0868	21.2	7.29	25.8	0.5539	2.2228
2018-02-14 17:36:00	0.0875	21.2	7.22	25.9	0.5675	2.1694
2018-02-14 17:37:00	0.0882	21.2	7.2	25.8	0.5539	2.2228
2018-02-14 17:38:00	0.0889	21.2	7.22	25.8	0.5539	2.2228
2018-02-14 17:39:00	0.0896	21.2	7.23	25.9	0.5675	2.1694
2018-02-14 17:40:00	0.0903	21.2	7.25	25.8	0.5539	2.2228
2018-02-14 17:41:00	0.091	21.2	7.27	25.8	0.5539	2.2228
2018-02-14 17:42:00	0.0917	21.2	7.29	25.9	0.5675	2.1694
2018-02-14 17:43:00	0.0924	21.2	7.23	25.9	0.5675	2.1694
2018-02-14 17:44:00	0.0931	21.2	7.2	25.8	0.5539	2.2228
2018-02-14 17:45:00	0.0938	21.2	7.22	25.8	0.5539	2.2228
2018-02-14 17:46:00	0.0944	21.2	7.23	25.9	0.5675	2.1694
2018-02-14 17:47:00	0.0951	21.2	7.25	25.8	0.5539	2.2228
2018-02-14 17:48:00	0.0958	21.2	7.27	25.9	0.5675	2.1694
2018-02-14 17:49:00	0.0965	21.2	7.28	25.8	0.5539	2.2228
2018-02-14 17:50:00	0.0972	21.2	7.24	25.8	0.5539	2.2228
2018-02-14 17:51:00	0.0979	21.2	7.19	25.8	0.5539	2.2228
2018-02-14 17:52:00	0.0986	21.2	7.21	25.8	0.5539	2.2228
2018-02-14 17:53:00	0.0993	21.2	7.23	25.8	0.5539	2.2228
2018-02-14 17:54:00	0.1	21.2	7.25	25.9	0.5675	2.1694
2018-02-14 17:55:00	0.1007	21.2	7.27	25.8	0.5539	2.2228
2018-02-14 17:56:00	0.1014	21.2	7.28	25.9	0.5675	2.1694
2018-02-14 17:57:00	0.1021	21.2	7.25	26.0	0.5812	2.1185
2018-02-14 17:58:00	0.1028	21.2	7.19	25.9	0.5675	2.1694
2018-02-14 17:59:00	0.1035	21.2	7.21	25.9	0.5675	2.1694
2018-02-14 18:00:00	0.1042	21.2	7.23	25.9	0.5675	2.1694
2018-02-14 18:01:00	0.1049	21.2	7.25	25.9	0.5675	2.1694
2018-02-14 18:02:00	0.1056	21.2	7.26	25.9	0.5675	2.1694
2018-02-14 18:03:00	0.1062	21.2	7.28	25.8	0.5539	2.2228
2018-02-14 18:04:00	0.1069	21.2	7.25	25.9	0.5675	2.1694
2018-02-14 18:05:00	0.1076	21.2	7.19	25.9	0.5675	2.1694
2018-02-14 18:06:00	0.1083	21.2	7.21	25.9	0.5675	2.1694
2018-02-14 18:07:00	0.109	21.2	7.23	25.9	0.5675	2.1694
2018-02-14 18:08:00	0.1097	21.2	7.25	25.9	0.5675	2.1694
2018-02-14 18:09:00	0.1104	21.2	7.26	25.9	0.5675	2.1694
2018-02-14 18:10:00	0.1111	21.2	7.28	25.9	0.5675	2.1694
2018-02-14 18:11:00	0.1118	21.2	7.26	25.9	0.5675	2.1694
2018-02-14 18:12:00	0.1125	21.2	7.19	25.8	0.5539	2.2228
2018-02-14 18:13:00	0.1132	21.2	7.21	25.9	0.5675	2.1694
2018-02-14 18:14:00	0.1139	21.2	7.23	26.0	0.5812	2.1185
2018-02-14 18:15:00	0.1146	21.2	7.25	25.9	0.5675	2.1694
2018-02-14 18:16:00	0.1153	21.2	7.26	25.9	0.5675	2.1694
2018-02-14 18:17:00	0.116	21.2	7.28	25.8	0.5539	2.2228
2018-02-14 18:18:00	0.1167	21.2	7.26	25.9	0.5675	2.1694
2018-02-14 18:19:00	0.1174	21.2	7.19	25.9	0.5675	2.1694
2018-02-14 18:20:00	0.1181	21.2	7.21	26.0	0.5812	2.1185
2018-02-14 18:21:00	0.1188	21.2	7.23	25.9	0.5675	2.1694
2018-02-14 18:22:00	0.1194	21.2	7.25	25.9	0.5675	2.1694
2018-02-14 18:23:00	0.1201	21.2	7.26	25.9	0.5675	2.1694
2018-02-14 18:24:00	0.1208	21.2	7.28	25.9	0.5675	2.1694
2018-02-14 18:25:00	0.1215	21.2	7.26	25.9	0.5675	2.1694
2018-02-14 18:26:00	0.1222	21.2	7.19	25.9	0.5675	2.1694
2018-02-14 18:27:00	0.1229	21.2	7.21	26.0	0.5812	2.1185
2018-02-14 18:28:00	0.1236	21.2	7.23	25.9	0.5675	2.1694
2018-02-14 18:29:00	0.1243	21.2	7.25	25.9	0.5675	2.1694
2018-02-14 18:30:00	0.125	21.2	7.26	25.9	0.5675	2.1694
2018-02-14 18:31:00	0.1257	21.2	7.28	25.9	0.5675	2.1694
2018-02-14 18:32:00	0.1264	21.2	7.26	25.9	0.5675	2.1694
2018-02-14 18:33:00	0.1271	21.2	7.19	25.8	0.5539	2.2228
2018-02-14 18:34:00	0.1278	21.2	7.21	25.9	0.5675	2.1694
2018-02-14 18:35:00	0.1285	21.2	7.23	25.9	0.5675	2.1694
2018-02-14 18:36:00	0.1292	21.2	7.25	25.9	0.5675	2.1694
2018-02-14 18:37:00	0.1299	21.3	7.26	25.9	0.5675	2.1694
2018-02-14 18:38:00	0.1306	21.2	7.28	26.0	0.5812	2.1185
2018-02-14 18:39:00	0.1312	21.3	7.26	25.9	0.5675	2.1694
2018-02-14 18:40:00	0.1319	21.3	7.19	25.9	0.5675	2.1694
2018-02-14 18:41:00	0.1326	21.3	7.21	25.9	0.5675	2.1694
2018-02-14 18:42:00	0.1333	21.2	7.23	25.9	0.5675	2.1694
2018-02-14 18:43:00	0.134	21.3	7.25	26.0	0.5812	2.1185
2018-02-14 18:44:00	0.1347	21.3	7.26	26.0	0.5812	2.1185
2018-02-14 18:45:00	0.1354	21.3	7.28	25.9	0.5675	2.1694
2018-02-14 18:46:00	0.1361	21.3	7.26	25.9	0.5675	2.1694
2018-02-14 18:47:00	0.1368	21.3	7.19	26.0	0.5812	2.1185
2018-02-14 18:48:00	0.1375	21.3	7.21	25.9	0.5675	2.1694
2018-02-14 18:49:00	0.1382	21.3	7.23	25.9	0.5675	2.1694
2018-02-14 18:50:00	0.1389	21.3	7.25	26.0	0.5812	2.1185
2018-02-14 18:51:00	0.1396	21.3	7.26	25.9	0.5675	2.1694
2018-02-14 18:52:00	0.1403	21.3	7.28	25.9	0.5675	2.1694
2018-02-14 18:53:00	0.141	21.3	7.25	25.9	0.5675	2.1694
2018-02-14 18:54:00	0.1417	21.3	7.19	26.0	0.5812	2.1185
2018-02-14 18:55:00	0.1424	21.3	7.21	25.9	0.5675	2.1694
2018-02-14 18:56:00	0.1431	21.3	7.23	26.0	0.5812	2.1185
2018-02-14 18:57:00	0.1438	21.3	7.25	25.9	0.5675	2.1694
2018-02-14 18:58:00	0.1444	21.3	7.27	25.9	0.5675	2.1694
2018-02-14 18:59:00	0.1451	21.3	7.28	25.9	0.5675	2.1694
2018-02-14 19:00:00	0.1458	21.3	7.25	26.0	0.5812	2.1185
2018-02-14 19:01:00	0.1465	21.3	7.19	25.9	0.5675	2.1694
2018-02-14 19:02:00	0.1472	21.3	7.21	25.9	0.5675	2.1694
2018-02-14 19:03:00	0.1479	21.3	7.23	26.0	0.5812	2.1185
2018-02-14 19:04:00	0.1486	21.3	7.25	25.9	0.5675	2.1694
2018-02-14 19:05:00	0.1493	21.3	7.27	26.0	0.5812	2.1185
2018-02-14 19:06:00	0.15	21.3	7.28	26.0	0.5812	2.1185
2018-02-14 19:07:00	0.1507	21.3	7.24	26.0	0.5812	2.1185
2018-02-14 19:08:00	0.1514	21.3	7.2	26.0	0.5812	2.1185
2018-02-14 19:09:00	0.1521	21.3	7.22	26.0	0.5812	2.1185
2018-02-14 19:10:00	0.1528	21.3	7.23	25.9	0.5675	2.1694
2018-02-14 19:11:00	0.1535	21.3	7.25	26.0	0.5812	2.1185
2018-02-14 19:12:00	0.1542	21.3	7.27	25.9	0.5675	2.1694
2018-02-14 19:13:00	0.1549	21.3	7.29	25.9	0.5675	2.1694
2018-02-14 19:14:00	0.1556	21.3	7.23	26.0	0.5812	2.1185
2018-02-14 19:15:00	0.1562	21.3	7.2	25.9	0.5675	2.1694
2018-02-14 19:16:00	0.1569	21.3	7.22	25.9	0.5675	2.1694
2018-02-14 19:17:00	0.1576	21.3	7.24	26.0	0.5812	2.1185
2018-02-14 19:18:00	0.1583	21.3	7.25	26.0	0.5812	2.1185
2018-02-14 19:19:00	0.159	21.3	7.27	25.9	0.5675	2.1694
2018-02-14 19:20:00	0.1597	21.3	7.29	26.0	0.5812	2.1185
2018-02-14 19:21:00	0.1604	21.3	7.21	26.0	0.5812	2.1185
2018-02-14 19:22:00	0.1611	21.3	7.2	26.0	0.5812	2.1185
2018-02-14 19:23:00	0.1618	21.3	7.22	26.0	0.5812	2.1185
2018-02-14 19:24:00	0.1625	21.3	7.24	26.0	0.5812	2.1185
2018-02-14 19:25:00	0.1632	21.3	7.25	26.0	0.5812	2.1185
2018-02-14 19:26:00	0.1639	21.3	7.27	25.9	0.5675	2.1694
2018-02-14 19:27:00	0.1646	21.3	7.29	25.9	0.5675	2.1694
2018-02-14 19:28:00	0.1653	21.3	7.2	26.0	0.5812	2.1185
2018-02-14 19:29:00	0.166	21.3	7.2	25.9	0.5675	2.1694
2018-02-14 19:30:00	0.1667	21.3	7.22	26.0	0.5812	2.1185
2018-02-14 19:31:00	0.1674	21.3	7.24	26.0	0.5812	2.1185
2018-02-14 19:32:00	0.1681	21.3	7.26	26.0	0.5812	2.1185
2018-02-14 19:33:00	0.1688	21.3	7.27	26.0	0.5812	2.1185
2018-02-14 19:34:00	0.1694	21.3	7.29	26.0	0.5812	2.1185
2018-02-14 19:35:00	0.1701	21.3	7.19	26.0	0.5812	2.1185
2018-02-14 19:36:00	0.1708	21.3	7.21	26.0	0.5812	2.1185
2018-02-14 19:37:00	0.1715	21.3	7.22	26.0	0.5812	2.1185
2018-02-14 19:38:00	0.1722	21.3	7.24	25.9	0.5675	2.1694
2018-02-14 19:39:00	0.1729	21.3	7.26	25.9	0.5675	2.1694
2018-02-14 19:40:00	0.1736	21.3	7.28	26.0	0.5812	2.1185
2018-02-14 19:41:00	0.1743	21.3	7.27	26.0	0.5812	2.1185
2018-02-14 19:42:00	0.175	21.3	7.19	25.9	0.5675	2.1694
2018-02-14 19:43:00	0.1757	21.3	7.21	26.0	0.5812	2.1185
2018-02-14 19:44:00	0.1764	21.3	7.23	26.0	0.5812	2.1185
2018-02-14 19:45:00	0.1771	21.3	7.25	26.0	0.5812	2.1185
2018-02-14 19:46:00	0.1778	21.3	7.26	26.0	0.5812	2.1185
2018-02-14 19:47:00	0.1785	21.3	7.28	25.9	0.5675	2.1694
2018-02-14 19:48:00	0.1792	21.3	7.25	26.0	0.5812	2.1185
2018-02-14 19:49:00	0.1799	21.3	7.19	26.0	0.5812	2.1185
2018-02-14 19:50:00	0.1806	21.3	7.21	26.0	0.5812	2.1185
2018-02-14 19:51:00	0.1812	21.3	7.23	26.0	0.5812	2.1185
2018-02-14 19:52:00	0.1819	21.3	7.25	26.0	0.5812	2.1185
2018-02-14 19:53:00	0.1826	21.3	7.27	26.0	0.5812	2.1185
2018-02-14 19:54:00	0.1833	21.3	7.28	26.1	0.5948	2.0699
2018-02-14 19:55:00	0.184	21.3	7.23	26.0	0.5812	2.1185
2018-02-14 19:56:00	0.1847	21.3	7.2	26.1	0.5948	2.0699
2018-02-14 19:57:00	0.1854	21.3	7.22	26.0	0.5812	2.1185
2018-02-14 19:58:00	0.1861	21.3	7.23	25.9	0.5675	2.1694
2018-02-14 19:59:00	0.1868	21.3	7.25	26.1	0.5948	2.0699
2018-02-14 20:00:00	0.1875	21.3	7.27	26.0	0.5812	2.1185
2018-02-14 20:01:00	0.1882	21.3	7.29	26.0	0.5812	2.1185
2018-02-14 20:02:00	0.1889	21.3	7.21	26.1	0.5948	2.0699
2018-02-14 20:03:00	0.1896	21.3	7.2	26.0	0.5812	2.1185
2018-02-14 20:04:00	0.1903	21.3	7.22	26.0	0.5812	2.1185
2018-02-14 20:05:00	0.191	21.3	7.24	26.0	0.5812	2.1185
2018-02-14 20:06:00	0.1917	21.3	7.26	26.1	0.5948	2.0699
2018-02-14 20:07:00	0.1924	21.3	7.27	26.1	0.5948	2.0699
2018-02-14 20:08:00	0.1931	21.3	7.29	26.0	0.5812	2.1185
2018-02-14 20:09:00	0.1938	21.3	7.19	26.0	0.5812	2.1185
2018-02-14 20:10:00	0.1944	21.3	7.21	26.0	0.5812	2.1185
2018-02-14 20:11:00	0.1951	21.3	7.23	26.0	0.5812	2.1185
2018-02-14 20:12:00	0.1958	21.3	7.24	26.1	0.5948	2.0699
2018-02-14 20:13:00	0.1965	21.3	7.26	26.1	0.5948	2.0699
2018-02-14 20:14:00	0.1972	21.3	7.28	26.1	0.5948	2.0699
2018-02-14 20:15:00	0.1979	21.3	7.27	26.0	0.5812	2.1185
2018-02-14 20:16:00	0.1986	21.3	7.19	26.1	0.5948	2.0699
2018-02-14 20:17:00	0.1993	21.3	7.21	26.0	0.5812	2.1185
2018-02-14 20:18:00	0.2	21.3	7.23	26.0	0.5812	2.1185
2018-02-14 20:19:00	0.2007	21.3	7.25	26.0	0.5812	2.1185
2018-02-14 20:20:00	0.2014	21.3	7.27	26.0	0.5812	2.1185
2018-02-14 20:21:00	0.2021	21.3	7.28	26.1	0.5948	2.0699
2018-02-14 20:22:00	0.2028	21.3	7.23	26.1	0.5948	2.0699
2018-02-14 20:23:00	0.2035	21.3	7.2	26.1	0.5948	2.0699
2018-02-14 20:24:00	0.2042	21.3	7.22	26.0	0.5812	2.1185
2018-02-14 20:25:00	0.2049	21.3	7.24	26.1	0.5948	2.0699
2018-02-14 20:26:00	0.2056	21.3	7.25	26.0	0.5812	2.1185
2018-02-14 20:27:00	0.2062	21.3	7.27	26.1	0.5948	2.0699
2018-02-14 20:28:00	0.2069	21.3	7.29	26.2	0.6084	2.0235
2018-02-14 20:29:00	0.2076	21.3	7.21	26.1	0.5948	2.0699
2018-02-14 20:30:00	0.2083	21.3	7.2	26.0	0.5812	2.1185
2018-02-14 20:31:00	0.209	21.3	7.22	26.1	0.5948	2.0699
2018-02-14 20:32:00	0.2097	21.3	7.24	26.1	0.5948	2.0699
2018-02-14 20:33:00	0.2104	21.3	7.26	26.1	0.5948	2.0699
2018-02-14 20:34:00	0.2111	21.3	7.28	26.0	0.5812	2.1185
2018-02-14 20:35:00	0.2118	21.3	7.27	26.0	0.5812	2.1185
2018-02-14 20:36:00	0.2125	21.3	7.19	26.1	0.5948	2.0699
2018-02-14 20:37:00	0.2132	21.3	7.21	26.1	0.5948	2.0699
2018-02-14 20:38:00	0.2139	21.3	7.23	26.0	0.5812	2.1185
2018-02-14 20:39:00	0.2146	21.3	7.25	26.1	0.5948	2.0699
2018-02-14 20:40:00	0.2153	21.3	7.27	26.1	0.5948	2.0699
2018-02-14 20:41:00	0.216	21.3	7.28	26.1	0.5948	2.0699
2018-02-14 20:42:00	0.2167	21.3	7.24	26.1	0.5948	2.0699
2018-02-14 20:43:00	0.2174	21.3	7.2	26.0	0.5812	2.1185
2018-02-14 20:44:00	0.2181	21.3	7.22	26.1	0.5948	2.0699
2018-02-14 20:45:00	0.2188	21.3	7.24	26.1	0.5948	2.0699
2018-02-14 20:46:00	0.2194	21.3	7.25	26.1	0.5948	2.0699
2018-02-14 20:47:00	0.2201	21.3	7.27	26.0	0.5812	2.1185
2018-02-14 20:48:00	0.2208	21.3	7.29	26.1	0.5948	2.0699
2018-02-14 20:49:00	0.2215	21.3	7.21	26.0	0.5812	2.1185
2018-02-14 20:50:00	0.2222	21.3	7.2	26.1	0.5948	2.0699
2018-02-14 20:51:00	0.2229	21.3	7.22	26.1	0.5948	2.0699
2018-02-14 20:52:00	0.2236	21.3	7.24	26.0	0.5812	2.1185
2018-02-14 20:53:00	0.2243	21.3	7.26	26.0	0.5812	2.1185
2018-02-14 20:54:00	0.225	21.3	7.28	26.1	0.5948	2.0699
2018-02-14 20:55:00	0.2257	21.3	7.28	26.1	0.5948	2.0699
2018-02-14 20:56:00	0.2264	21.3	7.19	26.0	0.5812	2.1185
2018-02-14 20:57:00	0.2271	21.2	7.21	26.0	0.5812	2.1185
2018-02-14 20:58:00	0.2278	21.3	7.23	26.0	0.5812	2.1185
2018-02-14 20:59:00	0.2285	21.3	7.25	26.1	0.5948	2.0699
2018-02-14 21:00:00	0.2292	21.2	7.26	26.2	0.6084	2.0235
2018-02-14 21:01:00	0.2299	21.3	7.28	26.1	0.5948	2.0699
2018-02-14 21:02:00	0.2306	21.3	7.25	26.1	0.5948	2.0699
2018-02-14 21:03:00	0.2312	21.2	7.19	26.1	0.5948	2.0699
2018-02-14 21:04:00	0.2319	21.2	7.22	26.0	0.5812	2.1185
2018-02-14 21:05:00	0.2326	21.2	7.24	26.1	0.5948	2.0699
2018-02-14 21:06:00	0.2333	21.3	7.25	26.1	0.5948	2.0699
2018-02-14 21:07:00	0.234	21.2	7.27	26.1	0.5948	2.0699
2018-02-14 21:08:00	0.2347	21.2	7.29	26.1	0.5948	2.0699
2018-02-14 21:09:00	0.2354	21.3	7.21	26.2	0.6084	2.0235
2018-02-14 21:10:00	0.2361	21.2	7.2	26.1	0.5948	2.0699
2018-02-14 21:11:00	0.2368	21.2	7.22	26.1	0.5948	2.0699
2018-02-14 21:12:00	0.2375	21.2	7.24	26.2	0.6084	2.0235
2018-02-14 21:13:00	0.2382	21.2	7.26	26.2	0.6084	2.0235
2018-02-14 21:14:00	0.2389	21.2	7.28	26.1	0.5948	2.0699
2018-02-14 21:15:00	0.2396	21.2	7.27	26.1	0.5948	2.0699
2018-02-14 21:16:00	0.2403	21.2	7.2	26.0	0.5812	2.1185
2018-02-14 21:17:00	0.241	21.2	7.21	26.1	0.5948	2.0699
2018-02-14 21:18:00	0.2417	21.2	7.23	26.1	0.5948	2.0699
2018-02-14 21:19:00	0.2424	21.2	7.25	26.2	0.6084	2.0235
2018-02-14 21:20:00	0.2431	21.2	7.27	26.1	0.5948	2.0699
2018-02-14 21:21:00	0.2438	21.2	7.29	26.1	0.5948	2.0699
2018-02-14 21:22:00	0.2444	21.2	7.23	26.0	0.5812	2.1185
2018-02-14 21:23:00	0.2451	21.2	7.2	26.1	0.5948	2.0699
2018-02-14 21:24:00	0.2458	21.2	7.22	26.1	0.5948	2.0699
2018-02-14 21:25:00	0.2465	21.2	7.24	26.0	0.5812	2.1185
2018-02-14 21:26:00	0.2472	21.2	7.26	26.1	0.5948	2.0699
2018-02-14 21:27:00	0.2479	21.2	7.27	26.1	0.5948	2.0699
2018-02-14 21:28:00	0.2486	21.2	7.29	26.1	0.5948	2.0699
2018-02-14 21:29:00	0.2493	21.2	7.19	26.1	0.5948	2.0699
2018-02-14 21:30:00	0.25	21.2	7.21	26.1	0.5948	2.0699
2018-02-14 21:31:00	0.2507	21.2	7.23	26.1	0.5948	2.0699
2018-02-14 21:32:00	0.2514	21.2	7.25	26.1	0.5948	2.0699
2018-02-14 21:33:00	0.2521	21.2	7.26	26.2	0.6084	2.0235
2018-02-14 21:34:00	0.2528	21.2	7.28	26.1	0.5948	2.0699
2018-02-14 21:35:00	0.2535	21.2	7.25	26.2	0.6084	2.0235
2018-02-14 21:36:00	0.2542	21.2	7.2	26.2	0.6084	2.0235
2018-02-14 21:37:00	0.2549	21.2	7.22	26.1	0.5948	2.0699
2018-02-14 21:38:00	0.2556	21.2	7.24	26.2	0.6084	2.0235
2018-02-14 21:39:00	0.2562	21.2	7.26	26.2	0.6084	2.0235
2018-02-14 21:40:00	0.2569	21.2	7.27	26.1	0.5948	2.0699
2018-02-14 21:41:00	0.2576	21.2	7.29	26.1	0.5948	2.0699
2018-02-14 21:42:00	0.2583	21.2	7.19	26.1	0.5948	2.0699
2018-02-14 21:43:00	0.259	21.2	7.21	26.1	0.5948	2.0699
2018-02-14 21:44:00	0.2597	21.2	7.23	26.1	0.5948	2.0699
2018-02-14 21:45:00	0.2604	21.2	7.25	26.2	0.6084	2.0235
2018-02-14 21:46:00	0.2611	21.2	7.26	26.2	0.6084	2.0235
2018-02-14 21:47:00	0.2618	21.2	7.28	26.2	0.6084	2.0235
2018-02-14 21:48:00	0.2625	21.2	7.26	26.1	0.5948	2.0699
2018-02-14 21:49:00	0.2632	21.2	7.19	26.2	0.6084	2.0235
2018-02-14 21:50:00	0.2639	21.2	7.22	26.2	0.6084	2.0235
2018-02-14 21:51:00	0.2646	21.2	7.24	26.2	0.6084	2.0235
2018-02-14 21:52:00	0.2653	21.2	7.25	26.2	0.6084	2.0235
2018-02-14 21:53:00	0.266	21.2	7.27	26.2	0.6084	2.0235
2018-02-14 21:54:00	0.2667	21.2	7.29	26.2	0.6084	2.0235
2018-02-14 21:55:00	0.2674	21.2	7.2	26.1	0.5948	2.0699
2018-02-14 21:56:00	0.2681	21.2	7.21	26.3	0.6221	1.9791
2018-02-14 21:57:00	0.2688	21.2	7.23	26.2	0.6084	2.0235
2018-02-14 21:58:00	0.2694	21.2	7.24	26.2	0.6084	2.0235
2018-02-14 21:59:00	0.2701	21.2	7.26	26.2	0.6084	2.0235
2018-02-14 22:00:00	0.2708	21.2	7.28	26.3	0.6221	1.9791
2018-02-14 22:01:00	0.2715	21.2	7.26	26.2	0.6084	2.0235
2018-02-14 22:02:00	0.2722	21.2	7.2	26.1	0.5948	2.0699
2018-02-14 22:03:00	0.2729	21.2	7.22	26.2	0.6084	2.0235
2018-02-14 22:04:00	0.2736	21.2	7.23	26.1	0.5948	2.0699
2018-02-14 22:05:00	0.2743	21.2	7.25	26.3	0.6221	1.9791
2018-02-14 22:06:00	0.275	21.2	7.27	26.2	0.6084	2.0235
2018-02-14 22:07:00	0.2757	21.2	7.29	26.2	0.6084	2.0235
2018-02-14 22:08:00	0.2764	21.2	7.21	26.1	0.5948	2.0699
2018-02-14 22:09:00	0.2771	21.2	7.2	26.1	0.5948	2.0699
2018-02-14 22:10:00	0.2778	21.2	7.22	26.2	0.6084	2.0235
2018-02-14 22:11:00	0.2785	21.2	7.24	26.2	0.6084	2.0235
2018-02-14 22:12:00	0.2792	21.2	7.26	26.2	0.6084	2.0235
2018-02-14 22:13:00	0.2799	21.2	7.28	26.1	0.5948	2.0699
2018-02-14 22:14:00	0.2806	21.2	7.27	26.2	0.6084	2.0235
2018-02-14 22:15:00	0.2812	21.2	7.2	26.2	0.6084	2.0235
2018-02-14 22:16:00	0.2819	21.2	7.22	26.2	0.6084	2.0235
2018-02-14 22:17:00	0.2826	21.2	7.23	26.2	0.6084	2.0235
2018-02-14 22:18:00	0.2833	21.2	7.25	26.2	0.6084	2.0235
2018-02-14 22:19:00	0.284	21.2	7.27	26.2	0.6084	2.0235
2018-02-14 22:20:00	0.2847	21.2	7.29	26.1	0.5948	2.0699
2018-02-14 22:21:00	0.2854	21.2	7.22	26.2	0.6084	2.0235
2018-02-14 22:22:00	0.2861	21.2	7.21	26.2	0.6084	2.0235
2018-02-14 22:23:00	0.2868	21.2	7.22	26.1	0.5948	2.0699
2018-02-14 22:24:00	0.2875	21.2	7.24	26.1	0.5948	2.0699
2018-02-14 22:25:00	0.2882	21.2	7.26	26.1	0.5948	2.0699
2018-02-14 22:26:00	0.2889	21.2	7.28	26.2	0.6084	2.0235
2018-02-14 22:27:00	0.2896	21.2	7.27	26.2	0.6084	2.0235
2018-02-14 22:28:00	0.2903	21.2	7.2	26.2	0.6084	2.0235
2018-02-14 22:29:00	0.291	21.2	7.21	26.2	0.6084	2.0235
2018-02-14 22:30:00	0.2917	21.2	7.23	26.1	0.5948	2.0699
2018-02-14 22:31:00	0.2924	21.2	7.25	26.2	0.6084	2.0235
2018-02-14 22:32:00	0.2931	21.2	7.27	26.2	0.6084	2.0235
2018-02-14 22:33:00	0.2938	21.2	7.29	26.2	0.6084	2.0235
2018-02-14 22:34:00	0.2944	21.2	7.22	26.2	0.6084	2.0235
2018-02-14 22:35:00	0.2951	21.2	7.2	26.2	0.6084	2.0235
2018-02-14 22:36:00	0.2958	21.2	7.22	26.1	0.5948	2.0699
2018-02-14 22:37:00	0.2965	21.2	7.24	26.2	0.6084	2.0235
2018-02-14 22:38:00	0.2972	21.2	7.26	26.2	0.6084	2.0235
2018-02-14 22:39:00	0.2979	21.2	7.28	26.2	0.6084	2.0235
2018-02-14 22:40:00	0.2986	21.2	7.26	26.2	0.6084	2.0235
2018-02-14 22:41:00	0.2993	21.2	7.2	26.2	0.6084	2.0235
2018-02-14 22:42:00	0.3	21.2	7.22	26.2	0.6084	2.0235
2018-02-14 22:43:00	0.3007	21.2	7.23	26.2	0.6084	2.0235
2018-02-14 22:44:00	0.3014	21.2	7.25	26.2	0.6084	2.0235
2018-02-14 22:45:00	0.3021	21.2	7.27	26.2	0.6084	2.0235
2018-02-14 22:46:00	0.3028	21.2	7.29	26.2	0.6084	2.0235
2018-02-14 22:47:00	0.3035	21.2	7.21	26.2	0.6084	2.0235
2018-02-14 22:48:00	0.3042	21.2	7.21	26.2	0.6084	2.0235
2018-02-14 22:49:00	0.3049	21.2	7.23	26.2	0.6084	2.0235
2018-02-14 22:50:00	0.3056	21.2	7.25	26.3	0.6221	1.9791
2018-02-14 22:51:00	0.3062	21.2	7.26	26.2	0.6084	2.0235
2018-02-14 22:52:00	0.3069	21.2	7.28	26.3	0.6221	1.9791
2018-02-14 22:53:00	0.3076	21.2	7.26	26.2	0.6084	2.0235
2018-02-14 22:54:00	0.3083	21.2	7.2	26.2	0.6084	2.0235
2018-02-14 22:55:00	0.309	21.2	7.22	26.2	0.6084	2.0235
2018-02-14 22:56:00	0.3097	21.1	7.24	26.2	0.6084	2.0235
2018-02-14 22:57:00	0.3104	21.2	7.26	26.2	0.6084	2.0235
2018-02-14 22:58:00	0.3111	21.2	7.27	26.3	0.6221	1.9791
2018-02-14 22:59:00	0.3118	21.2	7.29	26.2	0.6084	2.0235
2018-02-14 23:00:00	0.3125	21.2	7.2	26.2	0.6084	2.0235
2018-02-14 23:01:00	0.3132	21.1	7.21	26.2	0.6084	2.0235
2018-02-14 23:02:00	0.3139	21.1	7.23	26.2	0.6084	2.0235
2018-02-14 23:03:00	0.3146	21.1	7.25	26.3	0.6221	1.9791
2018-02-14 23:04:00	0.3153	21.1	7.27	26.2	0.6084	2.0235
2018-02-14 23:05:00	0.316	21.1	7.28	26.3	0.6221	1.9791
2018-02-14 23:06:00	0.3167	21.1	7.24	26.3	0.6221	1.9791
2018-02-14 23:07:00	0.3174	21.1	7.2	26.2	0.6084	2.0235
2018-02-14 23:08:00	0.3181	21.1	7.22	26.3	0.6221	1.9791
2018-02-14 23:09:00	0.3188	21.1	7.24	26.3	0.6221	1.9791
2018-02-14 23:10:00	0.3194	21.1	7.26	26.2	0.6084	2.0235
2018-02-14 23:11:00	0.3201	21.1	7.28	26.3	0.6221	1.9791
2018-02-14 23:12:00	0.3208	21.1	7.27	26.3	0.6221	1.9791
2018-02-14 23:13:00	0.3215	21.1	7.2	26.3	0.6221	1.9791
2018-02-14 23:14:00	0.3222	21.1	7.22	26.3	0.6221	1.9791
2018-02-14 23:15:00	0.3229	21.1	7.23	26.3	0.6221	1.9791
2018-02-14 23:16:00	0.3236	21.1	7.25	26.2	0.6084	2.0235
2018-02-14 23:17:00	0.3243	21.1	7.27	26.3	0.6221	1.9791
2018-02-14 23:18:00	0.325	21.1	7.29	26.2	0.6084	2.0235
2018-02-14 23:19:00	0.3257	21.1	7.21	26.3	0.6221	1.9791
2018-02-14 23:20:00	0.3264	21.1	7.21	26.3	0.6221	1.9791
2018-02-14 23:21:00	0.3271	21.1	7.23	26.3	0.6221	1.9791
2018-02-14 23:22:00	0.3278	21.1	7.24	26.3	0.6221	1.9791
2018-02-14 23:23:00	0.3285	21.1	7.26	26.2	0.6084	2.0235
2018-02-14 23:24:00	0.3292	21.1	7.28	26.3	0.6221	1.9791
2018-02-14 23:25:00	0.3299	21.1	7.26	26.3	0.6221	1.9791
2018-02-14 23:26:00	0.3306	21.1	7.2	26.3	0.6221	1.9791
2018-02-14 23:27:00	0.3312	21.1	7.22	26.3	0.6221	1.9791
2018-02-14 23:28:00	0.3319	21.1	7.24	26.3	0.6221	1.9791
2018-02-14 23:29:00	0.3326	21.1	7.26	26.3	0.6221	1.9791
2018-02-14 23:30:00	0.3333	21.1	7.27	26.3	0.6221	1.9791
2018-02-14 23:31:00	0.334	21.1	7.29	26.2	0.6084	2.0235
2018-02-14 23:32:00	0.3347	21.1	7.2	26.3	0.6221	1.9791
2018-02-14 23:33:00	0.3354	21.1	7.21	26.3	0.6221	1.9791
2018-02-14 23:34:00	0.3361	21.1	7.23	26.3	0.6221	1.9791
2018-02-14 23:35:00	0.3368	21.1	7.25	26.3	0.6221	1.9791
2018-02-14 23:36:00	0.3375	21.1	7.27	26.3	0.6221	1.9791
2018-02-14 23:37:00	0.3382	21.1	7.28	26.3	0.6221	1.9791
2018-02-14 23:38:00	0.3389	21.1	7.23	26.3	0.6221	1.9791
2018-02-14 23:39:00	0.3396	21.1	7.2	26.3	0.6221	1.9791
2018-02-14 23:40:00	0.3403	21.1	7.22	26.3	0.6221	1.9791
2018-02-14 23:41:00	0.341	21.1	7.24	26.3	0.6221	1.9791
2018-02-14 23:42:00	0.3417	21.1	7.26	26.4	0.6357	1.9366
2018-02-14 23:43:00	0.3424	21.1	7.28	26.3	0.6221	1.9791
2018-02-14 23:44:00	0.3431	21.1	7.26	26.3	0.6221	1.9791
2018-02-14 23:45:00	0.3438	21.1	7.2	26.4	0.6357	1.9366
2018-02-14 23:46:00	0.3444	21.1	7.22	26.3	0.6221	1.9791
2018-02-14 23:47:00	0.3451	21.1	7.24	26.3	0.6221	1.9791
2018-02-14 23:48:00	0.3458	21.1	7.25	26.4	0.6357	1.9366
2018-02-14 23:49:00	0.3465	21.1	7.27	26.3	0.6221	1.9791
2018-02-14 23:50:00	0.3472	21.1	7.29	26.3	0.6221	1.9791
2018-02-14 23:51:00	0.3479	21.1	7.21	26.4	0.6357	1.9366
2018-02-14 23:52:00	0.3486	21.1	7.21	26.3	0.6221	1.9791
2018-02-14 23:53:00	0.3493	21.1	7.23	26.3	0.6221	1.9791
2018-02-14 23:54:00	0.35	21.1	7.25	26.3	0.6221	1.9791
2018-02-14 23:55:00	0.3507	21.1	7.27	26.3	0.6221	1.9791
2018-02-14 23:56:00	0.3514	21.1	7.28	26.3	0.6221	1.9791
2018-02-14 23:57:00	0.3521	21.1	7.24	26.3	0.6221	1.9791
2018-02-14 23:58:00	0.3528	21.1	7.2	26.4	0.6357	1.9366
2018-02-14 23:59:00	0.3535	21.1	7.22	26.4	0.6357	1.9366
2018-02-15 00:00:00	0.3542	21.1	7.24	26.3	0.6221	1.9791
2018-02-15 00:01:00	0.3549	21.1	7.26	26.4	0.6357	1.9366
2018-02-15 00:02:00	0.3556	21.1	7.28	26.3	0.6221	1.9791
2018-02-15 00:03:00	0.3562	21.1	7.28	26.4	0.6357	1.9366
2018-02-15 00:04:00	0.3569	21.1	7.2	26.4	0.6357	1.9366
2018-02-15 00:05:00	0.3576	21.1	7.22	26.4	0.6357	1.9366
2018-02-15 00:06:00	0.3583	21.1	7.23	26.4	0.6357	1.9366
2018-02-15 00:07:00	0.359	21.1	7.25	26.5	0.6494	1.896
2018-02-15 00:08:00	0.3597	21.1	7.27	26.4	0.6357	1.9366
2018-02-15 00:09:00	0.3604	21.1	7.29	26.3	0.6221	1.9791
2018-02-15 00:10:00	0.3611	21.1	7.21	26.4	0.6357	1.9366
2018-02-15 00:11:00	0.3618	21.1	7.21	26.3	0.6221	1.9791
2018-02-15 00:12:00	0.3625	21.1	7.23	26.3	0.6221	1.9791
2018-02-15 00:13:00	0.3632	21.1	7.25	26.4	0.6357	1.9366
2018-02-15 00:14:00	0.3639	21.1	7.27	26.4	0.6357	1.9366
2018-02-15 00:15:00	0.3646	21.1	7.28	26.3	0.6221	1.9791
2018-02-15 00:16:00	0.3653	21.1	7.25	26.3	0.6221	1.9791
2018-02-15 00:17:00	0.366	21.1	7.2	26.4	0.6357	1.9366
2018-02-15 00:18:00	0.3667	21.1	7.22	26.4	0.6357	1.9366
2018-02-15 00:19:00	0.3674	21.0	7.24	26.4	0.6357	1.9366
2018-02-15 00:20:00	0.3681	21.0	7.26	26.4	0.6357	1.9366
2018-02-15 00:21:00	0.3688	21.1	7.28	26.4	0.6357	1.9366
2018-02-15 00:22:00	0.3694	21.0	7.27	26.4	0.6357	1.9366
2018-02-15 00:23:00	0.3701	21.0	7.2	26.4	0.6357	1.9366
2018-02-15 00:24:00	0.3708	21.0	7.22	26.4	0.6357	1.9366
2018-02-15 00:25:00	0.3715	21.0	7.24	26.3	0.6221	1.9791
2018-02-15 00:26:00	0.3722	21.0	7.25	26.3	0.6221	1.9791
2018-02-15 00:27:00	0.3729	21.0	7.27	26.4	0.6357	1.9366
2018-02-15 00:28:00	0.3736	21.0	7.29	26.4	0.6357	1.9366
2018-02-15 00:29:00	0.3743	21.0	7.2	26.4	0.6357	1.9366
2018-02-15 00:30:00	0.375	21.0	7.21	26.3	0.6221	1.9791
2018-02-15 00:31:00	0.3757	21.0	7.23	26.4	0.6357	1.9366
2018-02-15 00:32:00	0.3764	21.0	7.25	26.4	0.6357	1.9366
2018-02-15 00:33:00	0.3771	21.0	7.27	26.3	0.6221	1.9791
2018-02-15 00:34:00	0.3778	21.0	7.29	26.4	0.6357	1.9366
2018-02-15 00:35:00	0.3785	21.0	7.23	26.4	0.6357	1.9366
2018-02-15 00:36:00	0.3792	21.0	7.21	26.4	0.6357	1.9366
2018-02-15 00:37:00	0.3799	21.0	7.23	26.3	0.6221	1.9791
2018-02-15 00:38:00	0.3806	21.0	7.24	26.3	0.6221	1.9791
2018-02-15 00:39:00	0.3812	21.0	7.26	26.4	0.6357	1.9366
2018-02-15 00:40:00	0.3819	21.0	7.28	26.3	0.6221	1.9791
2018-02-15 00:41:00	0.3826	21.0	7.26	26.4	0.6357	1.9366
2018-02-15 00:42:00	0.3833	21.0	7.2	26.4	0.6357	1.9366
2018-02-15 00:43:00	0.384	21.0	7.22	26.4	0.6357	1.9366
2018-02-15 00:44:00	0.3847	21.0	7.24	26.4	0.6357	1.9366
2018-02-15 00:45:00	0.3854	21.0	7.26	26.4	0.6357	1.9366
2018-02-15 00:46:00	0.3861	21.0	7.28	26.4	0.6357	1.9366
2018-02-15 00:47:00	0.3868	21.0	7.28	26.4	0.6357	1.9366
2018-02-15 00:48:00	0.3875	21.0	7.2	26.4	0.6357	1.9366
2018-02-15 00:49:00	0.3882	21.0	7.22	26.4	0.6357	1.9366
2018-02-15 00:50:00	0.3889	21.0	7.23	26.5	0.6494	1.896
2018-02-15 00:51:00	0.3896	21.0	7.25	26.4	0.6357	1.9366
2018-02-15 00:52:00	0.3903	21.0	7.27	26.5	0.6494	1.896
2018-02-15 00:53:00	0.391	21.0	7.29	26.4	0.6357	1.9366
2018-02-15 00:54:00	0.3917	21.0	7.21	26.4	0.6357	1.9366
2018-02-15 00:55:00	0.3924	21.0	7.21	26.4	0.6357	1.9366
2018-02-15 00:56:00	0.3931	21.0	7.23	26.4	0.6357	1.9366
2018-02-15 00:57:00	0.3938	21.0	7.25	26.4	0.6357	1.9366
2018-02-15 00:58:00	0.3944	21.0	7.27	26.5	0.6494	1.896
2018-02-15 00:59:00	0.3951	21.0	7.29	26.4	0.6357	1.9366
2018-02-15 01:00:00	0.3958	21.0	7.23	26.4	0.6357	1.9366
2018-02-15 01:01:00	0.3965	21.0	7.21	26.4	0.6357	1.9366
2018-02-15 01:02:00	0.3972	21.0	7.23	26.5	0.6494	1.896
2018-02-15 01:03:00	0.3979	21.0	7.24	26.4	0.6357	1.9366
2018-02-15 01:04:00	0.3986	21.0	7.26	26.4	0.6357	1.9366
2018-02-15 01:05:00	0.3993	21.0	7.28	26.4	0.6357	1.9366
2018-02-15 01:06:00	0.4	21.0	7.26	26.4	0.6357	1.9366
2018-02-15 01:07:00	0.4007	21.0	7.2	26.4	0.6357	1.9366
2018-02-15 01:08:00	0.4014	21.0	7.22	26.4	0.6357	1.9366
2018-02-15 01:09:00	0.4021	21.0	7.24	26.5	0.6494	1.896
2018-02-15 01:10:00	0.4028	21.0	7.26	26.4	0.6357	1.9366
2018-02-15 01:11:00	0.4035	21.0	7.28	26.5	0.6494	1.896
2018-02-15 01:12:00	0.4042	21.0	7.27	26.4	0.6357	1.9366
2018-02-15 01:13:00	0.4049	21.0	7.2	26.4	0.6357	1.9366
2018-02-15 01:14:00	0.4056	21.0	7.22	26.5	0.6494	1.896
2018-02-15 01:15:00	0.4062	21.0	7.24	26.4	0.6357	1.9366
2018-02-15 01:16:00	0.4069	21.0	7.26	26.4	0.6357	1.9366
2018-02-15 01:17:00	0.4076	21.0	7.27	26.4	0.6357	1.9366
2018-02-15 01:18:00	0.4083	21.0	7.29	26.5	0.6494	1.896
2018-02-15 01:19:00	0.409	21.0	7.19	26.5	0.6494	1.896
2018-02-15 01:20:00	0.4097	21.0	7.21	26.4	0.6357	1.9366
2018-02-15 01:21:00	0.4104	21.0	7.23	26.5	0.6494	1.896
2018-02-15 01:22:00	0.4111	21.0	7.25	26.5	0.6494	1.896
2018-02-15 01:23:00	0.4118	21.0	7.27	26.4	0.6357	1.9366
2018-02-15 01:24:00	0.4125	21.0	7.29	26.4	0.6357	1.9366
2018-02-15 01:25:00	0.4132	21.0	7.22	26.4	0.6357	1.9366
2018-02-15 01:26:00	0.4139	21.0	7.21	26.5	0.6494	1.896
2018-02-15 01:27:00	0.4146	21.0	7.23	26.4	0.6357	1.9366
2018-02-15 01:28:00	0.4153	21.0	7.25	26.5	0.6494	1.896
2018-02-15 01:29:00	0.416	21.0	7.27	26.5	0.6494	1.896
2018-02-15 01:30:00	0.4167	21.0	7.28	26.4	0.6357	1.9366
2018-02-15 01:31:00	0.4174	21.0	7.23	26.5	0.6494	1.896
2018-02-15 01:32:00	0.4181	21.0	7.21	26.4	0.6357	1.9366
2018-02-15 01:33:00	0.4188	21.0	7.23	26.5	0.6494	1.896
2018-02-15 01:34:00	0.4194	21.0	7.24	26.5	0.6494	1.896
2018-02-15 01:35:00	0.4201	21.0	7.26	26.5	0.6494	1.896
2018-02-15 01:36:00	0.4208	21.0	7.28	26.5	0.6494	1.896
2018-02-15 01:37:00	0.4215	21.0	7.26	26.5	0.6494	1.896
2018-02-15 01:38:00	0.4222	21.0	7.2	26.5	0.6494	1.896
2018-02-15 01:39:00	0.4229	21.0	7.22	26.5	0.6494	1.896
2018-02-15 01:40:00	0.4236	21.0	7.24	26.4	0.6357	1.9366
2018-02-15 01:41:00	0.4243	21.0	7.26	26.5	0.6494	1.896
2018-02-15 01:42:00	0.425	21.0	7.28	26.5	0.6494	1.896
2018-02-15 01:43:00	0.4257	21.0	7.27	26.4	0.6357	1.9366
2018-02-15 01:44:00	0.4264	21.0	7.2	26.5	0.6494	1.896
2018-02-15 01:45:00	0.4271	21.0	7.22	26.5	0.6494	1.896
2018-02-15 01:46:00	0.4278	21.0	7.24	26.6	0.663	1.857
2018-02-15 01:47:00	0.4285	21.0	7.26	26.5	0.6494	1.896
2018-02-15 01:48:00	0.4292	21.0	7.27	26.5	0.6494	1.896
2018-02-15 01:49:00	0.4299	21.0	7.29	26.6	0.663	1.857
2018-02-15 01:50:00	0.4306	21.0	7.19	26.5	0.6494	1.896
2018-02-15 01:51:00	0.4312	21.0	7.22	26.5	0.6494	1.896
2018-02-15 01:52:00	0.4319	21.0	7.23	26.5	0.6494	1.896
2018-02-15 01:53:00	0.4326	21.0	7.25	26.5	0.6494	1.896
2018-02-15 01:54:00	0.4333	21.0	7.27	26.5	0.6494	1.896
2018-02-15 01:55:00	0.434	21.0	7.29	26.5	0.6494	1.896
2018-02-15 01:56:00	0.4347	21.0	7.21	26.6	0.663	1.857
2018-02-15 01:57:00	0.4354	21.0	7.21	26.5	0.6494	1.896
2018-02-15 01:58:00	0.4361	21.0	7.23	26.5	0.6494	1.896
2018-02-15 01:59:00	0.4368	21.0	7.25	26.5	0.6494	1.896
2018-02-15 02:00:00	0.4375	21.0	7.27	26.6	0.663	1.857
2018-02-15 02:01:00	0.4382	21.0	7.29	26.5	0.6494	1.896
2018-02-15 02:02:00	0.4389	21.0	7.23	26.5	0.6494	1.896
2018-02-15 02:03:00	0.4396	21.0	7.21	26.5	0.6494	1.896
2018-02-15 02:04:00	0.4403	21.0	7.23	26.5	0.6494	1.896
2018-02-15 02:05:00	0.441	21.0	7.25	26.5	0.6494	1.896
2018-02-15 02:06:00	0.4417	21.0	7.27	26.5	0.6494	1.896
2018-02-15 02:07:00	0.4424	21.0	7.29	26.5	0.6494	1.896
2018-02-15 02:08:00	0.4431	21.0	7.23	26.5	0.6494	1.896
2018-02-15 02:09:00	0.4438	21.0	7.21	26.6	0.663	1.857
2018-02-15 02:10:00	0.4444	21.0	7.23	26.5	0.6494	1.896
2018-02-15 02:11:00	0.4451	21.0	7.25	26.5	0.6494	1.896
2018-02-15 02:12:00	0.4458	21.0	7.27	26.5	0.6494	1.896
2018-02-15 02:13:00	0.4465	21.0	7.28	26.5	0.6494	1.896
2018-02-15 02:14:00	0.4472	21.0	7.24	26.5	0.6494	1.896
2018-02-15 02:15:00	0.4479	21.0	7.21	26.5	0.6494	1.896
2018-02-15 02:16:00	0.4486	21.0	7.23	26.5	0.6494	1.896
2018-02-15 02:17:00	0.4493	21.0	7.25	26.6	0.663	1.857
2018-02-15 02:18:00	0.45	21.0	7.26	26.5	0.6494	1.896
2018-02-15 02:19:00	0.4507	21.0	7.28	26.5	0.6494	1.896
2018-02-15 02:20:00	0.4514	21.0	7.25	26.5	0.6494	1.896
2018-02-15 02:21:00	0.4521	21.0	7.2	26.5	0.6494	1.896
2018-02-15 02:22:00	0.4528	21.0	7.22	26.5	0.6494	1.896
2018-02-15 02:23:00	0.4535	21.0	7.24	26.6	0.663	1.857
2018-02-15 02:24:00	0.4542	21.0	7.26	26.5	0.6494	1.896
2018-02-15 02:25:00	0.4549	21.0	7.28	26.5	0.6494	1.896
2018-02-15 02:26:00	0.4556	21.0	7.26	26.6	0.663	1.857
2018-02-15 02:27:00	0.4562	21.0	7.2	26.6	0.663	1.857
2018-02-15 02:28:00	0.4569	21.0	7.22	26.6	0.663	1.857
2018-02-15 02:29:00	0.4576	21.0	7.24	26.5	0.6494	1.896
2018-02-15 02:30:00	0.4583	21.0	7.26	26.5	0.6494	1.896
2018-02-15 02:31:00	0.459	21.0	7.28	26.6	0.663	1.857
2018-02-15 02:32:00	0.4597	21.0	7.26	26.6	0.663	1.857
2018-02-15 02:33:00	0.4604	21.0	7.2	26.5	0.6494	1.896
2018-02-15 02:34:00	0.4611	21.0	7.22	26.5	0.6494	1.896
2018-02-15 02:35:00	0.4618	21.0	7.24	26.5	0.6494	1.896
2018-02-15 02:36:00	0.4625	21.0	7.26	26.5	0.6494	1.896
2018-02-15 02:37:00	0.4632	21.0	7.28	26.6	0.663	1.857
2018-02-15 02:38:00	0.4639	21.0	7.27	26.6	0.663	1.857
2018-02-15 02:39:00	0.4646	21.0	7.2	26.6	0.663	1.857
2018-02-15 02:40:00	0.4653	21.0	7.22	26.5	0.6494	1.896
2018-02-15 02:41:00	0.466	21.0	7.24	26.5	0.6494	1.896
2018-02-15 02:42:00	0.4667	21.0	7.26	26.6	0.663	1.857
2018-02-15 02:43:00	0.4674	21.0	7.28	26.6	0.663	1.857
2018-02-15 02:44:00	0.4681	21.0	7.28	26.5	0.6494	1.896
2018-02-15 02:45:00	0.4688	21.0	7.2	26.5	0.6494	1.896
2018-02-15 02:46:00	0.4694	20.9	7.22	26.5	0.6494	1.896
2018-02-15 02:47:00	0.4701	21.0	7.24	26.5	0.6494	1.896
2018-02-15 02:48:00	0.4708	20.9	7.26	26.5	0.6494	1.896
2018-02-15 02:49:00	0.4715	20.9	7.27	26.6	0.663	1.857
2018-02-15 02:50:00	0.4722	20.9	7.29	26.5	0.6494	1.896
2018-02-15 02:51:00	0.4729	20.9	7.2	26.6	0.663	1.857
2018-02-15 02:52:00	0.4736	20.9	7.22	26.6	0.663	1.857
2018-02-15 02:53:00	0.4743	20.9	7.24	26.6	0.663	1.857
2018-02-15 02:54:00	0.475	20.9	7.26	26.6	0.663	1.857
2018-02-15 02:55:00	0.4757	20.9	7.27	26.6	0.663	1.857
2018-02-15 02:56:00	0.4764	20.9	7.29	26.6	0.663	1.857
2018-02-15 02:57:00	0.4771	20.9	7.2	26.6	0.663	1.857
2018-02-15 02:58:00	0.4778	20.9	7.22	26.6	0.663	1.857
2018-02-15 02:59:00	0.4785	20.9	7.24	26.6	0.663	1.857
2018-02-15 03:00:00	0.4792	20.9	7.25	26.6	0.663	1.857
2018-02-15 03:01:00	0.4799	20.9	7.27	26.6	0.663	1.857
2018-02-15 03:02:00	0.4806	20.9	7.29	26.6	0.663	1.857
2018-02-15 03:03:00	0.4812	20.9	7.2	26.7	0.6766	1.8195
2018-02-15 03:04:00	0.4819	20.9	7.21	26.7	0.6766	1.8195
2018-02-15 03:05:00	0.4826	20.9	7.24	26.6	0.663	1.857
2018-02-15 03:06:00	0.4833	20.9	7.25	26.6	0.663	1.857
2018-02-15 03:07:00	0.484	20.9	7.27	26.6	0.663	1.857
2018-02-15 03:08:00	0.4847	20.9	7.29	26.6	0.663	1.857
2018-02-15 03:09:00	0.4854	20.9	7.2	26.7	0.6766	1.8195
2018-02-15 03:10:00	0.4861	20.9	7.21	26.6	0.663	1.857
2018-02-15 03:11:00	0.4868	20.9	7.24	26.6	0.663	1.857
2018-02-15 03:12:00	0.4875	20.9	7.25	26.6	0.663	1.857
2018-02-15 03:13:00	0.4882	20.9	7.27	26.6	0.663	1.857
2018-02-15 03:14:00	0.4889	20.9	7.29	26.7	0.6766	1.8195
2018-02-15 03:15:00	0.4896	20.9	7.2	26.6	0.663	1.857
2018-02-15 03:16:00	0.4903	20.9	7.22	26.7	0.6766	1.8195
2018-02-15 03:17:00	0.491	20.9	7.24	26.7	0.6766	1.8195
2018-02-15 03:18:00	0.4917	20.9	7.25	26.6	0.663	1.857
2018-02-15 03:19:00	0.4924	20.9	7.27	26.7	0.6766	1.8195
2018-02-15 03:20:00	0.4931	21.0	7.29	26.5	0.6494	1.896
2018-02-15 03:21:00	0.4938	20.9	7.2	26.6	0.663	1.857
2018-02-15 03:22:00	0.4944	21.0	7.22	26.6	0.663	1.857
2018-02-15 03:23:00	0.4951	20.9	7.24	26.6	0.663	1.857
2018-02-15 03:24:00	0.4958	21.0	7.25	26.6	0.663	1.857
2018-02-15 03:25:00	0.4965	21.0	7.27	26.6	0.663	1.857
2018-02-15 03:26:00	0.4972	21.0	7.29	26.7	0.6766	1.8195
2018-02-15 03:27:00	0.4979	20.9	7.2	26.7	0.6766	1.8195
2018-02-15 03:28:00	0.4986	20.9	7.22	26.7	0.6766	1.8195
2018-02-15 03:29:00	0.4993	20.9	7.24	26.7	0.6766	1.8195
2018-02-15 03:30:00	0.5	21.0	7.26	26.7	0.6766	1.8195
2018-02-15 03:31:00	0.5007	21.0	7.27	26.7	0.6766	1.8195
2018-02-15 03:32:00	0.5014	21.0	7.29	26.6	0.663	1.857
2018-02-15 03:33:00	0.5021	20.9	7.2	26.6	0.663	1.857
2018-02-15 03:34:00	0.5028	20.9	7.22	26.7	0.6766	1.8195
2018-02-15 03:35:00	0.5035	20.9	7.24	26.6	0.663	1.857
2018-02-15 03:36:00	0.5042	20.9	7.26	26.7	0.6766	1.8195
2018-02-15 03:37:00	0.5049	21.0	7.28	26.6	0.663	1.857
2018-02-15 03:38:00	0.5056	21.0	7.28	26.6	0.663	1.857
2018-02-15 03:39:00	0.5062	21.0	7.2	26.7	0.6766	1.8195
2018-02-15 03:40:00	0.5069	20.9	7.22	26.7	0.6766	1.8195
2018-02-15 03:41:00	0.5076	21.0	7.24	26.6	0.663	1.857
2018-02-15 03:42:00	0.5083	20.9	7.26	26.7	0.6766	1.8195
2018-02-15 03:43:00	0.509	21.0	7.28	26.7	0.6766	1.8195
2018-02-15 03:44:00	0.5097	21.0	7.27	26.6	0.663	1.857
2018-02-15 03:45:00	0.5104	20.9	7.2	26.7	0.6766	1.8195
2018-02-15 03:46:00	0.5111	20.9	7.22	26.7	0.6766	1.8195
2018-02-15 03:47:00	0.5118	20.9	7.24	26.7	0.6766	1.8195
2018-02-15 03:48:00	0.5125	20.9	7.26	26.7	0.6766	1.8195
2018-02-15 03:49:00	0.5132	20.9	7.28	26.7	0.6766	1.8195
2018-02-15 03:50:00	0.5139	20.9	7.27	26.7	0.6766	1.8195
2018-02-15 03:51:00	0.5146	20.9	7.2	26.7	0.6766	1.8195
2018-02-15 03:52:00	0.5153	20.9	7.22	26.7	0.6766	1.8195
2018-02-15 03:53:00	0.516	20.9	7.24	26.6	0.663	1.857
2018-02-15 03:54:00	0.5167	20.9	7.26	26.7	0.6766	1.8195
2018-02-15 03:55:00	0.5174	20.9	7.28	26.7	0.6766	1.8195
2018-02-15 03:56:00	0.5181	20.9	7.26	26.7	0.6766	1.8195
2018-02-15 03:57:00	0.5188	20.9	7.2	26.7	0.6766	1.8195
2018-02-15 03:58:00	0.5194	20.9	7.22	26.7	0.6766	1.8195
2018-02-15 03:59:00	0.5201	20.9	7.24	26.7	0.6766	1.8195
2018-02-15 04:00:00	0.5208	20.9	7.26	26.7	0.6766	1.8195
2018-02-15 04:01:00	0.5215	20.9	7.28	26.6	0.663	1.857
2018-02-15 04:02:00	0.5222	20.9	7.26	26.7	0.6766	1.8195
2018-02-15 04:03:00	0.5229	20.9	7.2	26.7	0.6766	1.8195
2018-02-15 04:04:00	0.5236	20.9	7.23	26.7	0.6766	1.8195
2018-02-15 04:05:00	0.5243	20.9	7.25	26.7	0.6766	1.8195
2018-02-15 04:06:00	0.525	20.9	7.26	26.7	0.6766	1.8195
2018-02-15 04:07:00	0.5257	20.9	7.28	26.7	0.6766	1.8195
2018-02-15 04:08:00	0.5264	20.9	7.25	26.7	0.6766	1.8195
2018-02-15 04:09:00	0.5271	20.9	7.21	26.6	0.663	1.857
2018-02-15 04:10:00	0.5278	20.9	7.23	26.7	0.6766	1.8195
2018-02-15 04:11:00	0.5285	20.9	7.25	26.7	0.6766	1.8195
2018-02-15 04:12:00	0.5292	20.9	7.27	26.7	0.6766	1.8195
2018-02-15 04:13:00	0.5299	20.9	7.28	26.7	0.6766	1.8195
2018-02-15 04:14:00	0.5306	20.9	7.24	26.7	0.6766	1.8195
2018-02-15 04:15:00	0.5312	20.9	7.21	26.8	0.6903	1.7836
2018-02-15 04:16:00	0.5319	20.9	7.23	26.7	0.6766	1.8195
2018-02-15 04:17:00	0.5326	20.9	7.25	26.8	0.6903	1.7836
2018-02-15 04:18:00	0.5333	20.9	7.27	26.7	0.6766	1.8195
2018-02-15 04:19:00	0.534	20.9	7.29	26.7	0.6766	1.8195
2018-02-15 04:20:00	0.5347	20.9	7.22	26.8	0.6903	1.7836
2018-02-15 04:21:00	0.5354	20.9	7.21	26.6	0.663	1.857
2018-02-15 04:22:00	0.5361	20.9	7.23	26.7	0.6766	1.8195
2018-02-15 04:23:00	0.5368	20.9	7.25	26.7	0.6766	1.8195
2018-02-15 04:24:00	0.5375	20.9	7.27	26.7	0.6766	1.8195
2018-02-15 04:25:00	0.5382	20.9	7.29	26.7	0.6766	1.8195
2018-02-15 04:26:00	0.5389	20.9	7.21	26.7	0.6766	1.8195
2018-02-15 04:27:00	0.5396	20.9	7.21	26.8	0.6903	1.7836
2018-02-15 04:28:00	0.5403	20.9	7.24	26.7	0.6766	1.8195
2018-02-15 04:29:00	0.541	20.9	7.25	26.7	0.6766	1.8195
2018-02-15 04:30:00	0.5417	20.9	7.27	26.8	0.6903	1.7836
2018-02-15 04:31:00	0.5424	20.9	7.29	26.8	0.6903	1.7836
2018-02-15 04:32:00	0.5431	20.9	7.2	26.7	0.6766	1.8195
2018-02-15 04:33:00	0.5438	20.9	7.22	26.8	0.6903	1.7836
2018-02-15 04:34:00	0.5444	20.9	7.24	26.7	0.6766	1.8195
2018-02-15 04:35:00	0.5451	20.9	7.26	26.7	0.6766	1.8195
2018-02-15 04:36:00	0.5458	20.9	7.28	26.7	0.6766	1.8195
2018-02-15 04:37:00	0.5465	20.9	7.28	26.8	0.6903	1.7836
2018-02-15 04:38:00	0.5472	20.9	7.2	26.7	0.6766	1.8195
2018-02-15 04:39:00	0.5479	20.9	7.22	26.7	0.6766	1.8195
2018-02-15 04:40:00	0.5486	20.9	7.24	26.7	0.6766	1.8195
2018-02-15 04:41:00	0.5493	20.9	7.26	26.8	0.6903	1.7836
2018-02-15 04:42:00	0.55	20.9	7.28	26.7	0.6766	1.8195
2018-02-15 04:43:00	0.5507	20.9	7.26	26.7	0.6766	1.8195
2018-02-15 04:44:00	0.5514	20.9	7.21	26.8	0.6903	1.7836
2018-02-15 04:45:00	0.5521	20.9	7.22	26.8	0.6903	1.7836
2018-02-15 04:46:00	0.5528	20.9	7.24	26.8	0.6903	1.7836
2018-02-15 04:47:00	0.5535	20.9	7.26	26.7	0.6766	1.8195
2018-02-15 04:48:00	0.5542	20.9	7.28	26.8	0.6903	1.7836
2018-02-15 04:49:00	0.5549	20.9	7.25	26.8	0.6903	1.7836
2018-02-15 04:50:00	0.5556	20.9	7.2	26.8	0.6903	1.7836
2018-02-15 04:51:00	0.5562	20.9	7.23	26.8	0.6903	1.7836
2018-02-15 04:52:00	0.5569	20.9	7.25	26.8	0.6903	1.7836
2018-02-15 04:53:00	0.5576	20.9	7.27	26.8	0.6903	1.7836
2018-02-15 04:54:00	0.5583	20.9	7.29	26.8	0.6903	1.7836
2018-02-15 04:55:00	0.559	20.9	7.23	26.8	0.6903	1.7836
2018-02-15 04:56:00	0.5597	20.9	7.21	26.7	0.6766	1.8195
2018-02-15 04:57:00	0.5604	20.9	7.23	26.8	0.6903	1.7836
2018-02-15 04:58:00	0.5611	20.9	7.25	26.7	0.6766	1.8195
2018-02-15 04:59:00	0.5618	20.9	7.27	26.7	0.6766	1.8195
2018-02-15 05:00:00	0.5625	20.9	7.29	26.8	0.6903	1.7836
2018-02-15 05:01:00	0.5632	20.9	7.21	26.8	0.6903	1.7836
2018-02-15 05:02:00	0.5639	20.9	7.22	26.8	0.6903	1.7836
2018-02-15 05:03:00	0.5646	20.9	7.24	26.8	0.6903	1.7836
2018-02-15 05:04:00	0.5653	20.9	7.25	26.8	0.6903	1.7836
2018-02-15 05:05:00	0.566	20.9	7.27	26.8	0.6903	1.7836
2018-02-15 05:06:00	0.5667	20.9	7.29	26.8	0.6903	1.7836
2018-02-15 05:07:00	0.5674	20.9	7.2	26.8	0.6903	1.7836
2018-02-15 05:08:00	0.5681	20.9	7.22	26.8	0.6903	1.7836
2018-02-15 05:09:00	0.5688	20.9	7.24	26.8	0.6903	1.7836
2018-02-15 05:10:00	0.5694	20.9	7.26	26.8	0.6903	1.7836
2018-02-15 05:11:00	0.5701	20.9	7.28	26.8	0.6903	1.7836
2018-02-15 05:12:00	0.5708	20.9	7.28	26.8	0.6903	1.7836
2018-02-15 05:13:00	0.5715	20.9	7.2	26.8	0.6903	1.7836
2018-02-15 05:14:00	0.5722	20.9	7.22	26.9	0.7039	1.749
2018-02-15 05:15:00	0.5729	20.9	7.24	26.8	0.6903	1.7836
2018-02-15 05:16:00	0.5736	20.9	7.26	26.8	0.6903	1.7836
2018-02-15 05:17:00	0.5743	20.9	7.28	26.8	0.6903	1.7836
2018-02-15 05:18:00	0.575	20.9	7.26	26.8	0.6903	1.7836
2018-02-15 05:19:00	0.5757	20.9	7.21	26.8	0.6903	1.7836
2018-02-15 05:20:00	0.5764	20.9	7.23	26.8	0.6903	1.7836
2018-02-15 05:21:00	0.5771	20.9	7.25	26.7	0.6766	1.8195
2018-02-15 05:22:00	0.5778	20.9	7.27	26.8	0.6903	1.7836
2018-02-15 05:23:00	0.5785	20.9	7.28	26.8	0.6903	1.7836
2018-02-15 05:24:00	0.5792	20.9	7.24	26.8	0.6903	1.7836
2018-02-15 05:25:00	0.5799	20.9	7.21	26.9	0.7039	1.749
2018-02-15 05:26:00	0.5806	20.9	7.23	26.9	0.7039	1.749
2018-02-15 05:27:00	0.5812	20.9	7.25	26.8	0.6903	1.7836
2018-02-15 05:28:00	0.5819	20.9	7.27	26.8	0.6903	1.7836
2018-02-15 05:29:00	0.5826	20.9	7.29	26.8	0.6903	1.7836
2018-02-15 05:30:00	0.5833	20.9	7.22	26.8	0.6903	1.7836
2018-02-15 05:31:00	0.584	20.9	7.22	27.0	0.7176	1.7158
2018-02-15 05:32:00	0.5847	20.9	7.24	26.9	0.7039	1.749
2018-02-15 05:33:00	0.5854	20.9	7.26	27.0	0.7176	1.7158
2018-02-15 05:34:00	0.5861	20.9	7.27	26.9	0.7039	1.749
2018-02-15 05:35:00	0.5868	20.9	7.28	26.8	0.6903	1.7836
2018-02-15 05:36:00	0.5875	20.9	7.2	26.9	0.7039	1.749
2018-02-15 05:37:00	0.5882	20.9	7.22	26.8	0.6903	1.7836
2018-02-15 05:38:00	0.5889	20.9	7.24	26.9	0.7039	1.749
2018-02-15 05:39:00	0.5896	20.9	7.26	26.8	0.6903	1.7836
2018-02-15 05:40:00	0.5903	20.9	7.28	26.8	0.6903	1.7836
2018-02-15 05:41:00	0.591	20.9	7.26	26.9	0.7039	1.749
2018-02-15 05:42:00	0.5917	20.9	7.21	26.9	0.7039	1.749
2018-02-15 05:43:00	0.5924	20.9	7.23	26.8	0.6903	1.7836
2018-02-15 05:44:00	0.5931	20.9	7.25	26.9	0.7039	1.749
2018-02-15 05:45:00	0.5938	20.9	7.27	26.8	0.6903	1.7836
2018-02-15 05:46:00	0.5944	20.9	7.29	26.9	0.7039	1.749
2018-02-15 05:47:00	0.5951	20.9	7.23	26.9	0.7039	1.749
2018-02-15 05:48:00	0.5958	20.9	7.21	26.8	0.6903	1.7836
2018-02-15 05:49:00	0.5965	20.9	7.23	26.8	0.6903	1.7836
2018-02-15 05:50:00	0.5972	20.9	7.25	26.9	0.7039	1.749
2018-02-15 05:51:00	0.5979	20.9	7.27	26.9	0.7039	1.749
2018-02-15 05:52:00	0.5986	20.9	7.29	26.9	0.7039	1.749
2018-02-15 05:53:00	0.5993	20.9	7.21	26.8	0.6903	1.7836
2018-02-15 05:54:00	0.6	20.9	7.22	26.9	0.7039	1.749
2018-02-15 05:55:00	0.6007	20.9	7.24	26.9	0.7039	1.749
2018-02-15 05:56:00	0.6014	20.9	7.26	26.9	0.7039	1.749
2018-02-15 05:57:00	0.6021	20.9	7.28	26.9	0.7039	1.749
2018-02-15 05:58:00	0.6028	20.9	7.27	26.9	0.7039	1.749
2018-02-15 05:59:00	0.6035	20.9	7.21	26.9	0.7039	1.749
2018-02-15 06:00:00	0.6042	20.9	7.23	26.9	0.7039	1.749
2018-02-15 06:01:00	0.6049	20.9	7.25	26.9	0.7039	1.749
2018-02-15 06:02:00	0.6056	20.9	7.27	26.9	0.7039	1.749
2018-02-15 06:03:00	0.6062	20.9	7.28	26.9	0.7039	1.749
2018-02-15 06:04:00	0.6069	20.9	7.23	26.9	0.7039	1.749
2018-02-15 06:05:00	0.6076	20.9	7.21	26.9	0.7039	1.749
2018-02-15 06:06:00	0.6083	20.9	7.23	26.9	0.7039	1.749
2018-02-15 06:07:00	0.609	20.9	7.25	26.9	0.7039	1.749
2018-02-15 06:08:00	0.6097	20.9	7.27	26.9	0.7039	1.749
2018-02-15 06:09:00	0.6104	20.9	7.29	26.9	0.7039	1.749
2018-02-15 06:10:00	0.6111	20.9	7.2	26.9	0.7039	1.749
2018-02-15 06:11:00	0.6118	20.9	7.22	27.0	0.7176	1.7158
2018-02-15 06:12:00	0.6125	20.9	7.24	26.9	0.7039	1.749
2018-02-15 06:13:00	0.6132	20.9	7.26	26.9	0.7039	1.749
2018-02-15 06:14:00	0.6139	20.9	7.28	26.9	0.7039	1.749
2018-02-15 06:15:00	0.6146	20.9	7.26	27.0	0.7176	1.7158
2018-02-15 06:16:00	0.6153	20.9	7.21	26.9	0.7039	1.749
2018-02-15 06:17:00	0.616	20.9	7.23	26.9	0.7039	1.749
2018-02-15 06:18:00	0.6167	20.9	7.25	27.0	0.7176	1.7158
2018-02-15 06:19:00	0.6174	20.9	7.27	26.9	0.7039	1.749
2018-02-15 06:20:00	0.6181	20.9	7.29	26.9	0.7039	1.749
2018-02-15 06:21:00	0.6188	20.9	7.23	27.0	0.7176	1.7158
2018-02-15 06:22:00	0.6194	20.9	7.22	27.0	0.7176	1.7158
2018-02-15 06:23:00	0.6201	20.9	7.24	27.0	0.7176	1.7158
2018-02-15 06:24:00	0.6208	20.9	7.25	27.0	0.7176	1.7158
2018-02-15 06:25:00	0.6215	20.9	7.27	26.9	0.7039	1.749
2018-02-15 06:26:00	0.6222	20.9	7.29	27.0	0.7176	1.7158
2018-02-15 06:27:00	0.6229	20.9	7.2	27.1	0.7312	1.6838
2018-02-15 06:28:00	0.6236	20.9	7.22	27.0	0.7176	1.7158
2018-02-15 06:29:00	0.6243	20.9	7.24	27.0	0.7176	1.7158
2018-02-15 06:30:00	0.625	20.9	7.26	27.0	0.7176	1.7158
2018-02-15 06:31:00	0.6257	20.9	7.28	27.0	0.7176	1.7158
2018-02-15 06:32:00	0.6264	20.9	7.26	27.1	0.7312	1.6838
2018-02-15 06:33:00	0.6271	20.9	7.21	27.0	0.7176	1.7158
2018-02-15 06:34:00	0.6278	20.9	7.23	26.9	0.7039	1.749
2018-02-15 06:35:00	0.6285	20.9	7.25	27.0	0.7176	1.7158
2018-02-15 06:36:00	0.6292	20.9	7.27	27.0	0.7176	1.7158
2018-02-15 06:37:00	0.6299	20.9	7.29	26.9	0.7039	1.749
2018-02-15 06:38:00	0.6306	20.9	7.21	27.0	0.7176	1.7158
2018-02-15 06:39:00	0.6312	20.9	7.22	26.9	0.7039	1.749
2018-02-15 06:40:00	0.6319	20.8	7.24	26.9	0.7039	1.749
2018-02-15 06:41:00	0.6326	20.8	7.26	27.0	0.7176	1.7158
2018-02-15 06:42:00	0.6333	20.8	7.28	27.0	0.7176	1.7158
2018-02-15 06:43:00	0.634	20.8	7.27	26.9	0.7039	1.749
2018-02-15 06:44:00	0.6347	20.8	7.21	27.0	0.7176	1.7158
2018-02-15 06:45:00	0.6354	20.7	7.23	27.0	0.7176	1.7158
2018-02-15 06:46:00	0.6361	20.7	7.25	27.0	0.7176	1.7158
2018-02-15 06:47:00	0.6368	20.7	7.27	26.9	0.7039	1.749
2018-02-15 06:48:00	0.6375	20.7	7.28	26.9	0.7039	1.749
2018-02-15 06:49:00	0.6382	20.7	7.23	27.0	0.7176	1.7158
2018-02-15 06:50:00	0.6389	20.6	7.21	27.1	0.7312	1.6838
2018-02-15 06:51:00	0.6396	20.6	7.23	27.0	0.7176	1.7158
2018-02-15 06:52:00	0.6403	20.6	7.25	27.0	0.7176	1.7158
2018-02-15 06:53:00	0.641	20.6	7.27	27.0	0.7176	1.7158
2018-02-15 06:54:00	0.6417	20.6	7.29	27.0	0.7176	1.7158
2018-02-15 06:55:00	0.6424	20.5	7.21	27.0	0.7176	1.7158
2018-02-15 06:56:00	0.6431	20.5	7.22	26.9	0.7039	1.749
2018-02-15 06:57:00	0.6438	20.5	7.24	27.0	0.7176	1.7158
2018-02-15 06:58:00	0.6444	20.5	7.26	27.0	0.7176	1.7158
2018-02-15 06:59:00	0.6451	20.5	7.28	27.0	0.7176	1.7158
2018-02-15 07:00:00	0.6458	20.5	7.27	27.1	0.7312	1.6838
2018-02-15 07:01:00	0.6465	20.4	7.21	27.0	0.7176	1.7158
2018-02-15 07:02:00	0.6472	20.4	7.22	27.0	0.7176	1.7158
2018-02-15 07:03:00	0.6479	20.4	7.24	27.0	0.7176	1.7158
2018-02-15 07:04:00	0.6486	20.4	7.26	27.0	0.7176	1.7158
2018-02-15 07:05:00	0.6493	20.4	7.28	27.1	0.7312	1.6838
2018-02-15 07:06:00	0.65	20.4	7.26	27.1	0.7312	1.6838
2018-02-15 07:07:00	0.6507	20.3	7.2	27.1	0.7312	1.6838
2018-02-15 07:08:00	0.6514	20.3	7.23	27.1	0.7312	1.6838
2018-02-15 07:09:00	0.6521	20.3	7.25	27.1	0.7312	1.6838
2018-02-15 07:10:00	0.6528	20.3	7.27	27.0	0.7176	1.7158
2018-02-15 07:11:00	0.6535	20.3	7.29	27.0	0.7176	1.7158
2018-02-15 07:12:00	0.6542	20.3	7.23	27.0	0.7176	1.7158
2018-02-15 07:13:00	0.6549	20.3	7.21	27.1	0.7312	1.6838
2018-02-15 07:14:00	0.6556	20.2	7.23	27.1	0.7312	1.6838
2018-02-15 07:15:00	0.6562	20.2	7.25	27.1	0.7312	1.6838
2018-02-15 07:16:00	0.6569	20.2	7.27	27.0	0.7176	1.7158
2018-02-15 07:17:00	0.6576	20.2	7.29	27.0	0.7176	1.7158
2018-02-15 07:18:00	0.6583	20.2	7.22	27.1	0.7312	1.6838
2018-02-15 07:19:00	0.659	20.2	7.22	27.1	0.7312	1.6838
2018-02-15 07:20:00	0.6597	20.1	7.24	27.1	0.7312	1.6838
2018-02-15 07:21:00	0.6604	20.1	7.26	27.1	0.7312	1.6838
2018-02-15 07:22:00	0.6611	20.1	7.27	27.1	0.7312	1.6838
2018-02-15 07:23:00	0.6618	20.1	7.29	27.1	0.7312	1.6838
2018-02-15 07:24:00	0.6625	20.1	7.2	27.1	0.7312	1.6838
2018-02-15 07:25:00	0.6632	20.1	7.22	27.0	0.7176	1.7158
2018-02-15 07:26:00	0.6639	20.0	7.24	27.2	0.7448	1.6529
2018-02-15 07:27:00	0.6646	20.0	7.26	27.1	0.7312	1.6838
2018-02-15 07:28:00	0.6653	20.0	7.28	27.1	0.7312	1.6838
2018-02-15 07:29:00	0.666	20.0	7.26	27.1	0.7312	1.6838
2018-02-15 07:30:00	0.6667	20.0	7.21	27.1	0.7312	1.6838
2018-02-15 07:31:00	0.6674	20.0	7.23	27.2	0.7448	1.6529
2018-02-15 07:32:00	0.6681	20.0	7.24	27.1	0.7312	1.6838
2018-02-15 07:33:00	0.6688	20.0	7.26	27.0	0.7176	1.7158
2018-02-15 07:34:00	0.6694	19.9	7.28	27.1	0.7312	1.6838
2018-02-15 07:35:00	0.6701	19.9	7.24	27.2	0.7448	1.6529
2018-02-15 07:36:00	0.6708	19.9	7.21	27.2	0.7448	1.6529
2018-02-15 07:37:00	0.6715	19.9	7.23	27.2	0.7448	1.6529
2018-02-15 07:38:00	0.6722	19.9	7.25	27.1	0.7312	1.6838
2018-02-15 07:39:00	0.6729	19.9	7.27	27.1	0.7312	1.6838
2018-02-15 07:40:00	0.6736	19.9	7.29	27.1	0.7312	1.6838
2018-02-15 07:41:00	0.6743	19.9	7.22	27.1	0.7312	1.6838
2018-02-15 07:42:00	0.675	20.0	7.21	27.2	0.7448	1.6529
2018-02-15 07:43:00	0.6757	19.9	7.24	27.1	0.7312	1.6838
2018-02-15 07:44:00	0.6764	20.0	7.25	27.1	0.7312	1.6838
2018-02-15 07:45:00	0.6771	20.0	7.27	27.1	0.7312	1.6838
2018-02-15 07:46:00	0.6778	20.0	7.28	27.2	0.7448	1.6529
2018-02-15 07:47:00	0.6785	20.0	7.2	27.1	0.7312	1.6838
2018-02-15 07:48:00	0.6792	20.0	7.22	27.1	0.7312	1.6838
2018-02-15 07:49:00	0.6799	20.0	7.24	27.1	0.7312	1.6838
2018-02-15 07:50:00	0.6806	20.0	7.26	27.1	0.7312	1.6838
2018-02-15 07:51:00	0.6812	20.0	7.28	27.1	0.7312	1.6838
2018-02-15 07:52:00	0.6819	20.0	7.26	27.1	0.7312	1.6838
2018-02-15 07:53:00	0.6826	20.0	7.21	27.1	0.7312	1.6838
2018-02-15 07:54:00	0.6833	20.0	7.23	27.2	0.7448	1.6529
2018-02-15 07:55:00	0.684	20.0	7.25	27.1	0.7312	1.6838
2018-02-15 07:56:00	0.6847	20.0	7.27	27.2	0.7448	1.6529
2018-02-15 07:57:00	0.6854	20.0	7.29	27.1	0.7312	1.6838
2018-02-15 07:58:00	0.6861	20.0	7.23	27.1	0.7312	1.6838
2018-02-15 07:59:00	0.6868	20.0	7.22	27.1	0.7312	1.6838
2018-02-15 08:00:00	0.6875	20.0	7.23	27.2	0.7448	1.6529
2018-02-15 08:01:00	0.6882	20.0	7.25	27.2	0.7448	1.6529
2018-02-15 08:02:00	0.6889	20.1	7.27	27.1	0.7312	1.6838
2018-02-15 08:03:00	0.6896	20.1	7.28	27.2	0.7448	1.6529
2018-02-15 08:04:00	0.6903	20.1	7.2	27.2	0.7448	1.6529
2018-02-15 08:05:00	0.691	20.1	7.22	27.2	0.7448	1.6529
2018-02-15 08:06:00	0.6917	20.1	7.24	27.2	0.7448	1.6529
2018-02-15 08:07:00	0.6924	20.1	7.26	27.1	0.7312	1.6838
2018-02-15 08:08:00	0.6931	20.1	7.28	27.1	0.7312	1.6838
2018-02-15 08:09:00	0.6938	20.1	7.26	27.1	0.7312	1.6838
2018-02-15 08:10:00	0.6944	20.1	7.21	27.2	0.7448	1.6529
2018-02-15 08:11:00	0.6951	20.1	7.23	27.1	0.7312	1.6838
2018-02-15 08:12:00	0.6958	20.1	7.25	27.2	0.7448	1.6529
2018-02-15 08:13:00	0.6965	20.1	7.27	27.2	0.7448	1.6529
2018-02-15 08:14:00	0.6972	20.1	7.29	27.3	0.7585	1.6232
2018-02-15 08:15:00	0.6979	20.1	7.22	27.2	0.7448	1.6529
2018-02-15 08:16:00	0.6986	20.1	7.22	27.2	0.7448	1.6529
2018-02-15 08:17:00	0.6993	20.1	7.24	27.1	0.7312	1.6838
2018-02-15 08:18:00	0.7	20.2	7.26	27.1	0.7312	1.6838
2018-02-15 08:19:00	0.7007	20.2	7.28	27.2	0.7448	1.6529
2018-02-15 08:20:00	0.7014	20.2	7.26	27.2	0.7448	1.6529
2018-02-15 08:21:00	0.7021	20.2	7.21	27.2	0.7448	1.6529
2018-02-15 08:22:00	0.7028	20.2	7.23	27.2	0.7448	1.6529
2018-02-15 08:23:00	0.7035	20.2	7.25	27.1	0.7312	1.6838
2018-02-15 08:24:00	0.7042	20.2	7.27	27.2	0.7448	1.6529
2018-02-15 08:25:00	0.7049	20.2	7.29	27.3	0.7585	1.6232
2018-02-15 08:26:00	0.7056	20.2	7.22	27.3	0.7585	1.6232
2018-02-15 08:27:00	0.7062	20.2	7.22	27.2	0.7448	1.6529
2018-02-15 08:28:00	0.7069	20.3	7.24	27.2	0.7448	1.6529
2018-02-15 08:29:00	0.7076	20.3	7.26	27.2	0.7448	1.6529
2018-02-15 08:30:00	0.7083	20.3	7.28	27.2	0.7448	1.6529
2018-02-15 08:31:00	0.709	20.3	7.26	27.2	0.7448	1.6529
2018-02-15 08:32:00	0.7097	20.3	7.21	27.1	0.7312	1.6838
2018-02-15 08:33:00	0.7104	20.3	7.23	27.2	0.7448	1.6529
2018-02-15 08:34:00	0.7111	20.3	7.25	27.2	0.7448	1.6529
2018-02-15 08:35:00	0.7118	20.3	7.27	27.2	0.7448	1.6529
2018-02-15 08:36:00	0.7125	20.3	7.29	27.2	0.7448	1.6529
2018-02-15 08:37:00	0.7132	20.3	7.21	27.1	0.7312	1.6838
2018-02-15 08:38:00	0.7139	20.3	7.22	27.3	0.7585	1.6232
2018-02-15 08:39:00	0.7146	20.4	7.24	27.2	0.7448	1.6529
2018-02-15 08:40:00	0.7153	20.4	7.26	27.2	0.7448	1.6529
2018-02-15 08:41:00	0.716	20.4	7.28	27.1	0.7312	1.6838
2018-02-15 08:42:00	0.7167	20.4	7.26	27.2	0.7448	1.6529
2018-02-15 08:43:00	0.7174	20.4	7.21	27.2	0.7448	1.6529
2018-02-15 08:44:00	0.7181	20.4	7.23	27.2	0.7448	1.6529
2018-02-15 08:45:00	0.7188	20.4	7.25	27.2	0.7448	1.6529
2018-02-15 08:46:00	0.7194	20.4	7.27	27.2	0.7448	1.6529
2018-02-15 08:47:00	0.7201	20.4	7.29	27.1	0.7312	1.6838
2018-02-15 08:48:00	0.7208	20.4	7.2	27.2	0.7448	1.6529
2018-02-15 08:49:00	0.7215	20.4	7.22	27.2	0.7448	1.6529
2018-02-15 08:50:00	0.7222	20.5	7.25	27.2	0.7448	1.6529
2018-02-15 08:51:00	0.7229	20.5	7.26	27.2	0.7448	1.6529
2018-02-15 08:52:00	0.7236	20.5	7.28	27.2	0.7448	1.6529
2018-02-15 08:53:00	0.7243	20.5	7.24	27.2	0.7448	1.6529
2018-02-15 08:54:00	0.725	20.5	7.22	27.2	0.7448	1.6529
2018-02-15 08:55:00	0.7257	20.5	7.24	27.2	0.7448	1.6529
2018-02-15 08:56:00	0.7264	20.5	7.26	27.2	0.7448	1.6529
2018-02-15 08:57:00	0.7271	20.5	7.28	27.2	0.7448	1.6529
2018-02-15 08:58:00	0.7278	20.5	7.27	27.2	0.7448	1.6529
2018-02-15 08:59:00	0.7285	20.5	7.21	27.2	0.7448	1.6529
2018-02-15 09:00:00	0.7292	20.5	7.23	27.2	0.7448	1.6529
2018-02-15 09:01:00	0.7299	20.5	7.25	27.2	0.7448	1.6529
2018-02-15 09:02:00	0.7306	20.5	7.27	27.2	0.7448	1.6529
2018-02-15 09:03:00	0.7312	20.5	7.29	27.1	0.7312	1.6838
2018-02-15 09:04:00	0.7319	20.5	7.22	27.2	0.7448	1.6529
2018-02-15 09:05:00	0.7326	20.5	7.22	27.2	0.7448	1.6529
2018-02-15 09:06:00	0.7333	20.5	7.24	27.2	0.7448	1.6529
2018-02-15 09:07:00	0.734	20.5	7.26	27.1	0.7312	1.6838
2018-02-15 09:08:00	0.7347	20.5	7.28	27.2	0.7448	1.6529
2018-02-15 09:09:00	0.7354	20.5	7.26	27.3	0.7585	1.6232
2018-02-15 09:10:00	0.7361	20.5	7.21	27.3	0.7585	1.6232
2018-02-15 09:11:00	0.7368	20.5	7.23	27.3	0.7585	1.6232
2018-02-15 09:12:00	0.7375	20.5	7.25	27.3	0.7585	1.6232
2018-02-15 09:13:00	0.7382	20.5	7.27	27.3	0.7585	1.6232
2018-02-15 09:14:00	0.7389	20.5	7.29	27.2	0.7448	1.6529
2018-02-15 09:15:00	0.7396	20.6	7.2	27.2	0.7448	1.6529
2018-02-15 09:16:00	0.7403	20.6	7.23	27.3	0.7585	1.6232
2018-02-15 09:17:00	0.741	20.6	7.25	27.2	0.7448	1.6529
2018-02-15 09:18:00	0.7417	20.6	7.27	27.2	0.7448	1.6529
2018-02-15 09:19:00	0.7424	20.6	7.29	27.2	0.7448	1.6529
2018-02-15 09:20:00	0.7431	20.6	7.23	27.2	0.7448	1.6529
2018-02-15 09:21:00	0.7438	20.6	7.22	27.2	0.7448	1.6529
2018-02-15 09:22:00	0.7444	20.6	7.24	27.3	0.7585	1.6232
2018-02-15 09:23:00	0.7451	20.6	7.26	27.2	0.7448	1.6529
2018-02-15 09:24:00	0.7458	20.6	7.28	27.3	0.7585	1.6232
2018-02-15 09:25:00	0.7465	20.6	7.27	27.2	0.7448	1.6529
2018-02-15 09:26:00	0.7472	20.6	7.21	27.2	0.7448	1.6529
2018-02-15 09:27:00	0.7479	20.6	7.23	27.2	0.7448	1.6529
2018-02-15 09:28:00	0.7486	20.6	7.25	27.2	0.7448	1.6529
2018-02-15 09:29:00	0.7493	20.6	7.27	27.3	0.7585	1.6232
2018-02-15 09:30:00	0.75	20.6	7.29	27.3	0.7585	1.6232
2018-02-15 09:31:00	0.7507	20.6	7.21	27.2	0.7448	1.6529
2018-02-15 09:32:00	0.7514	20.6	7.22	27.2	0.7448	1.6529
2018-02-15 09:33:00	0.7521	20.6	7.25	27.2	0.7448	1.6529
2018-02-15 09:34:00	0.7528	20.6	7.26	27.3	0.7585	1.6232
2018-02-15 09:35:00	0.7535	20.6	7.28	27.3	0.7585	1.6232
2018-02-15 09:36:00	0.7542	20.6	7.24	27.3	0.7585	1.6232
2018-02-15 09:37:00	0.7549	20.6	7.22	27.2	0.7448	1.6529
2018-02-15 09:38:00	0.7556	20.7	7.24	27.3	0.7585	1.6232
2018-02-15 09:39:00	0.7562	20.7	7.26	27.3	0.7585	1.6232
2018-02-15 09:40:00	0.7569	20.7	7.28	27.3	0.7585	1.6232
2018-02-15 09:41:00	0.7576	20.7	7.27	27.2	0.7448	1.6529
2018-02-15 09:42:00	0.7583	20.7	7.21	27.3	0.7585	1.6232
2018-02-15 09:43:00	0.759	20.7	7.23	27.2	0.7448	1.6529
2018-02-15 09:44:00	0.7597	20.7	7.25	27.3	0.7585	1.6232
2018-02-15 09:45:00	0.7604	20.7	7.27	27.3	0.7585	1.6232
2018-02-15 09:46:00	0.7611	20.7	7.29	27.3	0.7585	1.6232
2018-02-15 09:47:00	0.7618	20.7	7.21	27.3	0.7585	1.6232
2018-02-15 09:48:00	0.7625	20.7	7.23	27.3	0.7585	1.6232
2018-02-15 09:49:00	0.7632	20.7	7.25	27.3	0.7585	1.6232
2018-02-15 09:50:00	0.7639	20.7	7.27	27.3	0.7585	1.6232
2018-02-15 09:51:00	0.7646	20.8	7.29	27.4	0.7721	1.5945
2018-02-15 09:52:00	0.7653	20.8	7.23	27.3	0.7585	1.6232
2018-02-15 09:53:00	0.766	20.8	7.22	27.3	0.7585	1.6232
2018-02-15 09:54:00	0.7667	20.8	7.24	27.3	0.7585	1.6232
2018-02-15 09:55:00	0.7674	20.8	7.26	27.2	0.7448	1.6529
2018-02-15 09:56:00	0.7681	20.8	7.28	27.3	0.7585	1.6232
2018-02-15 09:57:00	0.7688	20.8	7.25	27.2	0.7448	1.6529
2018-02-15 09:58:00	0.7694	20.8	7.21	27.3	0.7585	1.6232
2018-02-15 09:59:00	0.7701	20.8	7.24	27.2	0.7448	1.6529
2018-02-15 10:00:00	0.7708	20.8	7.26	27.3	0.7585	1.6232
2018-02-15 10:01:00	0.7715	20.8	7.28	27.3	0.7585	1.6232
2018-02-15 10:02:00	0.7722	20.9	7.26	27.3	0.7585	1.6232
2018-02-15 10:03:00	0.7729	20.8	7.21	27.3	0.7585	1.6232
2018-02-15 10:04:00	0.7736	20.9	7.24	27.3	0.7585	1.6232
2018-02-15 10:05:00	0.7743	20.9	7.26	27.4	0.7721	1.5945
2018-02-15 10:06:00	0.775	20.9	7.28	27.3	0.7585	1.6232
2018-02-15 10:07:00	0.7757	20.9	7.27	27.4	0.7721	1.5945
2018-02-15 10:08:00	0.7764	20.9	7.21	27.3	0.7585	1.6232
2018-02-15 10:09:00	0.7771	20.9	7.23	27.3	0.7585	1.6232
2018-02-15 10:10:00	0.7778	20.9	7.25	27.3	0.7585	1.6232
2018-02-15 10:11:00	0.7785	20.9	7.27	27.3	0.7585	1.6232
2018-02-15 10:12:00	0.7792	20.9	7.28	27.3	0.7585	1.6232
2018-02-15 10:13:00	0.7799	20.9	7.21	27.4	0.7721	1.5945
2018-02-15 10:14:00	0.7806	20.9	7.23	27.4	0.7721	1.5945
2018-02-15 10:15:00	0.7812	21.0	7.25	27.4	0.7721	1.5945
2018-02-15 10:16:00	0.7819	21.0	7.27	27.4	0.7721	1.5945
2018-02-15 10:17:00	0.7826	21.0	7.29	27.4	0.7721	1.5945
2018-02-15 10:18:00	0.7833	21.0	7.21	27.3	0.7585	1.6232
2018-02-15 10:19:00	0.784	21.0	7.23	27.3	0.7585	1.6232
2018-02-15 10:20:00	0.7847	21.0	7.25	27.4	0.7721	1.5945
2018-02-15 10:21:00	0.7854	21.0	7.27	27.3	0.7585	1.6232
2018-02-15 10:22:00	0.7861	21.0	7.29	27.4	0.7721	1.5945
2018-02-15 10:23:00	0.7868	21.0	7.21	27.4	0.7721	1.5945
2018-02-15 10:24:00	0.7875	21.0	7.23	27.4	0.7721	1.5945
2018-02-15 10:25:00	0.7882	21.0	7.25	27.4	0.7721	1.5945
2018-02-15 10:26:00	0.7889	21.1	7.27	27.3	0.7585	1.6232
2018-02-15 10:27:00	0.7896	21.1	7.29	27.3	0.7585	1.6232
2018-02-15 10:28:00	0.7903	21.1	7.22	27.3	0.7585	1.6232
2018-02-15 10:29:00	0.791	21.1	7.23	27.3	0.7585	1.6232
2018-02-15 10:30:00	0.7917	21.1	7.25	27.3	0.7585	1.6232
2018-02-15 10:31:00	0.7924	21.1	7.27	27.2	0.7448	1.6529
2018-02-15 10:32:00	0.7931	21.1	7.29	27.4	0.7721	1.5945
2018-02-15 10:33:00	0.7938	21.1	7.22	27.3	0.7585	1.6232
2018-02-15 10:34:00	0.7944	21.1	7.23	27.3	0.7585	1.6232
2018-02-15 10:35:00	0.7951	21.1	7.25	27.3	0.7585	1.6232
2018-02-15 10:36:00	0.7958	21.1	7.27	27.3	0.7585	1.6232
2018-02-15 10:37:00	0.7965	21.1	7.29	27.4	0.7721	1.5945
2018-02-15 10:38:00	0.7972	21.1	7.22	27.4	0.7721	1.5945
2018-02-15 10:39:00	0.7979	21.2	7.23	27.4	0.7721	1.5945
2018-02-15 10:40:00	0.7986	21.2	7.25	27.4	0.7721	1.5945
2018-02-15 10:41:00	0.7993	21.2	7.27	27.4	0.7721	1.5945
2018-02-15 10:42:00	0.8	21.2	7.29	27.4	0.7721	1.5945
2018-02-15 10:43:00	0.8007	21.2	7.22	27.3	0.7585	1.6232
2018-02-15 10:44:00	0.8014	21.2	7.23	27.4	0.7721	1.5945
2018-02-15 10:45:00	0.8021	21.2	7.25	27.3	0.7585	1.6232
2018-02-15 10:46:00	0.8028	21.2	7.27	27.4	0.7721	1.5945
2018-02-15 10:47:00	0.8035	21.2	7.29	27.3	0.7585	1.6232
2018-02-15 10:48:00	0.8042	21.2	7.23	27.4	0.7721	1.5945
2018-02-15 10:49:00	0.8049	21.2	7.23	27.4	0.7721	1.5945
2018-02-15 10:50:00	0.8056	21.2	7.25	27.3	0.7585	1.6232
2018-02-15 10:51:00	0.8062	21.2	7.27	27.3	0.7585	1.6232
2018-02-15 10:52:00	0.8069	21.3	7.29	27.3	0.7585	1.6232
2018-02-15 10:53:00	0.8076	21.3	7.23	27.3	0.7585	1.6232
2018-02-15 10:54:00	0.8083	21.3	7.23	27.4	0.7721	1.5945
2018-02-15 10:55:00	0.809	21.3	7.25	27.4	0.7721	1.5945
2018-02-15 10:56:00	0.8097	21.3	7.27	27.4	0.7721	1.5945
2018-02-15 10:57:00	0.8104	21.3	7.29	27.4	0.7721	1.5945
2018-02-15 10:58:00	0.8111	21.3	7.23	27.4	0.7721	1.5945
2018-02-15 10:59:00	0.8118	21.3	7.23	27.4	0.7721	1.5945
2018-02-15 11:00:00	0.8125	21.3	7.25	27.4	0.7721	1.5945
2018-02-15 11:01:00	0.8132	21.3	7.27	27.3	0.7585	1.6232
2018-02-15 11:02:00	0.8139	21.3	7.29	27.4	0.7721	1.5945
2018-02-15 11:03:00	0.8146	21.3	7.22	27.4	0.7721	1.5945
2018-02-15 11:04:00	0.8153	21.3	7.23	27.3	0.7585	1.6232
2018-02-15 11:05:00	0.816	21.4	7.25	27.4	0.7721	1.5945
2018-02-15 11:06:00	0.8167	21.4	7.27	27.4	0.7721	1.5945
2018-02-15 11:07:00	0.8174	21.4	7.29	27.3	0.7585	1.6232
2018-02-15 11:08:00	0.8181	21.4	7.22	27.4	0.7721	1.5945
2018-02-15 11:09:00	0.8188	21.4	7.23	27.4	0.7721	1.5945
2018-02-15 11:10:00	0.8194	21.4	7.25	27.4	0.7721	1.5945
2018-02-15 11:11:00	0.8201	21.4	7.27	27.5	0.7858	1.5668
2018-02-15 11:12:00	0.8208	21.4	7.29	27.4	0.7721	1.5945
2018-02-15 11:13:00	0.8215	21.4	7.22	27.4	0.7721	1.5945
2018-02-15 11:14:00	0.8222	21.4	7.23	27.3	0.7585	1.6232
2018-02-15 11:15:00	0.8229	21.4	7.25	27.4	0.7721	1.5945
2018-02-15 11:16:00	0.8236	21.4	7.27	27.4	0.7721	1.5945
2018-02-15 11:17:00	0.8243	21.4	7.29	27.4	0.7721	1.5945
2018-02-15 11:18:00	0.825	21.4	7.21	27.4	0.7721	1.5945
2018-02-15 11:19:00	0.8257	21.4	7.23	27.4	0.7721	1.5945
2018-02-15 11:20:00	0.8264	21.5	7.25	27.4	0.7721	1.5945
2018-02-15 11:21:00	0.8271	21.5	7.27	27.4	0.7721	1.5945
2018-02-15 11:22:00	0.8278	21.5	7.28	27.4	0.7721	1.5945
2018-02-15 11:23:00	0.8285	21.5	7.21	27.5	0.7858	1.5668
2018-02-15 11:24:00	0.8292	21.5	7.23	27.4	0.7721	1.5945
2018-02-15 11:25:00	0.8299	21.5	7.25	27.4	0.7721	1.5945
2018-02-15 11:26:00	0.8306	21.5	7.28	27.4	0.7721	1.5945
2018-02-15 11:27:00	0.8312	21.5	7.28	27.4	0.7721	1.5945
2018-02-15 11:28:00	0.8319	21.5	7.21	27.4	0.7721	1.5945
2018-02-15 11:29:00	0.8326	21.5	7.24	27.4	0.7721	1.5945
2018-02-15 11:30:00	0.8333	21.5	7.26	27.4	0.7721	1.5945
2018-02-15 11:31:00	0.834	21.5	7.28	27.4	0.7721	1.5945
2018-02-15 11:32:00	0.8347	21.5	7.27	27.4	0.7721	1.5945
2018-02-15 11:33:00	0.8354	21.5	7.22	27.5	0.7858	1.5668
2018-02-15 11:34:00	0.8361	21.5	7.24	27.5	0.7858	1.5668
2018-02-15 11:35:00	0.8368	21.6	7.26	27.5	0.7858	1.5668
2018-02-15 11:36:00	0.8375	21.6	7.28	27.5	0.7858	1.5668
2018-02-15 11:37:00	0.8382	21.6	7.26	27.4	0.7721	1.5945
2018-02-15 11:38:00	0.8389	21.6	7.22	27.4	0.7721	1.5945
2018-02-15 11:39:00	0.8396	21.6	7.24	27.4	0.7721	1.5945
2018-02-15 11:40:00	0.8403	21.6	7.27	27.4	0.7721	1.5945
2018-02-15 11:41:00	0.841	21.6	7.29	27.3	0.7585	1.6232
2018-02-15 11:42:00	0.8417	21.6	7.24	27.5	0.7858	1.5668
2018-02-15 11:43:00	0.8424	21.6	7.23	27.4	0.7721	1.5945
2018-02-15 11:44:00	0.8431	21.6	7.25	27.4	0.7721	1.5945
2018-02-15 11:45:00	0.8438	21.6	7.27	27.4	0.7721	1.5945
2018-02-15 11:46:00	0.8444	21.6	7.29	27.4	0.7721	1.5945
2018-02-15 11:47:00	0.8451	21.6	7.23	27.4	0.7721	1.5945
2018-02-15 11:48:00	0.8458	21.6	7.23	27.4	0.7721	1.5945
2018-02-15 11:49:00	0.8465	21.6	7.25	27.4	0.7721	1.5945
2018-02-15 11:50:00	0.8472	21.6	7.27	27.4	0.7721	1.5945
2018-02-15 11:51:00	0.8479	21.6	7.29	27.5	0.7858	1.5668
2018-02-15 11:52:00	0.8486	21.6	7.22	27.5	0.7858	1.5668
2018-02-15 11:53:00	0.8493	21.6	7.23	27.4	0.7721	1.5945
2018-02-15 11:54:00	0.85	21.6	7.25	27.4	0.7721	1.5945
2018-02-15 11:55:00	0.8507	21.6	7.27	27.5	0.7858	1.5668
2018-02-15 11:56:00	0.8514	21.6	7.29	27.4	0.7721	1.5945
2018-02-15 11:57:00	0.8521	21.6	7.21	27.4	0.7721	1.5945
2018-02-15 11:58:00	0.8528	21.6	7.23	27.5	0.7858	1.5668
2018-02-15 11:59:00	0.8535	21.6	7.26	27.4	0.7721	1.5945
2018-02-15 12:00:00	0.8542	21.6	7.28	27.5	0.7858	1.5668
2018-02-15 12:01:00	0.8549	21.6	7.28	27.5	0.7858	1.5668
2018-02-15 12:02:00	0.8556	21.6	7.22	27.5	0.7858	1.5668
2018-02-15 12:03:00	0.8562	21.6	7.24	27.5	0.7858	1.5668
2018-02-15 12:04:00	0.8569	21.6	7.26	27.5	0.7858	1.5668
2018-02-15 12:05:00	0.8576	21.6	7.28	27.5	0.7858	1.5668
2018-02-15 12:06:00	0.8583	21.6	7.27	27.4	0.7721	1.5945
2018-02-15 12:07:00	0.859	21.6	7.22	27.5	0.7858	1.5668
2018-02-15 12:08:00	0.8597	21.6	7.24	27.5	0.7858	1.5668
2018-02-15 12:09:00	0.8604	21.6	7.26	27.5	0.7858	1.5668
2018-02-15 12:10:00	0.8611	21.6	7.28	27.5	0.7858	1.5668
2018-02-15 12:11:00	0.8618	21.6	7.26	27.5	0.7858	1.5668
2018-02-15 12:12:00	0.8625	21.6	7.22	27.5	0.7858	1.5668
2018-02-15 12:13:00	0.8632	21.6	7.24	27.5	0.7858	1.5668
2018-02-15 12:14:00	0.8639	21.6	7.26	27.5	0.7858	1.5668
2018-02-15 12:15:00	0.8646	21.6	7.28	27.5	0.7858	1.5668
2018-02-15 12:16:00	0.8653	21.6	7.25	27.6	0.7994	1.5401
2018-02-15 12:17:00	0.866	21.6	7.22	27.5	0.7858	1.5668
2018-02-15 12:18:00	0.8667	21.6	7.25	27.5	0.7858	1.5668
2018-02-15 12:19:00	0.8674	21.6	7.27	27.5	0.7858	1.5668
2018-02-15 12:20:00	0.8681	21.6	7.29	27.5	0.7858	1.5668
2018-02-15 12:21:00	0.8688	21.7	7.23	27.5	0.7858	1.5668
2018-02-15 12:22:00	0.8694	21.7	7.23	27.5	0.7858	1.5668
2018-02-15 12:23:00	0.8701	21.7	7.25	27.5	0.7858	1.5668
2018-02-15 12:24:00	0.8708	21.7	7.27	27.5	0.7858	1.5668
2018-02-15 12:25:00	0.8715	21.7	7.29	27.5	0.7858	1.5668
2018-02-15 12:26:00	0.8722	21.7	7.22	27.5	0.7858	1.5668
2018-02-15 12:27:00	0.8729	21.7	7.23	27.5	0.7858	1.5668
2018-02-15 12:28:00	0.8736	21.7	7.25	27.5	0.7858	1.5668
2018-02-15 12:29:00	0.8743	21.7	7.27	27.5	0.7858	1.5668
2018-02-15 12:30:00	0.875	21.7	7.28	27.5	0.7858	1.5668
2018-02-15 12:31:00	0.8757	21.7	7.22	27.4	0.7721	1.5945
2018-02-15 12:32:00	0.8764	21.7	7.24	27.6	0.7994	1.5401
2018-02-15 12:33:00	0.8771	21.7	7.26	27.6	0.7994	1.5401
2018-02-15 12:34:00	0.8778	21.7	7.28	27.6	0.7994	1.5401
2018-02-15 12:35:00	0.8785	21.7	7.26	27.5	0.7858	1.5668
2018-02-15 12:36:00	0.8792	21.7	7.22	27.6	0.7994	1.5401
2018-02-15 12:37:00	0.8799	21.7	7.24	27.5	0.7858	1.5668
2018-02-15 12:38:00	0.8806	21.7	7.26	27.5	0.7858	1.5668
2018-02-15 12:39:00	0.8812	21.7	7.28	27.5	0.7858	1.5668
2018-02-15 12:40:00	0.8819	21.7	7.24	27.6	0.7994	1.5401
2018-02-15 12:41:00	0.8826	21.8	7.23	27.6	0.7994	1.5401
2018-02-15 12:42:00	0.8833	21.8	7.25	27.6	0.7994	1.5401
2018-02-15 12:43:00	0.884	21.8	7.27	27.5	0.7858	1.5668
2018-02-15 12:44:00	0.8847	21.8	7.29	27.6	0.7994	1.5401
2018-02-15 12:45:00	0.8854	21.8	7.23	27.6	0.7994	1.5401
2018-02-15 12:46:00	0.8861	21.8	7.23	27.5	0.7858	1.5668
2018-02-15 12:47:00	0.8868	21.8	7.25	27.5	0.7858	1.5668
2018-02-15 12:48:00	0.8875	21.8	7.27	27.5	0.7858	1.5668
2018-02-15 12:49:00	0.8882	21.8	7.29	27.6	0.7994	1.5401
2018-02-15 12:50:00	0.8889	21.8	7.21	27.6	0.7994	1.5401
2018-02-15 12:51:00	0.8896	21.8	7.24	27.6	0.7994	1.5401
2018-02-15 12:52:00	0.8903	21.8	7.26	27.6	0.7994	1.5401
2018-02-15 12:53:00	0.891	21.8	7.28	27.6	0.7994	1.5401
2018-02-15 12:54:00	0.8917	21.8	7.27	27.6	0.7994	1.5401
2018-02-15 12:55:00	0.8924	21.8	7.22	27.6	0.7994	1.5401
2018-02-15 12:56:00	0.8931	21.8	7.24	27.5	0.7858	1.5668
2018-02-15 12:57:00	0.8938	21.8	7.26	27.6	0.7994	1.5401
2018-02-15 12:58:00	0.8944	21.8	7.28	27.5	0.7858	1.5668
2018-02-15 12:59:00	0.8951	21.8	7.25	27.6	0.7994	1.5401
2018-02-15 13:00:00	0.8958	21.8	7.22	27.6	0.7994	1.5401
2018-02-15 13:01:00	0.8965	21.8	7.25	27.5	0.7858	1.5668
2018-02-15 13:02:00	0.8972	21.8	7.27	27.6	0.7994	1.5401
2018-02-15 13:03:00	0.8979	21.8	7.29	27.5	0.7858	1.5668
2018-02-15 13:04:00	0.8986	21.9	7.23	27.6	0.7994	1.5401
2018-02-15 13:05:00	0.8993	21.9	7.23	27.6	0.7994	1.5401
2018-02-15 13:06:00	0.9	21.9	7.25	27.6	0.7994	1.5401
2018-02-15 13:07:00	0.9007	21.9	7.27	27.6	0.7994	1.5401
2018-02-15 13:08:00	0.9014	21.9	7.29	27.6	0.7994	1.5401
2018-02-15 13:09:00	0.9021	21.9	7.21	27.6	0.7994	1.5401
2018-02-15 13:10:00	0.9028	21.9	7.24	27.7	0.813	1.5143
2018-02-15 13:11:00	0.9035	21.9	7.26	27.6	0.7994	1.5401
2018-02-15 13:12:00	0.9042	21.9	7.28	27.6	0.7994	1.5401
2018-02-15 13:13:00	0.9049	21.9	7.27	27.6	0.7994	1.5401
2018-02-15 13:14:00	0.9056	21.9	7.22	27.6	0.7994	1.5401
2018-02-15 13:15:00	0.9062	21.9	7.24	27.6	0.7994	1.5401
2018-02-15 13:16:00	0.9069	21.9	7.26	27.6	0.7994	1.5401
2018-02-15 13:17:00	0.9076	21.9	7.28	27.7	0.813	1.5143
2018-02-15 13:18:00	0.9083	21.9	7.24	27.6	0.7994	1.5401
2018-02-15 13:19:00	0.909	21.9	7.23	27.6	0.7994	1.5401
2018-02-15 13:20:00	0.9097	21.9	7.25	27.6	0.7994	1.5401
2018-02-15 13:21:00	0.9104	21.9	7.27	27.6	0.7994	1.5401
2018-02-15 13:22:00	0.9111	21.9	7.29	27.5	0.7858	1.5668
2018-02-15 13:23:00	0.9118	21.9	7.23	27.6	0.7994	1.5401
2018-02-15 13:24:00	0.9125	21.9	7.23	27.6	0.7994	1.5401
2018-02-15 13:25:00	0.9132	21.9	7.25	27.6	0.7994	1.5401
2018-02-15 13:26:00	0.9139	21.9	7.27	27.6	0.7994	1.5401
2018-02-15 13:27:00	0.9146	21.9	7.29	27.7	0.813	1.5143
2018-02-15 13:28:00	0.9153	21.9	7.21	27.7	0.813	1.5143
2018-02-15 13:29:00	0.916	21.9	7.24	27.7	0.813	1.5143
2018-02-15 13:30:00	0.9167	21.9	7.26	27.8	0.8267	1.4893
2018-02-15 13:31:00	0.9174	22.0	7.28	27.7	0.813	1.5143
2018-02-15 13:32:00	0.9181	21.9	7.27	27.7	0.813	1.5143
2018-02-15 13:33:00	0.9188	21.9	7.22	27.7	0.813	1.5143
2018-02-15 13:34:00	0.9194	22.0	7.24	27.7	0.813	1.5143
2018-02-15 13:35:00	0.9201	22.0	7.26	27.6	0.7994	1.5401
2018-02-15 13:36:00	0.9208	22.0	7.28	27.6	0.7994	1.5401
2018-02-15 13:37:00	0.9215	22.0	7.24	27.7	0.813	1.5143
2018-02-15 13:38:00	0.9222	22.0	7.23	27.7	0.813	1.5143
2018-02-15 13:39:00	0.9229	22.0	7.25	27.6	0.7994	1.5401
2018-02-15 13:40:00	0.9236	22.0	7.27	27.7	0.813	1.5143
2018-02-15 13:41:00	0.9243	22.0	7.29	27.7	0.813	1.5143
2018-02-15 13:42:00	0.925	22.0	7.22	27.6	0.7994	1.5401
2018-02-15 13:43:00	0.9257	22.0	7.23	27.7	0.813	1.5143
2018-02-15 13:44:00	0.9264	22.0	7.26	27.7	0.813	1.5143
2018-02-15 13:45:00	0.9271	22.0	7.28	27.7	0.813	1.5143
2018-02-15 13:46:00	0.9278	22.0	7.28	27.8	0.8267	1.4893
2018-02-15 13:47:00	0.9285	22.0	7.22	27.6	0.7994	1.5401
2018-02-15 13:48:00	0.9292	22.0	7.24	27.7	0.813	1.5143
2018-02-15 13:49:00	0.9299	22.0	7.26	27.7	0.813	1.5143
2018-02-15 13:50:00	0.9306	22.0	7.28	27.7	0.813	1.5143
2018-02-15 13:51:00	0.9312	22.0	7.26	27.7	0.813	1.5143
2018-02-15 13:52:00	0.9319	22.0	7.22	27.8	0.8267	1.4893
2018-02-15 13:53:00	0.9326	22.0	7.25	27.8	0.8267	1.4893
2018-02-15 13:54:00	0.9333	22.0	7.27	27.7	0.813	1.5143
2018-02-15 13:55:00	0.934	22.0	7.29	27.7	0.813	1.5143
2018-02-15 13:56:00	0.9347	22.0	7.23	27.7	0.813	1.5143
2018-02-15 13:57:00	0.9354	22.0	7.23	27.7	0.813	1.5143
2018-02-15 13:58:00	0.9361	22.0	7.25	27.7	0.813	1.5143
2018-02-15 13:59:00	0.9368	22.0	7.27	27.7	0.813	1.5143
2018-02-15 14:00:00	0.9375	22.0	7.29	27.7	0.813	1.5143
2018-02-15 14:01:00	0.9382	22.0	7.21	27.7	0.813	1.5143
2018-02-15 14:02:00	0.9389	22.0	7.24	27.8	0.8267	1.4893
2018-02-15 14:03:00	0.9396	22.0	7.26	27.8	0.8267	1.4893
2018-02-15 14:04:00	0.9403	22.0	7.28	27.7	0.813	1.5143
2018-02-15 14:05:00	0.941	22.0	7.26	27.8	0.8267	1.4893
2018-02-15 14:06:00	0.9417	22.0	7.22	27.8	0.8267	1.4893
2018-02-15 14:07:00	0.9424	22.0	7.25	27.8	0.8267	1.4893
2018-02-15 14:08:00	0.9431	22.0	7.27	27.7	0.813	1.5143
2018-02-15 14:09:00	0.9438	22.0	7.29	27.7	0.813	1.5143
2018-02-15 14:10:00	0.9444	22.0	7.24	27.8	0.8267	1.4893
2018-02-15 14:11:00	0.9451	22.0	7.23	27.7	0.813	1.5143
2018-02-15 14:12:00	0.9458	22.0	7.25	27.7	0.813	1.5143
2018-02-15 14:13:00	0.9465	22.0	7.27	27.7	0.813	1.5143
2018-02-15 14:14:00	0.9472	22.0	7.29	27.7	0.813	1.5143
2018-02-15 14:15:00	0.9479	22.0	7.21	27.8	0.8267	1.4893
2018-02-15 14:16:00	0.9486	22.0	7.24	27.7	0.813	1.5143
2018-02-15 14:17:00	0.9493	22.0	7.26	27.8	0.8267	1.4893
2018-02-15 14:18:00	0.95	22.0	7.28	27.8	0.8267	1.4893
2018-02-15 14:19:00	0.9507	22.0	7.27	27.7	0.813	1.5143
2018-02-15 14:20:00	0.9514	22.1	7.22	27.7	0.813	1.5143
2018-02-15 14:21:00	0.9521	22.1	7.24	27.7	0.813	1.5143
2018-02-15 14:22:00	0.9528	22.1	7.26	27.7	0.813	1.5143
2018-02-15 14:23:00	0.9535	22.1	7.29	27.8	0.8267	1.4893
2018-02-15 14:24:00	0.9542	22.1	7.24	27.8	0.8267	1.4893
2018-02-15 14:25:00	0.9549	22.1	7.23	27.7	0.813	1.5143
2018-02-15 14:26:00	0.9556	22.1	7.25	27.7	0.813	1.5143
2018-02-15 14:27:00	0.9562	22.1	7.27	27.8	0.8267	1.4893
2018-02-15 14:28:00	0.9569	22.0	7.29	27.7	0.813	1.5143
2018-02-15 14:29:00	0.9576	22.0	7.22	27.9	0.8403	1.4651
2018-02-15 14:30:00	0.9583	22.0	7.24	27.8	0.8267	1.4893
2018-02-15 14:31:00	0.959	22.0	7.26	27.8	0.8267	1.4893
2018-02-15 14:32:00	0.9597	22.0	7.28	27.7	0.813	1.5143
2018-02-15 14:33:00	0.9604	22.0	7.27	27.8	0.8267	1.4893
2018-02-15 14:34:00	0.9611	22.0	7.22	27.8	0.8267	1.4893
2018-02-15 14:35:00	0.9618	22.0	7.24	27.8	0.8267	1.4893
2018-02-15 14:36:00	0.9625	22.0	7.27	27.8	0.8267	1.4893
2018-02-15 14:37:00	0.9632	22.0	7.29	27.8	0.8267	1.4893
2018-02-15 14:38:00	0.9639	22.0	7.24	27.7	0.813	1.5143
2018-02-15 14:39:00	0.9646	22.0	7.23	27.7	0.813	1.5143
2018-02-15 14:40:00	0.9653	22.0	7.25	27.8	0.8267	1.4893
2018-02-15 14:41:00	0.966	22.0	7.27	27.8	0.8267	1.4893
2018-02-15 14:42:00	0.9667	22.0	7.29	27.8	0.8267	1.4893
2018-02-15 14:43:00	0.9674	22.0	7.21	27.8	0.8267	1.4893
2018-02-15 14:44:00	0.9681	22.0	7.24	27.7	0.813	1.5143
2018-02-15 14:45:00	0.9688	22.0	7.26	27.8	0.8267	1.4893
2018-02-15 14:46:00	0.9694	22.0	7.28	27.9	0.8403	1.4651
2018-02-15 14:47:00	0.9701	22.0	7.26	27.8	0.8267	1.4893
2018-02-15 14:48:00	0.9708	22.0	7.22	27.8	0.8267	1.4893
2018-02-15 14:49:00	0.9715	22.0	7.25	27.8	0.8267	1.4893
2018-02-15 14:50:00	0.9722	22.0	7.27	27.8	0.8267	1.4893
2018-02-15 14:51:00	0.9729	22.0	7.29	27.9	0.8403	1.4651
2018-02-15 14:52:00	0.9736	22.0	7.23	27.8	0.8267	1.4893
2018-02-15 14:53:00	0.9743	22.0	7.23	27.8	0.8267	1.4893
2018-02-15 14:54:00	0.975	21.9	7.25	27.8	0.8267	1.4893
2018-02-15 14:55:00	0.9757	21.9	7.27	27.8	0.8267	1.4893
2018-02-15 14:56:00	0.9764	21.9	7.29	27.7	0.813	1.5143
2018-02-15 14:57:00	0.9771	21.9	7.22	27.8	0.8267	1.4893
2018-02-15 14:58:00	0.9778	21.9	7.24	27.9	0.8403	1.4651
2018-02-15 14:59:00	0.9785	21.9	7.26	27.9	0.8403	1.4651
2018-02-15 15:00:00	0.9792	21.9	7.28	27.8	0.8267	1.4893
2018-02-15 15:01:00	0.9799	21.9	7.26	27.8	0.8267	1.4893
2018-02-15 15:02:00	0.9806	21.9	7.22	27.8	0.8267	1.4893
2018-02-15 15:03:00	0.9812	21.9	7.25	27.8	0.8267	1.4893
2018-02-15 15:04:00	0.9819	21.9	7.27	27.7	0.813	1.5143
2018-02-15 15:05:00	0.9826	21.9	7.29	27.8	0.8267	1.4893
2018-02-15 15:06:00	0.9833	21.9	7.23	27.8	0.8267	1.4893
2018-02-15 15:07:00	0.984	21.9	7.23	27.9	0.8403	1.4651
2018-02-15 15:08:00	0.9847	21.9	7.26	27.9	0.8403	1.4651
2018-02-15 15:09:00	0.9854	21.9	7.28	27.8	0.8267	1.4893
2018-02-15 15:10:00	0.9861	21.9	7.27	27.8	0.8267	1.4893
2018-02-15 15:11:00	0.9868	21.9	7.22	27.9	0.8403	1.4651
2018-02-15 15:12:00	0.9875	21.9	7.24	27.8	0.8267	1.4893
2018-02-15 15:13:00	0.9882	21.9	7.26	27.8	0.8267	1.4893
2018-02-15 15:14:00	0.9889	21.9	7.28	27.8	0.8267	1.4893
2018-02-15 15:15:00	0.9896	21.9	7.24	27.9	0.8403	1.4651
2018-02-15 15:16:00	0.9903	21.9	7.23	27.9	0.8403	1.4651
2018-02-15 15:17:00	0.991	21.9	7.25	27.8	0.8267	1.4893
2018-02-15 15:18:00	0.9917	21.9	7.27	27.8	0.8267	1.4893
2018-02-15 15:19:00	0.9924	21.9	7.29	27.8	0.8267	1.4893
2018-02-15 15:20:00	0.9931	21.9	7.22	27.9	0.8403	1.4651
2018-02-15 15:21:00	0.9938	21.9	7.24	27.9	0.8403	1.4651
2018-02-15 15:22:00	0.9944	21.9	7.26	27.9	0.8403	1.4651
2018-02-15 15:23:00	0.9951	21.8	7.28	27.9	0.8403	1.4651
2018-02-15 15:24:00	0.9958	21.9	7.27	27.9	0.8403	1.4651
2018-02-15 15:25:00	0.9965	21.9	7.22	27.9	0.8403	1.4651
2018-02-15 15:26:00	0.9972	21.8	7.25	27.9	0.8403	1.4651
2018-02-15 15:27:00	0.9979	21.8	7.27	27.9	0.8403	1.4651
2018-02-15 15:28:00	0.9986	21.8	7.29	27.9	0.8403	1.4651
2018-02-15 15:29:00	0.9993	21.8	7.23	27.9	0.8403	1.4651
2018-02-15 15:30:00	1.0	21.8	7.23	27.9	0.8403	1.4651
2018-02-15 15:31:00	1.0007	21.8	7.26	27.9	0.8403	1.4651
2018-02-15 15:32:00	1.0014	21.8	7.28	27.9	0.8403	1.4651
2018-02-15 15:33:00	1.0021	21.8	7.28	27.9	0.8403	1.4651
2018-02-15 15:34:00	1.0028	21.8	7.22	27.8	0.8267	1.4893
2018-02-15 15:35:00	1.0035	21.8	7.24	27.9	0.8403	1.4651
2018-02-15 15:36:00	1.0042	21.8	7.26	27.9	0.8403	1.4651
2018-02-15 15:37:00	1.0049	21.8	7.29	27.9	0.8403	1.4651
2018-02-15 15:38:00	1.0056	21.8	7.24	28.0	0.854	1.4417
2018-02-15 15:39:00	1.0062	21.8	7.23	27.9	0.8403	1.4651
2018-02-15 15:40:00	1.0069	21.8	7.25	27.9	0.8403	1.4651
2018-02-15 15:41:00	1.0076	21.8	7.27	27.9	0.8403	1.4651
2018-02-15 15:42:00	1.0083	21.8	7.29	27.9	0.8403	1.4651
2018-02-15 15:43:00	1.009	21.8	7.22	27.9	0.8403	1.4651
2018-02-15 15:44:00	1.0097	21.8	7.24	27.9	0.8403	1.4651
2018-02-15 15:45:00	1.0104	21.8	7.26	28.0	0.854	1.4417
2018-02-15 15:46:00	1.0111	21.8	7.28	27.9	0.8403	1.4651
2018-02-15 15:47:00	1.0118	21.8	7.26	28.0	0.854	1.4417
2018-02-15 15:48:00	1.0125	21.8	7.23	27.9	0.8403	1.4651
2018-02-15 15:49:00	1.0132	21.8	7.25	28.0	0.854	1.4417
2018-02-15 15:50:00	1.0139	21.8	7.27	27.9	0.8403	1.4651
2018-02-15 15:51:00	1.0146	21.8	7.29	27.9	0.8403	1.4651
2018-02-15 15:52:00	1.0153	21.8	7.22	27.9	0.8403	1.4651
2018-02-15 15:53:00	1.016	21.8	7.24	27.9	0.8403	1.4651
2018-02-15 15:54:00	1.0167	21.8	7.26	27.9	0.8403	1.4651
2018-02-15 15:55:00	1.0174	21.8	7.28	27.9	0.8403	1.4651
2018-02-15 15:56:00	1.0181	21.8	7.27	27.9	0.8403	1.4651
2018-02-15 15:57:00	1.0188	21.8	7.22	28.0	0.854	1.4417
2018-02-15 15:58:00	1.0194	21.8	7.25	28.0	0.854	1.4417
2018-02-15 15:59:00	1.0201	21.8	7.27	27.9	0.8403	1.4651
2018-02-15 16:00:00	1.0208	21.8	7.29	27.9	0.8403	1.4651
2018-02-15 16:01:00	1.0215	21.8	7.23	27.9	0.8403	1.4651
2018-02-15 16:02:00	1.0222	21.8	7.23	28.0	0.854	1.4417
2018-02-15 16:03:00	1.0229	21.8	7.26	28.0	0.854	1.4417
2018-02-15 16:04:00	1.0236	21.8	7.28	28.0	0.854	1.4417
2018-02-15 16:05:00	1.0243	21.8	7.27	28.0	0.854	1.4417
2018-02-15 16:06:00	1.025	21.8	7.22	27.9	0.8403	1.4651
2018-02-15 16:07:00	1.0257	21.8	7.25	28.0	0.854	1.4417
2018-02-15 16:08:00	1.0264	21.8	7.27	27.9	0.8403	1.4651
2018-02-15 16:09:00	1.0271	21.8	7.29	28.0	0.854	1.4417
2018-02-15 16:10:00	1.0278	21.8	7.23	28.1	0.8676	1.419
2018-02-15 16:11:00	1.0285	21.8	7.23	28.0	0.854	1.4417
2018-02-15 16:12:00	1.0292	21.8	7.26	28.1	0.8676	1.419
2018-02-15 16:13:00	1.0299	21.8	7.28	28.0	0.854	1.4417
2018-02-15 16:14:00	1.0306	21.8	7.27	28.0	0.854	1.4417
2018-02-15 16:15:00	1.0312	21.8	7.22	28.1	0.8676	1.419
2018-02-15 16:16:00	1.0319	21.8	7.24	28.1	0.8676	1.419
2018-02-15 16:17:00	1.0326	21.8	7.27	28.1	0.8676	1.419
2018-02-15 16:18:00	1.0333	21.8	7.29	28.1	0.8676	1.419
2018-02-15 16:19:00	1.034	21.8	7.24	28.1	0.8676	1.419
2018-02-15 16:20:00	1.0347	21.8	7.23	28.1	0.8676	1.419
2018-02-15 16:21:00	1.0354	21.8	7.26	28.0	0.854	1.4417
2018-02-15 16:22:00	1.0361	21.8	7.28	28.1	0.8676	1.419
2018-02-15 16:23:00	1.0368	21.8	7.28	28.1	0.8676	1.419
2018-02-15 16:24:00	1.0375	21.8	7.22	28.1	0.8676	1.419
2018-02-15 16:25:00	1.0382	21.8	7.24	28.1	0.8676	1.419
2018-02-15 16:26:00	1.0389	21.8	7.27	28.1	0.8676	1.419
2018-02-15 16:27:00	1.0396	21.8	7.29	28.1	0.8676	1.419
2018-02-15 16:28:00	1.0403	21.8	7.24	28.1	0.8676	1.419
2018-02-15 16:29:00	1.041	21.8	7.23	28.1	0.8676	1.419
2018-02-15 16:30:00	1.0417	21.8	7.26	28.1	0.8676	1.419
2018-02-15 16:31:00	1.0424	21.7	7.28	28.1	0.8676	1.419
2018-02-15 16:32:00	1.0431	21.7	7.28	28.1	0.8676	1.419
2018-02-15 16:33:00	1.0438	21.7	7.22	28.1	0.8676	1.419
2018-02-15 16:34:00	1.0444	21.7	7.24	28.2	0.8813	1.3971
2018-02-15 16:35:00	1.0451	21.7	7.26	28.1	0.8676	1.419
2018-02-15 16:36:00	1.0458	21.7	7.29	28.1	0.8676	1.419
2018-02-15 16:37:00	1.0465	21.7	7.24	28.2	0.8813	1.3971
2018-02-15 16:38:00	1.0472	21.7	7.23	28.1	0.8676	1.419
2018-02-15 16:39:00	1.0479	21.7	7.25	28.1	0.8676	1.419
2018-02-15 16:40:00	1.0486	21.7	7.28	28.1	0.8676	1.419
2018-02-15 16:41:00	1.0493	21.7	7.28	28.2	0.8813	1.3971
2018-02-15 16:42:00	1.05	21.7	7.22	28.1	0.8676	1.419
2018-02-15 16:43:00	1.0507	21.7	7.24	28.1	0.8676	1.419
2018-02-15 16:44:00	1.0514	21.7	7.26	28.1	0.8676	1.419
2018-02-15 16:45:00	1.0521	21.7	7.29	28.2	0.8813	1.3971
2018-02-15 16:46:00	1.0528	21.7	7.24	28.2	0.8813	1.3971
2018-02-15 16:47:00	1.0535	21.7	7.23	28.1	0.8676	1.419
2018-02-15 16:48:00	1.0542	21.7	7.25	28.1	0.8676	1.419
2018-02-15 16:49:00	1.0549	21.7	7.28	28.2	0.8813	1.3971
2018-02-15 16:50:00	1.0556	21.7	7.28	28.1	0.8676	1.419
2018-02-15 16:51:00	1.0562	21.7	7.22	28.2	0.8813	1.3971
2018-02-15 16:52:00	1.0569	21.7	7.24	28.2	0.8813	1.3971
2018-02-15 16:53:00	1.0576	21.7	7.27	28.2	0.8813	1.3971
2018-02-15 16:54:00	1.0583	21.7	7.29	28.2	0.8813	1.3971
2018-02-15 16:55:00	1.059	21.7	7.24	28.2	0.8813	1.3971
2018-02-15 16:56:00	1.0597	21.7	7.24	28.2	0.8813	1.3971
2018-02-15 16:57:00	1.0604	21.7	7.26	28.1	0.8676	1.419
2018-02-15 16:58:00	1.0611	21.7	7.28	28.2	0.8813	1.3971
2018-02-15 16:59:00	1.0618	21.7	7.27	28.1	0.8676	1.419
2018-02-15 17:00:00	1.0625	21.7	7.22	28.1	0.8676	1.419
2018-02-15 17:01:00	1.0632	21.7	7.25	28.2	0.8813	1.3971
2018-02-15 17:02:00	1.0639	21.7	7.27	28.2	0.8813	1.3971
2018-02-15 17:03:00	1.0646	21.7	7.29	28.2	0.8813	1.3971
2018-02-15 17:04:00	1.0653	21.7	7.23	28.3	0.8949	1.3758
2018-02-15 17:05:00	1.066	21.7	7.24	28.2	0.8813	1.3971
2018-02-15 17:06:00	1.0667	21.7	7.26	28.1	0.8676	1.419
2018-02-15 17:07:00	1.0674	21.7	7.28	28.2	0.8813	1.3971
2018-02-15 17:08:00	1.0681	21.7	7.27	28.2	0.8813	1.3971
2018-02-15 17:09:00	1.0688	21.7	7.22	28.2	0.8813	1.3971
2018-02-15 17:10:00	1.0694	21.7	7.25	28.2	0.8813	1.3971
2018-02-15 17:11:00	1.0701	21.7	7.27	28.1	0.8676	1.419
2018-02-15 17:12:00	1.0708	21.7	7.29	28.2	0.8813	1.3971
2018-02-15 17:13:00	1.0715	21.7	7.22	28.2	0.8813	1.3971
2018-02-15 17:14:00	1.0722	21.7	7.24	28.2	0.8813	1.3971
2018-02-15 17:15:00	1.0729	21.7	7.26	28.2	0.8813	1.3971
2018-02-15 17:16:00	1.0736	21.7	7.28	28.2	0.8813	1.3971
2018-02-15 17:17:00	1.0743	21.7	7.26	28.3	0.8949	1.3758
2018-02-15 17:18:00	1.075	21.7	7.23	28.2	0.8813	1.3971
2018-02-15 17:19:00	1.0757	21.7	7.25	28.2	0.8813	1.3971
2018-02-15 17:20:00	1.0764	21.7	7.27	28.2	0.8813	1.3971
2018-02-15 17:21:00	1.0771	21.7	7.29	28.2	0.8813	1.3971
2018-02-15 17:22:00	1.0778	21.7	7.22	28.3	0.8949	1.3758
2018-02-15 17:23:00	1.0785	21.7	7.24	28.2	0.8813	1.3971
2018-02-15 17:24:00	1.0792	21.7	7.26	28.2	0.8813	1.3971
2018-02-15 17:25:00	1.0799	21.7	7.28	28.3	0.8949	1.3758
2018-02-15 17:26:00	1.0806	21.7	7.24	28.2	0.8813	1.3971
2018-02-15 17:27:00	1.0812	21.7	7.23	28.2	0.8813	1.3971
2018-02-15 17:28:00	1.0819	21.7	7.25	28.2	0.8813	1.3971
2018-02-15 17:29:00	1.0826	21.7	7.28	28.2	0.8813	1.3971
2018-02-15 17:30:00	1.0833	21.7	7.28	28.3	0.8949	1.3758
2018-02-15 17:31:00	1.084	21.7	7.22	28.2	0.8813	1.3971
2018-02-15 17:32:00	1.0847	21.7	7.25	28.2	0.8813	1.3971
2018-02-15 17:33:00	1.0854	21.7	7.27	28.2	0.8813	1.3971
2018-02-15 17:34:00	1.0861	21.7	7.29	28.3	0.8949	1.3758
2018-02-15 17:35:00	1.0868	21.7	7.24	28.3	0.8949	1.3758
2018-02-15 17:36:00	1.0875	21.7	7.24	28.2	0.8813	1.3971
2018-02-15 17:37:00	1.0882	21.7	7.26	28.3	0.8949	1.3758
2018-02-15 17:38:00	1.0889	21.7	7.28	28.2	0.8813	1.3971
2018-02-15 17:39:00	1.0896	21.7	7.27	28.3	0.8949	1.3758
2018-02-15 17:40:00	1.0903	21.7	7.22	28.4	0.9085	1.3551
2018-02-15 17:41:00	1.091	21.7	7.25	28.3	0.8949	1.3758
2018-02-15 17:42:00	1.0917	21.7	7.27	28.3	0.8949	1.3758
2018-02-15 17:43:00	1.0924	21.7	7.29	28.3	0.8949	1.3758
2018-02-15 17:44:00	1.0931	21.7	7.23	28.3	0.8949	1.3758
2018-02-15 17:45:00	1.0938	21.7	7.24	28.3	0.8949	1.3758
2018-02-15 17:46:00	1.0944	21.7	7.26	28.3	0.8949	1.3758
2018-02-15 17:47:00	1.0951	21.7	7.28	28.3	0.8949	1.3758
2018-02-15 17:48:00	1.0958	21.7	7.26	28.3	0.8949	1.3758
2018-02-15 17:49:00	1.0965	21.7	7.23	28.3	0.8949	1.3758
2018-02-15 17:50:00	1.0972	21.7	7.25	28.4	0.9085	1.3551
2018-02-15 17:51:00	1.0979	21.7	7.27	28.2	0.8813	1.3971
2018-02-15 17:52:00	1.0986	21.7	7.29	28.3	0.8949	1.3758
2018-02-15 17:53:00	1.0993	21.7	7.22	28.3	0.8949	1.3758
2018-02-15 17:54:00	1.1	21.7	7.24	28.3	0.8949	1.3758
2018-02-15 17:55:00	1.1007	21.7	7.26	28.3	0.8949	1.3758
2018-02-15 17:56:00	1.1014	21.7	7.28	28.2	0.8813	1.3971
2018-02-15 17:57:00	1.1021	21.7	7.24	28.3	0.8949	1.3758
2018-02-15 17:58:00	1.1028	21.6	7.23	28.4	0.9085	1.3551
2018-02-15 17:59:00	1.1035	21.7	7.25	28.3	0.8949	1.3758
2018-02-15 18:00:00	1.1042	21.6	7.28	28.4	0.9085	1.3551
2018-02-15 18:01:00	1.1049	21.6	7.28	28.3	0.8949	1.3758
2018-02-15 18:02:00	1.1056	21.6	7.22	28.3	0.8949	1.3758
2018-02-15 18:03:00	1.1062	21.6	7.25	28.3	0.8949	1.3758
2018-02-15 18:04:00	1.1069	21.6	7.27	28.3	0.8949	1.3758
2018-02-15 18:05:00	1.1076	21.6	7.29	28.3	0.8949	1.3758
2018-02-15 18:06:00	1.1083	21.6	7.24	28.4	0.9085	1.3551
2018-02-15 18:07:00	1.109	21.6	7.24	28.4	0.9085	1.3551
2018-02-15 18:08:00	1.1097	21.6	7.26	28.4	0.9085	1.3551
2018-02-15 18:09:00	1.1104	21.6	7.28	28.3	0.8949	1.3758
2018-02-15 18:10:00	1.1111	21.6	7.27	28.4	0.9085	1.3551
2018-02-15 18:11:00	1.1118	21.6	7.22	28.4	0.9085	1.3551
2018-02-15 18:12:00	1.1125	21.6	7.25	28.4	0.9085	1.3551
2018-02-15 18:13:00	1.1132	21.6	7.27	28.3	0.8949	1.3758
2018-02-15 18:14:00	1.1139	21.6	7.29	28.4	0.9085	1.3551
2018-02-15 18:15:00	1.1146	21.6	7.23	28.4	0.9085	1.3551
2018-02-15 18:16:00	1.1153	21.6	7.24	28.4	0.9085	1.3551
2018-02-15 18:17:00	1.116	21.6	7.26	28.4	0.9085	1.3551
2018-02-15 18:18:00	1.1167	21.6	7.28	28.4	0.9085	1.3551
2018-02-15 18:19:00	1.1174	21.6	7.26	28.5	0.9222	1.3351
2018-02-15 18:20:00	1.1181	21.6	7.23	28.3	0.8949	1.3758
2018-02-15 18:21:00	1.1188	21.6	7.25	28.5	0.9222	1.3351
2018-02-15 18:22:00	1.1194	21.6	7.27	28.4	0.9085	1.3551
2018-02-15 18:23:00	1.1201	21.6	7.29	28.4	0.9085	1.3551
2018-02-15 18:24:00	1.1208	21.6	7.22	28.4	0.9085	1.3551
2018-02-15 18:25:00	1.1215	21.6	7.24	28.4	0.9085	1.3551
2018-02-15 18:26:00	1.1222	21.6	7.26	28.4	0.9085	1.3551
2018-02-15 18:27:00	1.1229	21.6	7.28	28.4	0.9085	1.3551
2018-02-15 18:28:00	1.1236	21.6	7.25	28.4	0.9085	1.3551
2018-02-15 18:29:00	1.1243	21.6	7.23	28.4	0.9085	1.3551
2018-02-15 18:30:00	1.125	21.6	7.26	28.4	0.9085	1.3551
2018-02-15 18:31:00	1.1257	21.6	7.28	28.3	0.8949	1.3758
2018-02-15 18:32:00	1.1264	21.6	7.28	28.4	0.9085	1.3551
2018-02-15 18:33:00	1.1271	21.6	7.22	28.4	0.9085	1.3551
2018-02-15 18:34:00	1.1278	21.6	7.25	28.4	0.9085	1.3551
2018-02-15 18:35:00	1.1285	21.6	7.27	28.4	0.9085	1.3551
2018-02-15 18:36:00	1.1292	21.6	7.29	28.4	0.9085	1.3551
2018-02-15 18:37:00	1.1299	21.6	7.23	28.4	0.9085	1.3551
2018-02-15 18:38:00	1.1306	21.6	7.24	28.4	0.9085	1.3551
2018-02-15 18:39:00	1.1312	21.6	7.26	28.4	0.9085	1.3551
2018-02-15 18:40:00	1.1319	21.6	7.28	28.4	0.9085	1.3551
2018-02-15 18:41:00	1.1326	21.6	7.27	28.4	0.9085	1.3551
2018-02-15 18:42:00	1.1333	21.6	7.23	28.4	0.9085	1.3551
2018-02-15 18:43:00	1.134	21.6	7.25	28.4	0.9085	1.3551
2018-02-15 18:44:00	1.1347	21.6	7.27	28.5	0.9222	1.3351
2018-02-15 18:45:00	1.1354	21.6	7.29	28.5	0.9222	1.3351
2018-02-15 18:46:00	1.1361	21.6	7.22	28.4	0.9085	1.3551
2018-02-15 18:47:00	1.1368	21.6	7.24	28.4	0.9085	1.3551
2018-02-15 18:48:00	1.1375	21.6	7.26	28.5	0.9222	1.3351
2018-02-15 18:49:00	1.1382	21.6	7.28	28.4	0.9085	1.3551
2018-02-15 18:50:00	1.1389	21.6	7.25	28.5	0.9222	1.3351
2018-02-15 18:51:00	1.1396	21.6	7.23	28.5	0.9222	1.3351
2018-02-15 18:52:00	1.1403	21.6	7.26	28.4	0.9085	1.3551
2018-02-15 18:53:00	1.141	21.6	7.28	28.4	0.9085	1.3551
2018-02-15 18:54:00	1.1417	21.6	7.28	28.4	0.9085	1.3551
2018-02-15 18:55:00	1.1424	21.6	7.22	28.4	0.9085	1.3551
2018-02-15 18:56:00	1.1431	21.6	7.25	28.4	0.9085	1.3551
2018-02-15 18:57:00	1.1438	21.6	7.27	28.5	0.9222	1.3351
2018-02-15 18:58:00	1.1444	21.6	7.29	28.4	0.9085	1.3551
2018-02-15 18:59:00	1.1451	21.6	7.23	28.5	0.9222	1.3351
2018-02-15 19:00:00	1.1458	21.6	7.24	28.4	0.9085	1.3551
2018-02-15 19:01:00	1.1465	21.6	7.26	28.4	0.9085	1.3551
2018-02-15 19:02:00	1.1472	21.6	7.28	28.5	0.9222	1.3351
2018-02-15 19:03:00	1.1479	21.6	7.27	28.4	0.9085	1.3551
2018-02-15 19:04:00	1.1486	21.5	7.23	28.4	0.9085	1.3551
2018-02-15 19:05:00	1.1493	21.6	7.25	28.4	0.9085	1.3551
2018-02-15 19:06:00	1.15	21.6	7.27	28.4	0.9085	1.3551
2018-02-15 19:07:00	1.1507	21.6	7.29	28.4	0.9085	1.3551
2018-02-15 19:08:00	1.1514	21.5	7.22	28.4	0.9085	1.3551
2018-02-15 19:09:00	1.1521	21.5	7.24	28.5	0.9222	1.3351
2018-02-15 19:10:00	1.1528	21.5	7.26	28.5	0.9222	1.3351
2018-02-15 19:11:00	1.1535	21.5	7.28	28.5	0.9222	1.3351
2018-02-15 19:12:00	1.1542	21.5	7.25	28.5	0.9222	1.3351
2018-02-15 19:13:00	1.1549	21.5	7.23	28.5	0.9222	1.3351
2018-02-15 19:14:00	1.1556	21.5	7.26	28.5	0.9222	1.3351
2018-02-15 19:15:00	1.1562	21.5	7.28	28.5	0.9222	1.3351
2018-02-15 19:16:00	1.1569	21.5	7.28	28.5	0.9222	1.3351
2018-02-15 19:17:00	1.1576	21.5	7.22	28.5	0.9222	1.3351
2018-02-15 19:18:00	1.1583	21.5	7.25	28.5	0.9222	1.3351
2018-02-15 19:19:00	1.159	21.5	7.27	28.5	0.9222	1.3351
2018-02-15 19:20:00	1.1597	21.5	7.29	28.5	0.9222	1.3351
2018-02-15 19:21:00	1.1604	21.5	7.23	28.6	0.9358	1.3156
2018-02-15 19:22:00	1.1611	21.5	7.24	28.5	0.9222	1.3351
2018-02-15 19:23:00	1.1618	21.5	7.26	28.4	0.9085	1.3551
2018-02-15 19:24:00	1.1625	21.5	7.28	28.6	0.9358	1.3156
2018-02-15 19:25:00	1.1632	21.5	7.26	28.6	0.9358	1.3156
2018-02-15 19:26:00	1.1639	21.5	7.23	28.5	0.9222	1.3351
2018-02-15 19:27:00	1.1646	21.5	7.25	28.6	0.9358	1.3156
2018-02-15 19:28:00	1.1653	21.5	7.27	28.7	0.9495	1.2967
2018-02-15 19:29:00	1.166	21.5	7.28	28.5	0.9222	1.3351
2018-02-15 19:30:00	1.1667	21.5	7.22	28.6	0.9358	1.3156
2018-02-15 19:31:00	1.1674	21.5	7.24	28.5	0.9222	1.3351
2018-02-15 19:32:00	1.1681	21.5	7.27	28.6	0.9358	1.3156
2018-02-15 19:33:00	1.1688	21.5	7.29	28.5	0.9222	1.3351
2018-02-15 19:34:00	1.1694	21.5	7.24	28.5	0.9222	1.3351
2018-02-15 19:35:00	1.1701	21.5	7.24	28.6	0.9358	1.3156
2018-02-15 19:36:00	1.1708	21.5	7.26	28.5	0.9222	1.3351
2018-02-15 19:37:00	1.1715	21.5	7.28	28.4	0.9085	1.3551
2018-02-15 19:38:00	1.1722	21.5	7.27	28.5	0.9222	1.3351
2018-02-15 19:39:00	1.1729	21.5	7.23	28.6	0.9358	1.3156
2018-02-15 19:40:00	1.1736	21.5	7.25	28.6	0.9358	1.3156
2018-02-15 19:41:00	1.1743	21.5	7.27	28.5	0.9222	1.3351
2018-02-15 19:42:00	1.175	21.5	7.29	28.5	0.9222	1.3351
2018-02-15 19:43:00	1.1757	21.5	7.22	28.6	0.9358	1.3156
2018-02-15 19:44:00	1.1764	21.5	7.24	28.5	0.9222	1.3351
2018-02-15 19:45:00	1.1771	21.5	7.26	28.6	0.9358	1.3156
2018-02-15 19:46:00	1.1778	21.5	7.28	28.5	0.9222	1.3351
2018-02-15 19:47:00	1.1785	21.5	7.24	28.5	0.9222	1.3351
2018-02-15 19:48:00	1.1792	21.5	7.24	28.5	0.9222	1.3351
2018-02-15 19:49:00	1.1799	21.5	7.26	28.6	0.9358	1.3156
2018-02-15 19:50:00	1.1806	21.5	7.28	28.5	0.9222	1.3351
2018-02-15 19:51:00	1.1812	21.5	7.27	28.5	0.9222	1.3351
2018-02-15 19:52:00	1.1819	21.5	7.23	28.6	0.9358	1.3156
2018-02-15 19:53:00	1.1826	21.5	7.25	28.6	0.9358	1.3156
2018-02-15 19:54:00	1.1833	21.5	7.27	28.6	0.9358	1.3156
2018-02-15 19:55:00	1.184	21.5	7.29	28.5	0.9222	1.3351
2018-02-15 19:56:00	1.1847	21.5	7.23	28.5	0.9222	1.3351
2018-02-15 19:57:00	1.1854	21.5	7.24	28.5	0.9222	1.3351
2018-02-15 19:58:00	1.1861	21.5	7.26	28.6	0.9358	1.3156
2018-02-15 19:59:00	1.1868	21.5	7.28	28.6	0.9358	1.3156
2018-02-15 20:00:00	1.1875	21.5	7.25	28.6	0.9358	1.3156
2018-02-15 20:01:00	1.1882	21.5	7.24	28.6	0.9358	1.3156
2018-02-15 20:02:00	1.1889	21.5	7.26	28.6	0.9358	1.3156
2018-02-15 20:03:00	1.1896	21.5	7.28	28.6	0.9358	1.3156
2018-02-15 20:04:00	1.1903	21.5	7.27	28.6	0.9358	1.3156
2018-02-15 20:05:00	1.191	21.5	7.23	28.6	0.9358	1.3156
2018-02-15 20:06:00	1.1917	21.5	7.25	28.6	0.9358	1.3156
2018-02-15 20:07:00	1.1924	21.5	7.27	28.6	0.9358	1.3156
2018-02-15 20:08:00	1.1931	21.5	7.29	28.6	0.9358	1.3156
2018-02-15 20:09:00	1.1938	21.4	7.22	28.7	0.9495	1.2967
2018-02-15 20:10:00	1.1944	21.5	7.24	28.6	0.9358	1.3156
2018-02-15 20:11:00	1.1951	21.5	7.26	28.6	0.9358	1.3156
2018-02-15 20:12:00	1.1958	21.4	7.28	28.5	0.9222	1.3351
2018-02-15 20:13:00	1.1965	21.4	7.25	28.6	0.9358	1.3156
2018-02-15 20:14:00	1.1972	21.4	7.24	28.7	0.9495	1.2967
2018-02-15 20:15:00	1.1979	21.4	7.26	28.6	0.9358	1.3156
2018-02-15 20:16:00	1.1986	21.4	7.28	28.6	0.9358	1.3156
2018-02-15 20:17:00	1.1993	21.4	7.27	28.6	0.9358	1.3156
2018-02-15 20:18:00	1.2	21.4	7.23	28.6	0.9358	1.3156
2018-02-15 20:19:00	1.2007	21.4	7.25	28.7	0.9495	1.2967
2018-02-15 20:20:00	1.2014	21.4	7.27	28.7	0.9495	1.2967
2018-02-15 20:21:00	1.2021	21.4	7.29	28.6	0.9358	1.3156
2018-02-15 20:22:00	1.2028	21.4	7.22	28.7	0.9495	1.2967
2018-02-15 20:23:00	1.2035	21.4	7.24	28.6	0.9358	1.3156
2018-02-15 20:24:00	1.2042	21.4	7.27	28.6	0.9358	1.3156
2018-02-15 20:25:00	1.2049	21.4	7.29	28.6	0.9358	1.3156
2018-02-15 20:26:00	1.2056	21.4	7.24	28.7	0.9495	1.2967
2018-02-15 20:27:00	1.2062	21.4	7.24	28.7	0.9495	1.2967
2018-02-15 20:28:00	1.2069	21.4	7.26	28.7	0.9495	1.2967
2018-02-15 20:29:00	1.2076	21.4	7.28	28.6	0.9358	1.3156
2018-02-15 20:30:00	1.2083	21.4	7.27	28.6	0.9358	1.3156
2018-02-15 20:31:00	1.209	21.4	7.23	28.6	0.9358	1.3156
2018-02-15 20:32:00	1.2097	21.4	7.25	28.6	0.9358	1.3156
2018-02-15 20:33:00	1.2104	21.4	7.27	28.6	0.9358	1.3156
2018-02-15 20:34:00	1.2111	21.4	7.29	28.6	0.9358	1.3156
2018-02-15 20:35:00	1.2118	21.4	7.22	28.6	0.9358	1.3156
2018-02-15 20:36:00	1.2125	21.4	7.25	28.7	0.9495	1.2967
2018-02-15 20:37:00	1.2132	21.4	7.27	28.7	0.9495	1.2967
2018-02-15 20:38:00	1.2139	21.4	7.29	28.6	0.9358	1.3156
2018-02-15 20:39:00	1.2146	21.4	7.24	28.6	0.9358	1.3156
2018-02-15 20:40:00	1.2153	21.4	7.24	28.6	0.9358	1.3156
2018-02-15 20:41:00	1.216	21.4	7.26	28.6	0.9358	1.3156
2018-02-15 20:42:00	1.2167	21.4	7.28	28.6	0.9358	1.3156
2018-02-15 20:43:00	1.2174	21.4	7.26	28.7	0.9495	1.2967
2018-02-15 20:44:00	1.2181	21.4	7.23	28.7	0.9495	1.2967
2018-02-15 20:45:00	1.2188	21.4	7.25	28.8	0.9631	1.2783
2018-02-15 20:46:00	1.2194	21.4	7.27	28.7	0.9495	1.2967
2018-02-15 20:47:00	1.2201	21.4	7.29	28.7	0.9495	1.2967
2018-02-15 20:48:00	1.2208	21.4	7.22	28.7	0.9495	1.2967
2018-02-15 20:49:00	1.2215	21.4	7.25	28.6	0.9358	1.3156
2018-02-15 20:50:00	1.2222	21.4	7.27	28.8	0.9631	1.2783
2018-02-15 20:51:00	1.2229	21.4	7.29	28.7	0.9495	1.2967
2018-02-15 20:52:00	1.2236	21.4	7.24	28.7	0.9495	1.2967
2018-02-15 20:53:00	1.2243	21.4	7.24	28.7	0.9495	1.2967
2018-02-15 20:54:00	1.225	21.4	7.26	28.7	0.9495	1.2967
2018-02-15 20:55:00	1.2257	21.4	7.28	28.7	0.9495	1.2967
2018-02-15 20:56:00	1.2264	21.4	7.26	28.7	0.9495	1.2967
2018-02-15 20:57:00	1.2271	21.4	7.23	28.7	0.9495	1.2967
2018-02-15 20:58:00	1.2278	21.4	7.25	28.7	0.9495	1.2967
2018-02-15 20:59:00	1.2285	21.4	7.28	28.7	0.9495	1.2967
2018-02-15 21:00:00	1.2292	21.4	7.28	28.8	0.9631	1.2783
2018-02-15 21:01:00	1.2299	21.4	7.23	28.7	0.9495	1.2967
2018-02-15 21:02:00	1.2306	21.4	7.25	28.7	0.9495	1.2967
2018-02-15 21:03:00	1.2312	21.4	7.27	28.7	0.9495	1.2967
2018-02-15 21:04:00	1.2319	21.4	7.29	28.7	0.9495	1.2967
2018-02-15 21:05:00	1.2326	21.4	7.23	28.7	0.9495	1.2967
2018-02-15 21:06:00	1.2333	21.4	7.24	28.7	0.9495	1.2967
2018-02-15 21:07:00	1.234	21.4	7.26	28.7	0.9495	1.2967
2018-02-15 21:08:00	1.2347	21.4	7.28	28.8	0.9631	1.2783
2018-02-15 21:09:00	1.2354	21.4	7.25	28.8	0.9631	1.2783
2018-02-15 21:10:00	1.2361	21.4	7.24	28.8	0.9631	1.2783
2018-02-15 21:11:00	1.2368	21.4	7.26	28.8	0.9631	1.2783
2018-02-15 21:12:00	1.2375	21.4	7.28	28.7	0.9495	1.2967
2018-02-15 21:13:00	1.2382	21.4	7.27	28.8	0.9631	1.2783
2018-02-15 21:14:00	1.2389	21.4	7.23	28.8	0.9631	1.2783
2018-02-15 21:15:00	1.2396	21.4	7.25	28.8	0.9631	1.2783
2018-02-15 21:16:00	1.2403	21.4	7.27	28.7	0.9495	1.2967
2018-02-15 21:17:00	1.241	21.4	7.29	28.7	0.9495	1.2967
2018-02-15 21:18:00	1.2417	21.4	7.22	28.7	0.9495	1.2967
2018-02-15 21:19:00	1.2424	21.4	7.24	28.8	0.9631	1.2783
2018-02-15 21:20:00	1.2431	21.4	7.27	28.7	0.9495	1.2967
2018-02-15 21:21:00	1.2438	21.4	7.29	28.7	0.9495	1.2967
2018-02-15 21:22:00	1.2444	21.4	7.24	28.7	0.9495	1.2967
2018-02-15 21:23:00	1.2451	21.4	7.24	28.7	0.9495	1.2967
2018-02-15 21:24:00	1.2458	21.4	7.26	28.8	0.9631	1.2783
2018-02-15 21:25:00	1.2465	21.4	7.28	28.7	0.9495	1.2967
2018-02-15 21:26:00	1.2472	21.4	7.26	28.8	0.9631	1.2783
2018-02-15 21:27:00	1.2479	21.4	7.23	28.7	0.9495	1.2967
2018-02-15 21:28:00	1.2486	21.4	7.25	28.7	0.9495	1.2967
2018-02-15 21:29:00	1.2493	21.4	7.27	28.8	0.9631	1.2783
2018-02-15 21:30:00	1.25	21.4	7.28	28.8	0.9631	1.2783
2018-02-15 21:31:00	1.2507	21.4	7.23	28.8	0.9631	1.2783
2018-02-15 21:32:00	1.2514	21.4	7.25	28.8	0.9631	1.2783
2018-02-15 21:33:00	1.2521	21.4	7.27	28.7	0.9495	1.2967
2018-02-15 21:34:00	1.2528	21.3	7.29	28.7	0.9495	1.2967
2018-02-15 21:35:00	1.2535	21.4	7.23	28.7	0.9495	1.2967
2018-02-15 21:36:00	1.2542	21.3	7.24	28.9	0.9767	1.2605
2018-02-15 21:37:00	1.2549	21.4	7.26	28.8	0.9631	1.2783
2018-02-15 21:38:00	1.2556	21.3	7.28	28.8	0.9631	1.2783
2018-02-15 21:39:00	1.2562	21.3	7.25	28.8	0.9631	1.2783
2018-02-15 21:40:00	1.2569	21.3	7.24	28.8	0.9631	1.2783
2018-02-15 21:41:00	1.2576	21.3	7.26	28.8	0.9631	1.2783
2018-02-15 21:42:00	1.2583	21.3	7.28	28.8	0.9631	1.2783
2018-02-15 21:43:00	1.259	21.3	7.27	28.8	0.9631	1.2783
2018-02-15 21:44:00	1.2597	21.3	7.23	28.8	0.9631	1.2783
2018-02-15 21:45:00	1.2604	21.3	7.25	28.8	0.9631	1.2783
2018-02-15 21:46:00	1.2611	21.3	7.27	28.8	0.9631	1.2783
2018-02-15 21:47:00	1.2618	21.3	7.29	28.8	0.9631	1.2783
2018-02-15 21:48:00	1.2625	21.3	7.22	28.8	0.9631	1.2783
2018-02-15 21:49:00	1.2632	21.3	7.25	28.8	0.9631	1.2783
2018-02-15 21:50:00	1.2639	21.3	7.27	28.8	0.9631	1.2783
2018-02-15 21:51:00	1.2646	21.3	7.29	28.8	0.9631	1.2783
2018-02-15 21:52:00	1.2653	21.3	7.24	28.9	0.9767	1.2605
2018-02-15 21:53:00	1.266	21.3	7.24	28.8	0.9631	1.2783
2018-02-15 21:54:00	1.2667	21.3	7.26	28.9	0.9767	1.2605
2018-02-15 21:55:00	1.2674	21.3	7.28	28.8	0.9631	1.2783
2018-02-15 21:56:00	1.2681	21.3	7.26	28.9	0.9767	1.2605
2018-02-15 21:57:00	1.2688	21.3	7.23	28.8	0.9631	1.2783
2018-02-15 21:58:00	1.2694	21.3	7.26	28.8	0.9631	1.2783
2018-02-15 21:59:00	1.2701	21.3	7.28	28.8	0.9631	1.2783
2018-02-15 22:00:00	1.2708	21.3	7.27	28.9	0.9767	1.2605
2018-02-15 22:01:00	1.2715	21.3	7.23	28.9	0.9767	1.2605
2018-02-15 22:02:00	1.2722	21.3	7.25	28.8	0.9631	1.2783
2018-02-15 22:03:00	1.2729	21.3	7.27	28.8	0.9631	1.2783
2018-02-15 22:04:00	1.2736	21.3	7.29	28.8	0.9631	1.2783
2018-02-15 22:05:00	1.2743	21.3	7.23	28.8	0.9631	1.2783
2018-02-15 22:06:00	1.275	21.3	7.24	28.9	0.9767	1.2605
2018-02-15 22:07:00	1.2757	21.3	7.26	28.8	0.9631	1.2783
2018-02-15 22:08:00	1.2764	21.3	7.28	28.8	0.9631	1.2783
2018-02-15 22:09:00	1.2771	21.3	7.25	28.8	0.9631	1.2783
2018-02-15 22:10:00	1.2778	21.3	7.24	28.9	0.9767	1.2605
2018-02-15 22:11:00	1.2785	21.3	7.26	28.8	0.9631	1.2783
2018-02-15 22:12:00	1.2792	21.3	7.28	28.8	0.9631	1.2783
2018-02-15 22:13:00	1.2799	21.3	7.27	28.8	0.9631	1.2783
2018-02-15 22:14:00	1.2806	21.3	7.23	28.8	0.9631	1.2783
2018-02-15 22:15:00	1.2812	21.3	7.25	28.8	0.9631	1.2783
2018-02-15 22:16:00	1.2819	21.3	7.27	28.9	0.9767	1.2605
2018-02-15 22:17:00	1.2826	21.3	7.29	28.9	0.9767	1.2605
2018-02-15 22:18:00	1.2833	21.3	7.22	28.9	0.9767	1.2605
2018-02-15 22:19:00	1.284	21.3	7.24	28.8	0.9631	1.2783
2018-02-15 22:20:00	1.2847	21.3	7.27	28.8	0.9631	1.2783
2018-02-15 22:21:00	1.2854	21.3	7.29	28.8	0.9631	1.2783
2018-02-15 22:22:00	1.2861	21.3	7.24	28.9	0.9767	1.2605
2018-02-15 22:23:00	1.2868	21.3	7.24	28.8	0.9631	1.2783
2018-02-15 22:24:00	1.2875	21.3	7.26	28.8	0.9631	1.2783
2018-02-15 22:25:00	1.2882	21.3	7.28	28.8	0.9631	1.2783
2018-02-15 22:26:00	1.2889	21.3	7.27	28.9	0.9767	1.2605
2018-02-15 22:27:00	1.2896	21.3	7.23	28.8	0.9631	1.2783
2018-02-15 22:28:00	1.2903	21.3	7.25	28.9	0.9767	1.2605
2018-02-15 22:29:00	1.291	21.3	7.27	28.9	0.9767	1.2605
2018-02-15 22:30:00	1.2917	21.3	7.29	28.9	0.9767	1.2605
2018-02-15 22:31:00	1.2924	21.3	7.22	28.8	0.9631	1.2783
2018-02-15 22:32:00	1.2931	21.3	7.25	28.8	0.9631	1.2783
2018-02-15 22:33:00	1.2938	21.3	7.27	28.8	0.9631	1.2783
2018-02-15 22:34:00	1.2944	21.3	7.29	28.8	0.9631	1.2783
2018-02-15 22:35:00	1.2951	21.3	7.24	28.9	0.9767	1.2605
2018-02-15 22:36:00	1.2958	21.3	7.24	28.9	0.9767	1.2605
2018-02-15 22:37:00	1.2965	21.3	7.26	28.8	0.9631	1.2783
2018-02-15 22:38:00	1.2972	21.3	7.28	28.8	0.9631	1.2783
2018-02-15 22:39:00	1.2979	21.3	7.26	28.9	0.9767	1.2605
2018-02-15 22:40:00	1.2986	21.3	7.23	28.9	0.9767	1.2605
2018-02-15 22:41:00	1.2993	21.3	7.26	28.9	0.9767	1.2605
2018-02-15 22:42:00	1.3	21.3	7.28	28.9	0.9767	1.2605
2018-02-15 22:43:00	1.3007	21.3	7.27	28.8	0.9631	1.2783
2018-02-15 22:44:00	1.3014	21.3	7.23	28.9	0.9767	1.2605
2018-02-15 22:45:00	1.3021	21.3	7.25	28.9	0.9767	1.2605
2018-02-15 22:46:00	1.3028	21.3	7.27	28.8	0.9631	1.2783
2018-02-15 22:47:00	1.3035	21.3	7.29	28.9	0.9767	1.2605
2018-02-15 22:48:00	1.3042	21.3	7.23	28.9	0.9767	1.2605
2018-02-15 22:49:00	1.3049	21.3	7.24	28.9	0.9767	1.2605
2018-02-15 22:50:00	1.3056	21.3	7.27	28.9	0.9767	1.2605
2018-02-15 22:51:00	1.3062	21.3	7.29	28.9	0.9767	1.2605
2018-02-15 22:52:00	1.3069	21.3	7.24	28.8	0.9631	1.2783
2018-02-15 22:53:00	1.3076	21.3	7.24	28.9	0.9767	1.2605
2018-02-15 22:54:00	1.3083	21.3	7.26	28.8	0.9631	1.2783
2018-02-15 22:55:00	1.309	21.3	7.28	28.9	0.9767	1.2605
2018-02-15 22:56:00	1.3097	21.3	7.26	28.9	0.9767	1.2605
2018-02-15 22:57:00	1.3104	21.3	7.23	28.9	0.9767	1.2605
2018-02-15 22:58:00	1.3111	21.3	7.25	28.9	0.9767	1.2605
2018-02-15 22:59:00	1.3118	21.3	7.27	28.9	0.9767	1.2605
2018-02-15 23:00:00	1.3125	21.3	7.28	28.9	0.9767	1.2605
2018-02-15 23:01:00	1.3132	21.3	7.23	28.9	0.9767	1.2605
2018-02-15 23:02:00	1.3139	21.2	7.25	29.0	0.9904	1.2431
2018-02-15 23:03:00	1.3146	21.2	7.27	29.0	0.9904	1.2431
2018-02-15 23:04:00	1.3153	21.3	7.29	28.9	0.9767	1.2605
2018-02-15 23:05:00	1.316	21.2	7.23	29.0	0.9904	1.2431
2018-02-15 23:06:00	1.3167	21.3	7.24	28.9	0.9767	1.2605
2018-02-15 23:07:00	1.3174	21.2	7.26	29.0	0.9904	1.2431
2018-02-15 23:08:00	1.3181	21.2	7.28	28.9	0.9767	1.2605
2018-02-15 23:09:00	1.3188	21.2	7.25	28.9	0.9767	1.2605
2018-02-15 23:10:00	1.3194	21.3	7.24	28.9	0.9767	1.2605
2018-02-15 23:11:00	1.3201	21.3	7.26	28.8	0.9631	1.2783
2018-02-15 23:12:00	1.3208	21.3	7.28	28.9	0.9767	1.2605
2018-02-15 23:13:00	1.3215	21.2	7.27	28.9	0.9767	1.2605
2018-02-15 23:14:00	1.3222	21.2	7.23	28.9	0.9767	1.2605
2018-02-15 23:15:00	1.3229	21.2	7.25	29.0	0.9904	1.2431
2018-02-15 23:16:00	1.3236	21.2	7.27	28.9	0.9767	1.2605
2018-02-15 23:17:00	1.3243	21.2	7.29	28.9	0.9767	1.2605
2018-02-15 23:18:00	1.325	21.2	7.22	29.0	0.9904	1.2431
2018-02-15 23:19:00	1.3257	21.2	7.25	28.9	0.9767	1.2605
2018-02-15 23:20:00	1.3264	21.2	7.27	29.0	0.9904	1.2431
2018-02-15 23:21:00	1.3271	21.2	7.29	28.9	0.9767	1.2605
2018-02-15 23:22:00	1.3278	21.2	7.24	28.9	0.9767	1.2605
2018-02-15 23:23:00	1.3285	21.2	7.24	29.0	0.9904	1.2431
2018-02-15 23:24:00	1.3292	21.2	7.26	28.9	0.9767	1.2605
2018-02-15 23:25:00	1.3299	21.2	7.28	29.0	0.9904	1.2431
2018-02-15 23:26:00	1.3306	21.2	7.26	29.0	0.9904	1.2431
2018-02-15 23:27:00	1.3312	21.2	7.23	28.9	0.9767	1.2605
2018-02-15 23:28:00	1.3319	21.2	7.26	29.0	0.9904	1.2431
2018-02-15 23:29:00	1.3326	21.2	7.28	29.0	0.9904	1.2431
2018-02-15 23:30:00	1.3333	21.2	7.28	29.0	0.9904	1.2431
2018-02-15 23:31:00	1.334	21.2	7.23	29.0	0.9904	1.2431
2018-02-15 23:32:00	1.3347	21.2	7.25	28.9	0.9767	1.2605
2018-02-15 23:33:00	1.3354	21.2	7.27	29.0	0.9904	1.2431
2018-02-15 23:34:00	1.3361	21.2	7.29	29.0	0.9904	1.2431
2018-02-15 23:35:00	1.3368	21.2	7.23	29.0	0.9904	1.2431
2018-02-15 23:36:00	1.3375	21.2	7.24	28.9	0.9767	1.2605
2018-02-15 23:37:00	1.3382	21.2	7.27	28.9	0.9767	1.2605
2018-02-15 23:38:00	1.3389	21.2	7.29	28.9	0.9767	1.2605
2018-02-15 23:39:00	1.3396	21.2	7.24	28.9	0.9767	1.2605
2018-02-15 23:40:00	1.3403	21.2	7.24	29.0	0.9904	1.2431
2018-02-15 23:41:00	1.341	21.2	7.26	29.0	0.9904	1.2431
2018-02-15 23:42:00	1.3417	21.2	7.28	29.0	0.9904	1.2431
2018-02-15 23:43:00	1.3424	21.2	7.26	29.0	0.9904	1.2431
2018-02-15 23:44:00	1.3431	21.2	7.23	29.0	0.9904	1.2431
2018-02-15 23:45:00	1.3438	21.2	7.26	29.0	0.9904	1.2431
2018-02-15 23:46:00	1.3444	21.2	7.28	29.0	0.9904	1.2431
2018-02-15 23:47:00	1.3451	21.2	7.28	29.0	0.9904	1.2431
2018-02-15 23:48:00	1.3458	21.2	7.23	28.9	0.9767	1.2605
2018-02-15 23:49:00	1.3465	21.2	7.25	29.0	0.9904	1.2431
2018-02-15 23:50:00	1.3472	21.2	7.27	29.0	0.9904	1.2431
2018-02-15 23:51:00	1.3479	21.2	7.29	29.0	0.9904	1.2431
2018-02-15 23:52:00	1.3486	21.2	7.23	29.0	0.9904	1.2431
2018-02-15 23:53:00	1.3493	21.2	7.24	29.1	1.004	1.2262
2018-02-15 23:54:00	1.35	21.2	7.27	29.0	0.9904	1.2431
2018-02-15 23:55:00	1.3507	21.2	7.29	28.9	0.9767	1.2605
2018-02-15 23:56:00	1.3514	21.2	7.24	29.0	0.9904	1.2431
2018-02-15 23:57:00	1.3521	21.2	7.24	29.0	0.9904	1.2431
2018-02-15 23:58:00	1.3528	21.2	7.26	29.0	0.9904	1.2431
2018-02-15 23:59:00	1.3535	21.2	7.28	29.0	0.9904	1.2431
2018-02-16 00:00:00	1.3542	21.2	7.27	29.1	1.004	1.2262
2018-02-16 00:01:00	1.3549	21.2	7.23	29.0	0.9904	1.2431
2018-02-16 00:02:00	1.3556	21.2	7.26	29.0	0.9904	1.2431
2018-02-16 00:03:00	1.3562	21.2	7.28	29.0	0.9904	1.2431
2018-02-16 00:04:00	1.3569	21.2	7.28	29.1	1.004	1.2262
2018-02-16 00:05:00	1.3576	21.2	7.23	29.0	0.9904	1.2431
2018-02-16 00:06:00	1.3583	21.2	7.25	29.1	1.004	1.2262
2018-02-16 00:07:00	1.359	21.2	7.27	29.0	0.9904	1.2431
2018-02-16 00:08:00	1.3597	21.2	7.29	29.0	0.9904	1.2431
2018-02-16 00:09:00	1.3604	21.2	7.23	29.0	0.9904	1.2431
2018-02-16 00:10:00	1.3611	21.2	7.25	29.0	0.9904	1.2431
2018-02-16 00:11:00	1.3618	21.2	7.27	29.0	0.9904	1.2431
2018-02-16 00:12:00	1.3625	21.2	7.29	29.0	0.9904	1.2431
2018-02-16 00:13:00	1.3632	21.2	7.24	29.1	1.004	1.2262
2018-02-16 00:14:00	1.3639	21.2	7.24	29.0	0.9904	1.2431
2018-02-16 00:15:00	1.3646	21.2	7.26	29.0	0.9904	1.2431
2018-02-16 00:16:00	1.3653	21.2	7.28	29.1	1.004	1.2262
2018-02-16 00:17:00	1.366	21.2	7.25	29.1	1.004	1.2262
2018-02-16 00:18:00	1.3667	21.2	7.24	29.1	1.004	1.2262
2018-02-16 00:19:00	1.3674	21.2	7.26	29.0	0.9904	1.2431
2018-02-16 00:20:00	1.3681	21.2	7.28	29.0	0.9904	1.2431
2018-02-16 00:21:00	1.3688	21.2	7.27	29.1	1.004	1.2262
2018-02-16 00:22:00	1.3694	21.2	7.23	29.1	1.004	1.2262
2018-02-16 00:23:00	1.3701	21.2	7.25	29.1	1.004	1.2262
2018-02-16 00:24:00	1.3708	21.2	7.27	29.1	1.004	1.2262
2018-02-16 00:25:00	1.3715	21.2	7.28	29.0	0.9904	1.2431
2018-02-16 00:26:00	1.3722	21.2	7.23	29.1	1.004	1.2262
2018-02-16 00:27:00	1.3729	21.2	7.25	29.1	1.004	1.2262
2018-02-16 00:28:00	1.3736	21.2	7.27	29.1	1.004	1.2262
2018-02-16 00:29:00	1.3743	21.2	7.29	29.1	1.004	1.2262
2018-02-16 00:30:00	1.375	21.2	7.24	29.1	1.004	1.2262
2018-02-16 00:31:00	1.3757	21.2	7.24	29.1	1.004	1.2262
2018-02-16 00:32:00	1.3764	21.2	7.27	29.1	1.004	1.2262
2018-02-16 00:33:00	1.3771	21.2	7.29	29.1	1.004	1.2262
2018-02-16 00:34:00	1.3778	21.2	7.25	29.1	1.004	1.2262
2018-02-16 00:35:00	1.3785	21.2	7.24	29.1	1.004	1.2262
2018-02-16 00:36:00	1.3792	21.2	7.26	29.0	0.9904	1.2431
2018-02-16 00:37:00	1.3799	21.2	7.28	29.1	1.004	1.2262
2018-02-16 00:38:00	1.3806	21.2	7.27	29.1	1.004	1.2262
2018-02-16 00:39:00	1.3812	21.2	7.23	29.1	1.004	1.2262
2018-02-16 00:40:00	1.3819	21.2	7.26	29.1	1.004	1.2262
2018-02-16 00:41:00	1.3826	21.2	7.28	29.0	0.9904	1.2431
2018-02-16 00:42:00	1.3833	21.2	7.28	29.1	1.004	1.2262
2018-02-16 00:43:00	1.384	21.2	7.23	29.2	1.0177	1.2098
2018-02-16 00:44:00	1.3847	21.2	7.25	29.1	1.004	1.2262
2018-02-16 00:45:00	1.3854	21.2	7.27	29.1	1.004	1.2262
2018-02-16 00:46:00	1.3861	21.2	7.29	29.2	1.0177	1.2098
2018-02-16 00:47:00	1.3868	21.2	7.23	29.2	1.0177	1.2098
2018-02-16 00:48:00	1.3875	21.2	7.25	29.1	1.004	1.2262
[truncated: 922 more rows]
