# Supplementary material for: Experimental and Model-Based Analysis to Optimize Microalgal Biomass Productivity in a Pilot-Scale Tubular Photobioreactor
Source: Front Bioeng Biotechnol. 2020 May 13;8:453. doi: 10.3389/fbioe.2020.00453 (PMC7247861; doi:10.3389/fbioe.2020.00453)
Supplement: Supplementary file 1 [file Data_Sheet_1.ZIP › suppl_data/raw_data/suppl_data_raw_exp_no_8.txt]

datetime	time	temp	pH	OD_NIR	cX	qph
2018-02-22 14:50:00	0.0	20.3	7.26	18.6	0.8133	1.5138
2018-02-22 14:51:00	0.0007	20.3	7.27	18.7	0.8234	1.4953
2018-02-22 14:52:00	0.0014	20.3	7.29	18.5	0.8032	1.5328
2018-02-22 14:53:00	0.0021	20.3	7.24	18.7	0.8234	1.4953
2018-02-22 14:54:00	0.0028	20.3	7.23	18.7	0.8234	1.4953
2018-02-22 14:55:00	0.0035	20.3	7.25	18.5	0.8032	1.5328
2018-02-22 14:56:00	0.0042	20.3	7.26	18.8	0.8334	1.4772
2018-02-22 14:57:00	0.0049	20.3	7.28	18.8	0.8334	1.4772
2018-02-22 14:58:00	0.0056	20.3	7.29	18.7	0.8234	1.4953
2018-02-22 14:59:00	0.0062	20.3	7.23	18.7	0.8234	1.4953
2018-02-22 15:00:00	0.0069	20.3	7.23	18.7	0.8234	1.4953
2018-02-22 15:01:00	0.0076	20.3	7.25	18.7	0.8234	1.4953
2018-02-22 15:02:00	0.0083	20.3	7.26	18.7	0.8234	1.4953
2018-02-22 15:03:00	0.009	20.3	7.28	18.7	0.8234	1.4953
2018-02-22 15:04:00	0.0097	20.3	7.29	18.7	0.8234	1.4953
2018-02-22 15:05:00	0.0104	20.3	7.23	18.7	0.8234	1.4953
2018-02-22 15:06:00	0.0111	20.3	7.23	18.6	0.8133	1.5138
2018-02-22 15:07:00	0.0118	20.4	7.25	18.6	0.8133	1.5138
2018-02-22 15:08:00	0.0125	20.4	7.26	18.6	0.8133	1.5138
2018-02-22 15:09:00	0.0132	20.4	7.28	18.6	0.8133	1.5138
2018-02-22 15:10:00	0.0139	20.4	7.29	18.7	0.8234	1.4953
2018-02-22 15:11:00	0.0146	20.4	7.22	18.8	0.8334	1.4772
2018-02-22 15:12:00	0.0153	20.4	7.23	18.7	0.8234	1.4953
2018-02-22 15:13:00	0.016	20.4	7.25	18.8	0.8334	1.4772
2018-02-22 15:14:00	0.0167	20.4	7.26	18.6	0.8133	1.5138
2018-02-22 15:15:00	0.0174	20.4	7.28	18.7	0.8234	1.4953
2018-02-22 15:16:00	0.0181	20.4	7.29	18.6	0.8133	1.5138
2018-02-22 15:17:00	0.0188	20.4	7.22	18.7	0.8234	1.4953
2018-02-22 15:18:00	0.0194	20.4	7.24	18.7	0.8234	1.4953
2018-02-22 15:19:00	0.0201	20.4	7.25	18.8	0.8334	1.4772
2018-02-22 15:20:00	0.0208	20.4	7.27	18.8	0.8334	1.4772
2018-02-22 15:21:00	0.0215	20.4	7.28	18.8	0.8334	1.4772
2018-02-22 15:22:00	0.0222	20.4	7.27	18.6	0.8133	1.5138
2018-02-22 15:23:00	0.0229	20.4	7.22	18.8	0.8334	1.4772
2018-02-22 15:24:00	0.0236	20.4	7.24	18.8	0.8334	1.4772
2018-02-22 15:25:00	0.0243	20.4	7.26	18.8	0.8334	1.4772
2018-02-22 15:26:00	0.025	20.4	7.27	18.8	0.8334	1.4772
2018-02-22 15:27:00	0.0257	20.4	7.29	18.7	0.8234	1.4953
2018-02-22 15:28:00	0.0264	20.4	7.23	18.7	0.8234	1.4953
2018-02-22 15:29:00	0.0271	20.4	7.23	18.6	0.8133	1.5138
2018-02-22 15:30:00	0.0278	20.5	7.25	18.8	0.8334	1.4772
2018-02-22 15:31:00	0.0285	20.5	7.27	18.8	0.8334	1.4772
2018-02-22 15:32:00	0.0292	20.5	7.28	18.9	0.8435	1.4596
2018-02-22 15:33:00	0.0299	20.5	7.27	18.7	0.8234	1.4953
2018-02-22 15:34:00	0.0306	20.5	7.23	18.7	0.8234	1.4953
2018-02-22 15:35:00	0.0312	20.5	7.24	18.9	0.8435	1.4596
2018-02-22 15:36:00	0.0319	20.5	7.26	18.7	0.8234	1.4953
2018-02-22 15:37:00	0.0326	20.5	7.27	18.8	0.8334	1.4772
2018-02-22 15:38:00	0.0333	20.5	7.29	18.6	0.8133	1.5138
2018-02-22 15:39:00	0.034	20.5	7.24	18.6	0.8133	1.5138
2018-02-22 15:40:00	0.0347	20.5	7.23	18.7	0.8234	1.4953
2018-02-22 15:41:00	0.0354	20.5	7.25	18.8	0.8334	1.4772
2018-02-22 15:42:00	0.0361	20.5	7.27	18.7	0.8234	1.4953
2018-02-22 15:43:00	0.0368	20.5	7.28	18.7	0.8234	1.4953
2018-02-22 15:44:00	0.0375	20.5	7.28	18.7	0.8234	1.4953
2018-02-22 15:45:00	0.0382	20.5	7.23	18.8	0.8334	1.4772
2018-02-22 15:46:00	0.0389	20.5	7.24	18.8	0.8334	1.4772
2018-02-22 15:47:00	0.0396	20.5	7.26	18.7	0.8234	1.4953
2018-02-22 15:48:00	0.0403	20.5	7.27	18.8	0.8334	1.4772
2018-02-22 15:49:00	0.041	20.6	7.29	18.8	0.8334	1.4772
2018-02-22 15:50:00	0.0417	20.5	7.24	18.9	0.8435	1.4596
2018-02-22 15:51:00	0.0424	20.5	7.23	18.8	0.8334	1.4772
2018-02-22 15:52:00	0.0431	20.6	7.25	18.7	0.8234	1.4953
2018-02-22 15:53:00	0.0438	20.6	7.27	18.7	0.8234	1.4953
2018-02-22 15:54:00	0.0444	20.6	7.28	18.8	0.8334	1.4772
2018-02-22 15:55:00	0.0451	20.6	7.28	18.7	0.8234	1.4953
2018-02-22 15:56:00	0.0458	20.6	7.23	18.7	0.8234	1.4953
2018-02-22 15:57:00	0.0465	20.6	7.24	18.8	0.8334	1.4772
2018-02-22 15:58:00	0.0472	20.6	7.26	18.9	0.8435	1.4596
2018-02-22 15:59:00	0.0479	20.6	7.27	18.8	0.8334	1.4772
2018-02-22 16:00:00	0.0486	20.6	7.29	18.6	0.8133	1.5138
2018-02-22 16:01:00	0.0493	20.6	7.24	18.9	0.8435	1.4596
2018-02-22 16:02:00	0.05	20.6	7.23	19.0	0.8536	1.4424
2018-02-22 16:03:00	0.0507	20.6	7.25	18.8	0.8334	1.4772
2018-02-22 16:04:00	0.0514	20.6	7.27	18.8	0.8334	1.4772
2018-02-22 16:05:00	0.0521	20.6	7.28	18.6	0.8133	1.5138
2018-02-22 16:06:00	0.0528	20.6	7.28	18.7	0.8234	1.4953
2018-02-22 16:07:00	0.0535	20.6	7.23	19.0	0.8536	1.4424
2018-02-22 16:08:00	0.0542	20.6	7.24	18.9	0.8435	1.4596
2018-02-22 16:09:00	0.0549	20.6	7.26	18.7	0.8234	1.4953
2018-02-22 16:10:00	0.0556	20.6	7.27	18.9	0.8435	1.4596
2018-02-22 16:11:00	0.0562	20.6	7.29	18.9	0.8435	1.4596
2018-02-22 16:12:00	0.0569	20.6	7.24	18.8	0.8334	1.4772
2018-02-22 16:13:00	0.0576	20.6	7.23	19.0	0.8536	1.4424
2018-02-22 16:14:00	0.0583	20.6	7.25	18.9	0.8435	1.4596
2018-02-22 16:15:00	0.059	20.6	7.27	18.9	0.8435	1.4596
2018-02-22 16:16:00	0.0597	20.7	7.28	18.8	0.8334	1.4772
2018-02-22 16:17:00	0.0604	20.7	7.27	18.8	0.8334	1.4772
2018-02-22 16:18:00	0.0611	20.7	7.23	18.7	0.8234	1.4953
2018-02-22 16:19:00	0.0618	20.7	7.24	18.7	0.8234	1.4953
2018-02-22 16:20:00	0.0625	20.7	7.26	18.8	0.8334	1.4772
2018-02-22 16:21:00	0.0632	20.7	7.28	19.0	0.8536	1.4424
2018-02-22 16:22:00	0.0639	20.7	7.29	18.8	0.8334	1.4772
2018-02-22 16:23:00	0.0646	20.7	7.23	18.9	0.8435	1.4596
2018-02-22 16:24:00	0.0653	20.7	7.24	18.8	0.8334	1.4772
2018-02-22 16:25:00	0.066	20.7	7.25	18.8	0.8334	1.4772
2018-02-22 16:26:00	0.0667	20.7	7.27	18.8	0.8334	1.4772
2018-02-22 16:27:00	0.0674	20.7	7.29	18.8	0.8334	1.4772
2018-02-22 16:28:00	0.0681	20.7	7.26	18.8	0.8334	1.4772
2018-02-22 16:29:00	0.0688	20.7	7.23	18.8	0.8334	1.4772
2018-02-22 16:30:00	0.0694	20.7	7.25	18.8	0.8334	1.4772
2018-02-22 16:31:00	0.0701	20.7	7.26	18.8	0.8334	1.4772
2018-02-22 16:32:00	0.0708	20.7	7.28	18.9	0.8435	1.4596
2018-02-22 16:33:00	0.0715	20.7	7.29	18.9	0.8435	1.4596
2018-02-22 16:34:00	0.0722	20.7	7.22	18.7	0.8234	1.4953
2018-02-22 16:35:00	0.0729	20.7	7.24	18.9	0.8435	1.4596
2018-02-22 16:36:00	0.0736	20.7	7.26	18.9	0.8435	1.4596
2018-02-22 16:37:00	0.0743	20.7	7.27	18.9	0.8435	1.4596
2018-02-22 16:38:00	0.075	20.7	7.29	19.0	0.8536	1.4424
2018-02-22 16:39:00	0.0757	20.7	7.25	18.9	0.8435	1.4596
2018-02-22 16:40:00	0.0764	20.7	7.23	18.9	0.8435	1.4596
2018-02-22 16:41:00	0.0771	20.7	7.25	19.0	0.8536	1.4424
2018-02-22 16:42:00	0.0778	20.8	7.27	19.0	0.8536	1.4424
2018-02-22 16:43:00	0.0785	20.8	7.28	19.1	0.8636	1.4256
2018-02-22 16:44:00	0.0792	20.8	7.27	18.7	0.8234	1.4953
2018-02-22 16:45:00	0.0799	20.8	7.23	18.7	0.8234	1.4953
2018-02-22 16:46:00	0.0806	20.8	7.24	18.9	0.8435	1.4596
2018-02-22 16:47:00	0.0812	20.8	7.26	19.0	0.8536	1.4424
2018-02-22 16:48:00	0.0819	20.8	7.28	18.8	0.8334	1.4772
2018-02-22 16:49:00	0.0826	20.8	7.29	19.0	0.8536	1.4424
2018-02-22 16:50:00	0.0833	20.8	7.23	18.7	0.8234	1.4953
2018-02-22 16:51:00	0.084	20.8	7.24	19.0	0.8536	1.4424
2018-02-22 16:52:00	0.0847	20.8	7.25	18.8	0.8334	1.4772
2018-02-22 16:53:00	0.0854	20.8	7.27	18.9	0.8435	1.4596
2018-02-22 16:54:00	0.0861	20.8	7.29	18.7	0.8234	1.4953
2018-02-22 16:55:00	0.0868	20.8	7.26	18.9	0.8435	1.4596
2018-02-22 16:56:00	0.0875	20.8	7.23	18.8	0.8334	1.4772
2018-02-22 16:57:00	0.0882	20.8	7.25	18.8	0.8334	1.4772
2018-02-22 16:58:00	0.0889	20.8	7.26	18.9	0.8435	1.4596
2018-02-22 16:59:00	0.0896	20.8	7.28	18.8	0.8334	1.4772
2018-02-22 17:00:00	0.0903	20.8	7.28	18.8	0.8334	1.4772
2018-02-22 17:01:00	0.091	20.8	7.23	18.9	0.8435	1.4596
2018-02-22 17:02:00	0.0917	20.8	7.24	18.9	0.8435	1.4596
2018-02-22 17:03:00	0.0924	20.8	7.26	19.1	0.8636	1.4256
2018-02-22 17:04:00	0.0931	20.8	7.27	19.0	0.8536	1.4424
2018-02-22 17:05:00	0.0938	20.8	7.29	18.9	0.8435	1.4596
2018-02-22 17:06:00	0.0944	20.8	7.24	18.9	0.8435	1.4596
2018-02-22 17:07:00	0.0951	20.8	7.24	18.9	0.8435	1.4596
2018-02-22 17:08:00	0.0958	20.8	7.25	18.7	0.8234	1.4953
2018-02-22 17:09:00	0.0965	20.8	7.27	18.9	0.8435	1.4596
2018-02-22 17:10:00	0.0972	20.8	7.29	18.8	0.8334	1.4772
2018-02-22 17:11:00	0.0979	20.8	7.26	18.9	0.8435	1.4596
2018-02-22 17:12:00	0.0986	20.8	7.23	19.1	0.8636	1.4256
2018-02-22 17:13:00	0.0993	20.8	7.25	18.8	0.8334	1.4772
2018-02-22 17:14:00	0.1	20.8	7.26	18.8	0.8334	1.4772
2018-02-22 17:15:00	0.1007	20.8	7.28	18.8	0.8334	1.4772
2018-02-22 17:16:00	0.1014	20.8	7.28	18.9	0.8435	1.4596
2018-02-22 17:17:00	0.1021	20.8	7.23	19.0	0.8536	1.4424
2018-02-22 17:18:00	0.1028	20.7	7.24	18.9	0.8435	1.4596
2018-02-22 17:19:00	0.1035	20.8	7.26	18.9	0.8435	1.4596
2018-02-22 17:20:00	0.1042	20.7	7.27	18.9	0.8435	1.4596
2018-02-22 17:21:00	0.1049	20.7	7.29	18.9	0.8435	1.4596
2018-02-22 17:22:00	0.1056	20.8	7.24	18.9	0.8435	1.4596
2018-02-22 17:23:00	0.1062	20.8	7.24	19.1	0.8636	1.4256
2018-02-22 17:24:00	0.1069	20.8	7.25	19.0	0.8536	1.4424
2018-02-22 17:25:00	0.1076	20.8	7.27	19.1	0.8636	1.4256
2018-02-22 17:26:00	0.1083	20.7	7.29	18.9	0.8435	1.4596
2018-02-22 17:27:00	0.109	20.7	7.26	18.9	0.8435	1.4596
2018-02-22 17:28:00	0.1097	20.8	7.23	18.8	0.8334	1.4772
2018-02-22 17:29:00	0.1104	20.7	7.25	19.0	0.8536	1.4424
2018-02-22 17:30:00	0.1111	20.8	7.26	18.9	0.8435	1.4596
2018-02-22 17:31:00	0.1118	20.8	7.28	19.1	0.8636	1.4256
2018-02-22 17:32:00	0.1125	20.7	7.28	19.2	0.8737	1.4092
2018-02-22 17:33:00	0.1132	20.7	7.23	18.9	0.8435	1.4596
2018-02-22 17:34:00	0.1139	20.7	7.24	18.9	0.8435	1.4596
2018-02-22 17:35:00	0.1146	20.7	7.26	18.9	0.8435	1.4596
2018-02-22 17:36:00	0.1153	20.7	7.28	19.0	0.8536	1.4424
2018-02-22 17:37:00	0.116	20.8	7.29	19.2	0.8737	1.4092
2018-02-22 17:38:00	0.1167	20.7	7.23	18.8	0.8334	1.4772
2018-02-22 17:39:00	0.1174	20.7	7.24	19.1	0.8636	1.4256
2018-02-22 17:40:00	0.1181	20.7	7.25	19.0	0.8536	1.4424
2018-02-22 17:41:00	0.1188	20.8	7.27	19.0	0.8536	1.4424
2018-02-22 17:42:00	0.1194	20.7	7.29	18.8	0.8334	1.4772
2018-02-22 17:43:00	0.1201	20.7	7.25	19.1	0.8636	1.4256
2018-02-22 17:44:00	0.1208	20.7	7.23	19.0	0.8536	1.4424
2018-02-22 17:45:00	0.1215	20.7	7.25	18.9	0.8435	1.4596
2018-02-22 17:46:00	0.1222	20.7	7.27	19.0	0.8536	1.4424
2018-02-22 17:47:00	0.1229	20.7	7.28	19.1	0.8636	1.4256
2018-02-22 17:48:00	0.1236	20.7	7.27	19.0	0.8536	1.4424
2018-02-22 17:49:00	0.1243	20.7	7.23	19.1	0.8636	1.4256
2018-02-22 17:50:00	0.125	20.7	7.25	19.0	0.8536	1.4424
2018-02-22 17:51:00	0.1257	20.7	7.26	19.1	0.8636	1.4256
2018-02-22 17:52:00	0.1264	20.7	7.28	19.0	0.8536	1.4424
2018-02-22 17:53:00	0.1271	20.7	7.29	18.9	0.8435	1.4596
2018-02-22 17:54:00	0.1278	20.7	7.22	18.9	0.8435	1.4596
2018-02-22 17:55:00	0.1285	20.7	7.24	18.9	0.8435	1.4596
2018-02-22 17:56:00	0.1292	20.7	7.26	19.0	0.8536	1.4424
2018-02-22 17:57:00	0.1299	20.7	7.27	19.0	0.8536	1.4424
2018-02-22 17:58:00	0.1306	20.7	7.29	18.9	0.8435	1.4596
2018-02-22 17:59:00	0.1312	20.7	7.24	19.0	0.8536	1.4424
2018-02-22 18:00:00	0.1319	20.7	7.24	18.9	0.8435	1.4596
2018-02-22 18:01:00	0.1326	20.7	7.25	19.0	0.8536	1.4424
2018-02-22 18:02:00	0.1333	20.7	7.27	19.0	0.8536	1.4424
2018-02-22 18:03:00	0.134	20.7	7.29	19.0	0.8536	1.4424
2018-02-22 18:04:00	0.1347	20.7	7.25	19.1	0.8636	1.4256
2018-02-22 18:05:00	0.1354	20.7	7.23	19.0	0.8536	1.4424
2018-02-22 18:06:00	0.1361	20.7	7.25	19.1	0.8636	1.4256
2018-02-22 18:07:00	0.1368	20.7	7.27	19.1	0.8636	1.4256
2018-02-22 18:08:00	0.1375	20.7	7.28	18.9	0.8435	1.4596
2018-02-22 18:09:00	0.1382	20.7	7.27	18.9	0.8435	1.4596
2018-02-22 18:10:00	0.1389	20.7	7.23	19.1	0.8636	1.4256
2018-02-22 18:11:00	0.1396	20.7	7.25	19.1	0.8636	1.4256
2018-02-22 18:12:00	0.1403	20.7	7.26	19.1	0.8636	1.4256
2018-02-22 18:13:00	0.141	20.7	7.28	19.1	0.8636	1.4256
2018-02-22 18:14:00	0.1417	20.7	7.28	19.0	0.8536	1.4424
2018-02-22 18:15:00	0.1424	20.7	7.23	19.1	0.8636	1.4256
2018-02-22 18:16:00	0.1431	20.7	7.24	19.1	0.8636	1.4256
2018-02-22 18:17:00	0.1438	20.7	7.26	19.0	0.8536	1.4424
2018-02-22 18:18:00	0.1444	20.7	7.28	19.1	0.8636	1.4256
2018-02-22 18:19:00	0.1451	20.7	7.29	19.1	0.8636	1.4256
2018-02-22 18:20:00	0.1458	20.7	7.23	19.0	0.8536	1.4424
2018-02-22 18:21:00	0.1465	20.7	7.24	19.0	0.8536	1.4424
2018-02-22 18:22:00	0.1472	20.7	7.26	19.1	0.8636	1.4256
2018-02-22 18:23:00	0.1479	20.7	7.27	19.0	0.8536	1.4424
2018-02-22 18:24:00	0.1486	20.7	7.29	19.1	0.8636	1.4256
2018-02-22 18:25:00	0.1493	20.7	7.24	19.0	0.8536	1.4424
2018-02-22 18:26:00	0.15	20.7	7.24	19.0	0.8536	1.4424
2018-02-22 18:27:00	0.1507	20.7	7.25	19.1	0.8636	1.4256
2018-02-22 18:28:00	0.1514	20.7	7.27	19.0	0.8536	1.4424
2018-02-22 18:29:00	0.1521	20.7	7.29	19.0	0.8536	1.4424
2018-02-22 18:30:00	0.1528	20.7	7.25	19.0	0.8536	1.4424
2018-02-22 18:31:00	0.1535	20.7	7.23	19.1	0.8636	1.4256
2018-02-22 18:32:00	0.1542	20.7	7.25	19.1	0.8636	1.4256
2018-02-22 18:33:00	0.1549	20.7	7.27	19.1	0.8636	1.4256
2018-02-22 18:34:00	0.1556	20.7	7.28	19.1	0.8636	1.4256
2018-02-22 18:35:00	0.1562	20.7	7.26	19.2	0.8737	1.4092
2018-02-22 18:36:00	0.1569	20.7	7.23	19.3	0.8837	1.3931
2018-02-22 18:37:00	0.1576	20.7	7.25	19.1	0.8636	1.4256
2018-02-22 18:38:00	0.1583	20.7	7.27	19.1	0.8636	1.4256
2018-02-22 18:39:00	0.159	20.7	7.28	19.1	0.8636	1.4256
2018-02-22 18:40:00	0.1597	20.7	7.27	19.2	0.8737	1.4092
2018-02-22 18:41:00	0.1604	20.7	7.23	19.0	0.8536	1.4424
2018-02-22 18:42:00	0.1611	20.7	7.25	19.0	0.8536	1.4424
2018-02-22 18:43:00	0.1618	20.7	7.26	19.2	0.8737	1.4092
2018-02-22 18:44:00	0.1625	20.7	7.28	19.0	0.8536	1.4424
2018-02-22 18:45:00	0.1632	20.7	7.29	19.2	0.8737	1.4092
2018-02-22 18:46:00	0.1639	20.7	7.23	19.1	0.8636	1.4256
2018-02-22 18:47:00	0.1646	20.7	7.24	19.0	0.8536	1.4424
2018-02-22 18:48:00	0.1653	20.7	7.26	19.0	0.8536	1.4424
2018-02-22 18:49:00	0.166	20.7	7.28	19.2	0.8737	1.4092
2018-02-22 18:50:00	0.1667	20.7	7.29	19.1	0.8636	1.4256
2018-02-22 18:51:00	0.1674	20.7	7.23	19.2	0.8737	1.4092
2018-02-22 18:52:00	0.1681	20.7	7.24	19.2	0.8737	1.4092
2018-02-22 18:53:00	0.1688	20.7	7.26	19.1	0.8636	1.4256
2018-02-22 18:54:00	0.1694	20.7	7.27	19.2	0.8737	1.4092
2018-02-22 18:55:00	0.1701	20.7	7.29	19.1	0.8636	1.4256
2018-02-22 18:56:00	0.1708	20.7	7.24	19.1	0.8636	1.4256
2018-02-22 18:57:00	0.1715	20.7	7.24	19.0	0.8536	1.4424
2018-02-22 18:58:00	0.1722	20.7	7.26	19.3	0.8837	1.3931
2018-02-22 18:59:00	0.1729	20.7	7.27	19.4	0.8938	1.3774
2018-02-22 19:00:00	0.1736	20.7	7.29	19.2	0.8737	1.4092
2018-02-22 19:01:00	0.1743	20.7	7.25	19.2	0.8737	1.4092
2018-02-22 19:02:00	0.175	20.7	7.24	19.3	0.8837	1.3931
2018-02-22 19:03:00	0.1757	20.7	7.25	19.2	0.8737	1.4092
2018-02-22 19:04:00	0.1764	20.7	7.27	19.2	0.8737	1.4092
2018-02-22 19:05:00	0.1771	20.7	7.29	19.0	0.8536	1.4424
2018-02-22 19:06:00	0.1778	20.7	7.26	19.2	0.8737	1.4092
2018-02-22 19:07:00	0.1785	20.7	7.23	19.5	0.9039	1.3621
2018-02-22 19:08:00	0.1792	20.7	7.25	19.3	0.8837	1.3931
2018-02-22 19:09:00	0.1799	20.7	7.27	19.2	0.8737	1.4092
2018-02-22 19:10:00	0.1806	20.7	7.28	19.2	0.8737	1.4092
2018-02-22 19:11:00	0.1812	20.7	7.27	19.1	0.8636	1.4256
2018-02-22 19:12:00	0.1819	20.7	7.23	19.3	0.8837	1.3931
2018-02-22 19:13:00	0.1826	20.7	7.25	19.3	0.8837	1.3931
2018-02-22 19:14:00	0.1833	20.7	7.27	19.2	0.8737	1.4092
2018-02-22 19:15:00	0.184	20.7	7.28	19.1	0.8636	1.4256
2018-02-22 19:16:00	0.1847	20.7	7.27	19.2	0.8737	1.4092
2018-02-22 19:17:00	0.1854	20.7	7.23	19.2	0.8737	1.4092
2018-02-22 19:18:00	0.1861	20.7	7.25	19.1	0.8636	1.4256
2018-02-22 19:19:00	0.1868	20.7	7.26	19.0	0.8536	1.4424
2018-02-22 19:20:00	0.1875	20.7	7.28	19.4	0.8938	1.3774
2018-02-22 19:21:00	0.1882	20.7	7.28	19.1	0.8636	1.4256
2018-02-22 19:22:00	0.1889	20.7	7.23	19.2	0.8737	1.4092
2018-02-22 19:23:00	0.1896	20.7	7.25	19.3	0.8837	1.3931
2018-02-22 19:24:00	0.1903	20.7	7.26	19.2	0.8737	1.4092
2018-02-22 19:25:00	0.191	20.7	7.28	19.1	0.8636	1.4256
2018-02-22 19:26:00	0.1917	20.7	7.29	19.3	0.8837	1.3931
2018-02-22 19:27:00	0.1924	20.7	7.23	19.3	0.8837	1.3931
2018-02-22 19:28:00	0.1931	20.7	7.24	19.1	0.8636	1.4256
2018-02-22 19:29:00	0.1938	20.7	7.26	19.1	0.8636	1.4256
2018-02-22 19:30:00	0.1944	20.7	7.28	19.2	0.8737	1.4092
2018-02-22 19:31:00	0.1951	20.7	7.29	19.2	0.8737	1.4092
2018-02-22 19:32:00	0.1958	20.7	7.23	19.4	0.8938	1.3774
2018-02-22 19:33:00	0.1965	20.7	7.24	19.2	0.8737	1.4092
2018-02-22 19:34:00	0.1972	20.7	7.26	19.2	0.8737	1.4092
2018-02-22 19:35:00	0.1979	20.7	7.28	19.3	0.8837	1.3931
2018-02-22 19:36:00	0.1986	20.7	7.29	19.3	0.8837	1.3931
2018-02-22 19:37:00	0.1993	20.7	7.23	19.3	0.8837	1.3931
2018-02-22 19:38:00	0.2	20.7	7.24	19.3	0.8837	1.3931
2018-02-22 19:39:00	0.2007	20.7	7.26	19.2	0.8737	1.4092
2018-02-22 19:40:00	0.2014	20.7	7.28	19.3	0.8837	1.3931
2018-02-22 19:41:00	0.2021	20.7	7.29	19.2	0.8737	1.4092
2018-02-22 19:42:00	0.2028	20.7	7.23	19.3	0.8837	1.3931
2018-02-22 19:43:00	0.2035	20.7	7.24	19.2	0.8737	1.4092
2018-02-22 19:44:00	0.2042	20.7	7.26	19.3	0.8837	1.3931
2018-02-22 19:45:00	0.2049	20.7	7.27	19.3	0.8837	1.3931
2018-02-22 19:46:00	0.2056	20.7	7.29	19.2	0.8737	1.4092
2018-02-22 19:47:00	0.2062	20.7	7.24	19.3	0.8837	1.3931
2018-02-22 19:48:00	0.2069	20.7	7.24	19.3	0.8837	1.3931
2018-02-22 19:49:00	0.2076	20.7	7.26	19.3	0.8837	1.3931
2018-02-22 19:50:00	0.2083	20.7	7.27	19.4	0.8938	1.3774
2018-02-22 19:51:00	0.209	20.7	7.29	19.3	0.8837	1.3931
2018-02-22 19:52:00	0.2097	20.7	7.24	19.2	0.8737	1.4092
2018-02-22 19:53:00	0.2104	20.7	7.24	19.1	0.8636	1.4256
2018-02-22 19:54:00	0.2111	20.7	7.26	19.3	0.8837	1.3931
2018-02-22 19:55:00	0.2118	20.7	7.27	19.3	0.8837	1.3931
2018-02-22 19:56:00	0.2125	20.7	7.29	19.2	0.8737	1.4092
2018-02-22 19:57:00	0.2132	20.7	7.24	19.4	0.8938	1.3774
2018-02-22 19:58:00	0.2139	20.7	7.24	19.2	0.8737	1.4092
2018-02-22 19:59:00	0.2146	20.7	7.26	19.2	0.8737	1.4092
2018-02-22 20:00:00	0.2153	20.7	7.27	19.1	0.8636	1.4256
2018-02-22 20:01:00	0.216	20.7	7.29	19.5	0.9039	1.3621
2018-02-22 20:02:00	0.2167	20.7	7.24	19.3	0.8837	1.3931
2018-02-22 20:03:00	0.2174	20.7	7.24	19.3	0.8837	1.3931
2018-02-22 20:04:00	0.2181	20.7	7.26	19.3	0.8837	1.3931
2018-02-22 20:05:00	0.2188	20.7	7.27	19.3	0.8837	1.3931
2018-02-22 20:06:00	0.2194	20.7	7.29	19.2	0.8737	1.4092
2018-02-22 20:07:00	0.2201	20.7	7.24	19.3	0.8837	1.3931
2018-02-22 20:08:00	0.2208	20.7	7.24	19.3	0.8837	1.3931
2018-02-22 20:09:00	0.2215	20.7	7.26	19.2	0.8737	1.4092
2018-02-22 20:10:00	0.2222	20.7	7.27	19.3	0.8837	1.3931
2018-02-22 20:11:00	0.2229	20.7	7.29	19.3	0.8837	1.3931
2018-02-22 20:12:00	0.2236	20.7	7.24	19.2	0.8737	1.4092
2018-02-22 20:13:00	0.2243	20.7	7.24	19.4	0.8938	1.3774
2018-02-22 20:14:00	0.225	20.7	7.26	19.4	0.8938	1.3774
2018-02-22 20:15:00	0.2257	20.7	7.27	19.4	0.8938	1.3774
2018-02-22 20:16:00	0.2264	20.7	7.29	19.3	0.8837	1.3931
2018-02-22 20:17:00	0.2271	20.7	7.24	19.4	0.8938	1.3774
2018-02-22 20:18:00	0.2278	20.7	7.24	19.3	0.8837	1.3931
2018-02-22 20:19:00	0.2285	20.7	7.26	19.4	0.8938	1.3774
2018-02-22 20:20:00	0.2292	20.7	7.27	19.4	0.8938	1.3774
2018-02-22 20:21:00	0.2299	20.7	7.29	19.4	0.8938	1.3774
2018-02-22 20:22:00	0.2306	20.7	7.24	19.4	0.8938	1.3774
2018-02-22 20:23:00	0.2312	20.7	7.24	19.4	0.8938	1.3774
2018-02-22 20:24:00	0.2319	20.7	7.26	19.4	0.8938	1.3774
2018-02-22 20:25:00	0.2326	20.7	7.27	19.2	0.8737	1.4092
2018-02-22 20:26:00	0.2333	20.7	7.29	19.3	0.8837	1.3931
2018-02-22 20:27:00	0.234	20.7	7.24	19.3	0.8837	1.3931
2018-02-22 20:28:00	0.2347	20.7	7.24	19.3	0.8837	1.3931
2018-02-22 20:29:00	0.2354	20.7	7.26	19.4	0.8938	1.3774
2018-02-22 20:30:00	0.2361	20.7	7.28	19.4	0.8938	1.3774
2018-02-22 20:31:00	0.2368	20.7	7.29	19.5	0.9039	1.3621
2018-02-22 20:32:00	0.2375	20.7	7.23	19.3	0.8837	1.3931
2018-02-22 20:33:00	0.2382	20.7	7.24	19.3	0.8837	1.3931
2018-02-22 20:34:00	0.2389	20.7	7.26	19.4	0.8938	1.3774
2018-02-22 20:35:00	0.2396	20.7	7.28	19.3	0.8837	1.3931
2018-02-22 20:36:00	0.2403	20.7	7.29	19.3	0.8837	1.3931
2018-02-22 20:37:00	0.241	20.7	7.23	19.4	0.8938	1.3774
2018-02-22 20:38:00	0.2417	20.7	7.24	19.3	0.8837	1.3931
2018-02-22 20:39:00	0.2424	20.7	7.26	19.3	0.8837	1.3931
2018-02-22 20:40:00	0.2431	20.7	7.28	19.3	0.8837	1.3931
2018-02-22 20:41:00	0.2438	20.7	7.29	19.5	0.9039	1.3621
2018-02-22 20:42:00	0.2444	20.7	7.23	19.5	0.9039	1.3621
2018-02-22 20:43:00	0.2451	20.7	7.24	19.4	0.8938	1.3774
2018-02-22 20:44:00	0.2458	20.7	7.26	19.5	0.9039	1.3621
2018-02-22 20:45:00	0.2465	20.7	7.28	19.3	0.8837	1.3931
2018-02-22 20:46:00	0.2472	20.7	7.29	19.4	0.8938	1.3774
2018-02-22 20:47:00	0.2479	20.7	7.23	19.6	0.9139	1.3471
2018-02-22 20:48:00	0.2486	20.7	7.24	19.5	0.9039	1.3621
2018-02-22 20:49:00	0.2493	20.7	7.26	19.4	0.8938	1.3774
2018-02-22 20:50:00	0.25	20.7	7.28	19.3	0.8837	1.3931
2018-02-22 20:51:00	0.2507	20.7	7.29	19.5	0.9039	1.3621
2018-02-22 20:52:00	0.2514	20.7	7.23	19.3	0.8837	1.3931
2018-02-22 20:53:00	0.2521	20.7	7.24	19.4	0.8938	1.3774
2018-02-22 20:54:00	0.2528	20.7	7.26	19.6	0.9139	1.3471
2018-02-22 20:55:00	0.2535	20.7	7.28	19.6	0.9139	1.3471
2018-02-22 20:56:00	0.2542	20.7	7.28	19.6	0.9139	1.3471
2018-02-22 20:57:00	0.2549	20.7	7.23	19.5	0.9039	1.3621
2018-02-22 20:58:00	0.2556	20.7	7.25	19.3	0.8837	1.3931
2018-02-22 20:59:00	0.2562	20.7	7.26	19.4	0.8938	1.3774
2018-02-22 21:00:00	0.2569	20.7	7.28	19.5	0.9039	1.3621
2018-02-22 21:01:00	0.2576	20.7	7.27	19.4	0.8938	1.3774
2018-02-22 21:02:00	0.2583	20.7	7.23	19.5	0.9039	1.3621
2018-02-22 21:03:00	0.259	20.7	7.25	19.4	0.8938	1.3774
2018-02-22 21:04:00	0.2597	20.7	7.27	19.4	0.8938	1.3774
2018-02-22 21:05:00	0.2604	20.7	7.28	19.3	0.8837	1.3931
2018-02-22 21:06:00	0.2611	20.7	7.27	19.3	0.8837	1.3931
2018-02-22 21:07:00	0.2618	20.7	7.23	19.5	0.9039	1.3621
2018-02-22 21:08:00	0.2625	20.7	7.25	19.4	0.8938	1.3774
2018-02-22 21:09:00	0.2632	20.7	7.27	19.4	0.8938	1.3774
2018-02-22 21:10:00	0.2639	20.7	7.28	19.6	0.9139	1.3471
2018-02-22 21:11:00	0.2646	20.7	7.27	19.4	0.8938	1.3774
2018-02-22 21:12:00	0.2653	20.7	7.23	19.4	0.8938	1.3774
2018-02-22 21:13:00	0.266	20.7	7.25	19.5	0.9039	1.3621
2018-02-22 21:14:00	0.2667	20.7	7.27	19.5	0.9039	1.3621
2018-02-22 21:15:00	0.2674	20.7	7.29	19.7	0.924	1.3324
2018-02-22 21:16:00	0.2681	20.7	7.26	19.4	0.8938	1.3774
2018-02-22 21:17:00	0.2688	20.7	7.23	19.4	0.8938	1.3774
2018-02-22 21:18:00	0.2694	20.7	7.25	19.5	0.9039	1.3621
2018-02-22 21:19:00	0.2701	20.7	7.27	19.7	0.924	1.3324
2018-02-22 21:20:00	0.2708	20.7	7.29	19.4	0.8938	1.3774
2018-02-22 21:21:00	0.2715	20.7	7.25	19.5	0.9039	1.3621
2018-02-22 21:22:00	0.2722	20.7	7.24	19.5	0.9039	1.3621
2018-02-22 21:23:00	0.2729	20.7	7.25	19.5	0.9039	1.3621
2018-02-22 21:24:00	0.2736	20.7	7.27	19.5	0.9039	1.3621
2018-02-22 21:25:00	0.2743	20.7	7.29	19.6	0.9139	1.3471
2018-02-22 21:26:00	0.275	20.7	7.25	19.5	0.9039	1.3621
2018-02-22 21:27:00	0.2757	20.7	7.24	19.5	0.9039	1.3621
2018-02-22 21:28:00	0.2764	20.7	7.26	19.6	0.9139	1.3471
2018-02-22 21:29:00	0.2771	20.7	7.27	19.5	0.9039	1.3621
2018-02-22 21:30:00	0.2778	20.7	7.29	19.5	0.9039	1.3621
2018-02-22 21:31:00	0.2785	20.7	7.24	19.5	0.9039	1.3621
2018-02-22 21:32:00	0.2792	20.7	7.24	19.4	0.8938	1.3774
2018-02-22 21:33:00	0.2799	20.7	7.26	19.7	0.924	1.3324
2018-02-22 21:34:00	0.2806	20.7	7.27	19.4	0.8938	1.3774
2018-02-22 21:35:00	0.2812	20.7	7.29	19.4	0.8938	1.3774
2018-02-22 21:36:00	0.2819	20.7	7.24	19.5	0.9039	1.3621
2018-02-22 21:37:00	0.2826	20.7	7.24	19.4	0.8938	1.3774
2018-02-22 21:38:00	0.2833	20.7	7.26	19.5	0.9039	1.3621
2018-02-22 21:39:00	0.284	20.7	7.28	19.7	0.924	1.3324
2018-02-22 21:40:00	0.2847	20.7	7.29	19.6	0.9139	1.3471
2018-02-22 21:41:00	0.2854	20.7	7.23	19.5	0.9039	1.3621
2018-02-22 21:42:00	0.2861	20.7	7.24	19.5	0.9039	1.3621
2018-02-22 21:43:00	0.2868	20.7	7.26	19.6	0.9139	1.3471
2018-02-22 21:44:00	0.2875	20.7	7.28	19.5	0.9039	1.3621
2018-02-22 21:45:00	0.2882	20.7	7.29	19.6	0.9139	1.3471
2018-02-22 21:46:00	0.2889	20.7	7.23	19.7	0.924	1.3324
2018-02-22 21:47:00	0.2896	20.7	7.25	19.5	0.9039	1.3621
2018-02-22 21:48:00	0.2903	20.7	7.27	19.6	0.9139	1.3471
2018-02-22 21:49:00	0.291	20.7	7.28	19.4	0.8938	1.3774
2018-02-22 21:50:00	0.2917	20.7	7.27	19.4	0.8938	1.3774
2018-02-22 21:51:00	0.2924	20.7	7.23	19.6	0.9139	1.3471
2018-02-22 21:52:00	0.2931	20.7	7.25	19.5	0.9039	1.3621
2018-02-22 21:53:00	0.2938	20.7	7.27	19.6	0.9139	1.3471
2018-02-22 21:54:00	0.2944	20.7	7.29	19.6	0.9139	1.3471
2018-02-22 21:55:00	0.2951	20.7	7.26	19.5	0.9039	1.3621
2018-02-22 21:56:00	0.2958	20.7	7.24	19.5	0.9039	1.3621
2018-02-22 21:57:00	0.2965	20.7	7.26	19.5	0.9039	1.3621
2018-02-22 21:58:00	0.2972	20.7	7.27	19.6	0.9139	1.3471
2018-02-22 21:59:00	0.2979	20.7	7.29	19.5	0.9039	1.3621
2018-02-22 22:00:00	0.2986	20.7	7.24	19.7	0.924	1.3324
2018-02-22 22:01:00	0.2993	20.7	7.24	19.6	0.9139	1.3471
2018-02-22 22:02:00	0.3	20.7	7.26	19.6	0.9139	1.3471
2018-02-22 22:03:00	0.3007	20.7	7.28	19.6	0.9139	1.3471
2018-02-22 22:04:00	0.3014	20.7	7.29	19.5	0.9039	1.3621
2018-02-22 22:05:00	0.3021	20.7	7.23	19.6	0.9139	1.3471
2018-02-22 22:06:00	0.3028	20.7	7.24	19.6	0.9139	1.3471
2018-02-22 22:07:00	0.3035	20.7	7.26	19.6	0.9139	1.3471
2018-02-22 22:08:00	0.3042	20.7	7.28	19.7	0.924	1.3324
2018-02-22 22:09:00	0.3049	20.7	7.29	19.6	0.9139	1.3471
2018-02-22 22:10:00	0.3056	20.7	7.23	19.6	0.9139	1.3471
2018-02-22 22:11:00	0.3062	20.7	7.25	19.5	0.9039	1.3621
2018-02-22 22:12:00	0.3069	20.7	7.26	19.6	0.9139	1.3471
2018-02-22 22:13:00	0.3076	20.7	7.28	19.6	0.9139	1.3471
2018-02-22 22:14:00	0.3083	20.7	7.28	19.7	0.924	1.3324
2018-02-22 22:15:00	0.309	20.7	7.23	19.6	0.9139	1.3471
2018-02-22 22:16:00	0.3097	20.7	7.25	19.5	0.9039	1.3621
2018-02-22 22:17:00	0.3104	20.7	7.27	19.5	0.9039	1.3621
2018-02-22 22:18:00	0.3111	20.7	7.28	19.5	0.9039	1.3621
2018-02-22 22:19:00	0.3118	20.7	7.27	19.8	0.9341	1.3181
2018-02-22 22:20:00	0.3125	20.7	7.23	19.5	0.9039	1.3621
2018-02-22 22:21:00	0.3132	20.7	7.25	19.6	0.9139	1.3471
2018-02-22 22:22:00	0.3139	20.7	7.27	19.6	0.9139	1.3471
2018-02-22 22:23:00	0.3146	20.7	7.29	19.6	0.9139	1.3471
2018-02-22 22:24:00	0.3153	20.7	7.26	19.5	0.9039	1.3621
2018-02-22 22:25:00	0.316	20.7	7.24	19.6	0.9139	1.3471
2018-02-22 22:26:00	0.3167	20.7	7.26	19.7	0.924	1.3324
2018-02-22 22:27:00	0.3174	20.7	7.27	19.7	0.924	1.3324
2018-02-22 22:28:00	0.3181	20.7	7.29	19.7	0.924	1.3324
2018-02-22 22:29:00	0.3188	20.7	7.24	19.7	0.924	1.3324
2018-02-22 22:30:00	0.3194	20.7	7.24	19.6	0.9139	1.3471
2018-02-22 22:31:00	0.3201	20.7	7.26	19.5	0.9039	1.3621
2018-02-22 22:32:00	0.3208	20.7	7.28	19.7	0.924	1.3324
2018-02-22 22:33:00	0.3215	20.7	7.29	19.6	0.9139	1.3471
2018-02-22 22:34:00	0.3222	20.7	7.23	19.6	0.9139	1.3471
2018-02-22 22:35:00	0.3229	20.7	7.24	19.8	0.9341	1.3181
2018-02-22 22:36:00	0.3236	20.7	7.26	19.8	0.9341	1.3181
2018-02-22 22:37:00	0.3243	20.7	7.28	19.5	0.9039	1.3621
2018-02-22 22:38:00	0.325	20.7	7.28	19.7	0.924	1.3324
2018-02-22 22:39:00	0.3257	20.7	7.23	19.7	0.924	1.3324
2018-02-22 22:40:00	0.3264	20.7	7.25	19.7	0.924	1.3324
2018-02-22 22:41:00	0.3271	20.7	7.27	19.7	0.924	1.3324
2018-02-22 22:42:00	0.3278	20.7	7.28	19.4	0.8938	1.3774
2018-02-22 22:43:00	0.3285	20.7	7.27	19.6	0.9139	1.3471
2018-02-22 22:44:00	0.3292	20.7	7.23	19.5	0.9039	1.3621
2018-02-22 22:45:00	0.3299	20.7	7.25	19.6	0.9139	1.3471
2018-02-22 22:46:00	0.3306	20.7	7.27	19.6	0.9139	1.3471
2018-02-22 22:47:00	0.3312	20.7	7.29	19.5	0.9039	1.3621
2018-02-22 22:48:00	0.3319	20.7	7.26	19.8	0.9341	1.3181
2018-02-22 22:49:00	0.3326	20.7	7.24	19.8	0.9341	1.3181
2018-02-22 22:50:00	0.3333	20.7	7.26	19.7	0.924	1.3324
2018-02-22 22:51:00	0.334	20.7	7.27	19.6	0.9139	1.3471
2018-02-22 22:52:00	0.3347	20.7	7.29	19.6	0.9139	1.3471
2018-02-22 22:53:00	0.3354	20.7	7.24	19.9	0.9441	1.304
2018-02-22 22:54:00	0.3361	20.7	7.24	19.7	0.924	1.3324
2018-02-22 22:55:00	0.3368	20.7	7.26	19.6	0.9139	1.3471
2018-02-22 22:56:00	0.3375	20.7	7.28	19.7	0.924	1.3324
2018-02-22 22:57:00	0.3382	20.7	7.29	19.7	0.924	1.3324
2018-02-22 22:58:00	0.3389	20.7	7.23	19.7	0.924	1.3324
2018-02-22 22:59:00	0.3396	20.7	7.24	19.7	0.924	1.3324
2018-02-22 23:00:00	0.3403	20.7	7.26	19.6	0.9139	1.3471
2018-02-22 23:01:00	0.341	20.7	7.28	19.6	0.9139	1.3471
2018-02-22 23:02:00	0.3417	20.7	7.28	19.8	0.9341	1.3181
2018-02-22 23:03:00	0.3424	20.7	7.23	19.8	0.9341	1.3181
2018-02-22 23:04:00	0.3431	20.7	7.25	19.8	0.9341	1.3181
2018-02-22 23:05:00	0.3438	20.7	7.27	19.8	0.9341	1.3181
2018-02-22 23:06:00	0.3444	20.7	7.28	19.7	0.924	1.3324
2018-02-22 23:07:00	0.3451	20.7	7.26	19.7	0.924	1.3324
2018-02-22 23:08:00	0.3458	20.7	7.23	19.7	0.924	1.3324
2018-02-22 23:09:00	0.3465	20.7	7.25	19.8	0.9341	1.3181
2018-02-22 23:10:00	0.3472	20.7	7.27	19.7	0.924	1.3324
2018-02-22 23:11:00	0.3479	20.7	7.29	19.7	0.924	1.3324
2018-02-22 23:12:00	0.3486	20.7	7.25	19.7	0.924	1.3324
2018-02-22 23:13:00	0.3493	20.7	7.24	19.8	0.9341	1.3181
2018-02-22 23:14:00	0.35	20.7	7.26	19.7	0.924	1.3324
2018-02-22 23:15:00	0.3507	20.7	7.28	19.8	0.9341	1.3181
2018-02-22 23:16:00	0.3514	20.7	7.29	19.8	0.9341	1.3181
2018-02-22 23:17:00	0.3521	20.7	7.23	19.6	0.9139	1.3471
2018-02-22 23:18:00	0.3528	20.7	7.24	19.8	0.9341	1.3181
2018-02-22 23:19:00	0.3535	20.7	7.26	19.8	0.9341	1.3181
2018-02-22 23:20:00	0.3542	20.7	7.28	19.7	0.924	1.3324
2018-02-22 23:21:00	0.3549	20.7	7.28	19.7	0.924	1.3324
2018-02-22 23:22:00	0.3556	20.7	7.23	19.9	0.9441	1.304
2018-02-22 23:23:00	0.3562	20.7	7.25	19.9	0.9441	1.304
2018-02-22 23:24:00	0.3569	20.7	7.27	19.9	0.9441	1.304
2018-02-22 23:25:00	0.3576	20.7	7.28	19.7	0.924	1.3324
2018-02-22 23:26:00	0.3583	20.7	7.26	19.7	0.924	1.3324
2018-02-22 23:27:00	0.359	20.7	7.23	19.7	0.924	1.3324
2018-02-22 23:28:00	0.3597	20.7	7.25	19.7	0.924	1.3324
2018-02-22 23:29:00	0.3604	20.7	7.27	19.7	0.924	1.3324
2018-02-22 23:30:00	0.3611	20.7	7.29	19.8	0.9341	1.3181
2018-02-22 23:31:00	0.3618	20.7	7.24	19.8	0.9341	1.3181
2018-02-22 23:32:00	0.3625	20.7	7.24	19.9	0.9441	1.304
2018-02-22 23:33:00	0.3632	20.7	7.26	19.7	0.924	1.3324
2018-02-22 23:34:00	0.3639	20.7	7.28	19.7	0.924	1.3324
2018-02-22 23:35:00	0.3646	20.7	7.29	19.7	0.924	1.3324
2018-02-22 23:36:00	0.3653	20.7	7.23	19.8	0.9341	1.3181
2018-02-22 23:37:00	0.366	20.7	7.25	19.7	0.924	1.3324
2018-02-22 23:38:00	0.3667	20.7	7.26	19.8	0.9341	1.3181
2018-02-22 23:39:00	0.3674	20.7	7.28	19.8	0.9341	1.3181
2018-02-22 23:40:00	0.3681	20.7	7.27	19.7	0.924	1.3324
2018-02-22 23:41:00	0.3688	20.7	7.23	19.9	0.9441	1.304
2018-02-22 23:42:00	0.3694	20.7	7.25	19.8	0.9341	1.3181
2018-02-22 23:43:00	0.3701	20.7	7.27	20.0	0.9542	1.2903
2018-02-22 23:44:00	0.3708	20.7	7.29	19.8	0.9341	1.3181
2018-02-22 23:45:00	0.3715	20.7	7.25	20.1	0.9643	1.2768
2018-02-22 23:46:00	0.3722	20.7	7.24	19.9	0.9441	1.304
2018-02-22 23:47:00	0.3729	20.7	7.26	19.8	0.9341	1.3181
2018-02-22 23:48:00	0.3736	20.7	7.28	19.7	0.924	1.3324
2018-02-22 23:49:00	0.3743	20.7	7.29	19.7	0.924	1.3324
2018-02-22 23:50:00	0.375	20.7	7.23	19.9	0.9441	1.304
2018-02-22 23:51:00	0.3757	20.7	7.24	19.8	0.9341	1.3181
2018-02-22 23:52:00	0.3764	20.7	7.26	19.9	0.9441	1.304
2018-02-22 23:53:00	0.3771	20.7	7.28	19.7	0.924	1.3324
2018-02-22 23:54:00	0.3778	20.7	7.28	20.0	0.9542	1.2903
2018-02-22 23:55:00	0.3785	20.7	7.23	19.9	0.9441	1.304
2018-02-22 23:56:00	0.3792	20.7	7.25	19.8	0.9341	1.3181
2018-02-22 23:57:00	0.3799	20.7	7.27	19.8	0.9341	1.3181
2018-02-22 23:58:00	0.3806	20.7	7.29	19.9	0.9441	1.304
2018-02-22 23:59:00	0.3812	20.7	7.26	19.9	0.9441	1.304
2018-02-23 00:00:00	0.3819	20.7	7.24	19.8	0.9341	1.3181
2018-02-23 00:01:00	0.3826	20.7	7.26	19.8	0.9341	1.3181
2018-02-23 00:02:00	0.3833	20.7	7.27	19.8	0.9341	1.3181
2018-02-23 00:03:00	0.384	20.7	7.29	19.8	0.9341	1.3181
2018-02-23 00:04:00	0.3847	20.7	7.24	19.7	0.924	1.3324
2018-02-23 00:05:00	0.3854	20.7	7.24	19.9	0.9441	1.304
2018-02-23 00:06:00	0.3861	20.7	7.26	19.9	0.9441	1.304
2018-02-23 00:07:00	0.3868	20.7	7.28	19.8	0.9341	1.3181
2018-02-23 00:08:00	0.3875	20.7	7.28	19.9	0.9441	1.304
2018-02-23 00:09:00	0.3882	20.7	7.23	19.7	0.924	1.3324
2018-02-23 00:10:00	0.3889	20.7	7.25	19.8	0.9341	1.3181
2018-02-23 00:11:00	0.3896	20.7	7.27	19.9	0.9441	1.304
2018-02-23 00:12:00	0.3903	20.7	7.28	19.9	0.9441	1.304
2018-02-23 00:13:00	0.391	20.7	7.26	19.9	0.9441	1.304
2018-02-23 00:14:00	0.3917	20.7	7.23	19.8	0.9341	1.3181
2018-02-23 00:15:00	0.3924	20.7	7.25	20.0	0.9542	1.2903
2018-02-23 00:16:00	0.3931	20.7	7.27	19.8	0.9341	1.3181
2018-02-23 00:17:00	0.3938	20.7	7.29	19.8	0.9341	1.3181
2018-02-23 00:18:00	0.3944	20.7	7.24	20.1	0.9643	1.2768
2018-02-23 00:19:00	0.3951	20.7	7.24	19.9	0.9441	1.304
2018-02-23 00:20:00	0.3958	20.7	7.26	19.9	0.9441	1.304
2018-02-23 00:21:00	0.3965	20.7	7.28	19.9	0.9441	1.304
2018-02-23 00:22:00	0.3972	20.7	7.28	19.9	0.9441	1.304
2018-02-23 00:23:00	0.3979	20.7	7.23	20.0	0.9542	1.2903
2018-02-23 00:24:00	0.3986	20.7	7.25	19.9	0.9441	1.304
2018-02-23 00:25:00	0.3993	20.7	7.27	19.8	0.9341	1.3181
2018-02-23 00:26:00	0.4	20.7	7.28	19.9	0.9441	1.304
2018-02-23 00:27:00	0.4007	20.7	7.26	20.0	0.9542	1.2903
2018-02-23 00:28:00	0.4014	20.7	7.23	19.9	0.9441	1.304
2018-02-23 00:29:00	0.4021	20.7	7.25	19.9	0.9441	1.304
2018-02-23 00:30:00	0.4028	20.7	7.27	19.9	0.9441	1.304
2018-02-23 00:31:00	0.4035	20.7	7.29	20.0	0.9542	1.2903
2018-02-23 00:32:00	0.4042	20.7	7.24	20.0	0.9542	1.2903
2018-02-23 00:33:00	0.4049	20.7	7.24	20.0	0.9542	1.2903
2018-02-23 00:34:00	0.4056	20.7	7.26	20.1	0.9643	1.2768
2018-02-23 00:35:00	0.4062	20.7	7.28	20.0	0.9542	1.2903
2018-02-23 00:36:00	0.4069	20.7	7.29	20.0	0.9542	1.2903
2018-02-23 00:37:00	0.4076	20.7	7.23	20.0	0.9542	1.2903
2018-02-23 00:38:00	0.4083	20.7	7.25	19.8	0.9341	1.3181
2018-02-23 00:39:00	0.409	20.7	7.27	20.1	0.9643	1.2768
2018-02-23 00:40:00	0.4097	20.7	7.28	20.0	0.9542	1.2903
2018-02-23 00:41:00	0.4104	20.7	7.27	20.0	0.9542	1.2903
2018-02-23 00:42:00	0.4111	20.7	7.23	20.0	0.9542	1.2903
2018-02-23 00:43:00	0.4118	20.7	7.25	20.2	0.9743	1.2636
2018-02-23 00:44:00	0.4125	20.7	7.27	20.1	0.9643	1.2768
2018-02-23 00:45:00	0.4132	20.7	7.29	19.8	0.9341	1.3181
2018-02-23 00:46:00	0.4139	20.7	7.24	19.9	0.9441	1.304
2018-02-23 00:47:00	0.4146	20.7	7.24	20.1	0.9643	1.2768
2018-02-23 00:48:00	0.4153	20.7	7.26	20.1	0.9643	1.2768
2018-02-23 00:49:00	0.416	20.7	7.28	20.0	0.9542	1.2903
2018-02-23 00:50:00	0.4167	20.7	7.28	19.9	0.9441	1.304
2018-02-23 00:51:00	0.4174	20.7	7.23	20.0	0.9542	1.2903
2018-02-23 00:52:00	0.4181	20.7	7.25	20.0	0.9542	1.2903
2018-02-23 00:53:00	0.4188	20.7	7.27	19.9	0.9441	1.304
2018-02-23 00:54:00	0.4194	20.7	7.28	20.1	0.9643	1.2768
2018-02-23 00:55:00	0.4201	20.7	7.27	20.1	0.9643	1.2768
2018-02-23 00:56:00	0.4208	20.7	7.24	20.0	0.9542	1.2903
2018-02-23 00:57:00	0.4215	20.7	7.26	20.0	0.9542	1.2903
2018-02-23 00:58:00	0.4222	20.7	7.27	20.0	0.9542	1.2903
2018-02-23 00:59:00	0.4229	20.7	7.29	20.1	0.9643	1.2768
2018-02-23 01:00:00	0.4236	20.7	7.24	20.1	0.9643	1.2768
2018-02-23 01:01:00	0.4243	20.7	7.24	19.9	0.9441	1.304
2018-02-23 01:02:00	0.425	20.7	7.26	20.1	0.9643	1.2768
2018-02-23 01:03:00	0.4257	20.7	7.28	20.1	0.9643	1.2768
2018-02-23 01:04:00	0.4264	20.7	7.27	20.1	0.9643	1.2768
2018-02-23 01:05:00	0.4271	20.7	7.23	19.9	0.9441	1.304
2018-02-23 01:06:00	0.4278	20.7	7.25	20.1	0.9643	1.2768
2018-02-23 01:07:00	0.4285	20.7	7.27	19.9	0.9441	1.304
2018-02-23 01:08:00	0.4292	20.7	7.29	20.1	0.9643	1.2768
2018-02-23 01:09:00	0.4299	20.7	7.25	20.1	0.9643	1.2768
2018-02-23 01:10:00	0.4306	20.7	7.24	20.1	0.9643	1.2768
2018-02-23 01:11:00	0.4312	20.7	7.26	20.0	0.9542	1.2903
2018-02-23 01:12:00	0.4319	20.7	7.28	20.0	0.9542	1.2903
2018-02-23 01:13:00	0.4326	20.7	7.29	20.0	0.9542	1.2903
2018-02-23 01:14:00	0.4333	20.7	7.23	20.2	0.9743	1.2636
2018-02-23 01:15:00	0.434	20.7	7.25	20.0	0.9542	1.2903
2018-02-23 01:16:00	0.4347	20.7	7.27	20.1	0.9643	1.2768
2018-02-23 01:17:00	0.4354	20.7	7.28	20.2	0.9743	1.2636
2018-02-23 01:18:00	0.4361	20.7	7.27	20.1	0.9643	1.2768
2018-02-23 01:19:00	0.4368	20.7	7.23	20.1	0.9643	1.2768
2018-02-23 01:20:00	0.4375	20.7	7.26	20.0	0.9542	1.2903
2018-02-23 01:21:00	0.4382	20.7	7.27	20.2	0.9743	1.2636
2018-02-23 01:22:00	0.4389	20.7	7.29	20.1	0.9643	1.2768
2018-02-23 01:23:00	0.4396	20.7	7.24	20.3	0.9844	1.2507
2018-02-23 01:24:00	0.4403	20.7	7.24	20.0	0.9542	1.2903
2018-02-23 01:25:00	0.441	20.7	7.26	20.1	0.9643	1.2768
2018-02-23 01:26:00	0.4417	20.7	7.28	20.1	0.9643	1.2768
2018-02-23 01:27:00	0.4424	20.7	7.28	20.1	0.9643	1.2768
2018-02-23 01:28:00	0.4431	20.7	7.23	20.0	0.9542	1.2903
2018-02-23 01:29:00	0.4438	20.7	7.25	20.1	0.9643	1.2768
2018-02-23 01:30:00	0.4444	20.7	7.27	20.1	0.9643	1.2768
2018-02-23 01:31:00	0.4451	20.7	7.29	20.2	0.9743	1.2636
2018-02-23 01:32:00	0.4458	20.7	7.26	19.9	0.9441	1.304
2018-02-23 01:33:00	0.4465	20.7	7.24	20.2	0.9743	1.2636
2018-02-23 01:34:00	0.4472	20.7	7.26	20.0	0.9542	1.2903
2018-02-23 01:35:00	0.4479	20.7	7.28	20.2	0.9743	1.2636
2018-02-23 01:36:00	0.4486	20.7	7.29	20.2	0.9743	1.2636
2018-02-23 01:37:00	0.4493	20.7	7.23	20.2	0.9743	1.2636
2018-02-23 01:38:00	0.45	20.7	7.25	20.0	0.9542	1.2903
2018-02-23 01:39:00	0.4507	20.7	7.26	20.0	0.9542	1.2903
2018-02-23 01:40:00	0.4514	20.7	7.28	20.1	0.9643	1.2768
2018-02-23 01:41:00	0.4521	20.7	7.27	20.0	0.9542	1.2903
2018-02-23 01:42:00	0.4528	20.7	7.24	20.1	0.9643	1.2768
2018-02-23 01:43:00	0.4535	20.7	7.25	20.2	0.9743	1.2636
2018-02-23 01:44:00	0.4542	20.7	7.27	20.2	0.9743	1.2636
2018-02-23 01:45:00	0.4549	20.7	7.29	20.1	0.9643	1.2768
2018-02-23 01:46:00	0.4556	20.7	7.24	20.0	0.9542	1.2903
2018-02-23 01:47:00	0.4562	20.7	7.24	20.0	0.9542	1.2903
2018-02-23 01:48:00	0.4569	20.7	7.26	20.2	0.9743	1.2636
2018-02-23 01:49:00	0.4576	20.7	7.28	20.3	0.9844	1.2507
2018-02-23 01:50:00	0.4583	20.7	7.28	20.2	0.9743	1.2636
2018-02-23 01:51:00	0.459	20.7	7.23	20.2	0.9743	1.2636
2018-02-23 01:52:00	0.4597	20.7	7.25	20.1	0.9643	1.2768
2018-02-23 01:53:00	0.4604	20.7	7.27	20.2	0.9743	1.2636
2018-02-23 01:54:00	0.4611	20.7	7.29	20.1	0.9643	1.2768
2018-02-23 01:55:00	0.4618	20.7	7.25	20.2	0.9743	1.2636
2018-02-23 01:56:00	0.4625	20.7	7.24	20.1	0.9643	1.2768
2018-02-23 01:57:00	0.4632	20.7	7.26	20.1	0.9643	1.2768
2018-02-23 01:58:00	0.4639	20.7	7.28	20.2	0.9743	1.2636
2018-02-23 01:59:00	0.4646	20.7	7.29	20.0	0.9542	1.2903
2018-02-23 02:00:00	0.4653	20.7	7.23	20.2	0.9743	1.2636
2018-02-23 02:01:00	0.466	20.7	7.25	20.2	0.9743	1.2636
2018-02-23 02:02:00	0.4667	20.7	7.27	20.2	0.9743	1.2636
2018-02-23 02:03:00	0.4674	20.7	7.28	20.2	0.9743	1.2636
2018-02-23 02:04:00	0.4681	20.7	7.27	20.1	0.9643	1.2768
2018-02-23 02:05:00	0.4688	20.7	7.24	20.3	0.9844	1.2507
2018-02-23 02:06:00	0.4694	20.7	7.26	20.1	0.9643	1.2768
2018-02-23 02:07:00	0.4701	20.7	7.27	20.0	0.9542	1.2903
2018-02-23 02:08:00	0.4708	20.7	7.29	20.2	0.9743	1.2636
2018-02-23 02:09:00	0.4715	20.7	7.24	20.3	0.9844	1.2507
2018-02-23 02:10:00	0.4722	20.7	7.25	20.1	0.9643	1.2768
2018-02-23 02:11:00	0.4729	20.7	7.26	20.1	0.9643	1.2768
2018-02-23 02:12:00	0.4736	20.7	7.28	20.1	0.9643	1.2768
2018-02-23 02:13:00	0.4743	20.7	7.27	20.2	0.9743	1.2636
2018-02-23 02:14:00	0.475	20.7	7.24	20.2	0.9743	1.2636
2018-02-23 02:15:00	0.4757	20.7	7.26	20.1	0.9643	1.2768
2018-02-23 02:16:00	0.4764	20.7	7.27	20.2	0.9743	1.2636
2018-02-23 02:17:00	0.4771	20.6	7.29	20.4	0.9944	1.238
2018-02-23 02:18:00	0.4778	20.7	7.24	20.4	0.9944	1.238
2018-02-23 02:19:00	0.4785	20.7	7.24	20.3	0.9844	1.2507
2018-02-23 02:20:00	0.4792	20.7	7.26	20.1	0.9643	1.2768
2018-02-23 02:21:00	0.4799	20.7	7.28	20.2	0.9743	1.2636
2018-02-23 02:22:00	0.4806	20.7	7.28	20.2	0.9743	1.2636
2018-02-23 02:23:00	0.4812	20.7	7.23	20.2	0.9743	1.2636
2018-02-23 02:24:00	0.4819	20.7	7.25	20.3	0.9844	1.2507
2018-02-23 02:25:00	0.4826	20.7	7.27	20.3	0.9844	1.2507
2018-02-23 02:26:00	0.4833	20.7	7.29	20.4	0.9944	1.238
2018-02-23 02:27:00	0.484	20.7	7.25	20.3	0.9844	1.2507
2018-02-23 02:28:00	0.4847	20.7	7.24	20.1	0.9643	1.2768
2018-02-23 02:29:00	0.4854	20.7	7.26	20.3	0.9844	1.2507
2018-02-23 02:30:00	0.4861	20.7	7.28	20.3	0.9844	1.2507
2018-02-23 02:31:00	0.4868	20.7	7.29	20.1	0.9643	1.2768
2018-02-23 02:32:00	0.4875	20.7	7.23	20.3	0.9844	1.2507
2018-02-23 02:33:00	0.4882	20.7	7.25	20.2	0.9743	1.2636
2018-02-23 02:34:00	0.4889	20.7	7.27	20.3	0.9844	1.2507
2018-02-23 02:35:00	0.4896	20.7	7.29	20.3	0.9844	1.2507
2018-02-23 02:36:00	0.4903	20.7	7.26	20.3	0.9844	1.2507
2018-02-23 02:37:00	0.491	20.7	7.24	20.4	0.9944	1.238
2018-02-23 02:38:00	0.4917	20.7	7.26	20.3	0.9844	1.2507
2018-02-23 02:39:00	0.4924	20.6	7.28	20.5	1.0045	1.2256
2018-02-23 02:40:00	0.4931	20.7	7.29	20.5	1.0045	1.2256
2018-02-23 02:41:00	0.4938	20.7	7.23	20.4	0.9944	1.238
2018-02-23 02:42:00	0.4944	20.7	7.25	20.1	0.9643	1.2768
2018-02-23 02:43:00	0.4951	20.7	7.27	20.2	0.9743	1.2636
2018-02-23 02:44:00	0.4958	20.7	7.28	20.3	0.9844	1.2507
2018-02-23 02:45:00	0.4965	20.7	7.27	20.2	0.9743	1.2636
2018-02-23 02:46:00	0.4972	20.7	7.24	20.3	0.9844	1.2507
2018-02-23 02:47:00	0.4979	20.7	7.26	20.1	0.9643	1.2768
2018-02-23 02:48:00	0.4986	20.7	7.28	20.3	0.9844	1.2507
2018-02-23 02:49:00	0.4993	20.6	7.29	20.3	0.9844	1.2507
2018-02-23 02:50:00	0.5	20.6	7.24	20.3	0.9844	1.2507
2018-02-23 02:51:00	0.5007	20.6	7.25	20.2	0.9743	1.2636
2018-02-23 02:52:00	0.5014	20.7	7.27	20.3	0.9844	1.2507
2018-02-23 02:53:00	0.5021	20.6	7.28	20.2	0.9743	1.2636
2018-02-23 02:54:00	0.5028	20.6	7.27	20.1	0.9643	1.2768
2018-02-23 02:55:00	0.5035	20.6	7.24	20.3	0.9844	1.2507
2018-02-23 02:56:00	0.5042	20.7	7.26	20.2	0.9743	1.2636
2018-02-23 02:57:00	0.5049	20.6	7.27	20.3	0.9844	1.2507
2018-02-23 02:58:00	0.5056	20.6	7.29	20.5	1.0045	1.2256
2018-02-23 02:59:00	0.5062	20.6	7.24	20.4	0.9944	1.238
2018-02-23 03:00:00	0.5069	20.6	7.25	20.3	0.9844	1.2507
2018-02-23 03:01:00	0.5076	20.6	7.26	20.3	0.9844	1.2507
2018-02-23 03:02:00	0.5083	20.6	7.28	20.2	0.9743	1.2636
2018-02-23 03:03:00	0.509	20.6	7.27	20.3	0.9844	1.2507
2018-02-23 03:04:00	0.5097	20.6	7.24	20.5	1.0045	1.2256
2018-02-23 03:05:00	0.5104	20.6	7.26	20.4	0.9944	1.238
2018-02-23 03:06:00	0.5111	20.6	7.27	20.3	0.9844	1.2507
2018-02-23 03:07:00	0.5118	20.6	7.29	20.2	0.9743	1.2636
2018-02-23 03:08:00	0.5125	20.6	7.24	20.6	1.0146	1.2135
2018-02-23 03:09:00	0.5132	20.6	7.25	20.4	0.9944	1.238
2018-02-23 03:10:00	0.5139	20.6	7.26	20.3	0.9844	1.2507
2018-02-23 03:11:00	0.5146	20.6	7.28	20.3	0.9844	1.2507
2018-02-23 03:12:00	0.5153	20.6	7.27	20.5	1.0045	1.2256
2018-02-23 03:13:00	0.516	20.6	7.24	20.3	0.9844	1.2507
2018-02-23 03:14:00	0.5167	20.6	7.26	20.4	0.9944	1.238
2018-02-23 03:15:00	0.5174	20.6	7.27	20.4	0.9944	1.238
2018-02-23 03:16:00	0.5181	20.6	7.29	20.3	0.9844	1.2507
2018-02-23 03:17:00	0.5188	20.6	7.24	20.2	0.9743	1.2636
2018-02-23 03:18:00	0.5194	20.6	7.25	20.3	0.9844	1.2507
2018-02-23 03:19:00	0.5201	20.6	7.26	20.4	0.9944	1.238
2018-02-23 03:20:00	0.5208	20.6	7.28	20.3	0.9844	1.2507
2018-02-23 03:21:00	0.5215	20.6	7.27	20.2	0.9743	1.2636
2018-02-23 03:22:00	0.5222	20.6	7.24	20.4	0.9944	1.238
2018-02-23 03:23:00	0.5229	20.6	7.25	20.5	1.0045	1.2256
2018-02-23 03:24:00	0.5236	20.6	7.27	20.4	0.9944	1.238
2018-02-23 03:25:00	0.5243	20.6	7.29	20.4	0.9944	1.238
2018-02-23 03:26:00	0.525	20.6	7.24	20.3	0.9844	1.2507
2018-02-23 03:27:00	0.5257	20.6	7.25	20.4	0.9944	1.238
2018-02-23 03:28:00	0.5264	20.6	7.26	20.4	0.9944	1.238
2018-02-23 03:29:00	0.5271	20.6	7.28	20.2	0.9743	1.2636
2018-02-23 03:30:00	0.5278	20.6	7.27	20.4	0.9944	1.238
2018-02-23 03:31:00	0.5285	20.6	7.24	20.4	0.9944	1.238
2018-02-23 03:32:00	0.5292	20.6	7.25	20.4	0.9944	1.238
2018-02-23 03:33:00	0.5299	20.6	7.27	20.3	0.9844	1.2507
2018-02-23 03:34:00	0.5306	20.6	7.29	20.4	0.9944	1.238
2018-02-23 03:35:00	0.5312	20.6	7.24	20.6	1.0146	1.2135
2018-02-23 03:36:00	0.5319	20.6	7.25	20.3	0.9844	1.2507
2018-02-23 03:37:00	0.5326	20.6	7.26	20.4	0.9944	1.238
2018-02-23 03:38:00	0.5333	20.6	7.28	20.5	1.0045	1.2256
2018-02-23 03:39:00	0.534	20.6	7.27	20.5	1.0045	1.2256
2018-02-23 03:40:00	0.5347	20.6	7.24	20.6	1.0146	1.2135
2018-02-23 03:41:00	0.5354	20.6	7.26	20.5	1.0045	1.2256
2018-02-23 03:42:00	0.5361	20.6	7.27	20.3	0.9844	1.2507
2018-02-23 03:43:00	0.5368	20.6	7.29	20.4	0.9944	1.238
2018-02-23 03:44:00	0.5375	20.6	7.24	20.4	0.9944	1.238
2018-02-23 03:45:00	0.5382	20.6	7.25	20.6	1.0146	1.2135
2018-02-23 03:46:00	0.5389	20.6	7.26	20.5	1.0045	1.2256
2018-02-23 03:47:00	0.5396	20.6	7.28	20.5	1.0045	1.2256
2018-02-23 03:48:00	0.5403	20.6	7.27	20.4	0.9944	1.238
2018-02-23 03:49:00	0.541	20.6	7.24	20.5	1.0045	1.2256
2018-02-23 03:50:00	0.5417	20.6	7.26	20.5	1.0045	1.2256
2018-02-23 03:51:00	0.5424	20.6	7.27	20.4	0.9944	1.238
2018-02-23 03:52:00	0.5431	20.6	7.29	20.4	0.9944	1.238
2018-02-23 03:53:00	0.5438	20.6	7.24	20.3	0.9844	1.2507
2018-02-23 03:54:00	0.5444	20.6	7.25	20.4	0.9944	1.238
2018-02-23 03:55:00	0.5451	20.6	7.26	20.4	0.9944	1.238
2018-02-23 03:56:00	0.5458	20.6	7.28	20.4	0.9944	1.238
2018-02-23 03:57:00	0.5465	20.6	7.27	20.5	1.0045	1.2256
2018-02-23 03:58:00	0.5472	20.6	7.24	20.7	1.0246	1.2016
2018-02-23 03:59:00	0.5479	20.6	7.26	20.3	0.9844	1.2507
2018-02-23 04:00:00	0.5486	20.6	7.27	20.6	1.0146	1.2135
2018-02-23 04:01:00	0.5493	20.6	7.29	20.5	1.0045	1.2256
2018-02-23 04:02:00	0.55	20.6	7.24	20.6	1.0146	1.2135
2018-02-23 04:03:00	0.5507	20.6	7.25	20.5	1.0045	1.2256
2018-02-23 04:04:00	0.5514	20.6	7.27	20.5	1.0045	1.2256
2018-02-23 04:05:00	0.5521	20.6	7.28	20.4	0.9944	1.238
2018-02-23 04:06:00	0.5528	20.6	7.27	20.4	0.9944	1.238
2018-02-23 04:07:00	0.5535	20.6	7.24	20.4	0.9944	1.238
2018-02-23 04:08:00	0.5542	20.6	7.26	20.5	1.0045	1.2256
2018-02-23 04:09:00	0.5549	20.6	7.28	20.5	1.0045	1.2256
2018-02-23 04:10:00	0.5556	20.6	7.29	20.6	1.0146	1.2135
2018-02-23 04:11:00	0.5562	20.6	7.23	20.4	0.9944	1.238
2018-02-23 04:12:00	0.5569	20.6	7.25	20.6	1.0146	1.2135
2018-02-23 04:13:00	0.5576	20.6	7.27	20.5	1.0045	1.2256
2018-02-23 04:14:00	0.5583	20.6	7.28	20.5	1.0045	1.2256
2018-02-23 04:15:00	0.559	20.6	7.27	20.4	0.9944	1.238
2018-02-23 04:16:00	0.5597	20.6	7.24	20.4	0.9944	1.238
2018-02-23 04:17:00	0.5604	20.6	7.26	20.5	1.0045	1.2256
2018-02-23 04:18:00	0.5611	20.6	7.28	20.4	0.9944	1.238
2018-02-23 04:19:00	0.5618	20.6	7.29	20.5	1.0045	1.2256
2018-02-23 04:20:00	0.5625	20.6	7.23	20.5	1.0045	1.2256
2018-02-23 04:21:00	0.5632	20.6	7.25	20.5	1.0045	1.2256
2018-02-23 04:22:00	0.5639	20.6	7.27	20.4	0.9944	1.238
2018-02-23 04:23:00	0.5646	20.6	7.28	20.5	1.0045	1.2256
2018-02-23 04:24:00	0.5653	20.6	7.26	20.6	1.0146	1.2135
2018-02-23 04:25:00	0.566	20.6	7.24	20.5	1.0045	1.2256
2018-02-23 04:26:00	0.5667	20.6	7.26	20.6	1.0146	1.2135
2018-02-23 04:27:00	0.5674	20.6	7.28	20.6	1.0146	1.2135
2018-02-23 04:28:00	0.5681	20.6	7.29	20.4	0.9944	1.238
2018-02-23 04:29:00	0.5688	20.6	7.23	20.6	1.0146	1.2135
2018-02-23 04:30:00	0.5694	20.6	7.25	20.7	1.0246	1.2016
2018-02-23 04:31:00	0.5701	20.6	7.27	20.5	1.0045	1.2256
2018-02-23 04:32:00	0.5708	20.6	7.29	20.5	1.0045	1.2256
2018-02-23 04:33:00	0.5715	20.6	7.26	20.6	1.0146	1.2135
2018-02-23 04:34:00	0.5722	20.6	7.24	20.6	1.0146	1.2135
2018-02-23 04:35:00	0.5729	20.6	7.26	20.6	1.0146	1.2135
2018-02-23 04:36:00	0.5736	20.6	7.28	20.6	1.0146	1.2135
2018-02-23 04:37:00	0.5743	20.6	7.29	20.6	1.0146	1.2135
2018-02-23 04:38:00	0.575	20.6	7.23	20.5	1.0045	1.2256
2018-02-23 04:39:00	0.5757	20.6	7.25	20.6	1.0146	1.2135
2018-02-23 04:40:00	0.5764	20.6	7.27	20.6	1.0146	1.2135
2018-02-23 04:41:00	0.5771	20.6	7.29	20.6	1.0146	1.2135
2018-02-23 04:42:00	0.5778	20.6	7.25	20.5	1.0045	1.2256
2018-02-23 04:43:00	0.5785	20.6	7.24	20.5	1.0045	1.2256
2018-02-23 04:44:00	0.5792	20.6	7.26	20.6	1.0146	1.2135
2018-02-23 04:45:00	0.5799	20.6	7.28	20.7	1.0246	1.2016
2018-02-23 04:46:00	0.5806	20.6	7.28	20.6	1.0146	1.2135
2018-02-23 04:47:00	0.5812	20.6	7.24	20.7	1.0246	1.2016
2018-02-23 04:48:00	0.5819	20.6	7.25	20.4	0.9944	1.238
2018-02-23 04:49:00	0.5826	20.6	7.27	20.6	1.0146	1.2135
2018-02-23 04:50:00	0.5833	20.6	7.29	20.6	1.0146	1.2135
2018-02-23 04:51:00	0.584	20.6	7.25	20.7	1.0246	1.2016
2018-02-23 04:52:00	0.5847	20.6	7.24	20.6	1.0146	1.2135
2018-02-23 04:53:00	0.5854	20.6	7.26	20.7	1.0246	1.2016
2018-02-23 04:54:00	0.5861	20.6	7.28	20.6	1.0146	1.2135
2018-02-23 04:55:00	0.5868	20.6	7.28	20.5	1.0045	1.2256
2018-02-23 04:56:00	0.5875	20.6	7.24	20.7	1.0246	1.2016
2018-02-23 04:57:00	0.5882	20.6	7.25	20.5	1.0045	1.2256
2018-02-23 04:58:00	0.5889	20.6	7.27	20.5	1.0045	1.2256
2018-02-23 04:59:00	0.5896	20.6	7.29	20.6	1.0146	1.2135
2018-02-23 05:00:00	0.5903	20.6	7.25	20.7	1.0246	1.2016
2018-02-23 05:01:00	0.591	20.6	7.25	20.7	1.0246	1.2016
2018-02-23 05:02:00	0.5917	20.6	7.26	20.6	1.0146	1.2135
2018-02-23 05:03:00	0.5924	20.6	7.28	20.6	1.0146	1.2135
2018-02-23 05:04:00	0.5931	20.6	7.27	20.7	1.0246	1.2016
2018-02-23 05:05:00	0.5938	20.6	7.24	20.5	1.0045	1.2256
2018-02-23 05:06:00	0.5944	20.6	7.26	20.6	1.0146	1.2135
2018-02-23 05:07:00	0.5951	20.6	7.28	20.6	1.0146	1.2135
2018-02-23 05:08:00	0.5958	20.6	7.29	20.5	1.0045	1.2256
2018-02-23 05:09:00	0.5965	20.6	7.24	20.6	1.0146	1.2135
2018-02-23 05:10:00	0.5972	20.6	7.25	20.6	1.0146	1.2135
2018-02-23 05:11:00	0.5979	20.6	7.27	20.6	1.0146	1.2135
2018-02-23 05:12:00	0.5986	20.6	7.28	20.6	1.0146	1.2135
2018-02-23 05:13:00	0.5993	20.6	7.27	20.6	1.0146	1.2135
2018-02-23 05:14:00	0.6	20.6	7.24	20.6	1.0146	1.2135
2018-02-23 05:15:00	0.6007	20.6	7.26	20.6	1.0146	1.2135
2018-02-23 05:16:00	0.6014	20.6	7.28	20.6	1.0146	1.2135
2018-02-23 05:17:00	0.6021	20.6	7.29	20.6	1.0146	1.2135
2018-02-23 05:18:00	0.6028	20.6	7.23	20.6	1.0146	1.2135
2018-02-23 05:19:00	0.6035	20.6	7.25	20.6	1.0146	1.2135
2018-02-23 05:20:00	0.6042	20.6	7.27	20.7	1.0246	1.2016
2018-02-23 05:21:00	0.6049	20.6	7.29	20.5	1.0045	1.2256
2018-02-23 05:22:00	0.6056	20.6	7.26	20.8	1.0347	1.1899
2018-02-23 05:23:00	0.6062	20.6	7.24	20.8	1.0347	1.1899
2018-02-23 05:24:00	0.6069	20.6	7.26	20.5	1.0045	1.2256
2018-02-23 05:25:00	0.6076	20.6	7.28	20.7	1.0246	1.2016
2018-02-23 05:26:00	0.6083	20.6	7.29	20.7	1.0246	1.2016
2018-02-23 05:27:00	0.609	20.6	7.23	20.5	1.0045	1.2256
2018-02-23 05:28:00	0.6097	20.6	7.25	20.8	1.0347	1.1899
2018-02-23 05:29:00	0.6104	20.6	7.27	20.6	1.0146	1.2135
2018-02-23 05:30:00	0.6111	20.6	7.29	20.8	1.0347	1.1899
2018-02-23 05:31:00	0.6118	20.6	7.25	20.5	1.0045	1.2256
2018-02-23 05:32:00	0.6125	20.6	7.24	20.6	1.0146	1.2135
2018-02-23 05:33:00	0.6132	20.6	7.26	20.8	1.0347	1.1899
2018-02-23 05:34:00	0.6139	20.6	7.28	20.7	1.0246	1.2016
2018-02-23 05:35:00	0.6146	20.6	7.28	20.6	1.0146	1.2135
2018-02-23 05:36:00	0.6153	20.6	7.24	20.7	1.0246	1.2016
2018-02-23 05:37:00	0.616	20.6	7.25	20.6	1.0146	1.2135
2018-02-23 05:38:00	0.6167	20.6	7.27	20.6	1.0146	1.2135
2018-02-23 05:39:00	0.6174	20.6	7.29	20.7	1.0246	1.2016
2018-02-23 05:40:00	0.6181	20.6	7.25	20.8	1.0347	1.1899
2018-02-23 05:41:00	0.6188	20.6	7.25	20.6	1.0146	1.2135
2018-02-23 05:42:00	0.6194	20.6	7.26	20.6	1.0146	1.2135
2018-02-23 05:43:00	0.6201	20.6	7.28	20.6	1.0146	1.2135
2018-02-23 05:44:00	0.6208	20.6	7.27	20.8	1.0347	1.1899
2018-02-23 05:45:00	0.6215	20.6	7.24	20.7	1.0246	1.2016
2018-02-23 05:46:00	0.6222	20.6	7.26	20.8	1.0347	1.1899
2018-02-23 05:47:00	0.6229	20.5	7.27	20.7	1.0246	1.2016
2018-02-23 05:48:00	0.6236	20.5	7.29	20.7	1.0246	1.2016
2018-02-23 05:49:00	0.6243	20.5	7.24	20.7	1.0246	1.2016
2018-02-23 05:50:00	0.625	20.5	7.25	20.8	1.0347	1.1899
2018-02-23 05:51:00	0.6257	20.5	7.27	20.9	1.0448	1.1784
2018-02-23 05:52:00	0.6264	20.5	7.28	20.7	1.0246	1.2016
2018-02-23 05:53:00	0.6271	20.5	7.27	20.8	1.0347	1.1899
2018-02-23 05:54:00	0.6278	20.5	7.24	20.8	1.0347	1.1899
2018-02-23 05:55:00	0.6285	20.5	7.26	20.8	1.0347	1.1899
2018-02-23 05:56:00	0.6292	20.5	7.28	20.6	1.0146	1.2135
2018-02-23 05:57:00	0.6299	20.5	7.29	20.8	1.0347	1.1899
2018-02-23 05:58:00	0.6306	20.5	7.23	20.8	1.0347	1.1899
2018-02-23 05:59:00	0.6312	20.5	7.25	20.7	1.0246	1.2016
2018-02-23 06:00:00	0.6319	20.5	7.27	20.7	1.0246	1.2016
2018-02-23 06:01:00	0.6326	20.5	7.29	20.7	1.0246	1.2016
2018-02-23 06:02:00	0.6333	20.5	7.26	20.8	1.0347	1.1899
2018-02-23 06:03:00	0.634	20.5	7.24	21.0	1.0548	1.1672
2018-02-23 06:04:00	0.6347	20.5	7.26	20.9	1.0448	1.1784
2018-02-23 06:05:00	0.6354	20.5	7.28	20.7	1.0246	1.2016
2018-02-23 06:06:00	0.6361	20.5	7.28	20.8	1.0347	1.1899
2018-02-23 06:07:00	0.6368	20.5	7.24	20.8	1.0347	1.1899
2018-02-23 06:08:00	0.6375	20.5	7.25	20.9	1.0448	1.1784
2018-02-23 06:09:00	0.6382	20.5	7.27	20.9	1.0448	1.1784
2018-02-23 06:10:00	0.6389	20.5	7.29	20.8	1.0347	1.1899
2018-02-23 06:11:00	0.6396	20.5	7.25	20.8	1.0347	1.1899
2018-02-23 06:12:00	0.6403	20.5	7.25	20.7	1.0246	1.2016
2018-02-23 06:13:00	0.641	20.5	7.26	20.8	1.0347	1.1899
2018-02-23 06:14:00	0.6417	20.5	7.28	20.7	1.0246	1.2016
2018-02-23 06:15:00	0.6424	20.5	7.27	20.6	1.0146	1.2135
2018-02-23 06:16:00	0.6431	20.5	7.24	20.8	1.0347	1.1899
2018-02-23 06:17:00	0.6438	20.5	7.26	20.7	1.0246	1.2016
2018-02-23 06:18:00	0.6444	20.5	7.27	20.7	1.0246	1.2016
2018-02-23 06:19:00	0.6451	20.5	7.29	20.9	1.0448	1.1784
2018-02-23 06:20:00	0.6458	20.5	7.24	20.7	1.0246	1.2016
2018-02-23 06:21:00	0.6465	20.5	7.25	20.9	1.0448	1.1784
2018-02-23 06:22:00	0.6472	20.5	7.27	20.9	1.0448	1.1784
2018-02-23 06:23:00	0.6479	20.5	7.28	20.9	1.0448	1.1784
2018-02-23 06:24:00	0.6486	20.5	7.26	21.0	1.0548	1.1672
2018-02-23 06:25:00	0.6493	20.5	7.24	21.0	1.0548	1.1672
2018-02-23 06:26:00	0.65	20.5	7.26	20.7	1.0246	1.2016
2018-02-23 06:27:00	0.6507	20.5	7.28	20.7	1.0246	1.2016
2018-02-23 06:28:00	0.6514	20.5	7.29	20.9	1.0448	1.1784
2018-02-23 06:29:00	0.6521	20.5	7.24	20.7	1.0246	1.2016
2018-02-23 06:30:00	0.6528	20.5	7.25	20.9	1.0448	1.1784
2018-02-23 06:31:00	0.6535	20.5	7.27	20.9	1.0448	1.1784
2018-02-23 06:32:00	0.6542	20.5	7.29	20.8	1.0347	1.1899
2018-02-23 06:33:00	0.6549	20.5	7.25	20.7	1.0246	1.2016
2018-02-23 06:34:00	0.6556	20.5	7.25	21.0	1.0548	1.1672
2018-02-23 06:35:00	0.6562	20.5	7.26	20.8	1.0347	1.1899
2018-02-23 06:36:00	0.6569	20.5	7.28	21.0	1.0548	1.1672
2018-02-23 06:37:00	0.6576	20.5	7.27	20.9	1.0448	1.1784
2018-02-23 06:38:00	0.6583	20.5	7.24	20.9	1.0448	1.1784
2018-02-23 06:39:00	0.659	20.4	7.26	20.9	1.0448	1.1784
2018-02-23 06:40:00	0.6597	20.4	7.27	20.9	1.0448	1.1784
2018-02-23 06:41:00	0.6604	20.4	7.29	21.0	1.0548	1.1672
2018-02-23 06:42:00	0.6611	20.4	7.24	20.8	1.0347	1.1899
2018-02-23 06:43:00	0.6618	20.4	7.25	20.8	1.0347	1.1899
2018-02-23 06:44:00	0.6625	20.4	7.27	20.8	1.0347	1.1899
2018-02-23 06:45:00	0.6632	20.4	7.28	20.8	1.0347	1.1899
2018-02-23 06:46:00	0.6639	20.3	7.27	21.0	1.0548	1.1672
2018-02-23 06:47:00	0.6646	20.3	7.24	20.8	1.0347	1.1899
2018-02-23 06:48:00	0.6653	20.3	7.26	20.9	1.0448	1.1784
2018-02-23 06:49:00	0.666	20.3	7.28	20.8	1.0347	1.1899
2018-02-23 06:50:00	0.6667	20.3	7.29	20.6	1.0146	1.2135
2018-02-23 06:51:00	0.6674	20.3	7.23	21.0	1.0548	1.1672
2018-02-23 06:52:00	0.6681	20.3	7.25	20.9	1.0448	1.1784
2018-02-23 06:53:00	0.6688	20.3	7.27	20.8	1.0347	1.1899
2018-02-23 06:54:00	0.6694	20.3	7.29	20.9	1.0448	1.1784
2018-02-23 06:55:00	0.6701	20.2	7.26	20.9	1.0448	1.1784
2018-02-23 06:56:00	0.6708	20.2	7.24	20.9	1.0448	1.1784
2018-02-23 06:57:00	0.6715	20.2	7.26	20.9	1.0448	1.1784
2018-02-23 06:58:00	0.6722	20.2	7.28	20.9	1.0448	1.1784
2018-02-23 06:59:00	0.6729	20.2	7.29	20.9	1.0448	1.1784
2018-02-23 07:00:00	0.6736	20.2	7.23	21.0	1.0548	1.1672
2018-02-23 07:01:00	0.6743	20.2	7.25	21.0	1.0548	1.1672
2018-02-23 07:02:00	0.675	20.2	7.27	20.8	1.0347	1.1899
2018-02-23 07:03:00	0.6757	20.1	7.29	21.0	1.0548	1.1672
2018-02-23 07:04:00	0.6764	20.1	7.26	20.9	1.0448	1.1784
2018-02-23 07:05:00	0.6771	20.1	7.24	20.9	1.0448	1.1784
2018-02-23 07:06:00	0.6778	20.1	7.26	20.9	1.0448	1.1784
2018-02-23 07:07:00	0.6785	20.1	7.28	20.9	1.0448	1.1784
2018-02-23 07:08:00	0.6792	20.1	7.29	21.0	1.0548	1.1672
2018-02-23 07:09:00	0.6799	20.1	7.23	21.0	1.0548	1.1672
2018-02-23 07:10:00	0.6806	20.1	7.25	20.9	1.0448	1.1784
2018-02-23 07:11:00	0.6812	20.1	7.27	20.9	1.0448	1.1784
2018-02-23 07:12:00	0.6819	20.0	7.28	21.0	1.0548	1.1672
2018-02-23 07:13:00	0.6826	20.0	7.26	21.1	1.0649	1.1561
2018-02-23 07:14:00	0.6833	20.0	7.24	20.8	1.0347	1.1899
2018-02-23 07:15:00	0.684	20.0	7.26	21.0	1.0548	1.1672
2018-02-23 07:16:00	0.6847	20.0	7.28	21.1	1.0649	1.1561
2018-02-23 07:17:00	0.6854	20.0	7.29	21.1	1.0649	1.1561
2018-02-23 07:18:00	0.6861	20.0	7.23	20.9	1.0448	1.1784
2018-02-23 07:19:00	0.6868	20.0	7.25	20.8	1.0347	1.1899
2018-02-23 07:20:00	0.6875	20.0	7.27	21.0	1.0548	1.1672
2018-02-23 07:21:00	0.6882	19.9	7.28	21.1	1.0649	1.1561
2018-02-23 07:22:00	0.6889	19.9	7.27	20.9	1.0448	1.1784
2018-02-23 07:23:00	0.6896	19.9	7.24	21.0	1.0548	1.1672
2018-02-23 07:24:00	0.6903	19.9	7.26	21.0	1.0548	1.1672
2018-02-23 07:25:00	0.691	19.9	7.28	21.0	1.0548	1.1672
2018-02-23 07:26:00	0.6917	19.9	7.29	20.8	1.0347	1.1899
2018-02-23 07:27:00	0.6924	19.9	7.23	21.0	1.0548	1.1672
2018-02-23 07:28:00	0.6931	19.9	7.25	21.1	1.0649	1.1561
2018-02-23 07:29:00	0.6938	19.9	7.27	20.9	1.0448	1.1784
2018-02-23 07:30:00	0.6944	19.9	7.28	20.9	1.0448	1.1784
2018-02-23 07:31:00	0.6951	20.0	7.27	21.0	1.0548	1.1672
2018-02-23 07:32:00	0.6958	20.0	7.23	20.9	1.0448	1.1784
2018-02-23 07:33:00	0.6965	20.1	7.25	21.0	1.0548	1.1672
2018-02-23 07:34:00	0.6972	20.1	7.27	21.0	1.0548	1.1672
2018-02-23 07:35:00	0.6979	20.2	7.29	21.0	1.0548	1.1672
2018-02-23 07:36:00	0.6986	20.3	7.25	21.1	1.0649	1.1561
2018-02-23 07:37:00	0.6993	20.3	7.24	20.9	1.0448	1.1784
2018-02-23 07:38:00	0.7	20.4	7.26	20.9	1.0448	1.1784
2018-02-23 07:39:00	0.7007	20.5	7.28	20.9	1.0448	1.1784
2018-02-23 07:40:00	0.7014	20.5	7.28	21.2	1.075	1.1453
2018-02-23 07:41:00	0.7021	20.6	7.23	21.0	1.0548	1.1672
2018-02-23 07:42:00	0.7028	20.7	7.25	21.1	1.0649	1.1561
2018-02-23 07:43:00	0.7035	20.7	7.27	21.1	1.0649	1.1561
2018-02-23 07:44:00	0.7042	20.8	7.28	21.0	1.0548	1.1672
2018-02-23 07:45:00	0.7049	20.9	7.26	21.1	1.0649	1.1561
2018-02-23 07:46:00	0.7056	20.8	7.24	21.0	1.0548	1.1672
2018-02-23 07:47:00	0.7062	20.8	7.26	21.1	1.0649	1.1561
2018-02-23 07:48:00	0.7069	20.7	7.28	21.0	1.0548	1.1672
2018-02-23 07:49:00	0.7076	20.6	7.28	21.2	1.075	1.1453
2018-02-23 07:50:00	0.7083	20.5	7.23	21.0	1.0548	1.1672
2018-02-23 07:51:00	0.709	20.5	7.25	21.0	1.0548	1.1672
2018-02-23 07:52:00	0.7097	20.4	7.27	21.0	1.0548	1.1672
2018-02-23 07:53:00	0.7104	20.4	7.29	21.2	1.075	1.1453
2018-02-23 07:54:00	0.7111	20.3	7.25	21.3	1.085	1.1347
2018-02-23 07:55:00	0.7118	20.3	7.25	21.0	1.0548	1.1672
2018-02-23 07:56:00	0.7125	20.3	7.26	21.2	1.075	1.1453
2018-02-23 07:57:00	0.7132	20.2	7.28	20.9	1.0448	1.1784
2018-02-23 07:58:00	0.7139	20.2	7.27	21.0	1.0548	1.1672
2018-02-23 07:59:00	0.7146	20.2	7.24	21.2	1.075	1.1453
2018-02-23 08:00:00	0.7153	20.1	7.26	21.1	1.0649	1.1561
2018-02-23 08:01:00	0.716	20.1	7.27	21.0	1.0548	1.1672
2018-02-23 08:02:00	0.7167	20.1	7.29	21.1	1.0649	1.1561
2018-02-23 08:03:00	0.7174	20.1	7.23	21.2	1.075	1.1453
2018-02-23 08:04:00	0.7181	20.1	7.25	21.1	1.0649	1.1561
2018-02-23 08:05:00	0.7188	20.1	7.27	21.1	1.0649	1.1561
2018-02-23 08:06:00	0.7194	20.1	7.29	21.0	1.0548	1.1672
2018-02-23 08:07:00	0.7201	20.0	7.26	21.1	1.0649	1.1561
2018-02-23 08:08:00	0.7208	20.0	7.24	21.2	1.075	1.1453
2018-02-23 08:09:00	0.7215	20.0	7.26	21.0	1.0548	1.1672
2018-02-23 08:10:00	0.7222	20.0	7.28	21.1	1.0649	1.1561
2018-02-23 08:11:00	0.7229	20.0	7.28	21.0	1.0548	1.1672
2018-02-23 08:12:00	0.7236	20.0	7.24	21.1	1.0649	1.1561
2018-02-23 08:13:00	0.7243	20.0	7.25	20.9	1.0448	1.1784
2018-02-23 08:14:00	0.725	20.0	7.27	21.0	1.0548	1.1672
2018-02-23 08:15:00	0.7257	20.0	7.29	21.1	1.0649	1.1561
2018-02-23 08:16:00	0.7264	20.0	7.25	21.2	1.075	1.1453
2018-02-23 08:17:00	0.7271	20.0	7.25	21.1	1.0649	1.1561
2018-02-23 08:18:00	0.7278	20.0	7.26	21.2	1.075	1.1453
2018-02-23 08:19:00	0.7285	20.0	7.28	21.2	1.075	1.1453
2018-02-23 08:20:00	0.7292	20.0	7.27	21.0	1.0548	1.1672
2018-02-23 08:21:00	0.7299	20.0	7.24	21.1	1.0649	1.1561
2018-02-23 08:22:00	0.7306	20.0	7.26	21.2	1.075	1.1453
2018-02-23 08:23:00	0.7312	20.0	7.27	21.2	1.075	1.1453
2018-02-23 08:24:00	0.7319	20.0	7.29	20.9	1.0448	1.1784
2018-02-23 08:25:00	0.7326	20.0	7.24	21.0	1.0548	1.1672
2018-02-23 08:26:00	0.7333	20.0	7.25	21.2	1.075	1.1453
2018-02-23 08:27:00	0.734	20.0	7.27	21.2	1.075	1.1453
2018-02-23 08:28:00	0.7347	20.0	7.29	21.1	1.0649	1.1561
2018-02-23 08:29:00	0.7354	20.0	7.26	21.1	1.0649	1.1561
2018-02-23 08:30:00	0.7361	20.0	7.24	21.2	1.075	1.1453
2018-02-23 08:31:00	0.7368	20.0	7.26	21.1	1.0649	1.1561
2018-02-23 08:32:00	0.7375	20.0	7.28	21.1	1.0649	1.1561
2018-02-23 08:33:00	0.7382	20.0	7.28	21.3	1.085	1.1347
2018-02-23 08:34:00	0.7389	20.0	7.24	21.1	1.0649	1.1561
2018-02-23 08:35:00	0.7396	20.0	7.26	21.0	1.0548	1.1672
2018-02-23 08:36:00	0.7403	20.0	7.27	21.2	1.075	1.1453
2018-02-23 08:37:00	0.741	20.0	7.29	21.2	1.075	1.1453
2018-02-23 08:38:00	0.7417	20.0	7.24	21.2	1.075	1.1453
2018-02-23 08:39:00	0.7424	20.0	7.25	21.2	1.075	1.1453
2018-02-23 08:40:00	0.7431	20.0	7.27	21.2	1.075	1.1453
2018-02-23 08:41:00	0.7438	20.0	7.28	21.1	1.0649	1.1561
2018-02-23 08:42:00	0.7444	20.0	7.26	20.9	1.0448	1.1784
2018-02-23 08:43:00	0.7451	20.0	7.24	21.1	1.0649	1.1561
2018-02-23 08:44:00	0.7458	20.0	7.26	21.2	1.075	1.1453
2018-02-23 08:45:00	0.7465	20.0	7.28	21.2	1.075	1.1453
2018-02-23 08:46:00	0.7472	20.0	7.28	21.2	1.075	1.1453
2018-02-23 08:47:00	0.7479	20.0	7.24	21.3	1.085	1.1347
2018-02-23 08:48:00	0.7486	20.0	7.26	21.2	1.075	1.1453
2018-02-23 08:49:00	0.7493	20.0	7.27	21.3	1.085	1.1347
2018-02-23 08:50:00	0.75	20.0	7.29	21.4	1.0951	1.1243
2018-02-23 08:51:00	0.7507	20.0	7.24	21.2	1.075	1.1453
2018-02-23 08:52:00	0.7514	20.0	7.25	21.4	1.0951	1.1243
2018-02-23 08:53:00	0.7521	20.0	7.27	21.1	1.0649	1.1561
2018-02-23 08:54:00	0.7528	20.0	7.28	21.1	1.0649	1.1561
2018-02-23 08:55:00	0.7535	20.0	7.26	21.1	1.0649	1.1561
2018-02-23 08:56:00	0.7542	20.0	7.24	21.2	1.075	1.1453
2018-02-23 08:57:00	0.7549	20.0	7.26	21.2	1.075	1.1453
2018-02-23 08:58:00	0.7556	20.1	7.28	21.1	1.0649	1.1561
2018-02-23 08:59:00	0.7562	20.1	7.28	21.1	1.0649	1.1561
2018-02-23 09:00:00	0.7569	20.1	7.24	21.2	1.075	1.1453
2018-02-23 09:01:00	0.7576	20.1	7.26	21.2	1.075	1.1453
2018-02-23 09:02:00	0.7583	20.1	7.27	21.3	1.085	1.1347
2018-02-23 09:03:00	0.759	20.1	7.29	21.2	1.075	1.1453
2018-02-23 09:04:00	0.7597	20.1	7.24	21.2	1.075	1.1453
2018-02-23 09:05:00	0.7604	20.1	7.25	21.1	1.0649	1.1561
2018-02-23 09:06:00	0.7611	20.1	7.27	21.1	1.0649	1.1561
2018-02-23 09:07:00	0.7618	20.1	7.29	21.2	1.075	1.1453
2018-02-23 09:08:00	0.7625	20.1	7.25	21.2	1.075	1.1453
2018-02-23 09:09:00	0.7632	20.1	7.25	21.1	1.0649	1.1561
2018-02-23 09:10:00	0.7639	20.1	7.26	21.4	1.0951	1.1243
2018-02-23 09:11:00	0.7646	20.1	7.28	21.2	1.075	1.1453
2018-02-23 09:12:00	0.7653	20.1	7.27	21.3	1.085	1.1347
2018-02-23 09:13:00	0.766	20.1	7.24	21.2	1.075	1.1453
2018-02-23 09:14:00	0.7667	20.1	7.26	21.3	1.085	1.1347
2018-02-23 09:15:00	0.7674	20.1	7.28	21.2	1.075	1.1453
2018-02-23 09:16:00	0.7681	20.1	7.29	21.1	1.0649	1.1561
2018-02-23 09:17:00	0.7688	20.1	7.24	21.4	1.0951	1.1243
2018-02-23 09:18:00	0.7694	20.1	7.25	21.3	1.085	1.1347
2018-02-23 09:19:00	0.7701	20.1	7.27	21.2	1.075	1.1453
2018-02-23 09:20:00	0.7708	20.1	7.29	21.2	1.075	1.1453
2018-02-23 09:21:00	0.7715	20.1	7.25	21.4	1.0951	1.1243
2018-02-23 09:22:00	0.7722	20.1	7.25	21.2	1.075	1.1453
2018-02-23 09:23:00	0.7729	20.1	7.27	21.3	1.085	1.1347
2018-02-23 09:24:00	0.7736	20.1	7.29	21.4	1.0951	1.1243
2018-02-23 09:25:00	0.7743	20.2	7.26	21.4	1.0951	1.1243
2018-02-23 09:26:00	0.775	20.2	7.25	21.2	1.075	1.1453
2018-02-23 09:27:00	0.7757	20.2	7.26	21.4	1.0951	1.1243
2018-02-23 09:28:00	0.7764	20.2	7.28	21.3	1.085	1.1347
2018-02-23 09:29:00	0.7771	20.2	7.27	21.3	1.085	1.1347
2018-02-23 09:30:00	0.7778	20.2	7.24	21.2	1.075	1.1453
2018-02-23 09:31:00	0.7785	20.2	7.26	21.4	1.0951	1.1243
2018-02-23 09:32:00	0.7792	20.2	7.28	21.4	1.0951	1.1243
2018-02-23 09:33:00	0.7799	20.2	7.28	21.2	1.075	1.1453
2018-02-23 09:34:00	0.7806	20.2	7.24	21.2	1.075	1.1453
2018-02-23 09:35:00	0.7812	20.2	7.26	21.2	1.075	1.1453
2018-02-23 09:36:00	0.7819	20.2	7.28	21.3	1.085	1.1347
2018-02-23 09:37:00	0.7826	20.2	7.29	21.3	1.085	1.1347
2018-02-23 09:38:00	0.7833	20.2	7.24	21.4	1.0951	1.1243
2018-02-23 09:39:00	0.784	20.2	7.25	21.3	1.085	1.1347
2018-02-23 09:40:00	0.7847	20.2	7.27	21.3	1.085	1.1347
2018-02-23 09:41:00	0.7854	20.2	7.29	21.1	1.0649	1.1561
2018-02-23 09:42:00	0.7861	20.2	7.24	21.3	1.085	1.1347
2018-02-23 09:43:00	0.7868	20.2	7.25	21.1	1.0649	1.1561
2018-02-23 09:44:00	0.7875	20.2	7.27	21.3	1.085	1.1347
2018-02-23 09:45:00	0.7882	20.2	7.29	21.2	1.075	1.1453
2018-02-23 09:46:00	0.7889	20.2	7.25	21.3	1.085	1.1347
2018-02-23 09:47:00	0.7896	20.3	7.25	21.3	1.085	1.1347
2018-02-23 09:48:00	0.7903	20.3	7.27	21.3	1.085	1.1347
2018-02-23 09:49:00	0.791	20.3	7.29	21.5	1.1051	1.114
2018-02-23 09:50:00	0.7917	20.3	7.26	21.3	1.085	1.1347
2018-02-23 09:51:00	0.7924	20.3	7.25	21.4	1.0951	1.1243
2018-02-23 09:52:00	0.7931	20.3	7.27	21.3	1.085	1.1347
2018-02-23 09:53:00	0.7938	20.3	7.28	21.3	1.085	1.1347
2018-02-23 09:54:00	0.7944	20.3	7.26	21.5	1.1051	1.114
2018-02-23 09:55:00	0.7951	20.3	7.24	21.5	1.1051	1.114
2018-02-23 09:56:00	0.7958	20.3	7.26	21.3	1.085	1.1347
2018-02-23 09:57:00	0.7965	20.3	7.28	21.3	1.085	1.1347
2018-02-23 09:58:00	0.7972	20.3	7.27	21.3	1.085	1.1347
2018-02-23 09:59:00	0.7979	20.3	7.24	21.3	1.085	1.1347
2018-02-23 10:00:00	0.7986	20.3	7.26	21.5	1.1051	1.114
2018-02-23 10:01:00	0.7993	20.3	7.28	21.4	1.0951	1.1243
2018-02-23 10:02:00	0.8	20.3	7.28	21.5	1.1051	1.114
2018-02-23 10:03:00	0.8007	20.3	7.24	21.3	1.085	1.1347
2018-02-23 10:04:00	0.8014	20.3	7.26	21.4	1.0951	1.1243
2018-02-23 10:05:00	0.8021	20.3	7.28	21.5	1.1051	1.114
2018-02-23 10:06:00	0.8028	20.3	7.28	21.4	1.0951	1.1243
2018-02-23 10:07:00	0.8035	20.3	7.24	21.5	1.1051	1.114
2018-02-23 10:08:00	0.8042	20.4	7.26	21.3	1.085	1.1347
2018-02-23 10:09:00	0.8049	20.3	7.28	21.4	1.0951	1.1243
2018-02-23 10:10:00	0.8056	20.4	7.29	21.4	1.0951	1.1243
2018-02-23 10:11:00	0.8062	20.4	7.24	21.5	1.1051	1.114
2018-02-23 10:12:00	0.8069	20.4	7.26	21.2	1.075	1.1453
2018-02-23 10:13:00	0.8076	20.4	7.28	21.2	1.075	1.1453
2018-02-23 10:14:00	0.8083	20.4	7.29	21.4	1.0951	1.1243
2018-02-23 10:15:00	0.809	20.4	7.24	21.4	1.0951	1.1243
2018-02-23 10:16:00	0.8097	20.4	7.25	21.4	1.0951	1.1243
2018-02-23 10:17:00	0.8104	20.4	7.27	21.4	1.0951	1.1243
2018-02-23 10:18:00	0.8111	20.4	7.29	21.4	1.0951	1.1243
2018-02-23 10:19:00	0.8118	20.4	7.24	21.5	1.1051	1.114
2018-02-23 10:20:00	0.8125	20.4	7.25	21.4	1.0951	1.1243
2018-02-23 10:21:00	0.8132	20.4	7.27	21.5	1.1051	1.114
2018-02-23 10:22:00	0.8139	20.4	7.29	21.2	1.075	1.1453
2018-02-23 10:23:00	0.8146	20.4	7.25	21.5	1.1051	1.114
2018-02-23 10:24:00	0.8153	20.4	7.25	21.3	1.085	1.1347
2018-02-23 10:25:00	0.816	20.4	7.27	21.4	1.0951	1.1243
2018-02-23 10:26:00	0.8167	20.4	7.29	21.3	1.085	1.1347
2018-02-23 10:27:00	0.8174	20.4	7.26	21.4	1.0951	1.1243
2018-02-23 10:28:00	0.8181	20.4	7.25	21.5	1.1051	1.114
2018-02-23 10:29:00	0.8188	20.5	7.27	21.3	1.085	1.1347
2018-02-23 10:30:00	0.8194	20.5	7.28	21.4	1.0951	1.1243
2018-02-23 10:31:00	0.8201	20.5	7.27	21.4	1.0951	1.1243
2018-02-23 10:32:00	0.8208	20.5	7.24	21.5	1.1051	1.114
2018-02-23 10:33:00	0.8215	20.5	7.26	21.4	1.0951	1.1243
2018-02-23 10:34:00	0.8222	20.5	7.28	21.6	1.1152	1.104
2018-02-23 10:35:00	0.8229	20.5	7.28	21.3	1.085	1.1347
2018-02-23 10:36:00	0.8236	20.5	7.24	21.5	1.1051	1.114
2018-02-23 10:37:00	0.8243	20.5	7.26	21.2	1.075	1.1453
2018-02-23 10:38:00	0.825	20.5	7.28	21.4	1.0951	1.1243
2018-02-23 10:39:00	0.8257	20.5	7.28	21.4	1.0951	1.1243
2018-02-23 10:40:00	0.8264	20.5	7.24	21.4	1.0951	1.1243
2018-02-23 10:41:00	0.8271	20.5	7.26	21.3	1.085	1.1347
2018-02-23 10:42:00	0.8278	20.5	7.28	21.4	1.0951	1.1243
2018-02-23 10:43:00	0.8285	20.5	7.29	21.5	1.1051	1.114
2018-02-23 10:44:00	0.8292	20.5	7.24	21.4	1.0951	1.1243
2018-02-23 10:45:00	0.8299	20.5	7.26	21.4	1.0951	1.1243
2018-02-23 10:46:00	0.8306	20.5	7.28	21.5	1.1051	1.114
2018-02-23 10:47:00	0.8312	20.5	7.29	21.4	1.0951	1.1243
2018-02-23 10:48:00	0.8319	20.5	7.24	21.3	1.085	1.1347
2018-02-23 10:49:00	0.8326	20.5	7.25	21.4	1.0951	1.1243
2018-02-23 10:50:00	0.8333	20.5	7.27	21.4	1.0951	1.1243
2018-02-23 10:51:00	0.834	20.5	7.29	21.3	1.085	1.1347
2018-02-23 10:52:00	0.8347	20.5	7.25	21.5	1.1051	1.114
2018-02-23 10:53:00	0.8354	20.5	7.25	21.4	1.0951	1.1243
2018-02-23 10:54:00	0.8361	20.5	7.27	21.4	1.0951	1.1243
2018-02-23 10:55:00	0.8368	20.5	7.29	21.3	1.085	1.1347
2018-02-23 10:56:00	0.8375	20.5	7.25	21.4	1.0951	1.1243
2018-02-23 10:57:00	0.8382	20.6	7.25	21.3	1.085	1.1347
2018-02-23 10:58:00	0.8389	20.6	7.27	21.5	1.1051	1.114
2018-02-23 10:59:00	0.8396	20.6	7.29	21.4	1.0951	1.1243
2018-02-23 11:00:00	0.8403	20.6	7.25	21.3	1.085	1.1347
2018-02-23 11:01:00	0.841	20.6	7.25	21.4	1.0951	1.1243
2018-02-23 11:02:00	0.8417	20.6	7.27	21.4	1.0951	1.1243
2018-02-23 11:03:00	0.8424	20.6	7.29	21.5	1.1051	1.114
2018-02-23 11:04:00	0.8431	20.6	7.26	21.5	1.1051	1.114
2018-02-23 11:05:00	0.8438	20.6	7.25	21.5	1.1051	1.114
2018-02-23 11:06:00	0.8444	20.6	7.27	21.4	1.0951	1.1243
2018-02-23 11:07:00	0.8451	20.6	7.29	21.7	1.1253	1.0941
2018-02-23 11:08:00	0.8458	20.6	7.26	21.4	1.0951	1.1243
2018-02-23 11:09:00	0.8465	20.6	7.25	21.6	1.1152	1.104
2018-02-23 11:10:00	0.8472	20.7	7.27	21.6	1.1152	1.104
2018-02-23 11:11:00	0.8479	20.7	7.29	21.4	1.0951	1.1243
2018-02-23 11:12:00	0.8486	20.7	7.27	21.5	1.1051	1.114
2018-02-23 11:13:00	0.8493	20.7	7.25	21.3	1.085	1.1347
2018-02-23 11:14:00	0.85	20.7	7.27	21.5	1.1051	1.114
2018-02-23 11:15:00	0.8507	20.7	7.28	21.6	1.1152	1.104
2018-02-23 11:16:00	0.8514	20.7	7.27	21.4	1.0951	1.1243
2018-02-23 11:17:00	0.8521	20.7	7.24	21.5	1.1051	1.114
2018-02-23 11:18:00	0.8528	20.7	7.27	21.5	1.1051	1.114
2018-02-23 11:19:00	0.8535	20.7	7.28	21.6	1.1152	1.104
2018-02-23 11:20:00	0.8542	20.7	7.27	21.5	1.1051	1.114
2018-02-23 11:21:00	0.8549	20.7	7.24	21.4	1.0951	1.1243
2018-02-23 11:22:00	0.8556	20.8	7.26	21.4	1.0951	1.1243
2018-02-23 11:23:00	0.8562	20.8	7.28	21.6	1.1152	1.104
2018-02-23 11:24:00	0.8569	20.8	7.27	21.4	1.0951	1.1243
2018-02-23 11:25:00	0.8576	20.8	7.24	21.6	1.1152	1.104
2018-02-23 11:26:00	0.8583	20.8	7.26	21.5	1.1051	1.114
2018-02-23 11:27:00	0.859	20.8	7.28	21.6	1.1152	1.104
2018-02-23 11:28:00	0.8597	20.8	7.28	21.5	1.1051	1.114
2018-02-23 11:29:00	0.8604	20.8	7.24	21.4	1.0951	1.1243
2018-02-23 11:30:00	0.8611	20.8	7.26	21.3	1.085	1.1347
2018-02-23 11:31:00	0.8618	20.8	7.28	21.5	1.1051	1.114
2018-02-23 11:32:00	0.8625	20.8	7.27	21.5	1.1051	1.114
2018-02-23 11:33:00	0.8632	20.8	7.24	21.5	1.1051	1.114
2018-02-23 11:34:00	0.8639	20.8	7.26	21.6	1.1152	1.104
2018-02-23 11:35:00	0.8646	20.8	7.28	21.5	1.1051	1.114
2018-02-23 11:36:00	0.8653	20.9	7.28	21.4	1.0951	1.1243
2018-02-23 11:37:00	0.866	20.9	7.24	21.5	1.1051	1.114
2018-02-23 11:38:00	0.8667	20.9	7.26	21.5	1.1051	1.114
2018-02-23 11:39:00	0.8674	20.9	7.28	21.5	1.1051	1.114
2018-02-23 11:40:00	0.8681	20.9	7.27	21.5	1.1051	1.114
2018-02-23 11:41:00	0.8688	20.9	7.24	21.4	1.0951	1.1243
2018-02-23 11:42:00	0.8694	20.9	7.27	21.5	1.1051	1.114
2018-02-23 11:43:00	0.8701	20.9	7.28	21.6	1.1152	1.104
2018-02-23 11:44:00	0.8708	20.9	7.27	21.4	1.0951	1.1243
2018-02-23 11:45:00	0.8715	20.9	7.25	21.5	1.1051	1.114
2018-02-23 11:46:00	0.8722	20.9	7.27	21.5	1.1051	1.114
2018-02-23 11:47:00	0.8729	20.9	7.29	21.4	1.0951	1.1243
2018-02-23 11:48:00	0.8736	20.9	7.27	21.5	1.1051	1.114
2018-02-23 11:49:00	0.8743	20.9	7.25	21.5	1.1051	1.114
2018-02-23 11:50:00	0.875	20.9	7.27	21.4	1.0951	1.1243
2018-02-23 11:51:00	0.8757	20.9	7.29	21.6	1.1152	1.104
2018-02-23 11:52:00	0.8764	20.9	7.26	21.5	1.1051	1.114
2018-02-23 11:53:00	0.8771	20.9	7.25	21.6	1.1152	1.104
2018-02-23 11:54:00	0.8778	20.9	7.27	21.4	1.0951	1.1243
2018-02-23 11:55:00	0.8785	20.9	7.29	21.6	1.1152	1.104
2018-02-23 11:56:00	0.8792	20.9	7.26	21.5	1.1051	1.114
2018-02-23 11:57:00	0.8799	20.9	7.25	21.7	1.1253	1.0941
2018-02-23 11:58:00	0.8806	20.9	7.27	21.6	1.1152	1.104
2018-02-23 11:59:00	0.8812	20.9	7.29	21.5	1.1051	1.114
2018-02-23 12:00:00	0.8819	21.0	7.25	21.6	1.1152	1.104
2018-02-23 12:01:00	0.8826	21.0	7.25	21.6	1.1152	1.104
2018-02-23 12:02:00	0.8833	21.0	7.27	21.5	1.1051	1.114
2018-02-23 12:03:00	0.884	21.0	7.29	21.6	1.1152	1.104
2018-02-23 12:04:00	0.8847	21.0	7.25	21.6	1.1152	1.104
2018-02-23 12:05:00	0.8854	21.0	7.25	21.5	1.1051	1.114
2018-02-23 12:06:00	0.8861	21.0	7.27	21.6	1.1152	1.104
2018-02-23 12:07:00	0.8868	21.0	7.29	21.7	1.1253	1.0941
2018-02-23 12:08:00	0.8875	21.0	7.25	21.6	1.1152	1.104
2018-02-23 12:09:00	0.8882	21.0	7.25	21.5	1.1051	1.114
2018-02-23 12:10:00	0.8889	21.0	7.27	21.6	1.1152	1.104
2018-02-23 12:11:00	0.8896	21.0	7.29	21.8	1.1353	1.0844
2018-02-23 12:12:00	0.8903	21.0	7.25	21.6	1.1152	1.104
2018-02-23 12:13:00	0.891	21.0	7.25	21.6	1.1152	1.104
2018-02-23 12:14:00	0.8917	21.0	7.27	21.6	1.1152	1.104
2018-02-23 12:15:00	0.8924	21.0	7.29	21.6	1.1152	1.104
2018-02-23 12:16:00	0.8931	21.0	7.25	21.7	1.1253	1.0941
2018-02-23 12:17:00	0.8938	21.0	7.25	21.5	1.1051	1.114
2018-02-23 12:18:00	0.8944	21.0	7.27	21.6	1.1152	1.104
2018-02-23 12:19:00	0.8951	21.0	7.29	21.7	1.1253	1.0941
2018-02-23 12:20:00	0.8958	21.0	7.25	21.6	1.1152	1.104
2018-02-23 12:21:00	0.8965	21.0	7.25	21.7	1.1253	1.0941
2018-02-23 12:22:00	0.8972	21.0	7.27	21.5	1.1051	1.114
2018-02-23 12:23:00	0.8979	21.0	7.29	21.6	1.1152	1.104
2018-02-23 12:24:00	0.8986	21.0	7.25	21.6	1.1152	1.104
2018-02-23 12:25:00	0.8993	21.0	7.25	21.5	1.1051	1.114
2018-02-23 12:26:00	0.9	21.0	7.27	21.5	1.1051	1.114
2018-02-23 12:27:00	0.9007	21.0	7.29	21.7	1.1253	1.0941
2018-02-23 12:28:00	0.9014	21.0	7.25	21.7	1.1253	1.0941
2018-02-23 12:29:00	0.9021	21.0	7.25	21.6	1.1152	1.104
2018-02-23 12:30:00	0.9028	21.0	7.27	21.5	1.1051	1.114
2018-02-23 12:31:00	0.9035	21.0	7.29	21.8	1.1353	1.0844
2018-02-23 12:32:00	0.9042	21.0	7.26	21.8	1.1353	1.0844
2018-02-23 12:33:00	0.9049	21.0	7.25	21.5	1.1051	1.114
2018-02-23 12:34:00	0.9056	21.0	7.27	21.6	1.1152	1.104
2018-02-23 12:35:00	0.9062	21.0	7.29	21.4	1.0951	1.1243
2018-02-23 12:36:00	0.9069	21.0	7.26	21.6	1.1152	1.104
2018-02-23 12:37:00	0.9076	21.0	7.25	21.7	1.1253	1.0941
2018-02-23 12:38:00	0.9083	21.0	7.27	21.7	1.1253	1.0941
2018-02-23 12:39:00	0.909	21.0	7.29	21.7	1.1253	1.0941
2018-02-23 12:40:00	0.9097	21.0	7.26	21.7	1.1253	1.0941
2018-02-23 12:41:00	0.9104	21.0	7.25	21.6	1.1152	1.104
2018-02-23 12:42:00	0.9111	21.0	7.27	21.6	1.1152	1.104
2018-02-23 12:43:00	0.9118	21.0	7.29	21.7	1.1253	1.0941
2018-02-23 12:44:00	0.9125	21.0	7.26	21.6	1.1152	1.104
2018-02-23 12:45:00	0.9132	21.0	7.25	21.7	1.1253	1.0941
2018-02-23 12:46:00	0.9139	21.0	7.27	21.9	1.1454	1.0749
2018-02-23 12:47:00	0.9146	21.1	7.29	21.6	1.1152	1.104
2018-02-23 12:48:00	0.9153	21.1	7.26	21.7	1.1253	1.0941
2018-02-23 12:49:00	0.916	21.1	7.25	21.7	1.1253	1.0941
2018-02-23 12:50:00	0.9167	21.1	7.27	21.6	1.1152	1.104
2018-02-23 12:51:00	0.9174	21.1	7.29	21.7	1.1253	1.0941
2018-02-23 12:52:00	0.9181	21.1	7.26	21.7	1.1253	1.0941
2018-02-23 12:53:00	0.9188	21.1	7.25	21.8	1.1353	1.0844
2018-02-23 12:54:00	0.9194	21.1	7.27	21.6	1.1152	1.104
2018-02-23 12:55:00	0.9201	21.1	7.29	21.7	1.1253	1.0941
2018-02-23 12:56:00	0.9208	21.1	7.27	21.6	1.1152	1.104
2018-02-23 12:57:00	0.9215	21.1	7.25	21.8	1.1353	1.0844
2018-02-23 12:58:00	0.9222	21.1	7.27	21.6	1.1152	1.104
2018-02-23 12:59:00	0.9229	21.1	7.28	21.6	1.1152	1.104
2018-02-23 13:00:00	0.9236	21.1	7.27	21.6	1.1152	1.104
2018-02-23 13:01:00	0.9243	21.1	7.25	21.7	1.1253	1.0941
2018-02-23 13:02:00	0.925	21.1	7.27	21.8	1.1353	1.0844
2018-02-23 13:03:00	0.9257	21.1	7.28	21.7	1.1253	1.0941
2018-02-23 13:04:00	0.9264	21.1	7.27	21.7	1.1253	1.0941
2018-02-23 13:05:00	0.9271	21.1	7.25	21.8	1.1353	1.0844
2018-02-23 13:06:00	0.9278	21.1	7.27	21.7	1.1253	1.0941
2018-02-23 13:07:00	0.9285	21.1	7.28	21.6	1.1152	1.104
2018-02-23 13:08:00	0.9292	21.1	7.27	21.6	1.1152	1.104
2018-02-23 13:09:00	0.9299	21.1	7.25	21.8	1.1353	1.0844
2018-02-23 13:10:00	0.9306	21.1	7.27	21.8	1.1353	1.0844
2018-02-23 13:11:00	0.9312	21.1	7.28	21.8	1.1353	1.0844
2018-02-23 13:12:00	0.9319	21.1	7.27	21.7	1.1253	1.0941
2018-02-23 13:13:00	0.9326	21.1	7.25	21.7	1.1253	1.0941
2018-02-23 13:14:00	0.9333	21.1	7.27	21.7	1.1253	1.0941
2018-02-23 13:15:00	0.934	21.1	7.28	21.8	1.1353	1.0844
2018-02-23 13:16:00	0.9347	21.1	7.27	21.8	1.1353	1.0844
2018-02-23 13:17:00	0.9354	21.1	7.25	21.8	1.1353	1.0844
2018-02-23 13:18:00	0.9361	21.1	7.26	21.7	1.1253	1.0941
2018-02-23 13:19:00	0.9368	21.1	7.28	21.7	1.1253	1.0941
2018-02-23 13:20:00	0.9375	21.1	7.27	21.8	1.1353	1.0844
2018-02-23 13:21:00	0.9382	21.1	7.25	21.8	1.1353	1.0844
2018-02-23 13:22:00	0.9389	21.1	7.26	21.8	1.1353	1.0844
2018-02-23 13:23:00	0.9396	21.1	7.28	21.7	1.1253	1.0941
2018-02-23 13:24:00	0.9403	21.1	7.28	21.9	1.1454	1.0749
2018-02-23 13:25:00	0.941	21.1	7.25	21.9	1.1454	1.0749
2018-02-23 13:26:00	0.9417	21.1	7.26	21.8	1.1353	1.0844
2018-02-23 13:27:00	0.9424	21.1	7.28	21.6	1.1152	1.104
2018-02-23 13:28:00	0.9431	21.1	7.28	21.7	1.1253	1.0941
2018-02-23 13:29:00	0.9438	21.1	7.25	21.8	1.1353	1.0844
2018-02-23 13:30:00	0.9444	21.1	7.26	21.9	1.1454	1.0749
2018-02-23 13:31:00	0.9451	21.1	7.28	21.8	1.1353	1.0844
2018-02-23 13:32:00	0.9458	21.1	7.28	21.7	1.1253	1.0941
2018-02-23 13:33:00	0.9465	21.1	7.25	21.8	1.1353	1.0844
2018-02-23 13:34:00	0.9472	21.1	7.26	21.8	1.1353	1.0844
2018-02-23 13:35:00	0.9479	21.1	7.28	21.8	1.1353	1.0844
2018-02-23 13:36:00	0.9486	21.1	7.28	21.9	1.1454	1.0749
2018-02-23 13:37:00	0.9493	21.1	7.24	21.7	1.1253	1.0941
2018-02-23 13:38:00	0.95	21.1	7.26	21.8	1.1353	1.0844
2018-02-23 13:39:00	0.9507	21.1	7.28	21.7	1.1253	1.0941
2018-02-23 13:40:00	0.9514	21.1	7.28	21.7	1.1253	1.0941
2018-02-23 13:41:00	0.9521	21.1	7.25	21.8	1.1353	1.0844
2018-02-23 13:42:00	0.9528	21.1	7.26	21.8	1.1353	1.0844
2018-02-23 13:43:00	0.9535	21.2	7.28	21.8	1.1353	1.0844
2018-02-23 13:44:00	0.9542	21.1	7.28	21.8	1.1353	1.0844
2018-02-23 13:45:00	0.9549	21.1	7.25	21.8	1.1353	1.0844
2018-02-23 13:46:00	0.9556	21.2	7.26	21.8	1.1353	1.0844
2018-02-23 13:47:00	0.9562	21.2	7.28	21.7	1.1253	1.0941
2018-02-23 13:48:00	0.9569	21.2	7.28	21.9	1.1454	1.0749
2018-02-23 13:49:00	0.9576	21.2	7.25	21.7	1.1253	1.0941
2018-02-23 13:50:00	0.9583	21.2	7.26	21.8	1.1353	1.0844
2018-02-23 13:51:00	0.959	21.2	7.28	21.8	1.1353	1.0844
2018-02-23 13:52:00	0.9597	21.2	7.27	21.8	1.1353	1.0844
2018-02-23 13:53:00	0.9604	21.2	7.25	21.8	1.1353	1.0844
2018-02-23 13:54:00	0.9611	21.2	7.26	21.7	1.1253	1.0941
2018-02-23 13:55:00	0.9618	21.2	7.28	21.9	1.1454	1.0749
2018-02-23 13:56:00	0.9625	21.2	7.28	21.9	1.1454	1.0749
2018-02-23 13:57:00	0.9632	21.2	7.25	22.1	1.1655	1.0563
2018-02-23 13:58:00	0.9639	21.2	7.26	21.9	1.1454	1.0749
2018-02-23 13:59:00	0.9646	21.2	7.28	22.0	1.1555	1.0655
2018-02-23 14:00:00	0.9653	21.2	7.27	21.8	1.1353	1.0844
2018-02-23 14:01:00	0.966	21.2	7.25	21.9	1.1454	1.0749
2018-02-23 14:02:00	0.9667	21.2	7.26	21.9	1.1454	1.0749
2018-02-23 14:03:00	0.9674	21.2	7.28	21.9	1.1454	1.0749
2018-02-23 14:04:00	0.9681	21.2	7.28	21.9	1.1454	1.0749
2018-02-23 14:05:00	0.9688	21.2	7.25	21.7	1.1253	1.0941
2018-02-23 14:06:00	0.9694	21.2	7.27	21.9	1.1454	1.0749
2018-02-23 14:07:00	0.9701	21.2	7.28	21.9	1.1454	1.0749
2018-02-23 14:08:00	0.9708	21.2	7.27	21.8	1.1353	1.0844
2018-02-23 14:09:00	0.9715	21.2	7.25	21.8	1.1353	1.0844
2018-02-23 14:10:00	0.9722	21.2	7.26	21.8	1.1353	1.0844
2018-02-23 14:11:00	0.9729	21.2	7.28	21.8	1.1353	1.0844
2018-02-23 14:12:00	0.9736	21.2	7.27	21.8	1.1353	1.0844
2018-02-23 14:13:00	0.9743	21.2	7.25	21.7	1.1253	1.0941
2018-02-23 14:14:00	0.975	21.2	7.26	21.8	1.1353	1.0844
2018-02-23 14:15:00	0.9757	21.2	7.28	21.9	1.1454	1.0749
2018-02-23 14:16:00	0.9764	21.2	7.27	21.9	1.1454	1.0749
2018-02-23 14:17:00	0.9771	21.2	7.25	21.9	1.1454	1.0749
2018-02-23 14:18:00	0.9778	21.2	7.26	21.8	1.1353	1.0844
2018-02-23 14:19:00	0.9785	21.2	7.28	21.9	1.1454	1.0749
2018-02-23 14:20:00	0.9792	21.2	7.27	21.8	1.1353	1.0844
2018-02-23 14:21:00	0.9799	21.2	7.25	21.7	1.1253	1.0941
2018-02-23 14:22:00	0.9806	21.2	7.27	21.9	1.1454	1.0749
2018-02-23 14:23:00	0.9812	21.2	7.28	21.9	1.1454	1.0749
2018-02-23 14:24:00	0.9819	21.2	7.27	22.1	1.1655	1.0563
2018-02-23 14:25:00	0.9826	21.2	7.25	22.0	1.1555	1.0655
2018-02-23 14:26:00	0.9833	21.2	7.27	21.9	1.1454	1.0749
2018-02-23 14:27:00	0.984	21.2	7.28	22.0	1.1555	1.0655
2018-02-23 14:28:00	0.9847	21.2	7.27	21.9	1.1454	1.0749
2018-02-23 14:29:00	0.9854	21.2	7.25	21.9	1.1454	1.0749
2018-02-23 14:30:00	0.9861	21.3	7.27	21.9	1.1454	1.0749
2018-02-23 14:31:00	0.9868	21.2	7.29	22.0	1.1555	1.0655
2018-02-23 14:32:00	0.9875	21.3	7.27	22.0	1.1555	1.0655
2018-02-23 14:33:00	0.9882	21.3	7.25	21.9	1.1454	1.0749
2018-02-23 14:34:00	0.9889	21.3	7.27	22.0	1.1555	1.0655
2018-02-23 14:35:00	0.9896	21.3	7.29	22.0	1.1555	1.0655
2018-02-23 14:36:00	0.9903	21.3	7.26	21.8	1.1353	1.0844
2018-02-23 14:37:00	0.991	21.3	7.25	21.9	1.1454	1.0749
2018-02-23 14:38:00	0.9917	21.3	7.27	22.1	1.1655	1.0563
2018-02-23 14:39:00	0.9924	21.3	7.29	22.1	1.1655	1.0563
2018-02-23 14:40:00	0.9931	21.3	7.25	22.0	1.1555	1.0655
2018-02-23 14:41:00	0.9938	21.3	7.26	22.1	1.1655	1.0563
2018-02-23 14:42:00	0.9944	21.3	7.27	22.0	1.1555	1.0655
2018-02-23 14:43:00	0.9951	21.3	7.29	22.0	1.1555	1.0655
2018-02-23 14:44:00	0.9958	21.3	7.25	22.1	1.1655	1.0563
2018-02-23 14:45:00	0.9965	21.3	7.26	21.8	1.1353	1.0844
2018-02-23 14:46:00	0.9972	21.3	7.28	22.1	1.1655	1.0563
2018-02-23 14:47:00	0.9979	21.3	7.29	22.0	1.1555	1.0655
2018-02-23 14:48:00	0.9986	21.3	7.24	22.0	1.1555	1.0655
2018-02-23 14:49:00	0.9993	21.3	7.26	22.0	1.1555	1.0655
2018-02-23 14:50:00	1.0	21.3	7.28	22.0	1.1555	1.0655
2018-02-23 14:51:00	1.0007	21.3	7.28	22.1	1.1655	1.0563
2018-02-23 14:52:00	1.0014	21.3	7.25	22.1	1.1655	1.0563
2018-02-23 14:53:00	1.0021	21.3	7.26	22.1	1.1655	1.0563
2018-02-23 14:54:00	1.0028	21.3	7.28	22.1	1.1655	1.0563
2018-02-23 14:55:00	1.0035	21.3	7.27	21.9	1.1454	1.0749
2018-02-23 14:56:00	1.0042	21.4	7.25	22.1	1.1655	1.0563
2018-02-23 14:57:00	1.0049	21.4	7.27	22.1	1.1655	1.0563
2018-02-23 14:58:00	1.0056	21.4	7.29	22.1	1.1655	1.0563
2018-02-23 14:59:00	1.0062	21.4	7.26	22.1	1.1655	1.0563
2018-02-23 15:00:00	1.0069	21.4	7.26	22.1	1.1655	1.0563
2018-02-23 15:01:00	1.0076	21.4	7.27	22.1	1.1655	1.0563
2018-02-23 15:02:00	1.0083	21.4	7.29	22.1	1.1655	1.0563
2018-02-23 15:03:00	1.009	21.4	7.25	22.0	1.1555	1.0655
2018-02-23 15:04:00	1.0097	21.4	7.26	21.9	1.1454	1.0749
2018-02-23 15:05:00	1.0104	21.4	7.28	22.2	1.1756	1.0473
2018-02-23 15:06:00	1.0111	21.4	7.29	22.1	1.1655	1.0563
2018-02-23 15:07:00	1.0118	21.4	7.24	22.1	1.1655	1.0563
2018-02-23 15:08:00	1.0125	21.4	7.26	22.1	1.1655	1.0563
2018-02-23 15:09:00	1.0132	21.4	7.28	22.0	1.1555	1.0655
2018-02-23 15:10:00	1.0139	21.4	7.28	21.9	1.1454	1.0749
2018-02-23 15:11:00	1.0146	21.4	7.25	22.0	1.1555	1.0655
2018-02-23 15:12:00	1.0153	21.4	7.27	22.1	1.1655	1.0563
2018-02-23 15:13:00	1.016	21.4	7.29	22.1	1.1655	1.0563
2018-02-23 15:14:00	1.0167	21.4	7.26	22.1	1.1655	1.0563
2018-02-23 15:15:00	1.0174	21.4	7.25	22.1	1.1655	1.0563
2018-02-23 15:16:00	1.0181	21.4	7.27	22.3	1.1857	1.0384
2018-02-23 15:17:00	1.0188	21.5	7.29	22.2	1.1756	1.0473
2018-02-23 15:18:00	1.0194	21.5	7.25	22.2	1.1756	1.0473
2018-02-23 15:19:00	1.0201	21.5	7.26	22.0	1.1555	1.0655
2018-02-23 15:20:00	1.0208	21.5	7.28	22.0	1.1555	1.0655
2018-02-23 15:21:00	1.0215	21.5	7.29	22.1	1.1655	1.0563
2018-02-23 15:22:00	1.0222	21.5	7.24	22.2	1.1756	1.0473
2018-02-23 15:23:00	1.0229	21.5	7.26	22.0	1.1555	1.0655
2018-02-23 15:24:00	1.0236	21.5	7.28	22.2	1.1756	1.0473
2018-02-23 15:25:00	1.0243	21.5	7.28	22.1	1.1655	1.0563
2018-02-23 15:26:00	1.025	21.5	7.25	22.0	1.1555	1.0655
2018-02-23 15:27:00	1.0257	21.5	7.26	22.0	1.1555	1.0655
2018-02-23 15:28:00	1.0264	21.5	7.28	22.3	1.1857	1.0384
2018-02-23 15:29:00	1.0271	21.5	7.28	22.1	1.1655	1.0563
2018-02-23 15:30:00	1.0278	21.5	7.25	22.3	1.1857	1.0384
2018-02-23 15:31:00	1.0285	21.5	7.27	22.1	1.1655	1.0563
2018-02-23 15:32:00	1.0292	21.5	7.29	22.3	1.1857	1.0384
2018-02-23 15:33:00	1.0299	21.5	7.26	22.2	1.1756	1.0473
2018-02-23 15:34:00	1.0306	21.5	7.25	22.1	1.1655	1.0563
2018-02-23 15:35:00	1.0312	21.5	7.27	22.0	1.1555	1.0655
2018-02-23 15:36:00	1.0319	21.5	7.29	22.1	1.1655	1.0563
2018-02-23 15:37:00	1.0326	21.5	7.25	22.2	1.1756	1.0473
2018-02-23 15:38:00	1.0333	21.5	7.26	22.1	1.1655	1.0563
2018-02-23 15:39:00	1.034	21.5	7.27	22.2	1.1756	1.0473
2018-02-23 15:40:00	1.0347	21.5	7.29	22.2	1.1756	1.0473
2018-02-23 15:41:00	1.0354	21.5	7.25	22.3	1.1857	1.0384
2018-02-23 15:42:00	1.0361	21.5	7.26	22.2	1.1756	1.0473
2018-02-23 15:43:00	1.0368	21.5	7.28	22.3	1.1857	1.0384
2018-02-23 15:44:00	1.0375	21.5	7.29	22.3	1.1857	1.0384
2018-02-23 15:45:00	1.0382	21.5	7.24	22.1	1.1655	1.0563
2018-02-23 15:46:00	1.0389	21.5	7.26	22.0	1.1555	1.0655
2018-02-23 15:47:00	1.0396	21.5	7.28	22.2	1.1756	1.0473
2018-02-23 15:48:00	1.0403	21.5	7.29	22.3	1.1857	1.0384
2018-02-23 15:49:00	1.041	21.5	7.24	22.0	1.1555	1.0655
2018-02-23 15:50:00	1.0417	21.5	7.26	22.2	1.1756	1.0473
2018-02-23 15:51:00	1.0424	21.5	7.28	22.2	1.1756	1.0473
2018-02-23 15:52:00	1.0431	21.5	7.28	22.2	1.1756	1.0473
2018-02-23 15:53:00	1.0438	21.5	7.25	22.2	1.1756	1.0473
2018-02-23 15:54:00	1.0444	21.5	7.27	22.3	1.1857	1.0384
2018-02-23 15:55:00	1.0451	21.5	7.28	22.1	1.1655	1.0563
2018-02-23 15:56:00	1.0458	21.5	7.28	22.2	1.1756	1.0473
2018-02-23 15:57:00	1.0465	21.5	7.25	22.0	1.1555	1.0655
2018-02-23 15:58:00	1.0472	21.5	7.27	22.2	1.1756	1.0473
2018-02-23 15:59:00	1.0479	21.5	7.28	22.3	1.1857	1.0384
2018-02-23 16:00:00	1.0486	21.5	7.27	22.2	1.1756	1.0473
2018-02-23 16:01:00	1.0493	21.5	7.25	22.2	1.1756	1.0473
2018-02-23 16:02:00	1.05	21.5	7.27	22.3	1.1857	1.0384
2018-02-23 16:03:00	1.0507	21.5	7.29	22.1	1.1655	1.0563
2018-02-23 16:04:00	1.0514	21.5	7.26	22.1	1.1655	1.0563
2018-02-23 16:05:00	1.0521	21.5	7.25	22.2	1.1756	1.0473
2018-02-23 16:06:00	1.0528	21.5	7.27	22.3	1.1857	1.0384
2018-02-23 16:07:00	1.0535	21.5	7.29	22.2	1.1756	1.0473
2018-02-23 16:08:00	1.0542	21.5	7.26	22.2	1.1756	1.0473
2018-02-23 16:09:00	1.0549	21.5	7.25	22.3	1.1857	1.0384
2018-02-23 16:10:00	1.0556	21.5	7.27	22.1	1.1655	1.0563
2018-02-23 16:11:00	1.0562	21.6	7.29	22.2	1.1756	1.0473
2018-02-23 16:12:00	1.0569	21.5	7.26	22.2	1.1756	1.0473
2018-02-23 16:13:00	1.0576	21.6	7.26	22.3	1.1857	1.0384
2018-02-23 16:14:00	1.0583	21.6	7.27	22.2	1.1756	1.0473
2018-02-23 16:15:00	1.059	21.6	7.29	22.2	1.1756	1.0473
2018-02-23 16:16:00	1.0597	21.6	7.25	22.2	1.1756	1.0473
2018-02-23 16:17:00	1.0604	21.6	7.26	22.3	1.1857	1.0384
2018-02-23 16:18:00	1.0611	21.6	7.27	22.3	1.1857	1.0384
2018-02-23 16:19:00	1.0618	21.5	7.29	22.4	1.1957	1.0297
2018-02-23 16:20:00	1.0625	21.6	7.25	22.3	1.1857	1.0384
2018-02-23 16:21:00	1.0632	21.6	7.26	22.4	1.1957	1.0297
2018-02-23 16:22:00	1.0639	21.6	7.28	22.2	1.1756	1.0473
2018-02-23 16:23:00	1.0646	21.5	7.29	22.2	1.1756	1.0473
2018-02-23 16:24:00	1.0653	21.6	7.24	22.2	1.1756	1.0473
2018-02-23 16:25:00	1.066	21.5	7.26	22.3	1.1857	1.0384
2018-02-23 16:26:00	1.0667	21.5	7.28	22.3	1.1857	1.0384
2018-02-23 16:27:00	1.0674	21.5	7.29	22.2	1.1756	1.0473
2018-02-23 16:28:00	1.0681	21.5	7.24	22.2	1.1756	1.0473
2018-02-23 16:29:00	1.0688	21.5	7.26	22.5	1.2058	1.0211
2018-02-23 16:30:00	1.0694	21.5	7.28	22.4	1.1957	1.0297
2018-02-23 16:31:00	1.0701	21.5	7.28	22.3	1.1857	1.0384
2018-02-23 16:32:00	1.0708	21.5	7.24	22.3	1.1857	1.0384
2018-02-23 16:33:00	1.0715	21.5	7.26	22.2	1.1756	1.0473
2018-02-23 16:34:00	1.0722	21.5	7.28	22.3	1.1857	1.0384
2018-02-23 16:35:00	1.0729	21.5	7.28	22.3	1.1857	1.0384
2018-02-23 16:36:00	1.0736	21.5	7.25	22.4	1.1957	1.0297
2018-02-23 16:37:00	1.0743	21.5	7.26	22.3	1.1857	1.0384
2018-02-23 16:38:00	1.075	21.5	7.28	22.2	1.1756	1.0473
2018-02-23 16:39:00	1.0757	21.5	7.28	22.3	1.1857	1.0384
2018-02-23 16:40:00	1.0764	21.5	7.25	22.3	1.1857	1.0384
2018-02-23 16:41:00	1.0771	21.5	7.26	22.2	1.1756	1.0473
2018-02-23 16:42:00	1.0778	21.5	7.28	22.3	1.1857	1.0384
2018-02-23 16:43:00	1.0785	21.5	7.28	22.3	1.1857	1.0384
2018-02-23 16:44:00	1.0792	21.5	7.25	22.2	1.1756	1.0473
2018-02-23 16:45:00	1.0799	21.5	7.27	22.2	1.1756	1.0473
2018-02-23 16:46:00	1.0806	21.5	7.28	22.5	1.2058	1.0211
2018-02-23 16:47:00	1.0812	21.5	7.27	22.3	1.1857	1.0384
2018-02-23 16:48:00	1.0819	21.5	7.25	22.3	1.1857	1.0384
2018-02-23 16:49:00	1.0826	21.5	7.27	22.3	1.1857	1.0384
2018-02-23 16:50:00	1.0833	21.5	7.28	22.2	1.1756	1.0473
2018-02-23 16:51:00	1.084	21.5	7.27	22.3	1.1857	1.0384
2018-02-23 16:52:00	1.0847	21.5	7.25	22.4	1.1957	1.0297
2018-02-23 16:53:00	1.0854	21.5	7.27	22.4	1.1957	1.0297
2018-02-23 16:54:00	1.0861	21.5	7.28	22.2	1.1756	1.0473
2018-02-23 16:55:00	1.0868	21.5	7.27	22.3	1.1857	1.0384
2018-02-23 16:56:00	1.0875	21.5	7.25	22.4	1.1957	1.0297
2018-02-23 16:57:00	1.0882	21.5	7.27	22.3	1.1857	1.0384
2018-02-23 16:58:00	1.0889	21.5	7.29	22.4	1.1957	1.0297
2018-02-23 16:59:00	1.0896	21.5	7.26	22.3	1.1857	1.0384
2018-02-23 17:00:00	1.0903	21.5	7.25	22.4	1.1957	1.0297
2018-02-23 17:01:00	1.091	21.5	7.27	22.2	1.1756	1.0473
2018-02-23 17:02:00	1.0917	21.5	7.29	22.2	1.1756	1.0473
2018-02-23 17:03:00	1.0924	21.5	7.26	22.3	1.1857	1.0384
2018-02-23 17:04:00	1.0931	21.5	7.25	22.3	1.1857	1.0384
2018-02-23 17:05:00	1.0938	21.5	7.27	22.5	1.2058	1.0211
2018-02-23 17:06:00	1.0944	21.5	7.29	22.5	1.2058	1.0211
2018-02-23 17:07:00	1.0951	21.5	7.26	22.4	1.1957	1.0297
2018-02-23 17:08:00	1.0958	21.5	7.25	22.5	1.2058	1.0211
2018-02-23 17:09:00	1.0965	21.5	7.27	22.4	1.1957	1.0297
2018-02-23 17:10:00	1.0972	21.5	7.29	22.3	1.1857	1.0384
2018-02-23 17:11:00	1.0979	21.5	7.25	22.4	1.1957	1.0297
2018-02-23 17:12:00	1.0986	21.5	7.25	22.4	1.1957	1.0297
2018-02-23 17:13:00	1.0993	21.5	7.27	22.4	1.1957	1.0297
2018-02-23 17:14:00	1.1	21.5	7.29	22.5	1.2058	1.0211
2018-02-23 17:15:00	1.1007	21.5	7.25	22.7	1.2259	1.0043
2018-02-23 17:16:00	1.1014	21.5	7.26	22.3	1.1857	1.0384
2018-02-23 17:17:00	1.1021	21.5	7.27	22.3	1.1857	1.0384
2018-02-23 17:18:00	1.1028	21.5	7.29	22.4	1.1957	1.0297
2018-02-23 17:19:00	1.1035	21.5	7.25	22.3	1.1857	1.0384
2018-02-23 17:20:00	1.1042	21.5	7.26	22.3	1.1857	1.0384
2018-02-23 17:21:00	1.1049	21.4	7.27	22.4	1.1957	1.0297
2018-02-23 17:22:00	1.1056	21.4	7.29	22.3	1.1857	1.0384
2018-02-23 17:23:00	1.1062	21.4	7.24	22.3	1.1857	1.0384
2018-02-23 17:24:00	1.1069	21.4	7.26	22.4	1.1957	1.0297
2018-02-23 17:25:00	1.1076	21.4	7.28	22.4	1.1957	1.0297
2018-02-23 17:26:00	1.1083	21.4	7.29	22.4	1.1957	1.0297
2018-02-23 17:27:00	1.109	21.4	7.24	22.6	1.2158	1.0126
2018-02-23 17:28:00	1.1097	21.4	7.26	22.4	1.1957	1.0297
2018-02-23 17:29:00	1.1104	21.4	7.28	22.5	1.2058	1.0211
2018-02-23 17:30:00	1.1111	21.4	7.29	22.6	1.2158	1.0126
2018-02-23 17:31:00	1.1118	21.4	7.24	22.3	1.1857	1.0384
2018-02-23 17:32:00	1.1125	21.4	7.26	22.4	1.1957	1.0297
2018-02-23 17:33:00	1.1132	21.4	7.28	22.3	1.1857	1.0384
2018-02-23 17:34:00	1.1139	21.4	7.29	22.5	1.2058	1.0211
2018-02-23 17:35:00	1.1146	21.4	7.24	22.6	1.2158	1.0126
2018-02-23 17:36:00	1.1153	21.4	7.26	22.7	1.2259	1.0043
2018-02-23 17:37:00	1.116	21.4	7.28	22.4	1.1957	1.0297
2018-02-23 17:38:00	1.1167	21.4	7.29	22.5	1.2058	1.0211
2018-02-23 17:39:00	1.1174	21.4	7.24	22.5	1.2058	1.0211
2018-02-23 17:40:00	1.1181	21.4	7.26	22.4	1.1957	1.0297
2018-02-23 17:41:00	1.1188	21.4	7.28	22.4	1.1957	1.0297
2018-02-23 17:42:00	1.1194	21.4	7.28	22.4	1.1957	1.0297
2018-02-23 17:43:00	1.1201	21.4	7.24	22.6	1.2158	1.0126
2018-02-23 17:44:00	1.1208	21.4	7.26	22.5	1.2058	1.0211
2018-02-23 17:45:00	1.1215	21.4	7.28	22.5	1.2058	1.0211
2018-02-23 17:46:00	1.1222	21.4	7.28	22.4	1.1957	1.0297
2018-02-23 17:47:00	1.1229	21.4	7.24	22.5	1.2058	1.0211
2018-02-23 17:48:00	1.1236	21.4	7.26	22.5	1.2058	1.0211
2018-02-23 17:49:00	1.1243	21.4	7.28	22.5	1.2058	1.0211
2018-02-23 17:50:00	1.125	21.4	7.28	22.5	1.2058	1.0211
2018-02-23 17:51:00	1.1257	21.4	7.25	22.5	1.2058	1.0211
2018-02-23 17:52:00	1.1264	21.4	7.26	22.6	1.2158	1.0126
2018-02-23 17:53:00	1.1271	21.4	7.28	22.4	1.1957	1.0297
2018-02-23 17:54:00	1.1278	21.4	7.27	22.8	1.236	0.9961
2018-02-23 17:55:00	1.1285	21.4	7.25	22.6	1.2158	1.0126
2018-02-23 17:56:00	1.1292	21.4	7.27	22.3	1.1857	1.0384
2018-02-23 17:57:00	1.1299	21.4	7.28	22.7	1.2259	1.0043
2018-02-23 17:58:00	1.1306	21.4	7.27	22.5	1.2058	1.0211
2018-02-23 17:59:00	1.1312	21.4	7.25	22.7	1.2259	1.0043
2018-02-23 18:00:00	1.1319	21.4	7.27	22.6	1.2158	1.0126
2018-02-23 18:01:00	1.1326	21.4	7.28	22.5	1.2058	1.0211
2018-02-23 18:02:00	1.1333	21.4	7.27	22.5	1.2058	1.0211
2018-02-23 18:03:00	1.134	21.4	7.25	22.5	1.2058	1.0211
2018-02-23 18:04:00	1.1347	21.3	7.27	22.6	1.2158	1.0126
2018-02-23 18:05:00	1.1354	21.4	7.28	22.5	1.2058	1.0211
2018-02-23 18:06:00	1.1361	21.3	7.27	22.4	1.1957	1.0297
2018-02-23 18:07:00	1.1368	21.3	7.25	22.6	1.2158	1.0126
2018-02-23 18:08:00	1.1375	21.3	7.27	22.6	1.2158	1.0126
2018-02-23 18:09:00	1.1382	21.3	7.28	22.5	1.2058	1.0211
2018-02-23 18:10:00	1.1389	21.3	7.27	22.5	1.2058	1.0211
2018-02-23 18:11:00	1.1396	21.3	7.25	22.7	1.2259	1.0043
2018-02-23 18:12:00	1.1403	21.3	7.27	22.5	1.2058	1.0211
2018-02-23 18:13:00	1.141	21.3	7.28	22.6	1.2158	1.0126
2018-02-23 18:14:00	1.1417	21.3	7.27	22.5	1.2058	1.0211
2018-02-23 18:15:00	1.1424	21.3	7.25	22.6	1.2158	1.0126
2018-02-23 18:16:00	1.1431	21.3	7.27	22.7	1.2259	1.0043
2018-02-23 18:17:00	1.1438	21.3	7.28	22.6	1.2158	1.0126
2018-02-23 18:18:00	1.1444	21.3	7.27	22.5	1.2058	1.0211
2018-02-23 18:19:00	1.1451	21.3	7.25	22.7	1.2259	1.0043
2018-02-23 18:20:00	1.1458	21.3	7.27	22.5	1.2058	1.0211
2018-02-23 18:21:00	1.1465	21.3	7.29	22.6	1.2158	1.0126
2018-02-23 18:22:00	1.1472	21.3	7.27	22.7	1.2259	1.0043
2018-02-23 18:23:00	1.1479	21.3	7.25	22.5	1.2058	1.0211
2018-02-23 18:24:00	1.1486	21.3	7.27	22.6	1.2158	1.0126
2018-02-23 18:25:00	1.1493	21.3	7.29	22.7	1.2259	1.0043
2018-02-23 18:26:00	1.15	21.3	7.26	22.4	1.1957	1.0297
2018-02-23 18:27:00	1.1507	21.3	7.25	22.6	1.2158	1.0126
2018-02-23 18:28:00	1.1514	21.3	7.27	22.6	1.2158	1.0126
2018-02-23 18:29:00	1.1521	21.3	7.29	22.6	1.2158	1.0126
2018-02-23 18:30:00	1.1528	21.3	7.26	22.5	1.2058	1.0211
2018-02-23 18:31:00	1.1535	21.3	7.25	22.7	1.2259	1.0043
2018-02-23 18:32:00	1.1542	21.3	7.27	22.4	1.1957	1.0297
2018-02-23 18:33:00	1.1549	21.3	7.29	22.6	1.2158	1.0126
2018-02-23 18:34:00	1.1556	21.3	7.26	22.5	1.2058	1.0211
2018-02-23 18:35:00	1.1562	21.3	7.25	22.7	1.2259	1.0043
2018-02-23 18:36:00	1.1569	21.3	7.27	22.6	1.2158	1.0126
2018-02-23 18:37:00	1.1576	21.3	7.29	22.7	1.2259	1.0043
2018-02-23 18:38:00	1.1583	21.3	7.26	22.5	1.2058	1.0211
2018-02-23 18:39:00	1.159	21.3	7.25	22.7	1.2259	1.0043
2018-02-23 18:40:00	1.1597	21.2	7.27	22.8	1.236	0.9961
2018-02-23 18:41:00	1.1604	21.2	7.29	22.5	1.2058	1.0211
2018-02-23 18:42:00	1.1611	21.3	7.26	22.6	1.2158	1.0126
2018-02-23 18:43:00	1.1618	21.2	7.25	22.6	1.2158	1.0126
2018-02-23 18:44:00	1.1625	21.3	7.27	22.6	1.2158	1.0126
2018-02-23 18:45:00	1.1632	21.2	7.29	22.6	1.2158	1.0126
2018-02-23 18:46:00	1.1639	21.2	7.25	22.7	1.2259	1.0043
2018-02-23 18:47:00	1.1646	21.2	7.25	22.7	1.2259	1.0043
2018-02-23 18:48:00	1.1653	21.2	7.27	22.6	1.2158	1.0126
2018-02-23 18:49:00	1.166	21.2	7.29	22.8	1.236	0.9961
2018-02-23 18:50:00	1.1667	21.2	7.25	22.7	1.2259	1.0043
2018-02-23 18:51:00	1.1674	21.2	7.25	22.7	1.2259	1.0043
2018-02-23 18:52:00	1.1681	21.2	7.27	22.5	1.2058	1.0211
2018-02-23 18:53:00	1.1688	21.2	7.29	22.7	1.2259	1.0043
2018-02-23 18:54:00	1.1694	21.2	7.25	22.7	1.2259	1.0043
2018-02-23 18:55:00	1.1701	21.2	7.26	22.7	1.2259	1.0043
2018-02-23 18:56:00	1.1708	21.2	7.27	22.6	1.2158	1.0126
2018-02-23 18:57:00	1.1715	21.2	7.29	22.8	1.236	0.9961
2018-02-23 18:58:00	1.1722	21.2	7.25	22.6	1.2158	1.0126
2018-02-23 18:59:00	1.1729	21.2	7.25	22.8	1.236	0.9961
2018-02-23 19:00:00	1.1736	21.2	7.27	22.6	1.2158	1.0126
2018-02-23 19:01:00	1.1743	21.2	7.29	22.6	1.2158	1.0126
2018-02-23 19:02:00	1.175	21.2	7.25	22.7	1.2259	1.0043
2018-02-23 19:03:00	1.1757	21.2	7.26	22.7	1.2259	1.0043
2018-02-23 19:04:00	1.1764	21.2	7.27	22.8	1.236	0.9961
2018-02-23 19:05:00	1.1771	21.2	7.29	22.5	1.2058	1.0211
2018-02-23 19:06:00	1.1778	21.2	7.25	22.7	1.2259	1.0043
2018-02-23 19:07:00	1.1785	21.2	7.26	22.8	1.236	0.9961
2018-02-23 19:08:00	1.1792	21.2	7.27	22.7	1.2259	1.0043
2018-02-23 19:09:00	1.1799	21.2	7.29	22.6	1.2158	1.0126
2018-02-23 19:10:00	1.1806	21.2	7.24	22.8	1.236	0.9961
2018-02-23 19:11:00	1.1812	21.2	7.26	22.6	1.2158	1.0126
2018-02-23 19:12:00	1.1819	21.2	7.28	22.7	1.2259	1.0043
2018-02-23 19:13:00	1.1826	21.2	7.29	22.5	1.2058	1.0211
2018-02-23 19:14:00	1.1833	21.2	7.24	22.7	1.2259	1.0043
2018-02-23 19:15:00	1.184	21.2	7.26	22.5	1.2058	1.0211
2018-02-23 19:16:00	1.1847	21.2	7.28	22.8	1.236	0.9961
2018-02-23 19:17:00	1.1854	21.2	7.29	22.7	1.2259	1.0043
2018-02-23 19:18:00	1.1861	21.2	7.24	22.6	1.2158	1.0126
2018-02-23 19:19:00	1.1868	21.2	7.26	22.8	1.236	0.9961
2018-02-23 19:20:00	1.1875	21.2	7.28	22.7	1.2259	1.0043
2018-02-23 19:21:00	1.1882	21.2	7.29	22.8	1.236	0.9961
2018-02-23 19:22:00	1.1889	21.2	7.24	22.8	1.236	0.9961
2018-02-23 19:23:00	1.1896	21.2	7.26	22.8	1.236	0.9961
2018-02-23 19:24:00	1.1903	21.2	7.28	22.8	1.236	0.9961
2018-02-23 19:25:00	1.191	21.2	7.28	22.8	1.236	0.9961
2018-02-23 19:26:00	1.1917	21.2	7.24	22.8	1.236	0.9961
2018-02-23 19:27:00	1.1924	21.1	7.26	22.6	1.2158	1.0126
2018-02-23 19:28:00	1.1931	21.1	7.28	22.8	1.236	0.9961
2018-02-23 19:29:00	1.1938	21.2	7.28	22.9	1.246	0.9881
2018-02-23 19:30:00	1.1944	21.2	7.24	22.7	1.2259	1.0043
2018-02-23 19:31:00	1.1951	21.1	7.26	22.7	1.2259	1.0043
2018-02-23 19:32:00	1.1958	21.1	7.28	22.7	1.2259	1.0043
2018-02-23 19:33:00	1.1965	21.1	7.28	22.7	1.2259	1.0043
2018-02-23 19:34:00	1.1972	21.1	7.24	22.6	1.2158	1.0126
2018-02-23 19:35:00	1.1979	21.1	7.26	22.6	1.2158	1.0126
2018-02-23 19:36:00	1.1986	21.1	7.28	22.6	1.2158	1.0126
2018-02-23 19:37:00	1.1993	21.1	7.28	22.7	1.2259	1.0043
2018-02-23 19:38:00	1.2	21.1	7.24	22.9	1.246	0.9881
2018-02-23 19:39:00	1.2007	21.1	7.26	22.8	1.236	0.9961
2018-02-23 19:40:00	1.2014	21.1	7.28	22.7	1.2259	1.0043
2018-02-23 19:41:00	1.2021	21.1	7.28	22.8	1.236	0.9961
2018-02-23 19:42:00	1.2028	21.1	7.25	22.7	1.2259	1.0043
2018-02-23 19:43:00	1.2035	21.1	7.26	22.6	1.2158	1.0126
2018-02-23 19:44:00	1.2042	21.1	7.28	22.8	1.236	0.9961
2018-02-23 19:45:00	1.2049	21.1	7.28	22.7	1.2259	1.0043
2018-02-23 19:46:00	1.2056	21.1	7.25	22.8	1.236	0.9961
2018-02-23 19:47:00	1.2062	21.1	7.27	22.8	1.236	0.9961
2018-02-23 19:48:00	1.2069	21.1	7.28	22.8	1.236	0.9961
2018-02-23 19:49:00	1.2076	21.1	7.27	22.7	1.2259	1.0043
2018-02-23 19:50:00	1.2083	21.1	7.25	22.8	1.236	0.9961
2018-02-23 19:51:00	1.209	21.1	7.27	22.8	1.236	0.9961
2018-02-23 19:52:00	1.2097	21.1	7.28	22.9	1.246	0.9881
2018-02-23 19:53:00	1.2104	21.1	7.27	22.7	1.2259	1.0043
2018-02-23 19:54:00	1.2111	21.1	7.25	22.9	1.246	0.9881
2018-02-23 19:55:00	1.2118	21.1	7.27	22.8	1.236	0.9961
2018-02-23 19:56:00	1.2125	21.1	7.28	22.9	1.246	0.9881
2018-02-23 19:57:00	1.2132	21.1	7.27	22.9	1.246	0.9881
2018-02-23 19:58:00	1.2139	21.1	7.25	22.8	1.236	0.9961
2018-02-23 19:59:00	1.2146	21.1	7.27	22.7	1.2259	1.0043
2018-02-23 20:00:00	1.2153	21.1	7.28	23.0	1.2561	0.9802
2018-02-23 20:01:00	1.216	21.1	7.26	22.8	1.236	0.9961
2018-02-23 20:02:00	1.2167	21.1	7.25	22.8	1.236	0.9961
2018-02-23 20:03:00	1.2174	21.1	7.27	23.0	1.2561	0.9802
2018-02-23 20:04:00	1.2181	21.1	7.29	22.8	1.236	0.9961
2018-02-23 20:05:00	1.2188	21.1	7.26	22.9	1.246	0.9881
2018-02-23 20:06:00	1.2194	21.1	7.25	22.9	1.246	0.9881
2018-02-23 20:07:00	1.2201	21.1	7.27	22.8	1.236	0.9961
2018-02-23 20:08:00	1.2208	21.1	7.29	22.8	1.236	0.9961
2018-02-23 20:09:00	1.2215	21.1	7.26	22.9	1.246	0.9881
2018-02-23 20:10:00	1.2222	21.1	7.25	22.9	1.246	0.9881
2018-02-23 20:11:00	1.2229	21.1	7.27	22.7	1.2259	1.0043
2018-02-23 20:12:00	1.2236	21.1	7.29	22.9	1.246	0.9881
2018-02-23 20:13:00	1.2243	21.1	7.25	22.7	1.2259	1.0043
2018-02-23 20:14:00	1.225	21.1	7.26	22.9	1.246	0.9881
2018-02-23 20:15:00	1.2257	21.1	7.27	22.9	1.246	0.9881
2018-02-23 20:16:00	1.2264	21.1	7.29	22.9	1.246	0.9881
2018-02-23 20:17:00	1.2271	21.1	7.25	22.8	1.236	0.9961
2018-02-23 20:18:00	1.2278	21.1	7.26	22.7	1.2259	1.0043
2018-02-23 20:19:00	1.2285	21.1	7.27	22.9	1.246	0.9881
2018-02-23 20:20:00	1.2292	21.1	7.29	22.8	1.236	0.9961
2018-02-23 20:21:00	1.2299	21.1	7.25	22.9	1.246	0.9881
2018-02-23 20:22:00	1.2306	21.1	7.26	22.8	1.236	0.9961
2018-02-23 20:23:00	1.2312	21.1	7.28	23.0	1.2561	0.9802
2018-02-23 20:24:00	1.2319	21.1	7.29	22.7	1.2259	1.0043
2018-02-23 20:25:00	1.2326	21.1	7.24	23.0	1.2561	0.9802
2018-02-23 20:26:00	1.2333	21.1	7.26	22.8	1.236	0.9961
2018-02-23 20:27:00	1.234	21.1	7.28	23.1	1.2662	0.9724
2018-02-23 20:28:00	1.2347	21.0	7.29	23.0	1.2561	0.9802
2018-02-23 20:29:00	1.2354	21.1	7.24	23.0	1.2561	0.9802
2018-02-23 20:30:00	1.2361	21.0	7.26	23.0	1.2561	0.9802
2018-02-23 20:31:00	1.2368	21.1	7.28	22.9	1.246	0.9881
2018-02-23 20:32:00	1.2375	21.1	7.28	22.9	1.246	0.9881
2018-02-23 20:33:00	1.2382	21.1	7.24	22.8	1.236	0.9961
2018-02-23 20:34:00	1.2389	21.0	7.26	22.9	1.246	0.9881
2018-02-23 20:35:00	1.2396	21.0	7.28	22.7	1.2259	1.0043
2018-02-23 20:36:00	1.2403	21.0	7.28	23.0	1.2561	0.9802
2018-02-23 20:37:00	1.241	21.0	7.25	23.0	1.2561	0.9802
2018-02-23 20:38:00	1.2417	21.0	7.26	23.0	1.2561	0.9802
2018-02-23 20:39:00	1.2424	21.0	7.28	23.0	1.2561	0.9802
2018-02-23 20:40:00	1.2431	21.0	7.27	23.0	1.2561	0.9802
2018-02-23 20:41:00	1.2438	21.0	7.25	23.0	1.2561	0.9802
2018-02-23 20:42:00	1.2444	21.0	7.27	22.9	1.246	0.9881
2018-02-23 20:43:00	1.2451	21.0	7.28	22.9	1.246	0.9881
2018-02-23 20:44:00	1.2458	21.0	7.27	22.9	1.246	0.9881
2018-02-23 20:45:00	1.2465	21.0	7.25	23.0	1.2561	0.9802
2018-02-23 20:46:00	1.2472	21.0	7.27	22.8	1.236	0.9961
2018-02-23 20:47:00	1.2479	21.0	7.28	23.1	1.2662	0.9724
2018-02-23 20:48:00	1.2486	21.0	7.27	23.0	1.2561	0.9802
2018-02-23 20:49:00	1.2493	21.0	7.25	22.9	1.246	0.9881
2018-02-23 20:50:00	1.25	21.0	7.27	22.9	1.246	0.9881
2018-02-23 20:51:00	1.2507	21.0	7.29	22.9	1.246	0.9881
2018-02-23 20:52:00	1.2514	21.0	7.26	22.9	1.246	0.9881
2018-02-23 20:53:00	1.2521	21.0	7.25	22.9	1.246	0.9881
2018-02-23 20:54:00	1.2528	21.0	7.27	23.0	1.2561	0.9802
2018-02-23 20:55:00	1.2535	21.0	7.29	23.1	1.2662	0.9724
2018-02-23 20:56:00	1.2542	21.0	7.25	23.0	1.2561	0.9802
2018-02-23 20:57:00	1.2549	21.0	7.25	23.0	1.2561	0.9802
2018-02-23 20:58:00	1.2556	21.0	7.27	23.0	1.2561	0.9802
2018-02-23 20:59:00	1.2562	21.0	7.29	23.0	1.2561	0.9802
2018-02-23 21:00:00	1.2569	21.0	7.25	22.9	1.246	0.9881
2018-02-23 21:01:00	1.2576	21.0	7.26	23.0	1.2561	0.9802
2018-02-23 21:02:00	1.2583	21.0	7.27	23.0	1.2561	0.9802
2018-02-23 21:03:00	1.259	21.0	7.29	23.0	1.2561	0.9802
2018-02-23 21:04:00	1.2597	21.0	7.25	23.0	1.2561	0.9802
2018-02-23 21:05:00	1.2604	21.0	7.26	23.1	1.2662	0.9724
2018-02-23 21:06:00	1.2611	21.0	7.28	23.0	1.2561	0.9802
2018-02-23 21:07:00	1.2618	21.0	7.29	22.9	1.246	0.9881
2018-02-23 21:08:00	1.2625	21.0	7.24	23.0	1.2561	0.9802
2018-02-23 21:09:00	1.2632	21.0	7.26	23.0	1.2561	0.9802
2018-02-23 21:10:00	1.2639	21.0	7.28	23.0	1.2561	0.9802
2018-02-23 21:11:00	1.2646	21.0	7.29	23.1	1.2662	0.9724
2018-02-23 21:12:00	1.2653	21.0	7.24	22.9	1.246	0.9881
2018-02-23 21:13:00	1.266	21.0	7.26	23.1	1.2662	0.9724
2018-02-23 21:14:00	1.2667	21.0	7.28	23.1	1.2662	0.9724
2018-02-23 21:15:00	1.2674	21.0	7.28	23.1	1.2662	0.9724
2018-02-23 21:16:00	1.2681	21.0	7.25	22.9	1.246	0.9881
2018-02-23 21:17:00	1.2688	21.0	7.26	23.1	1.2662	0.9724
2018-02-23 21:18:00	1.2694	21.0	7.28	23.0	1.2561	0.9802
2018-02-23 21:19:00	1.2701	21.0	7.28	23.2	1.2762	0.9647
2018-02-23 21:20:00	1.2708	21.0	7.25	23.0	1.2561	0.9802
2018-02-23 21:21:00	1.2715	21.0	7.27	23.1	1.2662	0.9724
2018-02-23 21:22:00	1.2722	21.0	7.28	22.9	1.246	0.9881
2018-02-23 21:23:00	1.2729	21.0	7.27	23.0	1.2561	0.9802
2018-02-23 21:24:00	1.2736	21.0	7.25	23.2	1.2762	0.9647
2018-02-23 21:25:00	1.2743	21.0	7.27	23.2	1.2762	0.9647
2018-02-23 21:26:00	1.275	21.0	7.28	23.1	1.2662	0.9724
2018-02-23 21:27:00	1.2757	21.0	7.27	23.1	1.2662	0.9724
2018-02-23 21:28:00	1.2764	21.0	7.25	23.0	1.2561	0.9802
2018-02-23 21:29:00	1.2771	21.0	7.27	23.2	1.2762	0.9647
2018-02-23 21:30:00	1.2778	21.0	7.29	23.2	1.2762	0.9647
2018-02-23 21:31:00	1.2785	21.0	7.26	23.1	1.2662	0.9724
2018-02-23 21:32:00	1.2792	21.0	7.25	23.0	1.2561	0.9802
2018-02-23 21:33:00	1.2799	21.0	7.27	23.0	1.2561	0.9802
2018-02-23 21:34:00	1.2806	21.0	7.29	23.0	1.2561	0.9802
2018-02-23 21:35:00	1.2812	21.0	7.26	23.1	1.2662	0.9724
2018-02-23 21:36:00	1.2819	21.0	7.25	23.2	1.2762	0.9647
2018-02-23 21:37:00	1.2826	21.0	7.27	23.0	1.2561	0.9802
2018-02-23 21:38:00	1.2833	21.0	7.29	22.9	1.246	0.9881
2018-02-23 21:39:00	1.284	21.0	7.25	23.1	1.2662	0.9724
2018-02-23 21:40:00	1.2847	21.0	7.26	22.9	1.246	0.9881
2018-02-23 21:41:00	1.2854	21.0	7.27	23.1	1.2662	0.9724
2018-02-23 21:42:00	1.2861	21.0	7.29	23.3	1.2863	0.9572
2018-02-23 21:43:00	1.2868	21.0	7.25	23.1	1.2662	0.9724
2018-02-23 21:44:00	1.2875	21.0	7.26	23.2	1.2762	0.9647
2018-02-23 21:45:00	1.2882	21.0	7.27	23.0	1.2561	0.9802
2018-02-23 21:46:00	1.2889	21.0	7.29	23.0	1.2561	0.9802
2018-02-23 21:47:00	1.2896	21.0	7.25	23.2	1.2762	0.9647
2018-02-23 21:48:00	1.2903	21.0	7.26	23.1	1.2662	0.9724
2018-02-23 21:49:00	1.291	21.0	7.28	23.0	1.2561	0.9802
2018-02-23 21:50:00	1.2917	21.0	7.29	23.2	1.2762	0.9647
2018-02-23 21:51:00	1.2924	21.0	7.24	23.0	1.2561	0.9802
2018-02-23 21:52:00	1.2931	21.0	7.26	23.2	1.2762	0.9647
2018-02-23 21:53:00	1.2938	21.0	7.28	23.2	1.2762	0.9647
2018-02-23 21:54:00	1.2944	21.0	7.29	23.2	1.2762	0.9647
2018-02-23 21:55:00	1.2951	21.0	7.24	23.2	1.2762	0.9647
2018-02-23 21:56:00	1.2958	21.0	7.26	23.1	1.2662	0.9724
2018-02-23 21:57:00	1.2965	21.0	7.28	23.2	1.2762	0.9647
2018-02-23 21:58:00	1.2972	21.0	7.28	23.2	1.2762	0.9647
2018-02-23 21:59:00	1.2979	21.0	7.25	23.1	1.2662	0.9724
2018-02-23 22:00:00	1.2986	21.0	7.26	23.3	1.2863	0.9572
2018-02-23 22:01:00	1.2993	21.0	7.28	23.2	1.2762	0.9647
2018-02-23 22:02:00	1.3	21.0	7.27	23.1	1.2662	0.9724
2018-02-23 22:03:00	1.3007	21.0	7.25	23.1	1.2662	0.9724
2018-02-23 22:04:00	1.3014	21.0	7.27	23.2	1.2762	0.9647
2018-02-23 22:05:00	1.3021	21.0	7.28	23.2	1.2762	0.9647
2018-02-23 22:06:00	1.3028	21.0	7.27	23.2	1.2762	0.9647
2018-02-23 22:07:00	1.3035	21.0	7.25	23.3	1.2863	0.9572
2018-02-23 22:08:00	1.3042	21.0	7.27	23.1	1.2662	0.9724
2018-02-23 22:09:00	1.3049	20.9	7.29	23.3	1.2863	0.9572
2018-02-23 22:10:00	1.3056	20.9	7.27	23.2	1.2762	0.9647
2018-02-23 22:11:00	1.3062	21.0	7.25	23.2	1.2762	0.9647
2018-02-23 22:12:00	1.3069	20.9	7.27	23.1	1.2662	0.9724
2018-02-23 22:13:00	1.3076	20.9	7.29	23.2	1.2762	0.9647
2018-02-23 22:14:00	1.3083	20.9	7.26	23.2	1.2762	0.9647
2018-02-23 22:15:00	1.309	20.9	7.25	23.0	1.2561	0.9802
2018-02-23 22:16:00	1.3097	20.9	7.27	23.1	1.2662	0.9724
2018-02-23 22:17:00	1.3104	20.9	7.29	23.2	1.2762	0.9647
2018-02-23 22:18:00	1.3111	20.9	7.25	23.2	1.2762	0.9647
2018-02-23 22:19:00	1.3118	20.9	7.26	23.1	1.2662	0.9724
2018-02-23 22:20:00	1.3125	20.9	7.27	23.1	1.2662	0.9724
2018-02-23 22:21:00	1.3132	20.9	7.29	23.1	1.2662	0.9724
2018-02-23 22:22:00	1.3139	20.9	7.25	23.1	1.2662	0.9724
2018-02-23 22:23:00	1.3146	20.9	7.26	23.2	1.2762	0.9647
2018-02-23 22:24:00	1.3153	20.9	7.27	23.4	1.2963	0.9497
2018-02-23 22:25:00	1.316	20.9	7.29	23.1	1.2662	0.9724
2018-02-23 22:26:00	1.3167	20.9	7.24	23.2	1.2762	0.9647
2018-02-23 22:27:00	1.3174	20.9	7.26	23.2	1.2762	0.9647
2018-02-23 22:28:00	1.3181	20.9	7.28	23.2	1.2762	0.9647
2018-02-23 22:29:00	1.3188	20.9	7.29	23.1	1.2662	0.9724
2018-02-23 22:30:00	1.3194	20.9	7.24	23.2	1.2762	0.9647
2018-02-23 22:31:00	1.3201	20.9	7.26	23.2	1.2762	0.9647
2018-02-23 22:32:00	1.3208	20.9	7.28	23.1	1.2662	0.9724
2018-02-23 22:33:00	1.3215	20.9	7.28	23.2	1.2762	0.9647
2018-02-23 22:34:00	1.3222	20.9	7.25	23.3	1.2863	0.9572
2018-02-23 22:35:00	1.3229	20.9	7.26	23.2	1.2762	0.9647
2018-02-23 22:36:00	1.3236	20.9	7.28	23.3	1.2863	0.9572
2018-02-23 22:37:00	1.3243	20.9	7.28	23.3	1.2863	0.9572
2018-02-23 22:38:00	1.325	20.9	7.25	23.3	1.2863	0.9572
2018-02-23 22:39:00	1.3257	20.9	7.27	23.1	1.2662	0.9724
2018-02-23 22:40:00	1.3264	20.9	7.28	23.2	1.2762	0.9647
2018-02-23 22:41:00	1.3271	20.9	7.27	23.2	1.2762	0.9647
2018-02-23 22:42:00	1.3278	20.9	7.25	23.2	1.2762	0.9647
2018-02-23 22:43:00	1.3285	20.9	7.27	23.2	1.2762	0.9647
2018-02-23 22:44:00	1.3292	20.9	7.28	23.3	1.2863	0.9572
2018-02-23 22:45:00	1.3299	20.9	7.27	23.1	1.2662	0.9724
2018-02-23 22:46:00	1.3306	20.9	7.25	23.3	1.2863	0.9572
2018-02-23 22:47:00	1.3312	20.9	7.27	23.1	1.2662	0.9724
2018-02-23 22:48:00	1.3319	20.9	7.29	23.4	1.2963	0.9497
2018-02-23 22:49:00	1.3326	20.9	7.26	23.2	1.2762	0.9647
2018-02-23 22:50:00	1.3333	20.9	7.25	23.4	1.2963	0.9497
2018-02-23 22:51:00	1.334	20.9	7.27	23.3	1.2863	0.9572
2018-02-23 22:52:00	1.3347	20.9	7.29	23.2	1.2762	0.9647
2018-02-23 22:53:00	1.3354	20.9	7.26	23.3	1.2863	0.9572
2018-02-23 22:54:00	1.3361	20.9	7.25	23.3	1.2863	0.9572
2018-02-23 22:55:00	1.3368	20.9	7.27	23.2	1.2762	0.9647
2018-02-23 22:56:00	1.3375	20.9	7.29	23.2	1.2762	0.9647
2018-02-23 22:57:00	1.3382	20.9	7.25	23.3	1.2863	0.9572
2018-02-23 22:58:00	1.3389	20.9	7.26	23.3	1.2863	0.9572
2018-02-23 22:59:00	1.3396	20.9	7.27	23.0	1.2561	0.9802
2018-02-23 23:00:00	1.3403	20.9	7.29	23.4	1.2963	0.9497
2018-02-23 23:01:00	1.341	20.9	7.24	23.3	1.2863	0.9572
2018-02-23 23:02:00	1.3417	20.9	7.26	23.4	1.2963	0.9497
2018-02-23 23:03:00	1.3424	20.9	7.28	23.5	1.3064	0.9424
2018-02-23 23:04:00	1.3431	20.9	7.29	23.3	1.2863	0.9572
2018-02-23 23:05:00	1.3438	20.9	7.24	23.3	1.2863	0.9572
2018-02-23 23:06:00	1.3444	20.9	7.26	23.4	1.2963	0.9497
2018-02-23 23:07:00	1.3451	20.9	7.28	23.3	1.2863	0.9572
2018-02-23 23:08:00	1.3458	20.9	7.28	23.2	1.2762	0.9647
2018-02-23 23:09:00	1.3465	20.9	7.25	23.2	1.2762	0.9647
2018-02-23 23:10:00	1.3472	20.9	7.26	23.6	1.3165	0.9352
2018-02-23 23:11:00	1.3479	20.9	7.28	23.3	1.2863	0.9572
2018-02-23 23:12:00	1.3486	20.9	7.28	23.4	1.2963	0.9497
2018-02-23 23:13:00	1.3493	20.9	7.25	23.3	1.2863	0.9572
2018-02-23 23:14:00	1.35	20.9	7.26	23.3	1.2863	0.9572
2018-02-23 23:15:00	1.3507	20.9	7.28	23.3	1.2863	0.9572
2018-02-23 23:16:00	1.3514	20.9	7.27	23.3	1.2863	0.9572
2018-02-23 23:17:00	1.3521	20.9	7.25	23.3	1.2863	0.9572
2018-02-23 23:18:00	1.3528	20.9	7.27	23.3	1.2863	0.9572
2018-02-23 23:19:00	1.3535	20.9	7.28	23.3	1.2863	0.9572
2018-02-23 23:20:00	1.3542	20.9	7.27	23.3	1.2863	0.9572
2018-02-23 23:21:00	1.3549	20.9	7.25	23.4	1.2963	0.9497
2018-02-23 23:22:00	1.3556	20.9	7.27	23.3	1.2863	0.9572
2018-02-23 23:23:00	1.3562	20.9	7.29	23.4	1.2963	0.9497
2018-02-23 23:24:00	1.3569	20.9	7.26	23.3	1.2863	0.9572
2018-02-23 23:25:00	1.3576	20.9	7.25	23.4	1.2963	0.9497
2018-02-23 23:26:00	1.3583	20.9	7.27	23.4	1.2963	0.9497
2018-02-23 23:27:00	1.359	20.9	7.29	23.3	1.2863	0.9572
2018-02-23 23:28:00	1.3597	20.9	7.26	23.4	1.2963	0.9497
2018-02-23 23:29:00	1.3604	20.9	7.26	23.5	1.3064	0.9424
2018-02-23 23:30:00	1.3611	20.9	7.27	23.3	1.2863	0.9572
2018-02-23 23:31:00	1.3618	20.9	7.29	23.3	1.2863	0.9572
2018-02-23 23:32:00	1.3625	20.9	7.25	23.4	1.2963	0.9497
2018-02-23 23:33:00	1.3632	20.9	7.26	23.4	1.2963	0.9497
2018-02-23 23:34:00	1.3639	20.9	7.28	23.4	1.2963	0.9497
2018-02-23 23:35:00	1.3646	20.9	7.29	23.2	1.2762	0.9647
2018-02-23 23:36:00	1.3653	20.9	7.25	23.3	1.2863	0.9572
2018-02-23 23:37:00	1.366	20.9	7.26	23.5	1.3064	0.9424
2018-02-23 23:38:00	1.3667	20.9	7.28	23.3	1.2863	0.9572
2018-02-23 23:39:00	1.3674	20.9	7.29	23.3	1.2863	0.9572
2018-02-23 23:40:00	1.3681	20.9	7.25	23.3	1.2863	0.9572
2018-02-23 23:41:00	1.3688	20.9	7.26	23.5	1.3064	0.9424
2018-02-23 23:42:00	1.3694	20.9	7.28	23.4	1.2963	0.9497
2018-02-23 23:43:00	1.3701	20.9	7.28	23.3	1.2863	0.9572
2018-02-23 23:44:00	1.3708	20.9	7.25	23.2	1.2762	0.9647
2018-02-23 23:45:00	1.3715	20.9	7.27	23.6	1.3165	0.9352
2018-02-23 23:46:00	1.3722	20.9	7.28	23.5	1.3064	0.9424
2018-02-23 23:47:00	1.3729	20.9	7.27	23.4	1.2963	0.9497
2018-02-23 23:48:00	1.3736	20.9	7.25	23.4	1.2963	0.9497
2018-02-23 23:49:00	1.3743	20.9	7.27	23.3	1.2863	0.9572
2018-02-23 23:50:00	1.375	20.9	7.28	23.5	1.3064	0.9424
2018-02-23 23:51:00	1.3757	20.9	7.27	23.4	1.2963	0.9497
2018-02-23 23:52:00	1.3764	20.9	7.25	23.6	1.3165	0.9352
2018-02-23 23:53:00	1.3771	20.9	7.27	23.4	1.2963	0.9497
2018-02-23 23:54:00	1.3778	20.9	7.29	23.4	1.2963	0.9497
2018-02-23 23:55:00	1.3785	20.9	7.26	23.5	1.3064	0.9424
2018-02-23 23:56:00	1.3792	20.9	7.25	23.3	1.2863	0.9572
2018-02-23 23:57:00	1.3799	20.9	7.27	23.4	1.2963	0.9497
2018-02-23 23:58:00	1.3806	20.9	7.29	23.6	1.3165	0.9352
2018-02-23 23:59:00	1.3812	20.9	7.26	23.4	1.2963	0.9497
2018-02-24 00:00:00	1.3819	20.9	7.26	23.3	1.2863	0.9572
2018-02-24 00:01:00	1.3826	20.9	7.27	23.3	1.2863	0.9572
2018-02-24 00:02:00	1.3833	20.9	7.29	23.2	1.2762	0.9647
2018-02-24 00:03:00	1.384	20.9	7.25	23.4	1.2963	0.9497
2018-02-24 00:04:00	1.3847	20.8	7.26	23.5	1.3064	0.9424
2018-02-24 00:05:00	1.3854	20.9	7.28	23.3	1.2863	0.9572
2018-02-24 00:06:00	1.3861	20.9	7.29	23.5	1.3064	0.9424
2018-02-24 00:07:00	1.3868	20.9	7.24	23.4	1.2963	0.9497
2018-02-24 00:08:00	1.3875	20.9	7.26	23.3	1.2863	0.9572
[truncated: 3,387 more rows]
