# Supplementary material for: Experimental and Model-Based Analysis to Optimize Microalgal Biomass Productivity in a Pilot-Scale Tubular Photobioreactor
Source: Front Bioeng Biotechnol. 2020 May 13;8:453. doi: 10.3389/fbioe.2020.00453 (PMC7247861; doi:10.3389/fbioe.2020.00453)
Supplement: Supplementary file 1 [file Data_Sheet_1.ZIP › suppl_data/raw_data/suppl_data_raw_exp_no_9.txt]

datetime	time	temp	pH	OD_NIR	cX	qph
2018-03-08 15:10:00	0.0	20.8	7.29	22.1	0.98	1.2563
2018-03-08 15:11:00	0.0007	20.8	7.25	22.0	0.9575	1.2858
2018-03-08 15:12:00	0.0014	20.5	7.25	21.6	0.8675	1.4192
2018-03-08 15:13:00	0.0021	20.4	7.27	21.4	0.8225	1.4969
2018-03-08 15:14:00	0.0028	20.3	7.29	21.3	0.8	1.539
2018-03-08 15:15:00	0.0035	20.2	7.24	21.3	0.8	1.539
2018-03-08 15:16:00	0.0042	20.2	7.25	21.1	0.755	1.6307
2018-03-08 15:17:00	0.0049	20.1	7.27	21.1	0.755	1.6307
2018-03-08 15:18:00	0.0056	20.1	7.28	21.3	0.8	1.539
2018-03-08 15:19:00	0.0062	20.0	7.27	21.3	0.8	1.539
2018-03-08 15:20:00	0.0069	20.0	7.24	21.2	0.7775	1.5835
2018-03-08 15:21:00	0.0076	19.9	7.26	21.1	0.755	1.6307
2018-03-08 15:22:00	0.0083	19.9	7.28	21.5	0.845	1.457
2018-03-08 15:23:00	0.009	19.9	7.29	21.4	0.8225	1.4969
2018-03-08 15:24:00	0.0097	19.9	7.24	21.4	0.8225	1.4969
2018-03-08 15:25:00	0.0104	19.9	7.25	21.6	0.8675	1.4192
2018-03-08 15:26:00	0.0111	19.9	7.27	21.4	0.8225	1.4969
2018-03-08 15:27:00	0.0118	19.9	7.28	21.4	0.8225	1.4969
2018-03-08 15:28:00	0.0125	20.0	7.27	21.3	0.8	1.539
2018-03-08 15:29:00	0.0132	20.1	7.24	21.5	0.845	1.457
2018-03-08 15:30:00	0.0139	20.1	7.26	21.4	0.8225	1.4969
2018-03-08 15:31:00	0.0146	20.2	7.27	21.5	0.845	1.457
2018-03-08 15:32:00	0.0153	20.2	7.29	21.4	0.8225	1.4969
2018-03-08 15:33:00	0.016	20.3	7.24	21.4	0.8225	1.4969
2018-03-08 15:34:00	0.0167	20.4	7.25	21.3	0.8	1.539
2018-03-08 15:35:00	0.0174	20.5	7.27	21.4	0.8225	1.4969
2018-03-08 15:36:00	0.0181	20.5	7.28	21.5	0.845	1.457
2018-03-08 15:37:00	0.0188	20.6	7.27	21.3	0.8	1.539
2018-03-08 15:38:00	0.0194	20.7	7.24	21.3	0.8	1.539
2018-03-08 15:39:00	0.0201	20.7	7.26	21.4	0.8225	1.4969
2018-03-08 15:40:00	0.0208	20.8	7.27	21.4	0.8225	1.4969
2018-03-08 15:41:00	0.0215	20.9	7.29	21.4	0.8225	1.4969
2018-03-08 15:42:00	0.0222	20.8	7.24	21.4	0.8225	1.4969
2018-03-08 15:43:00	0.0229	20.7	7.25	21.4	0.8225	1.4969
2018-03-08 15:44:00	0.0236	20.6	7.27	21.3	0.8	1.539
2018-03-08 15:45:00	0.0243	20.6	7.29	21.4	0.8225	1.4969
2018-03-08 15:46:00	0.025	20.5	7.26	21.3	0.8	1.539
2018-03-08 15:47:00	0.0257	20.5	7.25	21.3	0.8	1.539
2018-03-08 15:48:00	0.0264	20.4	7.27	21.3	0.8	1.539
2018-03-08 15:49:00	0.0271	20.4	7.28	21.3	0.8	1.539
2018-03-08 15:50:00	0.0278	20.3	7.27	21.4	0.8225	1.4969
2018-03-08 15:51:00	0.0285	20.3	7.24	21.3	0.8	1.539
2018-03-08 15:52:00	0.0292	20.2	7.26	21.4	0.8225	1.4969
2018-03-08 15:53:00	0.0299	20.2	7.28	21.5	0.845	1.457
2018-03-08 15:54:00	0.0306	20.2	7.28	21.4	0.8225	1.4969
2018-03-08 15:55:00	0.0312	20.2	7.24	21.4	0.8225	1.4969
2018-03-08 15:56:00	0.0319	20.1	7.26	21.3	0.8	1.539
2018-03-08 15:57:00	0.0326	20.1	7.27	21.4	0.8225	1.4969
2018-03-08 15:58:00	0.0333	20.1	7.29	21.3	0.8	1.539
2018-03-08 15:59:00	0.034	20.1	7.25	21.5	0.845	1.457
2018-03-08 16:00:00	0.0347	20.1	7.25	21.5	0.845	1.457
2018-03-08 16:01:00	0.0354	20.1	7.27	21.3	0.8	1.539
2018-03-08 16:02:00	0.0361	20.1	7.29	21.4	0.8225	1.4969
2018-03-08 16:03:00	0.0368	20.1	7.26	21.4	0.8225	1.4969
2018-03-08 16:04:00	0.0375	20.0	7.25	21.3	0.8	1.539
2018-03-08 16:05:00	0.0382	20.0	7.27	21.4	0.8225	1.4969
2018-03-08 16:06:00	0.0389	20.0	7.28	21.4	0.8225	1.4969
2018-03-08 16:07:00	0.0396	20.0	7.27	21.6	0.8675	1.4192
2018-03-08 16:08:00	0.0403	20.0	7.25	21.5	0.845	1.457
2018-03-08 16:09:00	0.041	20.0	7.26	21.5	0.845	1.457
2018-03-08 16:10:00	0.0417	20.0	7.28	21.4	0.8225	1.4969
2018-03-08 16:11:00	0.0424	20.0	7.28	21.6	0.8675	1.4192
2018-03-08 16:12:00	0.0431	20.0	7.25	21.4	0.8225	1.4969
2018-03-08 16:13:00	0.0438	20.0	7.26	21.4	0.8225	1.4969
2018-03-08 16:14:00	0.0444	20.0	7.28	21.4	0.8225	1.4969
2018-03-08 16:15:00	0.0451	20.0	7.29	21.6	0.8675	1.4192
2018-03-08 16:16:00	0.0458	20.0	7.24	21.4	0.8225	1.4969
2018-03-08 16:17:00	0.0465	20.0	7.26	21.4	0.8225	1.4969
2018-03-08 16:18:00	0.0472	20.0	7.27	21.5	0.845	1.457
2018-03-08 16:19:00	0.0479	20.0	7.29	21.3	0.8	1.539
2018-03-08 16:20:00	0.0486	20.0	7.25	21.4	0.8225	1.4969
2018-03-08 16:21:00	0.0493	20.0	7.26	21.3	0.8	1.539
2018-03-08 16:22:00	0.05	20.0	7.27	21.5	0.845	1.457
2018-03-08 16:23:00	0.0507	20.0	7.29	21.4	0.8225	1.4969
2018-03-08 16:24:00	0.0514	20.0	7.26	21.3	0.8	1.539
2018-03-08 16:25:00	0.0521	20.0	7.25	21.4	0.8225	1.4969
2018-03-08 16:26:00	0.0528	20.0	7.27	21.3	0.8	1.539
2018-03-08 16:27:00	0.0535	20.0	7.28	21.2	0.7775	1.5835
2018-03-08 16:28:00	0.0542	20.0	7.27	21.6	0.8675	1.4192
2018-03-08 16:29:00	0.0549	20.0	7.25	21.4	0.8225	1.4969
2018-03-08 16:30:00	0.0556	20.0	7.26	21.3	0.8	1.539
2018-03-08 16:31:00	0.0562	20.0	7.28	21.4	0.8225	1.4969
2018-03-08 16:32:00	0.0569	20.0	7.28	21.3	0.8	1.539
2018-03-08 16:33:00	0.0576	19.9	7.25	21.3	0.8	1.539
2018-03-08 16:34:00	0.0583	19.9	7.26	21.4	0.8225	1.4969
2018-03-08 16:35:00	0.059	20.0	7.28	21.4	0.8225	1.4969
2018-03-08 16:36:00	0.0597	19.9	7.29	21.4	0.8225	1.4969
2018-03-08 16:37:00	0.0604	19.9	7.25	21.3	0.8	1.539
2018-03-08 16:38:00	0.0611	19.9	7.25	21.3	0.8	1.539
2018-03-08 16:39:00	0.0618	19.9	7.27	21.3	0.8	1.539
2018-03-08 16:40:00	0.0625	19.9	7.29	21.4	0.8225	1.4969
2018-03-08 16:41:00	0.0632	19.9	7.26	21.5	0.845	1.457
2018-03-08 16:42:00	0.0639	19.9	7.25	21.3	0.8	1.539
2018-03-08 16:43:00	0.0646	19.9	7.27	21.2	0.7775	1.5835
2018-03-08 16:44:00	0.0653	19.9	7.28	21.4	0.8225	1.4969
2018-03-08 16:45:00	0.066	19.9	7.27	21.4	0.8225	1.4969
2018-03-08 16:46:00	0.0667	19.9	7.24	21.4	0.8225	1.4969
2018-03-08 16:47:00	0.0674	19.9	7.26	21.3	0.8	1.539
2018-03-08 16:48:00	0.0681	19.9	7.28	21.5	0.845	1.457
2018-03-08 16:49:00	0.0688	19.9	7.29	21.3	0.8	1.539
2018-03-08 16:50:00	0.0694	19.9	7.24	21.5	0.845	1.457
2018-03-08 16:51:00	0.0701	19.9	7.26	21.4	0.8225	1.4969
2018-03-08 16:52:00	0.0708	20.0	7.27	21.3	0.8	1.539
2018-03-08 16:53:00	0.0715	20.0	7.29	21.4	0.8225	1.4969
2018-03-08 16:54:00	0.0722	20.0	7.25	21.3	0.8	1.539
2018-03-08 16:55:00	0.0729	20.0	7.25	21.4	0.8225	1.4969
2018-03-08 16:56:00	0.0736	20.0	7.27	21.5	0.845	1.457
2018-03-08 16:57:00	0.0743	20.0	7.28	21.5	0.845	1.457
2018-03-08 16:58:00	0.075	20.0	7.27	21.4	0.8225	1.4969
2018-03-08 16:59:00	0.0757	19.9	7.25	21.5	0.845	1.457
2018-03-08 17:00:00	0.0764	20.0	7.26	21.3	0.8	1.539
2018-03-08 17:01:00	0.0771	19.9	7.28	21.3	0.8	1.539
2018-03-08 17:02:00	0.0778	20.0	7.28	21.4	0.8225	1.4969
2018-03-08 17:03:00	0.0785	19.9	7.25	21.3	0.8	1.539
2018-03-08 17:04:00	0.0792	19.9	7.26	21.3	0.8	1.539
2018-03-08 17:05:00	0.0799	19.9	7.28	21.4	0.8225	1.4969
2018-03-08 17:06:00	0.0806	19.9	7.29	21.5	0.845	1.457
2018-03-08 17:07:00	0.0812	19.9	7.24	21.5	0.845	1.457
2018-03-08 17:08:00	0.0819	19.9	7.26	21.4	0.8225	1.4969
2018-03-08 17:09:00	0.0826	19.9	7.27	21.4	0.8225	1.4969
2018-03-08 17:10:00	0.0833	19.9	7.29	21.4	0.8225	1.4969
2018-03-08 17:11:00	0.084	19.9	7.25	21.4	0.8225	1.4969
2018-03-08 17:12:00	0.0847	19.9	7.25	21.5	0.845	1.457
2018-03-08 17:13:00	0.0854	19.9	7.27	21.5	0.845	1.457
2018-03-08 17:14:00	0.0861	19.9	7.29	21.3	0.8	1.539
2018-03-08 17:15:00	0.0868	19.9	7.26	21.3	0.8	1.539
2018-03-08 17:16:00	0.0875	19.9	7.25	21.3	0.8	1.539
2018-03-08 17:17:00	0.0882	19.9	7.27	21.4	0.8225	1.4969
2018-03-08 17:18:00	0.0889	19.9	7.28	21.4	0.8225	1.4969
2018-03-08 17:19:00	0.0896	19.9	7.27	21.4	0.8225	1.4969
2018-03-08 17:20:00	0.0903	19.9	7.24	21.2	0.7775	1.5835
2018-03-08 17:21:00	0.091	19.9	7.26	21.4	0.8225	1.4969
2018-03-08 17:22:00	0.0917	19.9	7.28	21.7	0.89	1.3833
2018-03-08 17:23:00	0.0924	19.9	7.28	21.4	0.8225	1.4969
2018-03-08 17:24:00	0.0931	19.9	7.24	21.5	0.845	1.457
2018-03-08 17:25:00	0.0938	19.9	7.26	21.4	0.8225	1.4969
2018-03-08 17:26:00	0.0944	19.9	7.28	21.3	0.8	1.539
2018-03-08 17:27:00	0.0951	19.9	7.29	21.5	0.845	1.457
2018-03-08 17:28:00	0.0958	19.9	7.24	21.5	0.845	1.457
2018-03-08 17:29:00	0.0965	19.9	7.25	21.5	0.845	1.457
2018-03-08 17:30:00	0.0972	19.9	7.27	21.5	0.845	1.457
2018-03-08 17:31:00	0.0979	19.9	7.29	21.5	0.845	1.457
2018-03-08 17:32:00	0.0986	19.9	7.26	21.4	0.8225	1.4969
2018-03-08 17:33:00	0.0993	19.9	7.25	21.6	0.8675	1.4192
2018-03-08 17:34:00	0.1	19.9	7.27	21.4	0.8225	1.4969
2018-03-08 17:35:00	0.1007	19.9	7.28	21.4	0.8225	1.4969
2018-03-08 17:36:00	0.1014	19.9	7.27	21.4	0.8225	1.4969
2018-03-08 17:37:00	0.1021	19.9	7.24	21.3	0.8	1.539
2018-03-08 17:38:00	0.1028	19.9	7.26	21.3	0.8	1.539
2018-03-08 17:39:00	0.1035	20.0	7.28	21.4	0.8225	1.4969
2018-03-08 17:40:00	0.1042	20.0	7.29	21.4	0.8225	1.4969
2018-03-08 17:41:00	0.1049	20.1	7.24	21.5	0.845	1.457
2018-03-08 17:42:00	0.1056	20.1	7.26	21.6	0.8675	1.4192
2018-03-08 17:43:00	0.1062	20.2	7.27	21.5	0.845	1.457
2018-03-08 17:44:00	0.1069	20.3	7.29	21.3	0.8	1.539
2018-03-08 17:45:00	0.1076	20.3	7.25	21.4	0.8225	1.4969
2018-03-08 17:46:00	0.1083	20.4	7.25	21.5	0.845	1.457
2018-03-08 17:47:00	0.109	20.5	7.27	21.4	0.8225	1.4969
2018-03-08 17:48:00	0.1097	20.5	7.28	21.4	0.8225	1.4969
2018-03-08 17:49:00	0.1104	20.6	7.27	21.4	0.8225	1.4969
2018-03-08 17:50:00	0.1111	20.7	7.24	21.4	0.8225	1.4969
2018-03-08 17:51:00	0.1118	20.7	7.26	21.4	0.8225	1.4969
2018-03-08 17:52:00	0.1125	20.8	7.28	21.6	0.8675	1.4192
2018-03-08 17:53:00	0.1132	20.9	7.29	21.4	0.8225	1.4969
2018-03-08 17:54:00	0.1139	20.9	7.24	21.5	0.845	1.457
2018-03-08 17:55:00	0.1146	20.8	7.25	21.5	0.845	1.457
2018-03-08 17:56:00	0.1153	20.7	7.27	21.4	0.8225	1.4969
2018-03-08 17:57:00	0.116	20.6	7.29	21.3	0.8	1.539
2018-03-08 17:58:00	0.1167	20.6	7.25	21.5	0.845	1.457
2018-03-08 17:59:00	0.1174	20.5	7.25	21.4	0.8225	1.4969
2018-03-08 18:00:00	0.1181	20.4	7.27	21.4	0.8225	1.4969
2018-03-08 18:01:00	0.1188	20.4	7.29	21.4	0.8225	1.4969
2018-03-08 18:02:00	0.1194	20.3	7.25	21.4	0.8225	1.4969
2018-03-08 18:03:00	0.1201	20.3	7.25	21.5	0.845	1.457
2018-03-08 18:04:00	0.1208	20.3	7.27	21.4	0.8225	1.4969
2018-03-08 18:05:00	0.1215	20.2	7.29	21.6	0.8675	1.4192
2018-03-08 18:06:00	0.1222	20.2	7.26	21.5	0.845	1.457
2018-03-08 18:07:00	0.1229	20.2	7.25	21.5	0.845	1.457
2018-03-08 18:08:00	0.1236	20.1	7.27	21.4	0.8225	1.4969
2018-03-08 18:09:00	0.1243	20.1	7.28	21.3	0.8	1.539
2018-03-08 18:10:00	0.125	20.1	7.27	21.5	0.845	1.457
2018-03-08 18:11:00	0.1257	20.1	7.24	21.5	0.845	1.457
2018-03-08 18:12:00	0.1264	20.1	7.26	21.5	0.845	1.457
2018-03-08 18:13:00	0.1271	20.0	7.28	21.7	0.89	1.3833
2018-03-08 18:14:00	0.1278	20.0	7.28	21.5	0.845	1.457
2018-03-08 18:15:00	0.1285	20.0	7.24	21.5	0.845	1.457
2018-03-08 18:16:00	0.1292	20.0	7.26	21.5	0.845	1.457
2018-03-08 18:17:00	0.1299	20.0	7.28	21.6	0.8675	1.4192
2018-03-08 18:18:00	0.1306	20.0	7.29	21.4	0.8225	1.4969
2018-03-08 18:19:00	0.1312	20.0	7.24	21.6	0.8675	1.4192
2018-03-08 18:20:00	0.1319	20.0	7.26	21.5	0.845	1.457
2018-03-08 18:21:00	0.1326	19.9	7.27	21.5	0.845	1.457
2018-03-08 18:22:00	0.1333	19.9	7.29	21.4	0.8225	1.4969
2018-03-08 18:23:00	0.134	19.9	7.25	21.6	0.8675	1.4192
2018-03-08 18:24:00	0.1347	19.9	7.25	21.5	0.845	1.457
2018-03-08 18:25:00	0.1354	19.9	7.27	21.4	0.8225	1.4969
2018-03-08 18:26:00	0.1361	19.9	7.29	21.5	0.845	1.457
2018-03-08 18:27:00	0.1368	19.9	7.26	21.5	0.845	1.457
2018-03-08 18:28:00	0.1375	19.9	7.25	21.5	0.845	1.457
2018-03-08 18:29:00	0.1382	19.9	7.27	21.4	0.8225	1.4969
2018-03-08 18:30:00	0.1389	19.9	7.28	21.6	0.8675	1.4192
2018-03-08 18:31:00	0.1396	19.9	7.27	21.5	0.845	1.457
2018-03-08 18:32:00	0.1403	19.9	7.24	21.5	0.845	1.457
2018-03-08 18:33:00	0.141	19.9	7.26	21.5	0.845	1.457
2018-03-08 18:34:00	0.1417	19.9	7.28	21.4	0.8225	1.4969
2018-03-08 18:35:00	0.1424	20.0	7.29	21.3	0.8	1.539
2018-03-08 18:36:00	0.1431	20.0	7.24	21.4	0.8225	1.4969
2018-03-08 18:37:00	0.1438	20.1	7.25	21.5	0.845	1.457
2018-03-08 18:38:00	0.1444	20.1	7.27	21.6	0.8675	1.4192
2018-03-08 18:39:00	0.1451	20.2	7.29	21.5	0.845	1.457
2018-03-08 18:40:00	0.1458	20.3	7.25	21.5	0.845	1.457
2018-03-08 18:41:00	0.1465	20.3	7.25	21.6	0.8675	1.4192
2018-03-08 18:42:00	0.1472	20.4	7.27	21.5	0.845	1.457
2018-03-08 18:43:00	0.1479	20.5	7.28	21.6	0.8675	1.4192
2018-03-08 18:44:00	0.1486	20.6	7.27	21.5	0.845	1.457
2018-03-08 18:45:00	0.1493	20.6	7.24	21.4	0.8225	1.4969
2018-03-08 18:46:00	0.15	20.7	7.26	21.6	0.8675	1.4192
2018-03-08 18:47:00	0.1507	20.8	7.28	21.5	0.845	1.457
2018-03-08 18:48:00	0.1514	20.8	7.29	21.5	0.845	1.457
2018-03-08 18:49:00	0.1521	20.9	7.24	21.4	0.8225	1.4969
2018-03-08 18:50:00	0.1528	20.8	7.25	21.4	0.8225	1.4969
2018-03-08 18:51:00	0.1535	20.7	7.27	21.4	0.8225	1.4969
2018-03-08 18:52:00	0.1542	20.6	7.29	21.5	0.845	1.457
2018-03-08 18:53:00	0.1549	20.6	7.25	21.5	0.845	1.457
2018-03-08 18:54:00	0.1556	20.5	7.25	21.6	0.8675	1.4192
2018-03-08 18:55:00	0.1562	20.4	7.27	21.4	0.8225	1.4969
2018-03-08 18:56:00	0.1569	20.4	7.29	21.4	0.8225	1.4969
2018-03-08 18:57:00	0.1576	20.3	7.25	21.6	0.8675	1.4192
2018-03-08 18:58:00	0.1583	20.3	7.25	21.5	0.845	1.457
2018-03-08 18:59:00	0.159	20.2	7.27	21.5	0.845	1.457
2018-03-08 19:00:00	0.1597	20.2	7.29	21.5	0.845	1.457
2018-03-08 19:01:00	0.1604	20.2	7.26	21.6	0.8675	1.4192
2018-03-08 19:02:00	0.1611	20.1	7.25	21.4	0.8225	1.4969
2018-03-08 19:03:00	0.1618	20.1	7.27	21.6	0.8675	1.4192
2018-03-08 19:04:00	0.1625	20.1	7.28	21.6	0.8675	1.4192
2018-03-08 19:05:00	0.1632	20.1	7.27	21.5	0.845	1.457
2018-03-08 19:06:00	0.1639	20.1	7.24	21.6	0.8675	1.4192
2018-03-08 19:07:00	0.1646	20.0	7.26	21.6	0.8675	1.4192
2018-03-08 19:08:00	0.1653	20.0	7.28	21.6	0.8675	1.4192
2018-03-08 19:09:00	0.166	20.0	7.29	21.6	0.8675	1.4192
2018-03-08 19:10:00	0.1667	20.0	7.24	21.6	0.8675	1.4192
2018-03-08 19:11:00	0.1674	20.0	7.26	21.5	0.845	1.457
2018-03-08 19:12:00	0.1681	20.0	7.27	21.4	0.8225	1.4969
2018-03-08 19:13:00	0.1688	19.9	7.29	21.6	0.8675	1.4192
2018-03-08 19:14:00	0.1694	19.9	7.25	21.6	0.8675	1.4192
2018-03-08 19:15:00	0.1701	19.9	7.25	21.4	0.8225	1.4969
2018-03-08 19:16:00	0.1708	19.9	7.27	21.6	0.8675	1.4192
2018-03-08 19:17:00	0.1715	19.9	7.29	21.5	0.845	1.457
2018-03-08 19:18:00	0.1722	19.9	7.26	21.5	0.845	1.457
2018-03-08 19:19:00	0.1729	19.9	7.25	21.7	0.89	1.3833
2018-03-08 19:20:00	0.1736	19.9	7.27	21.5	0.845	1.457
2018-03-08 19:21:00	0.1743	19.9	7.28	21.5	0.845	1.457
2018-03-08 19:22:00	0.175	20.0	7.27	21.7	0.89	1.3833
2018-03-08 19:23:00	0.1757	20.0	7.24	21.7	0.89	1.3833
2018-03-08 19:24:00	0.1764	20.0	7.26	21.6	0.8675	1.4192
2018-03-08 19:25:00	0.1771	20.1	7.28	21.7	0.89	1.3833
2018-03-08 19:26:00	0.1778	20.2	7.29	21.6	0.8675	1.4192
2018-03-08 19:27:00	0.1785	20.2	7.24	21.5	0.845	1.457
2018-03-08 19:28:00	0.1792	20.3	7.25	21.7	0.89	1.3833
2018-03-08 19:29:00	0.1799	20.4	7.27	21.6	0.8675	1.4192
2018-03-08 19:30:00	0.1806	20.4	7.29	21.5	0.845	1.457
2018-03-08 19:31:00	0.1812	20.5	7.26	21.7	0.89	1.3833
2018-03-08 19:32:00	0.1819	20.6	7.25	21.5	0.845	1.457
2018-03-08 19:33:00	0.1826	20.6	7.26	21.4	0.8225	1.4969
2018-03-08 19:34:00	0.1833	20.7	7.28	21.6	0.8675	1.4192
2018-03-08 19:35:00	0.184	20.8	7.28	21.5	0.845	1.457
2018-03-08 19:36:00	0.1847	20.8	7.24	21.7	0.89	1.3833
2018-03-08 19:37:00	0.1854	20.9	7.26	21.5	0.845	1.457
2018-03-08 19:38:00	0.1861	20.8	7.27	21.5	0.845	1.457
2018-03-08 19:39:00	0.1868	20.7	7.29	21.5	0.845	1.457
2018-03-08 19:40:00	0.1875	20.6	7.24	21.6	0.8675	1.4192
2018-03-08 19:41:00	0.1882	20.6	7.25	21.6	0.8675	1.4192
2018-03-08 19:42:00	0.1889	20.5	7.27	21.4	0.8225	1.4969
2018-03-08 19:43:00	0.1896	20.4	7.29	21.5	0.845	1.457
2018-03-08 19:44:00	0.1903	20.4	7.25	21.5	0.845	1.457
2018-03-08 19:45:00	0.191	20.3	7.25	21.6	0.8675	1.4192
2018-03-08 19:46:00	0.1917	20.3	7.27	21.7	0.89	1.3833
2018-03-08 19:47:00	0.1924	20.2	7.29	21.5	0.845	1.457
2018-03-08 19:48:00	0.1931	20.2	7.26	21.6	0.8675	1.4192
2018-03-08 19:49:00	0.1938	20.2	7.25	21.5	0.845	1.457
2018-03-08 19:50:00	0.1944	20.1	7.27	21.5	0.845	1.457
2018-03-08 19:51:00	0.1951	20.1	7.28	21.7	0.89	1.3833
2018-03-08 19:52:00	0.1958	20.1	7.27	21.7	0.89	1.3833
2018-03-08 19:53:00	0.1965	20.1	7.24	21.5	0.845	1.457
2018-03-08 19:54:00	0.1972	20.0	7.26	21.6	0.8675	1.4192
2018-03-08 19:55:00	0.1979	20.0	7.28	21.7	0.89	1.3833
2018-03-08 19:56:00	0.1986	20.0	7.28	21.7	0.89	1.3833
2018-03-08 19:57:00	0.1993	20.0	7.24	21.6	0.8675	1.4192
2018-03-08 19:58:00	0.2	20.0	7.26	21.6	0.8675	1.4192
2018-03-08 19:59:00	0.2007	19.9	7.27	21.6	0.8675	1.4192
2018-03-08 20:00:00	0.2014	19.9	7.29	21.5	0.845	1.457
2018-03-08 20:01:00	0.2021	19.9	7.25	21.6	0.8675	1.4192
2018-03-08 20:02:00	0.2028	19.9	7.25	21.6	0.8675	1.4192
2018-03-08 20:03:00	0.2035	19.9	7.27	21.6	0.8675	1.4192
2018-03-08 20:04:00	0.2042	19.9	7.29	21.6	0.8675	1.4192
2018-03-08 20:05:00	0.2049	19.9	7.27	21.6	0.8675	1.4192
2018-03-08 20:06:00	0.2056	19.9	7.25	21.6	0.8675	1.4192
2018-03-08 20:07:00	0.2062	19.9	7.26	21.6	0.8675	1.4192
2018-03-08 20:08:00	0.2069	19.9	7.28	21.5	0.845	1.457
2018-03-08 20:09:00	0.2076	20.0	7.28	21.8	0.9125	1.3492
2018-03-08 20:10:00	0.2083	20.0	7.24	21.6	0.8675	1.4192
2018-03-08 20:11:00	0.209	20.1	7.26	21.7	0.89	1.3833
2018-03-08 20:12:00	0.2097	20.2	7.27	21.6	0.8675	1.4192
2018-03-08 20:13:00	0.2104	20.2	7.29	21.9	0.935	1.3168
2018-03-08 20:14:00	0.2111	20.3	7.25	21.6	0.8675	1.4192
2018-03-08 20:15:00	0.2118	20.4	7.25	21.6	0.8675	1.4192
2018-03-08 20:16:00	0.2125	20.4	7.27	21.7	0.89	1.3833
2018-03-08 20:17:00	0.2132	20.5	7.28	21.7	0.89	1.3833
2018-03-08 20:18:00	0.2139	20.6	7.27	21.5	0.845	1.457
2018-03-08 20:19:00	0.2146	20.6	7.24	21.7	0.89	1.3833
2018-03-08 20:20:00	0.2153	20.7	7.26	21.6	0.8675	1.4192
2018-03-08 20:21:00	0.216	20.8	7.28	21.6	0.8675	1.4192
2018-03-08 20:22:00	0.2167	20.8	7.28	21.6	0.8675	1.4192
2018-03-08 20:23:00	0.2174	20.9	7.24	21.6	0.8675	1.4192
2018-03-08 20:24:00	0.2181	20.8	7.26	21.7	0.89	1.3833
2018-03-08 20:25:00	0.2188	20.7	7.27	21.7	0.89	1.3833
2018-03-08 20:26:00	0.2194	20.6	7.29	21.7	0.89	1.3833
2018-03-08 20:27:00	0.2201	20.6	7.24	21.8	0.9125	1.3492
2018-03-08 20:28:00	0.2208	20.5	7.25	21.7	0.89	1.3833
2018-03-08 20:29:00	0.2215	20.4	7.27	21.7	0.89	1.3833
2018-03-08 20:30:00	0.2222	20.4	7.29	21.6	0.8675	1.4192
2018-03-08 20:31:00	0.2229	20.3	7.25	21.7	0.89	1.3833
2018-03-08 20:32:00	0.2236	20.3	7.25	21.5	0.845	1.457
2018-03-08 20:33:00	0.2243	20.3	7.27	21.6	0.8675	1.4192
2018-03-08 20:34:00	0.225	20.2	7.28	21.6	0.8675	1.4192
2018-03-08 20:35:00	0.2257	20.2	7.27	21.7	0.89	1.3833
2018-03-08 20:36:00	0.2264	20.2	7.25	21.7	0.89	1.3833
2018-03-08 20:37:00	0.2271	20.1	7.26	21.5	0.845	1.457
2018-03-08 20:38:00	0.2278	20.1	7.28	21.7	0.89	1.3833
2018-03-08 20:39:00	0.2285	20.1	7.28	21.7	0.89	1.3833
2018-03-08 20:40:00	0.2292	20.0	7.24	21.7	0.89	1.3833
2018-03-08 20:41:00	0.2299	20.0	7.26	21.8	0.9125	1.3492
2018-03-08 20:42:00	0.2306	20.0	7.28	21.7	0.89	1.3833
2018-03-08 20:43:00	0.2312	20.0	7.29	21.6	0.8675	1.4192
2018-03-08 20:44:00	0.2319	20.0	7.24	21.6	0.8675	1.4192
2018-03-08 20:45:00	0.2326	20.0	7.25	21.6	0.8675	1.4192
2018-03-08 20:46:00	0.2333	20.0	7.27	21.9	0.935	1.3168
2018-03-08 20:47:00	0.234	19.9	7.29	21.5	0.845	1.457
2018-03-08 20:48:00	0.2347	19.9	7.25	21.7	0.89	1.3833
2018-03-08 20:49:00	0.2354	19.9	7.25	21.7	0.89	1.3833
2018-03-08 20:50:00	0.2361	19.9	7.27	21.7	0.89	1.3833
2018-03-08 20:51:00	0.2368	19.9	7.28	21.8	0.9125	1.3492
2018-03-08 20:52:00	0.2375	19.9	7.27	21.7	0.89	1.3833
2018-03-08 20:53:00	0.2382	19.9	7.24	21.8	0.9125	1.3492
2018-03-08 20:54:00	0.2389	19.9	7.26	21.7	0.89	1.3833
2018-03-08 20:55:00	0.2396	19.9	7.28	21.6	0.8675	1.4192
2018-03-08 20:56:00	0.2403	20.0	7.29	21.7	0.89	1.3833
2018-03-08 20:57:00	0.241	20.0	7.24	21.7	0.89	1.3833
2018-03-08 20:58:00	0.2417	20.1	7.25	21.8	0.9125	1.3492
2018-03-08 20:59:00	0.2424	20.2	7.27	21.7	0.89	1.3833
2018-03-08 21:00:00	0.2431	20.2	7.29	21.7	0.89	1.3833
2018-03-08 21:01:00	0.2438	20.3	7.26	21.7	0.89	1.3833
2018-03-08 21:02:00	0.2444	20.3	7.25	21.7	0.89	1.3833
2018-03-08 21:03:00	0.2451	20.4	7.26	21.8	0.9125	1.3492
2018-03-08 21:04:00	0.2458	20.5	7.28	21.7	0.89	1.3833
2018-03-08 21:05:00	0.2465	20.6	7.28	21.7	0.89	1.3833
2018-03-08 21:06:00	0.2472	20.6	7.24	21.6	0.8675	1.4192
2018-03-08 21:07:00	0.2479	20.7	7.26	21.7	0.89	1.3833
2018-03-08 21:08:00	0.2486	20.8	7.27	21.7	0.89	1.3833
2018-03-08 21:09:00	0.2493	20.8	7.29	21.7	0.89	1.3833
2018-03-08 21:10:00	0.25	20.9	7.25	21.7	0.89	1.3833
2018-03-08 21:11:00	0.2507	20.8	7.25	21.8	0.9125	1.3492
2018-03-08 21:12:00	0.2514	20.7	7.27	21.7	0.89	1.3833
2018-03-08 21:13:00	0.2521	20.7	7.29	21.7	0.89	1.3833
2018-03-08 21:14:00	0.2528	20.6	7.26	21.7	0.89	1.3833
2018-03-08 21:15:00	0.2535	20.5	7.25	21.8	0.9125	1.3492
2018-03-08 21:16:00	0.2542	20.4	7.27	21.7	0.89	1.3833
2018-03-08 21:17:00	0.2549	20.4	7.28	21.7	0.89	1.3833
2018-03-08 21:18:00	0.2556	20.4	7.27	21.7	0.89	1.3833
2018-03-08 21:19:00	0.2562	20.3	7.24	21.7	0.89	1.3833
2018-03-08 21:20:00	0.2569	20.2	7.26	21.8	0.9125	1.3492
2018-03-08 21:21:00	0.2576	20.2	7.28	21.6	0.8675	1.4192
2018-03-08 21:22:00	0.2583	20.2	7.28	21.7	0.89	1.3833
2018-03-08 21:23:00	0.259	20.1	7.24	21.6	0.8675	1.4192
2018-03-08 21:24:00	0.2597	20.1	7.26	21.7	0.89	1.3833
2018-03-08 21:25:00	0.2604	20.1	7.28	21.6	0.8675	1.4192
2018-03-08 21:26:00	0.2611	20.1	7.29	21.8	0.9125	1.3492
2018-03-08 21:27:00	0.2618	20.0	7.24	21.8	0.9125	1.3492
2018-03-08 21:28:00	0.2625	20.0	7.25	21.9	0.935	1.3168
2018-03-08 21:29:00	0.2632	20.0	7.27	21.6	0.8675	1.4192
2018-03-08 21:30:00	0.2639	20.0	7.29	21.8	0.9125	1.3492
2018-03-08 21:31:00	0.2646	20.0	7.26	21.8	0.9125	1.3492
2018-03-08 21:32:00	0.2653	20.0	7.25	22.1	0.98	1.2563
2018-03-08 21:33:00	0.266	19.9	7.27	21.7	0.89	1.3833
2018-03-08 21:34:00	0.2667	19.9	7.28	21.8	0.9125	1.3492
2018-03-08 21:35:00	0.2674	19.9	7.27	21.8	0.9125	1.3492
2018-03-08 21:36:00	0.2681	19.9	7.24	21.9	0.935	1.3168
2018-03-08 21:37:00	0.2688	19.9	7.26	21.8	0.9125	1.3492
2018-03-08 21:38:00	0.2694	19.9	7.28	21.7	0.89	1.3833
2018-03-08 21:39:00	0.2701	20.0	7.29	21.7	0.89	1.3833
2018-03-08 21:40:00	0.2708	20.0	7.24	21.8	0.9125	1.3492
2018-03-08 21:41:00	0.2715	20.1	7.25	21.7	0.89	1.3833
2018-03-08 21:42:00	0.2722	20.1	7.27	21.8	0.9125	1.3492
2018-03-08 21:43:00	0.2729	20.2	7.29	21.7	0.89	1.3833
2018-03-08 21:44:00	0.2736	20.2	7.26	21.8	0.9125	1.3492
2018-03-08 21:45:00	0.2743	20.3	7.25	21.7	0.89	1.3833
2018-03-08 21:46:00	0.275	20.4	7.26	21.9	0.935	1.3168
2018-03-08 21:47:00	0.2757	20.4	7.28	21.8	0.9125	1.3492
2018-03-08 21:48:00	0.2764	20.5	7.28	21.9	0.935	1.3168
2018-03-08 21:49:00	0.2771	20.6	7.24	21.7	0.89	1.3833
2018-03-08 21:50:00	0.2778	20.6	7.26	21.7	0.89	1.3833
2018-03-08 21:51:00	0.2785	20.7	7.27	21.7	0.89	1.3833
2018-03-08 21:52:00	0.2792	20.8	7.29	21.8	0.9125	1.3492
2018-03-08 21:53:00	0.2799	20.8	7.25	21.7	0.89	1.3833
2018-03-08 21:54:00	0.2806	20.9	7.25	21.8	0.9125	1.3492
2018-03-08 21:55:00	0.2812	20.8	7.27	21.9	0.935	1.3168
2018-03-08 21:56:00	0.2819	20.7	7.28	21.8	0.9125	1.3492
2018-03-08 21:57:00	0.2826	20.7	7.27	22.0	0.9575	1.2858
2018-03-08 21:58:00	0.2833	20.6	7.24	21.6	0.8675	1.4192
2018-03-08 21:59:00	0.284	20.5	7.26	21.9	0.935	1.3168
2018-03-08 22:00:00	0.2847	20.5	7.28	21.7	0.89	1.3833
2018-03-08 22:01:00	0.2854	20.4	7.28	21.8	0.9125	1.3492
2018-03-08 22:02:00	0.2861	20.3	7.24	21.8	0.9125	1.3492
2018-03-08 22:03:00	0.2868	20.3	7.26	21.7	0.89	1.3833
2018-03-08 22:04:00	0.2875	20.3	7.28	21.7	0.89	1.3833
2018-03-08 22:05:00	0.2882	20.2	7.29	21.9	0.935	1.3168
2018-03-08 22:06:00	0.2889	20.2	7.24	21.8	0.9125	1.3492
2018-03-08 22:07:00	0.2896	20.1	7.25	21.7	0.89	1.3833
2018-03-08 22:08:00	0.2903	20.1	7.27	21.7	0.89	1.3833
2018-03-08 22:09:00	0.291	20.1	7.29	21.7	0.89	1.3833
2018-03-08 22:10:00	0.2917	20.1	7.25	21.8	0.9125	1.3492
2018-03-08 22:11:00	0.2924	20.0	7.25	21.9	0.935	1.3168
2018-03-08 22:12:00	0.2931	20.0	7.27	21.8	0.9125	1.3492
2018-03-08 22:13:00	0.2938	20.0	7.28	21.8	0.9125	1.3492
2018-03-08 22:14:00	0.2944	20.0	7.27	21.6	0.8675	1.4192
2018-03-08 22:15:00	0.2951	20.0	7.25	22.1	0.98	1.2563
2018-03-08 22:16:00	0.2958	20.0	7.26	21.9	0.935	1.3168
2018-03-08 22:17:00	0.2965	19.9	7.28	21.8	0.9125	1.3492
2018-03-08 22:18:00	0.2972	19.9	7.28	22.0	0.9575	1.2858
2018-03-08 22:19:00	0.2979	19.9	7.24	21.9	0.935	1.3168
2018-03-08 22:20:00	0.2986	19.9	7.26	21.8	0.9125	1.3492
2018-03-08 22:21:00	0.2993	19.9	7.27	21.8	0.9125	1.3492
2018-03-08 22:22:00	0.3	19.9	7.29	21.9	0.935	1.3168
2018-03-08 22:23:00	0.3007	19.9	7.25	21.8	0.9125	1.3492
2018-03-08 22:24:00	0.3014	19.9	7.25	21.9	0.935	1.3168
2018-03-08 22:25:00	0.3021	19.9	7.27	21.7	0.89	1.3833
2018-03-08 22:26:00	0.3028	19.9	7.28	21.9	0.935	1.3168
2018-03-08 22:27:00	0.3035	20.0	7.27	21.9	0.935	1.3168
2018-03-08 22:28:00	0.3042	20.0	7.24	21.9	0.935	1.3168
2018-03-08 22:29:00	0.3049	20.1	7.26	21.6	0.8675	1.4192
2018-03-08 22:30:00	0.3056	20.2	7.28	21.8	0.9125	1.3492
2018-03-08 22:31:00	0.3062	20.2	7.29	21.8	0.9125	1.3492
2018-03-08 22:32:00	0.3069	20.3	7.24	21.8	0.9125	1.3492
2018-03-08 22:33:00	0.3076	20.4	7.25	22.0	0.9575	1.2858
2018-03-08 22:34:00	0.3083	20.4	7.27	21.8	0.9125	1.3492
2018-03-08 22:35:00	0.309	20.5	7.29	21.9	0.935	1.3168
2018-03-08 22:36:00	0.3097	20.6	7.26	21.8	0.9125	1.3492
2018-03-08 22:37:00	0.3104	20.6	7.25	21.9	0.935	1.3168
2018-03-08 22:38:00	0.3111	20.7	7.26	21.9	0.935	1.3168
2018-03-08 22:39:00	0.3118	20.8	7.28	21.7	0.89	1.3833
2018-03-08 22:40:00	0.3125	20.8	7.28	21.8	0.9125	1.3492
2018-03-08 22:41:00	0.3132	20.9	7.24	21.8	0.9125	1.3492
2018-03-08 22:42:00	0.3139	20.8	7.26	21.7	0.89	1.3833
2018-03-08 22:43:00	0.3146	20.7	7.27	21.7	0.89	1.3833
2018-03-08 22:44:00	0.3153	20.6	7.29	21.9	0.935	1.3168
2018-03-08 22:45:00	0.316	20.5	7.24	21.8	0.9125	1.3492
2018-03-08 22:46:00	0.3167	20.5	7.25	22.0	0.9575	1.2858
2018-03-08 22:47:00	0.3174	20.4	7.27	21.8	0.9125	1.3492
2018-03-08 22:48:00	0.3181	20.4	7.29	21.9	0.935	1.3168
2018-03-08 22:49:00	0.3188	20.3	7.26	21.8	0.9125	1.3492
2018-03-08 22:50:00	0.3194	20.3	7.25	21.9	0.935	1.3168
2018-03-08 22:51:00	0.3201	20.2	7.27	21.8	0.9125	1.3492
2018-03-08 22:52:00	0.3208	20.2	7.28	21.9	0.935	1.3168
2018-03-08 22:53:00	0.3215	20.2	7.27	21.9	0.935	1.3168
2018-03-08 22:54:00	0.3222	20.1	7.24	21.9	0.935	1.3168
2018-03-08 22:55:00	0.3229	20.1	7.26	22.0	0.9575	1.2858
2018-03-08 22:56:00	0.3236	20.1	7.28	21.9	0.935	1.3168
2018-03-08 22:57:00	0.3243	20.0	7.28	21.7	0.89	1.3833
2018-03-08 22:58:00	0.325	20.0	7.24	22.0	0.9575	1.2858
2018-03-08 22:59:00	0.3257	20.0	7.26	21.9	0.935	1.3168
2018-03-08 23:00:00	0.3264	20.0	7.27	21.9	0.935	1.3168
2018-03-08 23:01:00	0.3271	20.0	7.29	21.8	0.9125	1.3492
2018-03-08 23:02:00	0.3278	20.0	7.25	21.8	0.9125	1.3492
2018-03-08 23:03:00	0.3285	19.9	7.25	21.9	0.935	1.3168
2018-03-08 23:04:00	0.3292	19.9	7.27	21.8	0.9125	1.3492
2018-03-08 23:05:00	0.3299	19.9	7.28	21.9	0.935	1.3168
2018-03-08 23:06:00	0.3306	19.9	7.27	22.0	0.9575	1.2858
2018-03-08 23:07:00	0.3312	19.9	7.25	21.9	0.935	1.3168
2018-03-08 23:08:00	0.3319	19.9	7.26	21.8	0.9125	1.3492
2018-03-08 23:09:00	0.3326	19.9	7.28	22.0	0.9575	1.2858
2018-03-08 23:10:00	0.3333	19.9	7.28	21.9	0.935	1.3168
2018-03-08 23:11:00	0.334	19.9	7.24	22.0	0.9575	1.2858
2018-03-08 23:12:00	0.3347	19.9	7.26	21.7	0.89	1.3833
2018-03-08 23:13:00	0.3354	20.0	7.27	21.9	0.935	1.3168
2018-03-08 23:14:00	0.3361	20.0	7.29	22.0	0.9575	1.2858
2018-03-08 23:15:00	0.3368	20.1	7.25	21.7	0.89	1.3833
2018-03-08 23:16:00	0.3375	20.2	7.25	21.9	0.935	1.3168
2018-03-08 23:17:00	0.3382	20.2	7.27	21.9	0.935	1.3168
2018-03-08 23:18:00	0.3389	20.3	7.28	22.0	0.9575	1.2858
2018-03-08 23:19:00	0.3396	20.3	7.27	21.7	0.89	1.3833
2018-03-08 23:20:00	0.3403	20.4	7.24	21.9	0.935	1.3168
2018-03-08 23:21:00	0.341	20.5	7.26	21.9	0.935	1.3168
2018-03-08 23:22:00	0.3417	20.6	7.28	21.9	0.935	1.3168
2018-03-08 23:23:00	0.3424	20.6	7.29	21.9	0.935	1.3168
2018-03-08 23:24:00	0.3431	20.7	7.24	21.8	0.9125	1.3492
2018-03-08 23:25:00	0.3438	20.8	7.25	22.1	0.98	1.2563
2018-03-08 23:26:00	0.3444	20.8	7.27	21.7	0.89	1.3833
2018-03-08 23:27:00	0.3451	20.9	7.29	21.9	0.935	1.3168
2018-03-08 23:28:00	0.3458	20.8	7.26	21.8	0.9125	1.3492
2018-03-08 23:29:00	0.3465	20.8	7.25	21.9	0.935	1.3168
2018-03-08 23:30:00	0.3472	20.7	7.27	21.8	0.9125	1.3492
2018-03-08 23:31:00	0.3479	20.6	7.28	21.7	0.89	1.3833
2018-03-08 23:32:00	0.3486	20.5	7.27	22.0	0.9575	1.2858
2018-03-08 23:33:00	0.3493	20.5	7.25	21.8	0.9125	1.3492
2018-03-08 23:34:00	0.35	20.4	7.26	21.9	0.935	1.3168
2018-03-08 23:35:00	0.3507	20.4	7.28	22.0	0.9575	1.2858
2018-03-08 23:36:00	0.3514	20.3	7.28	21.9	0.935	1.3168
2018-03-08 23:37:00	0.3521	20.3	7.24	22.1	0.98	1.2563
2018-03-08 23:38:00	0.3528	20.2	7.26	21.9	0.935	1.3168
2018-03-08 23:39:00	0.3535	20.2	7.28	22.0	0.9575	1.2858
2018-03-08 23:40:00	0.3542	20.1	7.29	22.0	0.9575	1.2858
2018-03-08 23:41:00	0.3549	20.1	7.24	22.0	0.9575	1.2858
2018-03-08 23:42:00	0.3556	20.1	7.25	22.0	0.9575	1.2858
2018-03-08 23:43:00	0.3562	20.1	7.27	22.0	0.9575	1.2858
2018-03-08 23:44:00	0.3569	20.0	7.29	21.9	0.935	1.3168
2018-03-08 23:45:00	0.3576	20.0	7.26	21.9	0.935	1.3168
2018-03-08 23:46:00	0.3583	20.0	7.25	21.9	0.935	1.3168
2018-03-08 23:47:00	0.359	20.0	7.26	21.9	0.935	1.3168
2018-03-08 23:48:00	0.3597	20.0	7.28	22.1	0.98	1.2563
2018-03-08 23:49:00	0.3604	20.0	7.28	22.0	0.9575	1.2858
2018-03-08 23:50:00	0.3611	19.9	7.24	22.1	0.98	1.2563
2018-03-08 23:51:00	0.3618	19.9	7.26	21.9	0.935	1.3168
2018-03-08 23:52:00	0.3625	19.9	7.28	22.0	0.9575	1.2858
2018-03-08 23:53:00	0.3632	19.9	7.29	21.9	0.935	1.3168
2018-03-08 23:54:00	0.3639	19.9	7.25	21.9	0.935	1.3168
2018-03-08 23:55:00	0.3646	19.9	7.25	22.0	0.9575	1.2858
2018-03-08 23:56:00	0.3653	19.9	7.27	21.9	0.935	1.3168
2018-03-08 23:57:00	0.366	20.0	7.28	22.0	0.9575	1.2858
2018-03-08 23:58:00	0.3667	20.0	7.27	22.0	0.9575	1.2858
2018-03-08 23:59:00	0.3674	20.1	7.24	22.0	0.9575	1.2858
2018-03-09 00:00:00	0.3681	20.1	7.26	22.0	0.9575	1.2858
2018-03-09 00:01:00	0.3688	20.2	7.28	22.0	0.9575	1.2858
2018-03-09 00:02:00	0.3694	20.3	7.29	22.0	0.9575	1.2858
2018-03-09 00:03:00	0.3701	20.3	7.24	22.1	0.98	1.2563
2018-03-09 00:04:00	0.3708	20.4	7.25	22.0	0.9575	1.2858
2018-03-09 00:05:00	0.3715	20.5	7.27	22.0	0.9575	1.2858
2018-03-09 00:06:00	0.3722	20.5	7.29	21.9	0.935	1.3168
2018-03-09 00:07:00	0.3729	20.6	7.26	22.0	0.9575	1.2858
2018-03-09 00:08:00	0.3736	20.7	7.25	22.0	0.9575	1.2858
2018-03-09 00:09:00	0.3743	20.7	7.26	22.0	0.9575	1.2858
2018-03-09 00:10:00	0.375	20.8	7.28	21.9	0.935	1.3168
2018-03-09 00:11:00	0.3757	20.9	7.28	21.9	0.935	1.3168
2018-03-09 00:12:00	0.3764	20.9	7.24	21.9	0.935	1.3168
2018-03-09 00:13:00	0.3771	20.8	7.26	21.8	0.9125	1.3492
2018-03-09 00:14:00	0.3778	20.7	7.27	21.8	0.9125	1.3492
2018-03-09 00:15:00	0.3785	20.6	7.29	22.0	0.9575	1.2858
2018-03-09 00:16:00	0.3792	20.5	7.25	22.0	0.9575	1.2858
2018-03-09 00:17:00	0.3799	20.5	7.25	21.8	0.9125	1.3492
2018-03-09 00:18:00	0.3806	20.4	7.27	22.0	0.9575	1.2858
2018-03-09 00:19:00	0.3812	20.4	7.29	22.0	0.9575	1.2858
2018-03-09 00:20:00	0.3819	20.3	7.26	22.0	0.9575	1.2858
2018-03-09 00:21:00	0.3826	20.3	7.25	21.8	0.9125	1.3492
2018-03-09 00:22:00	0.3833	20.2	7.27	22.0	0.9575	1.2858
2018-03-09 00:23:00	0.384	20.2	7.28	22.0	0.9575	1.2858
2018-03-09 00:24:00	0.3847	20.2	7.27	21.9	0.935	1.3168
2018-03-09 00:25:00	0.3854	20.1	7.25	22.0	0.9575	1.2858
2018-03-09 00:26:00	0.3861	20.1	7.26	22.0	0.9575	1.2858
2018-03-09 00:27:00	0.3868	20.1	7.28	22.0	0.9575	1.2858
2018-03-09 00:28:00	0.3875	20.0	7.28	22.1	0.98	1.2563
2018-03-09 00:29:00	0.3882	20.0	7.24	22.0	0.9575	1.2858
2018-03-09 00:30:00	0.3889	20.0	7.26	22.0	0.9575	1.2858
2018-03-09 00:31:00	0.3896	20.0	7.27	22.0	0.9575	1.2858
2018-03-09 00:32:00	0.3903	20.0	7.29	22.1	0.98	1.2563
2018-03-09 00:33:00	0.391	20.0	7.25	21.9	0.935	1.3168
2018-03-09 00:34:00	0.3917	19.9	7.25	22.1	0.98	1.2563
2018-03-09 00:35:00	0.3924	19.9	7.27	21.9	0.935	1.3168
2018-03-09 00:36:00	0.3931	19.9	7.28	22.1	0.98	1.2563
2018-03-09 00:37:00	0.3938	19.9	7.27	22.0	0.9575	1.2858
2018-03-09 00:38:00	0.3944	19.9	7.24	22.0	0.9575	1.2858
2018-03-09 00:39:00	0.3951	19.9	7.26	22.1	0.98	1.2563
2018-03-09 00:40:00	0.3958	19.9	7.28	22.0	0.9575	1.2858
2018-03-09 00:41:00	0.3965	20.0	7.29	22.0	0.9575	1.2858
2018-03-09 00:42:00	0.3972	20.0	7.24	22.1	0.98	1.2563
2018-03-09 00:43:00	0.3979	20.1	7.25	22.0	0.9575	1.2858
2018-03-09 00:44:00	0.3986	20.1	7.27	22.1	0.98	1.2563
2018-03-09 00:45:00	0.3993	20.2	7.29	22.0	0.9575	1.2858
2018-03-09 00:46:00	0.4	20.2	7.27	22.0	0.9575	1.2858
2018-03-09 00:47:00	0.4007	20.3	7.25	22.1	0.98	1.2563
2018-03-09 00:48:00	0.4014	20.4	7.26	22.0	0.9575	1.2858
2018-03-09 00:49:00	0.4021	20.4	7.28	22.0	0.9575	1.2858
2018-03-09 00:50:00	0.4028	20.5	7.29	22.0	0.9575	1.2858
2018-03-09 00:51:00	0.4035	20.6	7.24	21.9	0.935	1.3168
2018-03-09 00:52:00	0.4042	20.6	7.25	22.1	0.98	1.2563
2018-03-09 00:53:00	0.4049	20.7	7.27	22.2	1.0025	1.2281
2018-03-09 00:54:00	0.4056	20.8	7.29	22.2	1.0025	1.2281
2018-03-09 00:55:00	0.4062	20.8	7.26	21.9	0.935	1.3168
2018-03-09 00:56:00	0.4069	20.9	7.25	22.1	0.98	1.2563
2018-03-09 00:57:00	0.4076	20.8	7.26	22.0	0.9575	1.2858
2018-03-09 00:58:00	0.4083	20.7	7.28	21.9	0.935	1.3168
2018-03-09 00:59:00	0.409	20.7	7.27	21.9	0.935	1.3168
2018-03-09 01:00:00	0.4097	20.6	7.25	22.1	0.98	1.2563
2018-03-09 01:01:00	0.4104	20.5	7.26	22.1	0.98	1.2563
2018-03-09 01:02:00	0.4111	20.4	7.28	22.2	1.0025	1.2281
2018-03-09 01:03:00	0.4118	20.4	7.29	22.0	0.9575	1.2858
2018-03-09 01:04:00	0.4125	20.3	7.24	22.0	0.9575	1.2858
2018-03-09 01:05:00	0.4132	20.3	7.26	22.1	0.98	1.2563
2018-03-09 01:06:00	0.4139	20.2	7.27	22.1	0.98	1.2563
2018-03-09 01:07:00	0.4146	20.2	7.29	22.3	1.025	1.2011
2018-03-09 01:08:00	0.4153	20.2	7.25	22.1	0.98	1.2563
2018-03-09 01:09:00	0.416	20.1	7.25	22.1	0.98	1.2563
2018-03-09 01:10:00	0.4167	20.1	7.27	22.2	1.0025	1.2281
2018-03-09 01:11:00	0.4174	20.1	7.29	22.0	0.9575	1.2858
2018-03-09 01:12:00	0.4181	20.1	7.26	22.3	1.025	1.2011
2018-03-09 01:13:00	0.4188	20.0	7.25	22.3	1.025	1.2011
2018-03-09 01:14:00	0.4194	20.0	7.27	22.1	0.98	1.2563
2018-03-09 01:15:00	0.4201	20.0	7.28	22.1	0.98	1.2563
2018-03-09 01:16:00	0.4208	20.0	7.28	22.1	0.98	1.2563
2018-03-09 01:17:00	0.4215	20.0	7.25	22.2	1.0025	1.2281
2018-03-09 01:18:00	0.4222	19.9	7.26	22.0	0.9575	1.2858
2018-03-09 01:19:00	0.4229	19.9	7.28	22.0	0.9575	1.2858
2018-03-09 01:20:00	0.4236	19.9	7.29	22.1	0.98	1.2563
2018-03-09 01:21:00	0.4243	19.9	7.25	22.1	0.98	1.2563
2018-03-09 01:22:00	0.425	19.9	7.25	22.0	0.9575	1.2858
2018-03-09 01:23:00	0.4257	19.9	7.27	22.1	0.98	1.2563
2018-03-09 01:24:00	0.4264	19.9	7.29	22.0	0.9575	1.2858
2018-03-09 01:25:00	0.4271	19.9	7.26	22.2	1.0025	1.2281
2018-03-09 01:26:00	0.4278	20.0	7.25	22.0	0.9575	1.2858
2018-03-09 01:27:00	0.4285	20.0	7.26	22.0	0.9575	1.2858
2018-03-09 01:28:00	0.4292	20.1	7.28	22.4	1.0475	1.1753
2018-03-09 01:29:00	0.4299	20.2	7.28	22.1	0.98	1.2563
2018-03-09 01:30:00	0.4306	20.2	7.24	22.1	0.98	1.2563
2018-03-09 01:31:00	0.4312	20.3	7.26	22.1	0.98	1.2563
2018-03-09 01:32:00	0.4319	20.3	7.27	22.1	0.98	1.2563
2018-03-09 01:33:00	0.4326	20.4	7.29	22.1	0.98	1.2563
2018-03-09 01:34:00	0.4333	20.5	7.26	22.1	0.98	1.2563
2018-03-09 01:35:00	0.434	20.5	7.25	22.0	0.9575	1.2858
2018-03-09 01:36:00	0.4347	20.6	7.26	22.0	0.9575	1.2858
2018-03-09 01:37:00	0.4354	20.7	7.28	22.1	0.98	1.2563
2018-03-09 01:38:00	0.4361	20.7	7.28	22.1	0.98	1.2563
2018-03-09 01:39:00	0.4368	20.8	7.24	22.0	0.9575	1.2858
2018-03-09 01:40:00	0.4375	20.9	7.26	22.0	0.9575	1.2858
2018-03-09 01:41:00	0.4382	20.8	7.27	21.9	0.935	1.3168
2018-03-09 01:42:00	0.4389	20.7	7.29	22.2	1.0025	1.2281
2018-03-09 01:43:00	0.4396	20.6	7.25	22.0	0.9575	1.2858
2018-03-09 01:44:00	0.4403	20.6	7.25	22.0	0.9575	1.2858
2018-03-09 01:45:00	0.441	20.5	7.27	22.1	0.98	1.2563
2018-03-09 01:46:00	0.4417	20.4	7.29	22.0	0.9575	1.2858
2018-03-09 01:47:00	0.4424	20.4	7.26	22.0	0.9575	1.2858
2018-03-09 01:48:00	0.4431	20.3	7.25	22.2	1.0025	1.2281
2018-03-09 01:49:00	0.4438	20.3	7.27	22.1	0.98	1.2563
2018-03-09 01:50:00	0.4444	20.2	7.28	22.2	1.0025	1.2281
2018-03-09 01:51:00	0.4451	20.2	7.27	22.1	0.98	1.2563
2018-03-09 01:52:00	0.4458	20.2	7.25	22.1	0.98	1.2563
2018-03-09 01:53:00	0.4465	20.1	7.26	22.2	1.0025	1.2281
2018-03-09 01:54:00	0.4472	20.1	7.28	22.1	0.98	1.2563
2018-03-09 01:55:00	0.4479	20.1	7.28	22.2	1.0025	1.2281
2018-03-09 01:56:00	0.4486	20.0	7.25	22.2	1.0025	1.2281
2018-03-09 01:57:00	0.4493	20.0	7.26	22.2	1.0025	1.2281
2018-03-09 01:58:00	0.45	20.0	7.27	22.1	0.98	1.2563
2018-03-09 01:59:00	0.4507	20.0	7.29	22.2	1.0025	1.2281
2018-03-09 02:00:00	0.4514	19.9	7.25	22.1	0.98	1.2563
2018-03-09 02:01:00	0.4521	19.9	7.25	22.3	1.025	1.2011
2018-03-09 02:02:00	0.4528	19.9	7.27	22.0	0.9575	1.2858
2018-03-09 02:03:00	0.4535	19.9	7.29	22.3	1.025	1.2011
2018-03-09 02:04:00	0.4542	19.9	7.26	22.1	0.98	1.2563
2018-03-09 02:05:00	0.4549	19.9	7.25	22.0	0.9575	1.2858
2018-03-09 02:06:00	0.4556	19.9	7.26	22.1	0.98	1.2563
2018-03-09 02:07:00	0.4562	19.9	7.28	22.3	1.025	1.2011
2018-03-09 02:08:00	0.4569	19.9	7.28	22.1	0.98	1.2563
2018-03-09 02:09:00	0.4576	20.0	7.25	22.2	1.0025	1.2281
2018-03-09 02:10:00	0.4583	20.0	7.26	22.0	0.9575	1.2858
2018-03-09 02:11:00	0.459	20.1	7.27	22.2	1.0025	1.2281
2018-03-09 02:12:00	0.4597	20.1	7.29	22.1	0.98	1.2563
2018-03-09 02:13:00	0.4604	20.2	7.25	22.1	0.98	1.2563
2018-03-09 02:14:00	0.4611	20.2	7.25	22.2	1.0025	1.2281
2018-03-09 02:15:00	0.4618	20.3	7.27	22.3	1.025	1.2011
2018-03-09 02:16:00	0.4625	20.4	7.28	22.3	1.025	1.2011
2018-03-09 02:17:00	0.4632	20.4	7.27	22.1	0.98	1.2563
2018-03-09 02:18:00	0.4639	20.5	7.24	22.2	1.0025	1.2281
2018-03-09 02:19:00	0.4646	20.6	7.26	22.1	0.98	1.2563
2018-03-09 02:20:00	0.4653	20.6	7.28	22.2	1.0025	1.2281
2018-03-09 02:21:00	0.466	20.7	7.29	22.2	1.0025	1.2281
2018-03-09 02:22:00	0.4667	20.8	7.25	22.3	1.025	1.2011
2018-03-09 02:23:00	0.4674	20.8	7.25	22.3	1.025	1.2011
2018-03-09 02:24:00	0.4681	20.9	7.27	22.2	1.0025	1.2281
2018-03-09 02:25:00	0.4688	20.8	7.28	22.2	1.0025	1.2281
2018-03-09 02:26:00	0.4694	20.7	7.27	22.3	1.025	1.2011
2018-03-09 02:27:00	0.4701	20.7	7.25	22.2	1.0025	1.2281
2018-03-09 02:28:00	0.4708	20.6	7.26	22.1	0.98	1.2563
2018-03-09 02:29:00	0.4715	20.5	7.28	22.1	0.98	1.2563
2018-03-09 02:30:00	0.4722	20.4	7.28	22.3	1.025	1.2011
2018-03-09 02:31:00	0.4729	20.4	7.25	22.2	1.0025	1.2281
2018-03-09 02:32:00	0.4736	20.3	7.26	22.3	1.025	1.2011
2018-03-09 02:33:00	0.4743	20.3	7.28	22.3	1.025	1.2011
2018-03-09 02:34:00	0.475	20.2	7.29	22.1	0.98	1.2563
2018-03-09 02:35:00	0.4757	20.2	7.24	22.2	1.0025	1.2281
2018-03-09 02:36:00	0.4764	20.2	7.26	22.2	1.0025	1.2281
2018-03-09 02:37:00	0.4771	20.1	7.27	22.1	0.98	1.2563
2018-03-09 02:38:00	0.4778	20.1	7.29	22.2	1.0025	1.2281
2018-03-09 02:39:00	0.4785	20.1	7.25	22.3	1.025	1.2011
2018-03-09 02:40:00	0.4792	20.0	7.25	22.3	1.025	1.2011
2018-03-09 02:41:00	0.4799	20.0	7.27	22.2	1.0025	1.2281
2018-03-09 02:42:00	0.4806	20.0	7.28	22.2	1.0025	1.2281
2018-03-09 02:43:00	0.4812	20.0	7.27	22.2	1.0025	1.2281
2018-03-09 02:44:00	0.4819	20.0	7.25	22.1	0.98	1.2563
2018-03-09 02:45:00	0.4826	19.9	7.26	22.2	1.0025	1.2281
2018-03-09 02:46:00	0.4833	19.9	7.28	22.2	1.0025	1.2281
2018-03-09 02:47:00	0.484	19.9	7.29	22.3	1.025	1.2011
2018-03-09 02:48:00	0.4847	19.9	7.24	22.3	1.025	1.2011
2018-03-09 02:49:00	0.4854	19.9	7.26	22.2	1.0025	1.2281
2018-03-09 02:50:00	0.4861	19.9	7.27	22.3	1.025	1.2011
2018-03-09 02:51:00	0.4868	19.9	7.29	22.3	1.025	1.2011
2018-03-09 02:52:00	0.4875	19.9	7.26	22.2	1.0025	1.2281
2018-03-09 02:53:00	0.4882	20.0	7.25	22.3	1.025	1.2011
2018-03-09 02:54:00	0.4889	20.0	7.27	22.3	1.025	1.2011
2018-03-09 02:55:00	0.4896	20.1	7.28	22.3	1.025	1.2011
2018-03-09 02:56:00	0.4903	20.1	7.28	22.3	1.025	1.2011
2018-03-09 02:57:00	0.491	20.2	7.24	22.2	1.0025	1.2281
2018-03-09 02:58:00	0.4917	20.2	7.26	22.3	1.025	1.2011
2018-03-09 02:59:00	0.4924	20.3	7.27	22.4	1.0475	1.1753
2018-03-09 03:00:00	0.4931	20.4	7.29	22.2	1.0025	1.2281
2018-03-09 03:01:00	0.4938	20.4	7.25	22.4	1.0475	1.1753
2018-03-09 03:02:00	0.4944	20.5	7.25	22.3	1.025	1.2011
2018-03-09 03:03:00	0.4951	20.6	7.27	22.1	0.98	1.2563
2018-03-09 03:04:00	0.4958	20.6	7.28	22.2	1.0025	1.2281
2018-03-09 03:05:00	0.4965	20.7	7.28	22.4	1.0475	1.1753
2018-03-09 03:06:00	0.4972	20.8	7.24	22.3	1.025	1.2011
2018-03-09 03:07:00	0.4979	20.8	7.26	22.3	1.025	1.2011
2018-03-09 03:08:00	0.4986	20.9	7.28	22.3	1.025	1.2011
2018-03-09 03:09:00	0.4993	20.8	7.29	22.2	1.0025	1.2281
2018-03-09 03:10:00	0.5	20.7	7.24	22.2	1.0025	1.2281
2018-03-09 03:11:00	0.5007	20.6	7.26	22.3	1.025	1.2011
2018-03-09 03:12:00	0.5014	20.6	7.27	22.3	1.025	1.2011
2018-03-09 03:13:00	0.5021	20.5	7.29	22.3	1.025	1.2011
2018-03-09 03:14:00	0.5028	20.4	7.26	22.2	1.0025	1.2281
2018-03-09 03:15:00	0.5035	20.4	7.25	22.1	0.98	1.2563
2018-03-09 03:16:00	0.5042	20.3	7.27	22.2	1.0025	1.2281
2018-03-09 03:17:00	0.5049	20.3	7.28	22.3	1.025	1.2011
2018-03-09 03:18:00	0.5056	20.2	7.27	22.3	1.025	1.2011
2018-03-09 03:19:00	0.5062	20.2	7.25	22.2	1.0025	1.2281
2018-03-09 03:20:00	0.5069	20.1	7.26	22.3	1.025	1.2011
2018-03-09 03:21:00	0.5076	20.1	7.28	22.3	1.025	1.2011
2018-03-09 03:22:00	0.5083	20.1	7.28	22.4	1.0475	1.1753
2018-03-09 03:23:00	0.509	20.0	7.25	22.3	1.025	1.2011
2018-03-09 03:24:00	0.5097	20.0	7.26	22.2	1.0025	1.2281
2018-03-09 03:25:00	0.5104	20.0	7.28	22.2	1.0025	1.2281
2018-03-09 03:26:00	0.5111	20.0	7.29	22.4	1.0475	1.1753
2018-03-09 03:27:00	0.5118	19.9	7.25	22.3	1.025	1.2011
2018-03-09 03:28:00	0.5125	19.9	7.25	22.3	1.025	1.2011
2018-03-09 03:29:00	0.5132	19.9	7.27	22.3	1.025	1.2011
2018-03-09 03:30:00	0.5139	19.9	7.29	22.2	1.0025	1.2281
2018-03-09 03:31:00	0.5146	19.9	7.26	22.4	1.0475	1.1753
2018-03-09 03:32:00	0.5153	19.9	7.25	22.3	1.025	1.2011
2018-03-09 03:33:00	0.516	19.9	7.26	22.4	1.0475	1.1753
2018-03-09 03:34:00	0.5167	19.9	7.28	22.4	1.0475	1.1753
2018-03-09 03:35:00	0.5174	19.9	7.28	22.4	1.0475	1.1753
2018-03-09 03:36:00	0.5181	20.0	7.25	22.2	1.0025	1.2281
2018-03-09 03:37:00	0.5188	20.0	7.26	22.4	1.0475	1.1753
2018-03-09 03:38:00	0.5194	20.1	7.27	22.2	1.0025	1.2281
2018-03-09 03:39:00	0.5201	20.1	7.29	22.4	1.0475	1.1753
2018-03-09 03:40:00	0.5208	20.2	7.25	22.3	1.025	1.2011
2018-03-09 03:41:00	0.5215	20.3	7.25	22.4	1.0475	1.1753
2018-03-09 03:42:00	0.5222	20.3	7.27	22.3	1.025	1.2011
2018-03-09 03:43:00	0.5229	20.4	7.28	22.3	1.025	1.2011
2018-03-09 03:44:00	0.5236	20.5	7.28	22.3	1.025	1.2011
2018-03-09 03:45:00	0.5243	20.5	7.24	22.2	1.0025	1.2281
2018-03-09 03:46:00	0.525	20.6	7.26	22.3	1.025	1.2011
2018-03-09 03:47:00	0.5257	20.6	7.27	22.3	1.025	1.2011
2018-03-09 03:48:00	0.5264	20.7	7.29	22.5	1.07	1.1506
2018-03-09 03:49:00	0.5271	20.8	7.25	22.3	1.025	1.2011
2018-03-09 03:50:00	0.5278	20.9	7.25	22.3	1.025	1.2011
2018-03-09 03:51:00	0.5285	20.9	7.27	22.2	1.0025	1.2281
2018-03-09 03:52:00	0.5292	20.8	7.28	22.3	1.025	1.2011
2018-03-09 03:53:00	0.5299	20.7	7.27	22.3	1.025	1.2011
2018-03-09 03:54:00	0.5306	20.6	7.25	22.2	1.0025	1.2281
2018-03-09 03:55:00	0.5312	20.6	7.26	22.3	1.025	1.2011
2018-03-09 03:56:00	0.5319	20.5	7.28	22.4	1.0475	1.1753
2018-03-09 03:57:00	0.5326	20.4	7.28	22.4	1.0475	1.1753
2018-03-09 03:58:00	0.5333	20.4	7.25	22.5	1.07	1.1506
2018-03-09 03:59:00	0.534	20.3	7.26	22.4	1.0475	1.1753
2018-03-09 04:00:00	0.5347	20.3	7.28	22.3	1.025	1.2011
2018-03-09 04:01:00	0.5354	20.2	7.29	22.3	1.025	1.2011
2018-03-09 04:02:00	0.5361	20.2	7.24	22.3	1.025	1.2011
2018-03-09 04:03:00	0.5368	20.2	7.26	22.5	1.07	1.1506
2018-03-09 04:04:00	0.5375	20.1	7.28	22.3	1.025	1.2011
2018-03-09 04:05:00	0.5382	20.1	7.29	22.4	1.0475	1.1753
2018-03-09 04:06:00	0.5389	20.1	7.25	22.3	1.025	1.2011
2018-03-09 04:07:00	0.5396	20.0	7.26	22.4	1.0475	1.1753
2018-03-09 04:08:00	0.5403	20.0	7.27	22.5	1.07	1.1506
2018-03-09 04:09:00	0.541	20.0	7.29	22.4	1.0475	1.1753
2018-03-09 04:10:00	0.5417	20.0	7.26	22.3	1.025	1.2011
2018-03-09 04:11:00	0.5424	20.0	7.25	22.5	1.07	1.1506
2018-03-09 04:12:00	0.5431	19.9	7.27	22.4	1.0475	1.1753
2018-03-09 04:13:00	0.5438	19.9	7.28	22.4	1.0475	1.1753
2018-03-09 04:14:00	0.5444	19.9	7.28	22.6	1.0925	1.1269
2018-03-09 04:15:00	0.5451	19.9	7.25	22.5	1.07	1.1506
2018-03-09 04:16:00	0.5458	19.9	7.26	22.4	1.0475	1.1753
2018-03-09 04:17:00	0.5465	19.9	7.28	22.4	1.0475	1.1753
2018-03-09 04:18:00	0.5472	20.0	7.29	22.4	1.0475	1.1753
2018-03-09 04:19:00	0.5479	20.0	7.24	22.5	1.07	1.1506
2018-03-09 04:20:00	0.5486	20.1	7.26	22.4	1.0475	1.1753
2018-03-09 04:21:00	0.5493	20.1	7.27	22.4	1.0475	1.1753
2018-03-09 04:22:00	0.55	20.2	7.29	22.4	1.0475	1.1753
2018-03-09 04:23:00	0.5507	20.2	7.25	22.4	1.0475	1.1753
2018-03-09 04:24:00	0.5514	20.3	7.25	22.4	1.0475	1.1753
2018-03-09 04:25:00	0.5521	20.4	7.27	22.4	1.0475	1.1753
2018-03-09 04:26:00	0.5528	20.4	7.28	22.4	1.0475	1.1753
2018-03-09 04:27:00	0.5535	20.5	7.28	22.4	1.0475	1.1753
2018-03-09 04:28:00	0.5542	20.6	7.24	22.6	1.0925	1.1269
2018-03-09 04:29:00	0.5549	20.6	7.26	22.3	1.025	1.2011
2018-03-09 04:30:00	0.5556	20.7	7.28	22.3	1.025	1.2011
2018-03-09 04:31:00	0.5562	20.8	7.29	22.3	1.025	1.2011
2018-03-09 04:32:00	0.5569	20.8	7.25	22.3	1.025	1.2011
2018-03-09 04:33:00	0.5576	20.9	7.25	22.4	1.0475	1.1753
2018-03-09 04:34:00	0.5583	20.8	7.27	22.3	1.025	1.2011
2018-03-09 04:35:00	0.559	20.7	7.29	22.3	1.025	1.2011
2018-03-09 04:36:00	0.5597	20.6	7.26	22.3	1.025	1.2011
2018-03-09 04:37:00	0.5604	20.6	7.25	22.5	1.07	1.1506
2018-03-09 04:38:00	0.5611	20.5	7.27	22.4	1.0475	1.1753
2018-03-09 04:39:00	0.5618	20.4	7.28	22.4	1.0475	1.1753
2018-03-09 04:40:00	0.5625	20.4	7.27	22.4	1.0475	1.1753
2018-03-09 04:41:00	0.5632	20.3	7.25	22.5	1.07	1.1506
2018-03-09 04:42:00	0.5639	20.3	7.26	22.4	1.0475	1.1753
2018-03-09 04:43:00	0.5646	20.2	7.28	22.5	1.07	1.1506
2018-03-09 04:44:00	0.5653	20.2	7.28	22.4	1.0475	1.1753
2018-03-09 04:45:00	0.566	20.1	7.25	22.4	1.0475	1.1753
2018-03-09 04:46:00	0.5667	20.1	7.26	22.5	1.07	1.1506
2018-03-09 04:47:00	0.5674	20.1	7.28	22.3	1.025	1.2011
2018-03-09 04:48:00	0.5681	20.0	7.29	22.5	1.07	1.1506
2018-03-09 04:49:00	0.5688	20.0	7.24	22.5	1.07	1.1506
2018-03-09 04:50:00	0.5694	20.0	7.26	22.4	1.0475	1.1753
2018-03-09 04:51:00	0.5701	20.0	7.27	22.4	1.0475	1.1753
2018-03-09 04:52:00	0.5708	20.0	7.29	22.4	1.0475	1.1753
2018-03-09 04:53:00	0.5715	19.9	7.25	22.5	1.07	1.1506
2018-03-09 04:54:00	0.5722	19.9	7.25	22.5	1.07	1.1506
2018-03-09 04:55:00	0.5729	19.9	7.27	22.4	1.0475	1.1753
2018-03-09 04:56:00	0.5736	19.9	7.28	22.5	1.07	1.1506
2018-03-09 04:57:00	0.5743	19.9	7.27	22.4	1.0475	1.1753
2018-03-09 04:58:00	0.575	19.9	7.25	22.7	1.115	1.1042
2018-03-09 04:59:00	0.5757	19.9	7.26	22.4	1.0475	1.1753
2018-03-09 05:00:00	0.5764	19.9	7.28	22.5	1.07	1.1506
2018-03-09 05:01:00	0.5771	20.0	7.28	22.5	1.07	1.1506
2018-03-09 05:02:00	0.5778	20.0	7.25	22.6	1.0925	1.1269
2018-03-09 05:03:00	0.5785	20.1	7.26	22.7	1.115	1.1042
2018-03-09 05:04:00	0.5792	20.1	7.27	22.4	1.0475	1.1753
2018-03-09 05:05:00	0.5799	20.2	7.29	22.4	1.0475	1.1753
2018-03-09 05:06:00	0.5806	20.3	7.25	22.6	1.0925	1.1269
2018-03-09 05:07:00	0.5812	20.3	7.25	22.4	1.0475	1.1753
2018-03-09 05:08:00	0.5819	20.4	7.27	22.6	1.0925	1.1269
2018-03-09 05:09:00	0.5826	20.5	7.28	22.6	1.0925	1.1269
2018-03-09 05:10:00	0.5833	20.5	7.27	22.5	1.07	1.1506
2018-03-09 05:11:00	0.584	20.6	7.25	22.5	1.07	1.1506
2018-03-09 05:12:00	0.5847	20.7	7.26	22.5	1.07	1.1506
2018-03-09 05:13:00	0.5854	20.7	7.28	22.6	1.0925	1.1269
2018-03-09 05:14:00	0.5861	20.8	7.29	22.4	1.0475	1.1753
2018-03-09 05:15:00	0.5868	20.8	7.24	22.4	1.0475	1.1753
2018-03-09 05:16:00	0.5875	20.9	7.26	22.4	1.0475	1.1753
2018-03-09 05:17:00	0.5882	20.8	7.27	22.4	1.0475	1.1753
2018-03-09 05:18:00	0.5889	20.7	7.29	22.5	1.07	1.1506
2018-03-09 05:19:00	0.5896	20.6	7.25	22.6	1.0925	1.1269
2018-03-09 05:20:00	0.5903	20.5	7.26	22.4	1.0475	1.1753
2018-03-09 05:21:00	0.591	20.5	7.27	22.6	1.0925	1.1269
2018-03-09 05:22:00	0.5917	20.4	7.29	22.4	1.0475	1.1753
2018-03-09 05:23:00	0.5924	20.3	7.26	22.6	1.0925	1.1269
2018-03-09 05:24:00	0.5931	20.3	7.25	22.5	1.07	1.1506
2018-03-09 05:25:00	0.5938	20.2	7.27	22.5	1.07	1.1506
2018-03-09 05:26:00	0.5944	20.2	7.29	22.5	1.07	1.1506
2018-03-09 05:27:00	0.5951	20.2	7.27	22.6	1.0925	1.1269
2018-03-09 05:28:00	0.5958	20.1	7.25	22.6	1.0925	1.1269
2018-03-09 05:29:00	0.5965	20.1	7.27	22.5	1.07	1.1506
2018-03-09 05:30:00	0.5972	20.1	7.28	22.6	1.0925	1.1269
2018-03-09 05:31:00	0.5979	20.0	7.28	22.6	1.0925	1.1269
2018-03-09 05:32:00	0.5986	20.0	7.25	22.6	1.0925	1.1269
2018-03-09 05:33:00	0.5993	20.0	7.26	22.6	1.0925	1.1269
2018-03-09 05:34:00	0.6	20.0	7.28	22.5	1.07	1.1506
2018-03-09 05:35:00	0.6007	19.9	7.29	22.6	1.0925	1.1269
2018-03-09 05:36:00	0.6014	19.9	7.24	22.6	1.0925	1.1269
2018-03-09 05:37:00	0.6021	19.9	7.26	22.5	1.07	1.1506
2018-03-09 05:38:00	0.6028	19.9	7.27	22.5	1.07	1.1506
2018-03-09 05:39:00	0.6035	19.9	7.29	22.7	1.115	1.1042
2018-03-09 05:40:00	0.6042	19.9	7.25	22.5	1.07	1.1506
2018-03-09 05:41:00	0.6049	19.9	7.25	22.5	1.07	1.1506
2018-03-09 05:42:00	0.6056	19.9	7.27	22.6	1.0925	1.1269
2018-03-09 05:43:00	0.6062	20.0	7.28	22.4	1.0475	1.1753
2018-03-09 05:44:00	0.6069	20.1	7.27	22.5	1.07	1.1506
2018-03-09 05:45:00	0.6076	20.1	7.25	22.5	1.07	1.1506
2018-03-09 05:46:00	0.6083	20.2	7.26	22.5	1.07	1.1506
2018-03-09 05:47:00	0.609	20.2	7.28	22.5	1.07	1.1506
2018-03-09 05:48:00	0.6097	20.3	7.29	22.6	1.0925	1.1269
2018-03-09 05:49:00	0.6104	20.3	7.24	22.6	1.0925	1.1269
2018-03-09 05:50:00	0.6111	20.4	7.26	22.4	1.0475	1.1753
2018-03-09 05:51:00	0.6118	20.5	7.27	22.5	1.07	1.1506
2018-03-09 05:52:00	0.6125	20.5	7.29	22.5	1.07	1.1506
2018-03-09 05:53:00	0.6132	20.6	7.26	22.5	1.07	1.1506
2018-03-09 05:54:00	0.6139	20.7	7.25	22.4	1.0475	1.1753
2018-03-09 05:55:00	0.6146	20.7	7.27	22.5	1.07	1.1506
2018-03-09 05:56:00	0.6153	20.8	7.28	22.6	1.0925	1.1269
2018-03-09 05:57:00	0.616	20.9	7.28	22.6	1.0925	1.1269
2018-03-09 05:58:00	0.6167	20.9	7.25	22.5	1.07	1.1506
2018-03-09 05:59:00	0.6174	20.8	7.26	22.4	1.0475	1.1753
2018-03-09 06:00:00	0.6181	20.7	7.28	22.6	1.0925	1.1269
2018-03-09 06:01:00	0.6188	20.6	7.29	22.5	1.07	1.1506
2018-03-09 06:02:00	0.6194	20.5	7.24	22.5	1.07	1.1506
2018-03-09 06:03:00	0.6201	20.5	7.26	22.7	1.115	1.1042
2018-03-09 06:04:00	0.6208	20.4	7.28	22.5	1.07	1.1506
2018-03-09 06:05:00	0.6215	20.3	7.29	22.7	1.115	1.1042
2018-03-09 06:06:00	0.6222	20.3	7.24	22.6	1.0925	1.1269
2018-03-09 06:07:00	0.6229	20.2	7.26	22.6	1.0925	1.1269
2018-03-09 06:08:00	0.6236	20.2	7.27	22.6	1.0925	1.1269
2018-03-09 06:09:00	0.6243	20.2	7.29	22.5	1.07	1.1506
2018-03-09 06:10:00	0.625	20.1	7.25	22.7	1.115	1.1042
2018-03-09 06:11:00	0.6257	20.1	7.26	22.5	1.07	1.1506
2018-03-09 06:12:00	0.6264	20.1	7.27	22.7	1.115	1.1042
2018-03-09 06:13:00	0.6271	20.0	7.29	22.5	1.07	1.1506
2018-03-09 06:14:00	0.6278	20.0	7.27	22.6	1.0925	1.1269
2018-03-09 06:15:00	0.6285	20.0	7.25	22.7	1.115	1.1042
2018-03-09 06:16:00	0.6292	20.0	7.27	22.8	1.1375	1.0823
2018-03-09 06:17:00	0.6299	19.9	7.28	22.6	1.0925	1.1269
2018-03-09 06:18:00	0.6306	19.9	7.28	22.8	1.1375	1.0823
2018-03-09 06:19:00	0.6312	19.9	7.25	22.6	1.0925	1.1269
2018-03-09 06:20:00	0.6319	19.9	7.26	22.5	1.07	1.1506
2018-03-09 06:21:00	0.6326	19.9	7.28	22.8	1.1375	1.0823
2018-03-09 06:22:00	0.6333	19.9	7.28	22.7	1.115	1.1042
2018-03-09 06:23:00	0.634	19.9	7.25	22.6	1.0925	1.1269
2018-03-09 06:24:00	0.6347	19.9	7.26	22.6	1.0925	1.1269
2018-03-09 06:25:00	0.6354	20.0	7.27	22.6	1.0925	1.1269
2018-03-09 06:26:00	0.6361	20.0	7.29	22.7	1.115	1.1042
2018-03-09 06:27:00	0.6368	20.1	7.25	22.6	1.0925	1.1269
2018-03-09 06:28:00	0.6375	20.1	7.25	22.7	1.115	1.1042
2018-03-09 06:29:00	0.6382	20.2	7.27	22.5	1.07	1.1506
2018-03-09 06:30:00	0.6389	20.3	7.28	22.6	1.0925	1.1269
2018-03-09 06:31:00	0.6396	20.3	7.27	22.8	1.1375	1.0823
2018-03-09 06:32:00	0.6403	20.4	7.25	22.6	1.0925	1.1269
2018-03-09 06:33:00	0.641	20.4	7.26	22.5	1.07	1.1506
2018-03-09 06:34:00	0.6417	20.5	7.28	22.6	1.0925	1.1269
2018-03-09 06:35:00	0.6424	20.6	7.29	22.6	1.0925	1.1269
2018-03-09 06:36:00	0.6431	20.6	7.24	22.6	1.0925	1.1269
2018-03-09 06:37:00	0.6438	20.7	7.26	22.6	1.0925	1.1269
2018-03-09 06:38:00	0.6444	20.8	7.27	22.7	1.115	1.1042
2018-03-09 06:39:00	0.6451	20.8	7.29	22.6	1.0925	1.1269
2018-03-09 06:40:00	0.6458	20.9	7.25	22.6	1.0925	1.1269
2018-03-09 06:41:00	0.6465	20.8	7.25	22.6	1.0925	1.1269
2018-03-09 06:42:00	0.6472	20.7	7.27	22.7	1.115	1.1042
2018-03-09 06:43:00	0.6479	20.6	7.29	22.5	1.07	1.1506
2018-03-09 06:44:00	0.6486	20.5	7.26	22.7	1.115	1.1042
2018-03-09 06:45:00	0.6493	20.5	7.25	22.7	1.115	1.1042
2018-03-09 06:46:00	0.65	20.4	7.27	22.6	1.0925	1.1269
2018-03-09 06:47:00	0.6507	20.3	7.28	22.5	1.07	1.1506
2018-03-09 06:48:00	0.6514	20.3	7.27	22.7	1.115	1.1042
2018-03-09 06:49:00	0.6521	20.2	7.25	22.7	1.115	1.1042
2018-03-09 06:50:00	0.6528	20.1	7.26	22.7	1.115	1.1042
2018-03-09 06:51:00	0.6535	20.1	7.28	22.6	1.0925	1.1269
2018-03-09 06:52:00	0.6542	20.0	7.28	22.7	1.115	1.1042
2018-03-09 06:53:00	0.6549	20.0	7.25	22.7	1.115	1.1042
2018-03-09 06:54:00	0.6556	20.0	7.26	22.6	1.0925	1.1269
2018-03-09 06:55:00	0.6562	19.9	7.28	22.8	1.1375	1.0823
2018-03-09 06:56:00	0.6569	19.9	7.29	22.6	1.0925	1.1269
2018-03-09 06:57:00	0.6576	19.9	7.25	22.6	1.0925	1.1269
2018-03-09 06:58:00	0.6583	19.9	7.25	22.7	1.115	1.1042
2018-03-09 06:59:00	0.659	19.9	7.27	22.7	1.115	1.1042
2018-03-09 07:00:00	0.6597	19.9	7.28	22.7	1.115	1.1042
2018-03-09 07:01:00	0.6604	19.9	7.27	22.7	1.115	1.1042
2018-03-09 07:02:00	0.6611	20.0	7.25	22.6	1.0925	1.1269
2018-03-09 07:03:00	0.6618	20.0	7.26	22.8	1.1375	1.0823
2018-03-09 07:04:00	0.6625	20.1	7.28	22.7	1.115	1.1042
2018-03-09 07:05:00	0.6632	20.1	7.29	22.7	1.115	1.1042
2018-03-09 07:06:00	0.6639	20.2	7.24	22.8	1.1375	1.0823
2018-03-09 07:07:00	0.6646	20.2	7.25	22.9	1.16	1.0614
2018-03-09 07:08:00	0.6653	20.3	7.27	22.7	1.115	1.1042
2018-03-09 07:09:00	0.666	20.3	7.28	22.7	1.115	1.1042
2018-03-09 07:10:00	0.6667	20.4	7.27	22.6	1.0925	1.1269
2018-03-09 07:11:00	0.6674	20.5	7.24	22.8	1.1375	1.0823
2018-03-09 07:12:00	0.6681	20.5	7.26	22.6	1.0925	1.1269
2018-03-09 07:13:00	0.6688	20.6	7.28	22.7	1.115	1.1042
2018-03-09 07:14:00	0.6694	20.6	7.29	22.7	1.115	1.1042
2018-03-09 07:15:00	0.6701	20.7	7.24	22.7	1.115	1.1042
2018-03-09 07:16:00	0.6708	20.7	7.25	22.6	1.0925	1.1269
2018-03-09 07:17:00	0.6715	20.8	7.27	22.5	1.07	1.1506
2018-03-09 07:18:00	0.6722	20.8	7.28	22.7	1.115	1.1042
2018-03-09 07:19:00	0.6729	20.8	7.27	22.7	1.115	1.1042
2018-03-09 07:20:00	0.6736	20.7	7.25	22.6	1.0925	1.1269
2018-03-09 07:21:00	0.6743	20.7	7.26	22.6	1.0925	1.1269
2018-03-09 07:22:00	0.675	20.6	7.28	22.7	1.115	1.1042
2018-03-09 07:23:00	0.6757	20.5	7.28	22.6	1.0925	1.1269
2018-03-09 07:24:00	0.6764	20.4	7.25	22.7	1.115	1.1042
2018-03-09 07:25:00	0.6771	20.3	7.26	22.6	1.0925	1.1269
2018-03-09 07:26:00	0.6778	20.3	7.28	22.7	1.115	1.1042
2018-03-09 07:27:00	0.6785	20.2	7.29	22.7	1.115	1.1042
2018-03-09 07:28:00	0.6792	20.1	7.24	22.7	1.115	1.1042
2018-03-09 07:29:00	0.6799	20.1	7.25	22.7	1.115	1.1042
2018-03-09 07:30:00	0.6806	20.0	7.27	22.8	1.1375	1.0823
2018-03-09 07:31:00	0.6812	20.0	7.29	22.8	1.1375	1.0823
2018-03-09 07:32:00	0.6819	19.9	7.26	22.7	1.115	1.1042
2018-03-09 07:33:00	0.6826	19.9	7.25	22.8	1.1375	1.0823
2018-03-09 07:34:00	0.6833	19.9	7.27	22.8	1.1375	1.0823
2018-03-09 07:35:00	0.684	19.8	7.28	22.7	1.115	1.1042
2018-03-09 07:36:00	0.6847	19.8	7.28	22.8	1.1375	1.0823
2018-03-09 07:37:00	0.6854	19.9	7.24	22.9	1.16	1.0614
2018-03-09 07:38:00	0.6861	19.9	7.26	22.8	1.1375	1.0823
2018-03-09 07:39:00	0.6868	20.0	7.27	22.8	1.1375	1.0823
2018-03-09 07:40:00	0.6875	20.0	7.29	22.7	1.115	1.1042
2018-03-09 07:41:00	0.6882	20.1	7.25	22.8	1.1375	1.0823
2018-03-09 07:42:00	0.6889	20.1	7.25	22.8	1.1375	1.0823
2018-03-09 07:43:00	0.6896	20.2	7.26	22.8	1.1375	1.0823
2018-03-09 07:44:00	0.6903	20.2	7.28	22.8	1.1375	1.0823
2018-03-09 07:45:00	0.691	20.3	7.28	22.8	1.1375	1.0823
2018-03-09 07:46:00	0.6917	20.4	7.24	22.7	1.115	1.1042
2018-03-09 07:47:00	0.6924	20.4	7.26	22.6	1.0925	1.1269
2018-03-09 07:48:00	0.6931	20.5	7.27	22.6	1.0925	1.1269
2018-03-09 07:49:00	0.6938	20.6	7.29	22.7	1.115	1.1042
2018-03-09 07:50:00	0.6944	20.6	7.25	22.7	1.115	1.1042
2018-03-09 07:51:00	0.6951	20.7	7.25	22.7	1.115	1.1042
2018-03-09 07:52:00	0.6958	20.7	7.26	22.7	1.115	1.1042
2018-03-09 07:53:00	0.6965	20.8	7.28	22.8	1.1375	1.0823
2018-03-09 07:54:00	0.6972	20.9	7.28	22.7	1.115	1.1042
2018-03-09 07:55:00	0.6979	20.8	7.24	22.7	1.115	1.1042
2018-03-09 07:56:00	0.6986	20.8	7.26	22.7	1.115	1.1042
2018-03-09 07:57:00	0.6993	20.7	7.28	22.8	1.1375	1.0823
2018-03-09 07:58:00	0.7	20.6	7.29	22.7	1.115	1.1042
2018-03-09 07:59:00	0.7007	20.5	7.24	22.7	1.115	1.1042
2018-03-09 08:00:00	0.7014	20.4	7.26	22.6	1.0925	1.1269
2018-03-09 08:01:00	0.7021	20.4	7.27	22.8	1.1375	1.0823
2018-03-09 08:02:00	0.7028	20.3	7.29	22.8	1.1375	1.0823
2018-03-09 08:03:00	0.7035	20.3	7.26	22.6	1.0925	1.1269
2018-03-09 08:04:00	0.7042	20.2	7.25	22.9	1.16	1.0614
2018-03-09 08:05:00	0.7049	20.2	7.27	22.8	1.1375	1.0823
2018-03-09 08:06:00	0.7056	20.1	7.28	22.8	1.1375	1.0823
2018-03-09 08:07:00	0.7062	20.1	7.27	23.0	1.1825	1.0412
2018-03-09 08:08:00	0.7069	20.1	7.25	22.8	1.1375	1.0823
2018-03-09 08:09:00	0.7076	20.0	7.26	22.8	1.1375	1.0823
2018-03-09 08:10:00	0.7083	20.0	7.28	22.9	1.16	1.0614
2018-03-09 08:11:00	0.709	20.0	7.28	22.9	1.16	1.0614
2018-03-09 08:12:00	0.7097	19.9	7.25	22.8	1.1375	1.0823
2018-03-09 08:13:00	0.7104	19.9	7.26	22.8	1.1375	1.0823
2018-03-09 08:14:00	0.7111	19.9	7.28	22.9	1.16	1.0614
2018-03-09 08:15:00	0.7118	19.9	7.29	22.8	1.1375	1.0823
2018-03-09 08:16:00	0.7125	19.9	7.25	22.9	1.16	1.0614
2018-03-09 08:17:00	0.7132	19.9	7.25	22.9	1.16	1.0614
2018-03-09 08:18:00	0.7139	20.0	7.27	22.7	1.115	1.1042
2018-03-09 08:19:00	0.7146	20.0	7.28	22.8	1.1375	1.0823
2018-03-09 08:20:00	0.7153	20.0	7.27	22.9	1.16	1.0614
2018-03-09 08:21:00	0.716	20.1	7.25	22.7	1.115	1.1042
2018-03-09 08:22:00	0.7167	20.2	7.26	22.8	1.1375	1.0823
2018-03-09 08:23:00	0.7174	20.2	7.28	22.9	1.16	1.0614
2018-03-09 08:24:00	0.7181	20.3	7.28	22.8	1.1375	1.0823
2018-03-09 08:25:00	0.7188	20.4	7.24	22.7	1.115	1.1042
2018-03-09 08:26:00	0.7194	20.4	7.26	22.8	1.1375	1.0823
2018-03-09 08:27:00	0.7201	20.5	7.27	22.7	1.115	1.1042
2018-03-09 08:28:00	0.7208	20.6	7.29	22.9	1.16	1.0614
2018-03-09 08:29:00	0.7215	20.6	7.25	22.8	1.1375	1.0823
2018-03-09 08:30:00	0.7222	20.7	7.25	23.0	1.1825	1.0412
2018-03-09 08:31:00	0.7229	20.7	7.27	22.8	1.1375	1.0823
2018-03-09 08:32:00	0.7236	20.8	7.28	22.7	1.115	1.1042
2018-03-09 08:33:00	0.7243	20.9	7.28	22.9	1.16	1.0614
2018-03-09 08:34:00	0.725	20.8	7.25	22.9	1.16	1.0614
2018-03-09 08:35:00	0.7257	20.7	7.26	22.8	1.1375	1.0823
2018-03-09 08:36:00	0.7264	20.6	7.28	22.8	1.1375	1.0823
2018-03-09 08:37:00	0.7271	20.6	7.28	22.7	1.115	1.1042
2018-03-09 08:38:00	0.7278	20.5	7.25	22.8	1.1375	1.0823
2018-03-09 08:39:00	0.7285	20.4	7.26	23.0	1.1825	1.0412
2018-03-09 08:40:00	0.7292	20.4	7.28	22.8	1.1375	1.0823
2018-03-09 08:41:00	0.7299	20.3	7.29	22.9	1.16	1.0614
2018-03-09 08:42:00	0.7306	20.3	7.24	22.9	1.16	1.0614
2018-03-09 08:43:00	0.7312	20.2	7.26	22.9	1.16	1.0614
2018-03-09 08:44:00	0.7319	20.2	7.27	22.9	1.16	1.0614
2018-03-09 08:45:00	0.7326	20.1	7.29	22.9	1.16	1.0614
2018-03-09 08:46:00	0.7333	20.1	7.25	22.9	1.16	1.0614
2018-03-09 08:47:00	0.734	20.1	7.26	22.9	1.16	1.0614
2018-03-09 08:48:00	0.7347	20.1	7.27	22.9	1.16	1.0614
2018-03-09 08:49:00	0.7354	20.0	7.29	22.8	1.1375	1.0823
2018-03-09 08:50:00	0.7361	20.0	7.26	22.9	1.16	1.0614
2018-03-09 08:51:00	0.7368	20.0	7.25	22.9	1.16	1.0614
2018-03-09 08:52:00	0.7375	20.0	7.27	23.0	1.1825	1.0412
2018-03-09 08:53:00	0.7382	19.9	7.28	22.9	1.16	1.0614
2018-03-09 08:54:00	0.7389	19.9	7.27	23.0	1.1825	1.0412
2018-03-09 08:55:00	0.7396	19.9	7.25	23.2	1.2275	1.003
2018-03-09 08:56:00	0.7403	19.9	7.26	23.1	1.205	1.0217
2018-03-09 08:57:00	0.741	19.9	7.28	22.9	1.16	1.0614
2018-03-09 08:58:00	0.7417	19.9	7.28	23.1	1.205	1.0217
2018-03-09 08:59:00	0.7424	19.9	7.25	23.1	1.205	1.0217
2018-03-09 09:00:00	0.7431	19.9	7.26	22.9	1.16	1.0614
