# Supplementary material for: Experimental and Model-Based Analysis to Optimize Microalgal Biomass Productivity in a Pilot-Scale Tubular Photobioreactor
Source: Front Bioeng Biotechnol. 2020 May 13;8:453. doi: 10.3389/fbioe.2020.00453 (PMC7247861; doi:10.3389/fbioe.2020.00453)
Supplement: Supplementary file 1 [file Data_Sheet_1.ZIP › suppl_data/raw_data/suppl_data_raw_exp_no_10.txt]

datetime	time	temp	pH	OD_NIR	cX	qph
2018-05-28 15:30:00	0.0	30.3	7.27	18.1	0.63	1.9542
2018-05-28 15:31:00	0.0007	30.4	7.17	18.2	0.6394	1.9255
2018-05-28 15:32:00	0.0014	30.3	7.08	18.6	0.677	1.8186
2018-05-28 15:33:00	0.0021	30.0	7.1	18.4	0.6582	1.8705
2018-05-28 15:34:00	0.0028	29.8	7.11	19.0	0.7146	1.7229
2018-05-28 15:35:00	0.0035	29.6	7.12	18.8	0.6958	1.7695
2018-05-28 15:36:00	0.0042	29.4	7.13	19.0	0.7146	1.7229
2018-05-28 15:37:00	0.0049	29.3	7.15	19.6	0.771	1.5969
2018-05-28 15:38:00	0.0056	29.2	7.16	19.1	0.724	1.7005
2018-05-28 15:39:00	0.0062	29.0	7.17	19.8	0.7898	1.5589
2018-05-28 15:40:00	0.0069	28.9	7.18	19.3	0.7428	1.6575
2018-05-28 15:41:00	0.0076	28.9	7.19	19.8	0.7898	1.5589
2018-05-28 15:42:00	0.0083	28.8	7.2	19.5	0.7616	1.6166
2018-05-28 15:43:00	0.009	28.8	7.22	19.3	0.7428	1.6575
2018-05-28 15:44:00	0.0097	28.7	7.23	20.1	0.818	1.5052
2018-05-28 15:45:00	0.0104	28.7	7.24	20.4	0.8462	1.455
2018-05-28 15:46:00	0.0111	28.6	7.25	20.1	0.818	1.5052
2018-05-28 15:47:00	0.0118	28.6	7.26	19.8	0.7898	1.5589
2018-05-28 15:48:00	0.0125	28.6	7.28	19.6	0.771	1.5969
2018-05-28 15:49:00	0.0132	28.6	7.29	19.5	0.7616	1.6166
2018-05-28 15:50:00	0.0139	28.6	7.23	20.0	0.8086	1.5226
2018-05-28 15:51:00	0.0146	28.6	7.02	19.9	0.7992	1.5406
2018-05-28 15:52:00	0.0153	28.6	7.04	19.9	0.7992	1.5406
2018-05-28 15:53:00	0.016	28.6	7.05	20.1	0.818	1.5052
2018-05-28 15:54:00	0.0167	28.6	7.06	20.0	0.8086	1.5226
2018-05-28 15:55:00	0.0174	28.6	7.07	19.8	0.7898	1.5589
2018-05-28 15:56:00	0.0181	28.6	7.08	19.5	0.7616	1.6166
2018-05-28 15:57:00	0.0188	28.6	7.09	20.2	0.8274	1.4881
2018-05-28 15:58:00	0.0194	28.6	7.1	19.6	0.771	1.5969
2018-05-28 15:59:00	0.0201	28.6	7.11	19.9	0.7992	1.5406
2018-05-28 16:00:00	0.0208	28.7	7.12	20.1	0.818	1.5052
2018-05-28 16:01:00	0.0215	28.7	7.13	20.4	0.8462	1.455
2018-05-28 16:02:00	0.0222	28.7	7.14	20.1	0.818	1.5052
2018-05-28 16:03:00	0.0229	28.7	7.14	20.0	0.8086	1.5226
2018-05-28 16:04:00	0.0236	28.7	7.15	19.9	0.7992	1.5406
2018-05-28 16:05:00	0.0243	28.8	7.16	19.9	0.7992	1.5406
2018-05-28 16:06:00	0.025	28.8	7.17	20.1	0.818	1.5052
2018-05-28 16:07:00	0.0257	28.8	7.19	20.2	0.8274	1.4881
2018-05-28 16:08:00	0.0264	28.8	7.2	20.3	0.8368	1.4713
2018-05-28 16:09:00	0.0271	28.9	7.21	20.4	0.8462	1.455
2018-05-28 16:10:00	0.0278	28.9	7.22	19.9	0.7992	1.5406
2018-05-28 16:11:00	0.0285	28.9	7.23	20.0	0.8086	1.5226
2018-05-28 16:12:00	0.0292	28.9	7.24	19.8	0.7898	1.5589
2018-05-28 16:13:00	0.0299	29.0	7.25	19.8	0.7898	1.5589
2018-05-28 16:14:00	0.0306	29.0	7.26	20.3	0.8368	1.4713
2018-05-28 16:15:00	0.0312	29.0	7.27	20.6	0.865	1.4234
2018-05-28 16:16:00	0.0319	29.0	7.28	20.3	0.8368	1.4713
2018-05-28 16:17:00	0.0326	29.1	7.3	20.4	0.8462	1.455
2018-05-28 16:18:00	0.0333	29.1	7.1	20.2	0.8274	1.4881
2018-05-28 16:19:00	0.034	29.1	7.03	20.4	0.8462	1.455
2018-05-28 16:20:00	0.0347	29.1	7.05	20.1	0.818	1.5052
2018-05-28 16:21:00	0.0354	29.2	7.05	19.4	0.7522	1.6368
2018-05-28 16:22:00	0.0361	29.2	7.06	19.7	0.7804	1.5777
2018-05-28 16:23:00	0.0368	29.2	7.08	19.5	0.7616	1.6166
2018-05-28 16:24:00	0.0375	29.2	7.09	20.0	0.8086	1.5226
2018-05-28 16:25:00	0.0382	29.3	7.1	20.0	0.8086	1.5226
2018-05-28 16:26:00	0.0389	29.3	7.12	20.6	0.865	1.4234
2018-05-28 16:27:00	0.0396	29.3	7.13	20.1	0.818	1.5052
2018-05-28 16:28:00	0.0403	29.3	7.15	19.6	0.771	1.5969
2018-05-28 16:29:00	0.041	29.4	7.16	19.7	0.7804	1.5777
2018-05-28 16:30:00	0.0417	29.4	7.17	19.8	0.7898	1.5589
2018-05-28 16:31:00	0.0424	29.4	7.19	20.1	0.818	1.5052
2018-05-28 16:32:00	0.0431	29.4	7.21	20.1	0.818	1.5052
2018-05-28 16:33:00	0.0438	29.4	7.22	20.1	0.818	1.5052
2018-05-28 16:34:00	0.0444	29.5	7.24	19.8	0.7898	1.5589
2018-05-28 16:35:00	0.0451	29.5	7.25	20.1	0.818	1.5052
2018-05-28 16:36:00	0.0458	29.5	7.27	20.0	0.8086	1.5226
2018-05-28 16:37:00	0.0465	29.5	7.28	19.8	0.7898	1.5589
2018-05-28 16:38:00	0.0472	29.6	7.3	20.2	0.8274	1.4881
2018-05-28 16:39:00	0.0479	29.6	7.03	19.8	0.7898	1.5589
2018-05-28 16:40:00	0.0486	29.6	7.05	19.8	0.7898	1.5589
2018-05-28 16:41:00	0.0493	29.6	7.06	19.7	0.7804	1.5777
2018-05-28 16:42:00	0.05	29.6	7.08	19.5	0.7616	1.6166
2018-05-28 16:43:00	0.0507	29.6	7.09	19.5	0.7616	1.6166
2018-05-28 16:44:00	0.0514	29.6	7.1	19.4	0.7522	1.6368
2018-05-28 16:45:00	0.0521	29.7	7.12	19.5	0.7616	1.6166
2018-05-28 16:46:00	0.0528	29.7	7.13	19.9	0.7992	1.5406
2018-05-28 16:47:00	0.0535	29.7	7.15	20.0	0.8086	1.5226
2018-05-28 16:48:00	0.0542	29.7	7.16	19.9	0.7992	1.5406
2018-05-28 16:49:00	0.0549	29.7	7.18	19.8	0.7898	1.5589
2018-05-28 16:50:00	0.0556	29.7	7.19	19.8	0.7898	1.5589
2018-05-28 16:51:00	0.0562	29.7	7.21	19.8	0.7898	1.5589
2018-05-28 16:52:00	0.0569	29.7	7.22	19.5	0.7616	1.6166
2018-05-28 16:53:00	0.0576	29.7	7.24	19.9	0.7992	1.5406
2018-05-28 16:54:00	0.0583	29.7	7.26	19.9	0.7992	1.5406
2018-05-28 16:55:00	0.059	29.8	7.27	20.3	0.8368	1.4713
2018-05-28 16:56:00	0.0597	29.8	7.29	19.6	0.771	1.5969
2018-05-28 16:57:00	0.0604	29.8	7.23	19.9	0.7992	1.5406
2018-05-28 16:58:00	0.0611	29.8	7.02	20.3	0.8368	1.4713
2018-05-28 16:59:00	0.0618	29.8	7.05	20.2	0.8274	1.4881
2018-05-28 17:00:00	0.0625	29.8	7.06	19.7	0.7804	1.5777
2018-05-28 17:01:00	0.0632	29.8	7.08	19.9	0.7992	1.5406
2018-05-28 17:02:00	0.0639	29.8	7.09	20.1	0.818	1.5052
2018-05-28 17:03:00	0.0646	29.8	7.11	19.8	0.7898	1.5589
2018-05-28 17:04:00	0.0653	29.8	7.12	19.4	0.7522	1.6368
2018-05-28 17:05:00	0.066	29.8	7.14	19.3	0.7428	1.6575
2018-05-28 17:06:00	0.0667	29.8	7.15	19.8	0.7898	1.5589
2018-05-28 17:07:00	0.0674	29.9	7.17	19.5	0.7616	1.6166
2018-05-28 17:08:00	0.0681	29.9	7.18	20.3	0.8368	1.4713
2018-05-28 17:09:00	0.0688	29.9	7.2	19.7	0.7804	1.5777
2018-05-28 17:10:00	0.0694	29.9	7.21	19.7	0.7804	1.5777
2018-05-28 17:11:00	0.0701	29.9	7.23	19.7	0.7804	1.5777
2018-05-28 17:12:00	0.0708	29.9	7.25	19.8	0.7898	1.5589
2018-05-28 17:13:00	0.0715	29.9	7.26	19.5	0.7616	1.6166
2018-05-28 17:14:00	0.0722	29.9	7.28	19.8	0.7898	1.5589
2018-05-28 17:15:00	0.0729	29.9	7.29	19.7	0.7804	1.5777
2018-05-28 17:16:00	0.0736	29.9	7.11	20.2	0.8274	1.4881
2018-05-28 17:17:00	0.0743	29.9	7.04	20.1	0.818	1.5052
2018-05-28 17:18:00	0.075	29.9	7.06	19.6	0.771	1.5969
2018-05-28 17:19:00	0.0757	29.9	7.07	20.2	0.8274	1.4881
2018-05-28 17:20:00	0.0764	29.9	7.09	20.2	0.8274	1.4881
2018-05-28 17:21:00	0.0771	29.9	7.11	20.1	0.818	1.5052
2018-05-28 17:22:00	0.0778	29.9	7.12	19.2	0.7334	1.6788
2018-05-28 17:23:00	0.0785	29.9	7.14	19.7	0.7804	1.5777
2018-05-28 17:24:00	0.0792	29.9	7.15	20.1	0.818	1.5052
2018-05-28 17:25:00	0.0799	29.9	7.17	19.6	0.771	1.5969
2018-05-28 17:26:00	0.0806	30.0	7.19	19.9	0.7992	1.5406
2018-05-28 17:27:00	0.0812	30.0	7.2	20.5	0.8556	1.439
2018-05-28 17:28:00	0.0819	30.0	7.22	19.8	0.7898	1.5589
2018-05-28 17:29:00	0.0826	30.0	7.24	20.3	0.8368	1.4713
2018-05-28 17:30:00	0.0833	30.0	7.26	19.4	0.7522	1.6368
2018-05-28 17:31:00	0.084	30.0	7.27	19.6	0.771	1.5969
2018-05-28 17:32:00	0.0847	30.0	7.29	20.0	0.8086	1.5226
2018-05-28 17:33:00	0.0854	30.0	7.17	19.7	0.7804	1.5777
2018-05-28 17:34:00	0.0861	30.0	7.04	19.9	0.7992	1.5406
2018-05-28 17:35:00	0.0868	30.0	7.06	19.6	0.771	1.5969
2018-05-28 17:36:00	0.0875	30.0	7.07	19.5	0.7616	1.6166
2018-05-28 17:37:00	0.0882	30.0	7.09	19.3	0.7428	1.6575
2018-05-28 17:38:00	0.0889	30.0	7.11	19.6	0.771	1.5969
2018-05-28 17:39:00	0.0896	30.0	7.12	19.6	0.771	1.5969
2018-05-28 17:40:00	0.0903	30.1	7.14	20.3	0.8368	1.4713
2018-05-28 17:41:00	0.091	30.1	7.15	19.9	0.7992	1.5406
2018-05-28 17:42:00	0.0917	30.1	7.17	19.8	0.7898	1.5589
2018-05-28 17:43:00	0.0924	30.1	7.19	19.6	0.771	1.5969
2018-05-28 17:44:00	0.0931	30.1	7.21	19.8	0.7898	1.5589
2018-05-28 17:45:00	0.0938	30.1	7.22	19.9	0.7992	1.5406
2018-05-28 17:46:00	0.0944	30.1	7.24	19.5	0.7616	1.6166
2018-05-28 17:47:00	0.0951	30.1	7.26	20.3	0.8368	1.4713
2018-05-28 17:48:00	0.0958	30.1	7.28	20.5	0.8556	1.439
2018-05-28 17:49:00	0.0965	30.1	7.29	19.9	0.7992	1.5406
2018-05-28 17:50:00	0.0972	30.1	7.1	19.9	0.7992	1.5406
2018-05-28 17:51:00	0.0979	30.1	7.04	20.0	0.8086	1.5226
2018-05-28 17:52:00	0.0986	30.1	7.06	19.9	0.7992	1.5406
2018-05-28 17:53:00	0.0993	30.1	7.08	20.0	0.8086	1.5226
2018-05-28 17:54:00	0.1	30.1	7.09	19.8	0.7898	1.5589
2018-05-28 17:55:00	0.1007	30.1	7.11	20.2	0.8274	1.4881
2018-05-28 17:56:00	0.1014	30.1	7.12	20.0	0.8086	1.5226
2018-05-28 17:57:00	0.1021	30.1	7.14	19.7	0.7804	1.5777
2018-05-28 17:58:00	0.1028	30.1	7.16	20.0	0.8086	1.5226
2018-05-28 17:59:00	0.1035	30.1	7.17	19.7	0.7804	1.5777
2018-05-28 18:00:00	0.1042	30.1	7.19	19.7	0.7804	1.5777
2018-05-28 18:01:00	0.1049	30.1	7.21	19.4	0.7522	1.6368
2018-05-28 18:02:00	0.1056	30.1	7.22	20.0	0.8086	1.5226
2018-05-28 18:03:00	0.1062	30.1	7.24	19.9	0.7992	1.5406
2018-05-28 18:04:00	0.1069	30.1	7.26	20.0	0.8086	1.5226
2018-05-28 18:05:00	0.1076	30.1	7.28	19.7	0.7804	1.5777
2018-05-28 18:06:00	0.1083	30.1	7.29	19.8	0.7898	1.5589
2018-05-28 18:07:00	0.109	30.1	7.11	19.8	0.7898	1.5589
2018-05-28 18:08:00	0.1097	30.1	7.05	20.2	0.8274	1.4881
2018-05-28 18:09:00	0.1104	30.1	7.07	20.0	0.8086	1.5226
2018-05-28 18:10:00	0.1111	30.1	7.09	19.8	0.7898	1.5589
2018-05-28 18:11:00	0.1118	30.1	7.11	20.1	0.818	1.5052
2018-05-28 18:12:00	0.1125	30.1	7.12	19.8	0.7898	1.5589
2018-05-28 18:13:00	0.1132	30.1	7.14	19.8	0.7898	1.5589
2018-05-28 18:14:00	0.1139	30.1	7.16	19.8	0.7898	1.5589
2018-05-28 18:15:00	0.1146	30.1	7.17	19.7	0.7804	1.5777
2018-05-28 18:16:00	0.1153	30.1	7.19	19.8	0.7898	1.5589
2018-05-28 18:17:00	0.116	30.1	7.21	20.0	0.8086	1.5226
2018-05-28 18:18:00	0.1167	30.1	7.23	19.7	0.7804	1.5777
2018-05-28 18:19:00	0.1174	30.1	7.25	19.6	0.771	1.5969
2018-05-28 18:20:00	0.1181	30.1	7.26	20.4	0.8462	1.455
2018-05-28 18:21:00	0.1188	30.1	7.28	20.5	0.8556	1.439
2018-05-28 18:22:00	0.1194	30.1	7.3	20.5	0.8556	1.439
2018-05-28 18:23:00	0.1201	30.1	7.03	20.4	0.8462	1.455
2018-05-28 18:24:00	0.1208	30.1	7.05	20.2	0.8274	1.4881
2018-05-28 18:25:00	0.1215	30.2	7.07	20.1	0.818	1.5052
2018-05-28 18:26:00	0.1222	30.2	7.08	19.4	0.7522	1.6368
2018-05-28 18:27:00	0.1229	30.2	7.1	20.3	0.8368	1.4713
2018-05-28 18:28:00	0.1236	30.2	7.11	19.9	0.7992	1.5406
2018-05-28 18:29:00	0.1243	30.2	7.13	20.1	0.818	1.5052
2018-05-28 18:30:00	0.125	30.2	7.14	19.8	0.7898	1.5589
2018-05-28 18:31:00	0.1257	30.2	7.16	19.5	0.7616	1.6166
2018-05-28 18:32:00	0.1264	30.2	7.18	20.0	0.8086	1.5226
2018-05-28 18:33:00	0.1271	30.2	7.19	19.9	0.7992	1.5406
2018-05-28 18:34:00	0.1278	30.2	7.21	20.0	0.8086	1.5226
2018-05-28 18:35:00	0.1285	30.2	7.22	20.0	0.8086	1.5226
2018-05-28 18:36:00	0.1292	30.2	7.24	19.9	0.7992	1.5406
2018-05-28 18:37:00	0.1299	30.2	7.26	19.9	0.7992	1.5406
2018-05-28 18:38:00	0.1306	30.2	7.27	20.4	0.8462	1.455
2018-05-28 18:39:00	0.1312	30.2	7.29	20.2	0.8274	1.4881
2018-05-28 18:40:00	0.1319	30.2	7.17	20.0	0.8086	1.5226
2018-05-28 18:41:00	0.1326	30.2	7.04	19.9	0.7992	1.5406
2018-05-28 18:42:00	0.1333	30.2	7.06	20.2	0.8274	1.4881
2018-05-28 18:43:00	0.134	30.2	7.08	19.7	0.7804	1.5777
2018-05-28 18:44:00	0.1347	30.2	7.09	20.2	0.8274	1.4881
2018-05-28 18:45:00	0.1354	30.3	7.11	19.8	0.7898	1.5589
2018-05-28 18:46:00	0.1361	30.3	7.13	19.5	0.7616	1.6166
2018-05-28 18:47:00	0.1368	30.3	7.14	19.6	0.771	1.5969
2018-05-28 18:48:00	0.1375	30.3	7.16	19.8	0.7898	1.5589
2018-05-28 18:49:00	0.1382	30.3	7.18	19.7	0.7804	1.5777
2018-05-28 18:50:00	0.1389	30.3	7.2	19.8	0.7898	1.5589
2018-05-28 18:51:00	0.1396	30.3	7.21	19.7	0.7804	1.5777
2018-05-28 18:52:00	0.1403	30.3	7.23	19.9	0.7992	1.5406
2018-05-28 18:53:00	0.141	30.3	7.25	19.9	0.7992	1.5406
2018-05-28 18:54:00	0.1417	30.3	7.27	19.8	0.7898	1.5589
2018-05-28 18:55:00	0.1424	30.3	7.28	20.0	0.8086	1.5226
2018-05-28 18:56:00	0.1431	30.3	7.25	19.9	0.7992	1.5406
2018-05-28 18:57:00	0.1438	30.3	7.03	20.3	0.8368	1.4713
2018-05-28 18:58:00	0.1444	30.3	7.06	20.0	0.8086	1.5226
2018-05-28 18:59:00	0.1451	30.3	7.07	20.0	0.8086	1.5226
2018-05-28 19:00:00	0.1458	30.3	7.09	19.9	0.7992	1.5406
2018-05-28 19:01:00	0.1465	30.3	7.1	20.2	0.8274	1.4881
2018-05-28 19:02:00	0.1472	30.3	7.12	19.6	0.771	1.5969
2018-05-28 19:03:00	0.1479	30.3	7.14	19.9	0.7992	1.5406
2018-05-28 19:04:00	0.1486	30.3	7.15	19.7	0.7804	1.5777
2018-05-28 19:05:00	0.1493	30.3	7.17	20.1	0.818	1.5052
2018-05-28 19:06:00	0.15	30.3	7.19	20.0	0.8086	1.5226
2018-05-28 19:07:00	0.1507	30.4	7.21	19.8	0.7898	1.5589
2018-05-28 19:08:00	0.1514	30.4	7.22	19.8	0.7898	1.5589
2018-05-28 19:09:00	0.1521	30.4	7.24	20.1	0.818	1.5052
2018-05-28 19:10:00	0.1528	30.4	7.26	20.5	0.8556	1.439
2018-05-28 19:11:00	0.1535	30.4	7.27	19.7	0.7804	1.5777
2018-05-28 19:12:00	0.1542	30.4	7.29	19.9	0.7992	1.5406
2018-05-28 19:13:00	0.1549	30.4	7.14	20.2	0.8274	1.4881
2018-05-28 19:14:00	0.1556	30.4	7.04	20.1	0.818	1.5052
2018-05-28 19:15:00	0.1562	30.4	7.06	20.2	0.8274	1.4881
2018-05-28 19:16:00	0.1569	30.4	7.08	19.7	0.7804	1.5777
2018-05-28 19:17:00	0.1576	30.4	7.1	20.5	0.8556	1.439
2018-05-28 19:18:00	0.1583	30.4	7.11	20.0	0.8086	1.5226
2018-05-28 19:19:00	0.159	30.4	7.13	20.4	0.8462	1.455
2018-05-28 19:20:00	0.1597	30.4	7.14	20.2	0.8274	1.4881
2018-05-28 19:21:00	0.1604	30.4	7.16	20.2	0.8274	1.4881
2018-05-28 19:22:00	0.1611	30.4	7.18	20.2	0.8274	1.4881
2018-05-28 19:23:00	0.1618	30.4	7.2	20.2	0.8274	1.4881
2018-05-28 19:24:00	0.1625	30.4	7.21	19.7	0.7804	1.5777
2018-05-28 19:25:00	0.1632	30.4	7.23	20.2	0.8274	1.4881
2018-05-28 19:26:00	0.1639	30.4	7.25	20.6	0.865	1.4234
2018-05-28 19:27:00	0.1646	30.4	7.27	19.7	0.7804	1.5777
2018-05-28 19:28:00	0.1653	30.4	7.29	19.9	0.7992	1.5406
2018-05-28 19:29:00	0.166	30.4	7.24	20.4	0.8462	1.455
2018-05-28 19:30:00	0.1667	30.4	7.03	20.5	0.8556	1.439
2018-05-28 19:31:00	0.1674	30.4	7.06	19.9	0.7992	1.5406
2018-05-28 19:32:00	0.1681	30.4	7.07	20.1	0.818	1.5052
2018-05-28 19:33:00	0.1688	30.5	7.09	20.2	0.8274	1.4881
2018-05-28 19:34:00	0.1694	30.4	7.1	20.0	0.8086	1.5226
2018-05-28 19:35:00	0.1701	30.4	7.12	20.4	0.8462	1.455
2018-05-28 19:36:00	0.1708	30.5	7.14	20.1	0.818	1.5052
2018-05-28 19:37:00	0.1715	30.5	7.15	20.6	0.865	1.4234
2018-05-28 19:38:00	0.1722	30.5	7.17	20.3	0.8368	1.4713
2018-05-28 19:39:00	0.1729	30.5	7.19	20.0	0.8086	1.5226
2018-05-28 19:40:00	0.1736	30.5	7.2	20.2	0.8274	1.4881
2018-05-28 19:41:00	0.1743	30.5	7.22	20.5	0.8556	1.439
2018-05-28 19:42:00	0.175	30.5	7.24	20.4	0.8462	1.455
2018-05-28 19:43:00	0.1757	30.5	7.26	20.5	0.8556	1.439
2018-05-28 19:44:00	0.1764	30.5	7.27	20.2	0.8274	1.4881
2018-05-28 19:45:00	0.1771	30.5	7.29	19.8	0.7898	1.5589
2018-05-28 19:46:00	0.1778	30.5	7.16	20.3	0.8368	1.4713
2018-05-28 19:47:00	0.1785	30.5	7.04	20.2	0.8274	1.4881
2018-05-28 19:48:00	0.1792	30.5	7.06	19.9	0.7992	1.5406
2018-05-28 19:49:00	0.1799	30.5	7.08	20.8	0.8838	1.3931
2018-05-28 19:50:00	0.1806	30.5	7.09	20.3	0.8368	1.4713
2018-05-28 19:51:00	0.1812	30.5	7.11	20.0	0.8086	1.5226
2018-05-28 19:52:00	0.1819	30.5	7.12	19.9	0.7992	1.5406
2018-05-28 19:53:00	0.1826	30.5	7.14	20.3	0.8368	1.4713
2018-05-28 19:54:00	0.1833	30.5	7.16	20.4	0.8462	1.455
2018-05-28 19:55:00	0.184	30.5	7.17	20.7	0.8744	1.4081
2018-05-28 19:56:00	0.1847	30.5	7.19	20.3	0.8368	1.4713
2018-05-28 19:57:00	0.1854	30.5	7.2	20.1	0.818	1.5052
2018-05-28 19:58:00	0.1861	30.5	7.22	20.3	0.8368	1.4713
2018-05-28 19:59:00	0.1868	30.5	7.24	19.9	0.7992	1.5406
2018-05-28 20:00:00	0.1875	30.5	7.25	20.6	0.865	1.4234
2018-05-28 20:01:00	0.1882	30.5	7.27	20.8	0.8838	1.3931
2018-05-28 20:02:00	0.1889	30.5	7.29	20.8	0.8838	1.3931
2018-05-28 20:03:00	0.1896	30.5	7.26	20.0	0.8086	1.5226
2018-05-28 20:04:00	0.1903	30.6	7.03	20.3	0.8368	1.4713
2018-05-28 20:05:00	0.191	30.6	7.06	20.3	0.8368	1.4713
2018-05-28 20:06:00	0.1917	30.5	7.08	20.5	0.8556	1.439
2018-05-28 20:07:00	0.1924	30.6	7.09	20.0	0.8086	1.5226
2018-05-28 20:08:00	0.1931	30.6	7.11	20.2	0.8274	1.4881
2018-05-28 20:09:00	0.1938	30.6	7.13	20.3	0.8368	1.4713
2018-05-28 20:10:00	0.1944	30.6	7.14	20.6	0.865	1.4234
2018-05-28 20:11:00	0.1951	30.6	7.16	20.2	0.8274	1.4881
2018-05-28 20:12:00	0.1958	30.6	7.18	20.6	0.865	1.4234
2018-05-28 20:13:00	0.1965	30.6	7.2	20.8	0.8838	1.3931
2018-05-28 20:14:00	0.1972	30.6	7.21	20.6	0.865	1.4234
2018-05-28 20:15:00	0.1979	30.6	7.23	20.8	0.8838	1.3931
2018-05-28 20:16:00	0.1986	30.6	7.25	20.5	0.8556	1.439
2018-05-28 20:17:00	0.1993	30.6	7.27	20.5	0.8556	1.439
2018-05-28 20:18:00	0.2	30.6	7.29	20.8	0.8838	1.3931
2018-05-28 20:19:00	0.2007	30.6	7.24	19.8	0.7898	1.5589
2018-05-28 20:20:00	0.2014	30.6	7.03	20.3	0.8368	1.4713
2018-05-28 20:21:00	0.2021	30.6	7.06	20.4	0.8462	1.455
2018-05-28 20:22:00	0.2028	30.6	7.08	21.1	0.912	1.35
2018-05-28 20:23:00	0.2035	30.6	7.09	20.5	0.8556	1.439
2018-05-28 20:24:00	0.2042	30.6	7.11	20.3	0.8368	1.4713
2018-05-28 20:25:00	0.2049	30.6	7.13	20.8	0.8838	1.3931
2018-05-28 20:26:00	0.2056	30.6	7.15	20.4	0.8462	1.455
2018-05-28 20:27:00	0.2062	30.6	7.16	20.1	0.818	1.5052
2018-05-28 20:28:00	0.2069	30.6	7.18	20.6	0.865	1.4234
2018-05-28 20:29:00	0.2076	30.6	7.2	20.5	0.8556	1.439
2018-05-28 20:30:00	0.2083	30.6	7.22	19.9	0.7992	1.5406
2018-05-28 20:31:00	0.209	30.6	7.23	20.8	0.8838	1.3931
2018-05-28 20:32:00	0.2097	30.6	7.25	20.2	0.8274	1.4881
2018-05-28 20:33:00	0.2104	30.6	7.27	20.6	0.865	1.4234
2018-05-28 20:34:00	0.2111	30.6	7.29	20.7	0.8744	1.4081
2018-05-28 20:35:00	0.2118	30.7	7.18	20.8	0.8838	1.3931
2018-05-28 20:36:00	0.2125	30.6	7.04	20.6	0.865	1.4234
2018-05-28 20:37:00	0.2132	30.6	7.07	20.5	0.8556	1.439
2018-05-28 20:38:00	0.2139	30.7	7.08	20.1	0.818	1.5052
2018-05-28 20:39:00	0.2146	30.7	7.1	20.3	0.8368	1.4713
2018-05-28 20:40:00	0.2153	30.7	7.12	20.5	0.8556	1.439
2018-05-28 20:41:00	0.216	30.7	7.13	20.7	0.8744	1.4081
2018-05-28 20:42:00	0.2167	30.7	7.15	20.1	0.818	1.5052
2018-05-28 20:43:00	0.2174	30.7	7.17	21.0	0.9026	1.3641
2018-05-28 20:44:00	0.2181	30.7	7.19	20.6	0.865	1.4234
2018-05-28 20:45:00	0.2188	30.7	7.21	20.6	0.865	1.4234
2018-05-28 20:46:00	0.2194	30.7	7.22	20.8	0.8838	1.3931
2018-05-28 20:47:00	0.2201	30.7	7.24	20.7	0.8744	1.4081
2018-05-28 20:48:00	0.2208	30.7	7.26	20.2	0.8274	1.4881
2018-05-28 20:49:00	0.2215	30.7	7.28	20.4	0.8462	1.455
2018-05-28 20:50:00	0.2222	30.7	7.29	20.8	0.8838	1.3931
2018-05-28 20:51:00	0.2229	30.7	7.08	20.6	0.865	1.4234
2018-05-28 20:52:00	0.2236	30.7	7.05	21.1	0.912	1.35
2018-05-28 20:53:00	0.2243	30.7	7.07	20.6	0.865	1.4234
2018-05-28 20:54:00	0.225	30.7	7.09	20.6	0.865	1.4234
2018-05-28 20:55:00	0.2257	30.7	7.1	19.9	0.7992	1.5406
2018-05-28 20:56:00	0.2264	30.7	7.12	20.6	0.865	1.4234
2018-05-28 20:57:00	0.2271	30.7	7.14	20.8	0.8838	1.3931
2018-05-28 20:58:00	0.2278	30.7	7.16	20.7	0.8744	1.4081
2018-05-28 20:59:00	0.2285	30.7	7.18	20.7	0.8744	1.4081
2018-05-28 21:00:00	0.2292	30.7	7.19	20.4	0.8462	1.455
2018-05-28 21:01:00	0.2299	30.7	7.21	20.1	0.818	1.5052
2018-05-28 21:02:00	0.2306	30.7	7.23	20.4	0.8462	1.455
2018-05-28 21:03:00	0.2312	30.7	7.25	21.2	0.9214	1.3363
2018-05-28 21:04:00	0.2319	30.7	7.27	20.4	0.8462	1.455
2018-05-28 21:05:00	0.2326	30.7	7.29	20.9	0.8932	1.3784
2018-05-28 21:06:00	0.2333	30.7	7.19	20.6	0.865	1.4234
2018-05-28 21:07:00	0.234	30.7	7.04	20.5	0.8556	1.439
2018-05-28 21:08:00	0.2347	30.7	7.07	21.0	0.9026	1.3641
2018-05-28 21:09:00	0.2354	30.7	7.08	20.5	0.8556	1.439
2018-05-28 21:10:00	0.2361	30.8	7.1	20.5	0.8556	1.439
2018-05-28 21:11:00	0.2368	30.7	7.12	21.1	0.912	1.35
2018-05-28 21:12:00	0.2375	30.7	7.14	20.9	0.8932	1.3784
2018-05-28 21:13:00	0.2382	30.8	7.15	20.8	0.8838	1.3931
2018-05-28 21:14:00	0.2389	30.7	7.17	21.3	0.9308	1.3228
2018-05-28 21:15:00	0.2396	30.8	7.19	20.9	0.8932	1.3784
2018-05-28 21:16:00	0.2403	30.8	7.21	20.4	0.8462	1.455
2018-05-28 21:17:00	0.241	30.8	7.23	20.6	0.865	1.4234
2018-05-28 21:18:00	0.2417	30.8	7.24	20.6	0.865	1.4234
2018-05-28 21:19:00	0.2424	30.8	7.26	20.9	0.8932	1.3784
2018-05-28 21:20:00	0.2431	30.8	7.28	20.4	0.8462	1.455
2018-05-28 21:21:00	0.2438	30.8	7.26	20.4	0.8462	1.455
2018-05-28 21:22:00	0.2444	30.8	7.03	20.4	0.8462	1.455
2018-05-28 21:23:00	0.2451	30.8	7.06	20.3	0.8368	1.4713
2018-05-28 21:24:00	0.2458	30.8	7.08	21.5	0.9495	1.2966
2018-05-28 21:25:00	0.2465	30.8	7.1	20.8	0.8838	1.3931
2018-05-28 21:26:00	0.2472	30.8	7.11	20.9	0.8932	1.3784
2018-05-28 21:27:00	0.2479	30.8	7.13	21.1	0.912	1.35
2018-05-28 21:28:00	0.2486	30.8	7.15	20.7	0.8744	1.4081
2018-05-28 21:29:00	0.2493	30.8	7.17	20.8	0.8838	1.3931
2018-05-28 21:30:00	0.25	30.8	7.18	21.0	0.9026	1.3641
2018-05-28 21:31:00	0.2507	30.8	7.2	21.0	0.9026	1.3641
2018-05-28 21:32:00	0.2514	30.8	7.22	21.0	0.9026	1.3641
2018-05-28 21:33:00	0.2521	30.8	7.24	20.6	0.865	1.4234
2018-05-28 21:34:00	0.2528	30.8	7.26	21.2	0.9214	1.3363
2018-05-28 21:35:00	0.2535	30.8	7.28	20.5	0.8556	1.439
2018-05-28 21:36:00	0.2542	30.8	7.3	20.6	0.865	1.4234
2018-05-28 21:37:00	0.2549	30.8	7.08	21.1	0.912	1.35
2018-05-28 21:38:00	0.2556	30.8	7.06	20.7	0.8744	1.4081
2018-05-28 21:39:00	0.2562	30.8	7.08	20.7	0.8744	1.4081
2018-05-28 21:40:00	0.2569	30.8	7.09	20.9	0.8932	1.3784
2018-05-28 21:41:00	0.2576	30.8	7.11	20.7	0.8744	1.4081
2018-05-28 21:42:00	0.2583	30.8	7.13	20.7	0.8744	1.4081
2018-05-28 21:43:00	0.259	30.8	7.15	20.3	0.8368	1.4713
2018-05-28 21:44:00	0.2597	30.8	7.16	20.6	0.865	1.4234
2018-05-28 21:45:00	0.2604	30.8	7.18	20.7	0.8744	1.4081
2018-05-28 21:46:00	0.2611	30.8	7.2	21.0	0.9026	1.3641
2018-05-28 21:47:00	0.2618	30.8	7.22	21.0	0.9026	1.3641
2018-05-28 21:48:00	0.2625	30.8	7.24	20.4	0.8462	1.455
2018-05-28 21:49:00	0.2632	30.8	7.26	20.9	0.8932	1.3784
2018-05-28 21:50:00	0.2639	30.8	7.27	21.1	0.912	1.35
2018-05-28 21:51:00	0.2646	30.8	7.29	21.0	0.9026	1.3641
2018-05-28 21:52:00	0.2653	30.8	7.12	20.8	0.8838	1.3931
2018-05-28 21:53:00	0.266	30.8	7.05	20.5	0.8556	1.439
2018-05-28 21:54:00	0.2667	30.8	7.07	20.6	0.865	1.4234
2018-05-28 21:55:00	0.2674	30.8	7.09	21.0	0.9026	1.3641
2018-05-28 21:56:00	0.2681	30.8	7.1	21.0	0.9026	1.3641
2018-05-28 21:57:00	0.2688	30.8	7.12	20.8	0.8838	1.3931
2018-05-28 21:58:00	0.2694	30.8	7.14	20.5	0.8556	1.439
2018-05-28 21:59:00	0.2701	30.8	7.16	20.5	0.8556	1.439
2018-05-28 22:00:00	0.2708	30.8	7.18	20.8	0.8838	1.3931
2018-05-28 22:01:00	0.2715	30.8	7.19	20.6	0.865	1.4234
2018-05-28 22:02:00	0.2722	30.8	7.21	20.8	0.8838	1.3931
2018-05-28 22:03:00	0.2729	30.8	7.23	20.5	0.8556	1.439
2018-05-28 22:04:00	0.2736	30.8	7.25	20.8	0.8838	1.3931
2018-05-28 22:05:00	0.2743	30.8	7.27	20.8	0.8838	1.3931
2018-05-28 22:06:00	0.275	30.8	7.28	20.5	0.8556	1.439
2018-05-28 22:07:00	0.2757	30.8	7.25	20.2	0.8274	1.4881
2018-05-28 22:08:00	0.2764	30.8	7.03	21.1	0.912	1.35
2018-05-28 22:09:00	0.2771	30.8	7.06	20.8	0.8838	1.3931
2018-05-28 22:10:00	0.2778	30.8	7.08	21.1	0.912	1.35
2018-05-28 22:11:00	0.2785	30.8	7.1	21.2	0.9214	1.3363
2018-05-28 22:12:00	0.2792	30.8	7.11	21.7	0.9683	1.2714
2018-05-28 22:13:00	0.2799	30.8	7.13	20.8	0.8838	1.3931
2018-05-28 22:14:00	0.2806	30.8	7.15	20.7	0.8744	1.4081
2018-05-28 22:15:00	0.2812	30.8	7.17	20.4	0.8462	1.455
2018-05-28 22:16:00	0.2819	30.9	7.18	20.7	0.8744	1.4081
2018-05-28 22:17:00	0.2826	30.8	7.2	20.8	0.8838	1.3931
2018-05-28 22:18:00	0.2833	30.8	7.22	21.0	0.9026	1.3641
2018-05-28 22:19:00	0.284	30.9	7.24	20.8	0.8838	1.3931
2018-05-28 22:20:00	0.2847	30.9	7.26	21.3	0.9308	1.3228
2018-05-28 22:21:00	0.2854	30.9	7.28	21.0	0.9026	1.3641
2018-05-28 22:22:00	0.2861	30.9	7.29	21.4	0.9402	1.3095
2018-05-28 22:23:00	0.2868	30.9	7.09	21.1	0.912	1.35
2018-05-28 22:24:00	0.2875	30.9	7.05	20.8	0.8838	1.3931
2018-05-28 22:25:00	0.2882	30.9	7.07	20.7	0.8744	1.4081
2018-05-28 22:26:00	0.2889	30.9	7.09	21.0	0.9026	1.3641
2018-05-28 22:27:00	0.2896	30.9	7.11	21.2	0.9214	1.3363
2018-05-28 22:28:00	0.2903	30.9	7.12	20.6	0.865	1.4234
2018-05-28 22:29:00	0.291	30.9	7.14	20.8	0.8838	1.3931
2018-05-28 22:30:00	0.2917	30.9	7.16	21.2	0.9214	1.3363
2018-05-28 22:31:00	0.2924	30.9	7.18	21.3	0.9308	1.3228
2018-05-28 22:32:00	0.2931	30.9	7.19	21.1	0.912	1.35
2018-05-28 22:33:00	0.2938	30.9	7.21	20.8	0.8838	1.3931
2018-05-28 22:34:00	0.2944	30.9	7.23	20.9	0.8932	1.3784
2018-05-28 22:35:00	0.2951	30.9	7.25	21.2	0.9214	1.3363
2018-05-28 22:36:00	0.2958	30.9	7.26	20.9	0.8932	1.3784
2018-05-28 22:37:00	0.2965	30.9	7.28	20.8	0.8838	1.3931
2018-05-28 22:38:00	0.2972	30.9	7.3	21.5	0.9495	1.2966
2018-05-28 22:39:00	0.2979	30.9	7.05	21.2	0.9214	1.3363
2018-05-28 22:40:00	0.2986	30.9	7.06	21.8	0.9777	1.2592
2018-05-28 22:41:00	0.2993	30.9	7.08	21.3	0.9308	1.3228
2018-05-28 22:42:00	0.3	30.9	7.1	20.9	0.8932	1.3784
2018-05-28 22:43:00	0.3007	30.9	7.11	20.6	0.865	1.4234
2018-05-28 22:44:00	0.3014	30.9	7.13	20.8	0.8838	1.3931
2018-05-28 22:45:00	0.3021	30.9	7.15	21.4	0.9402	1.3095
2018-05-28 22:46:00	0.3028	30.9	7.17	21.1	0.912	1.35
2018-05-28 22:47:00	0.3035	30.9	7.18	21.3	0.9308	1.3228
2018-05-28 22:48:00	0.3042	30.9	7.2	20.8	0.8838	1.3931
2018-05-28 22:49:00	0.3049	30.9	7.22	20.6	0.865	1.4234
2018-05-28 22:50:00	0.3056	30.9	7.24	21.2	0.9214	1.3363
2018-05-28 22:51:00	0.3062	30.9	7.26	21.1	0.912	1.35
2018-05-28 22:52:00	0.3069	30.9	7.27	20.9	0.8932	1.3784
2018-05-28 22:53:00	0.3076	30.9	7.29	21.2	0.9214	1.3363
2018-05-28 22:54:00	0.3083	30.9	7.13	21.7	0.9683	1.2714
2018-05-28 22:55:00	0.309	30.9	7.05	21.3	0.9308	1.3228
2018-05-28 22:56:00	0.3097	30.9	7.08	20.8	0.8838	1.3931
2018-05-28 22:57:00	0.3104	30.9	7.09	20.9	0.8932	1.3784
2018-05-28 22:58:00	0.3111	30.9	7.11	20.7	0.8744	1.4081
2018-05-28 22:59:00	0.3118	30.9	7.13	21.0	0.9026	1.3641
2018-05-28 23:00:00	0.3125	30.9	7.14	21.1	0.912	1.35
2018-05-28 23:01:00	0.3132	30.9	7.16	20.7	0.8744	1.4081
2018-05-28 23:02:00	0.3139	30.9	7.18	20.6	0.865	1.4234
2018-05-28 23:03:00	0.3146	30.9	7.2	21.9	0.9871	1.2472
2018-05-28 23:04:00	0.3153	30.9	7.22	20.6	0.865	1.4234
2018-05-28 23:05:00	0.316	30.9	7.23	21.2	0.9214	1.3363
2018-05-28 23:06:00	0.3167	30.9	7.25	21.0	0.9026	1.3641
2018-05-28 23:07:00	0.3174	30.9	7.27	20.8	0.8838	1.3931
2018-05-28 23:08:00	0.3181	30.9	7.29	20.6	0.865	1.4234
2018-05-28 23:09:00	0.3188	30.9	7.17	21.0	0.9026	1.3641
2018-05-28 23:10:00	0.3194	30.9	7.05	20.8	0.8838	1.3931
2018-05-28 23:11:00	0.3201	30.9	7.07	21.3	0.9308	1.3228
2018-05-28 23:12:00	0.3208	30.9	7.09	20.8	0.8838	1.3931
2018-05-28 23:13:00	0.3215	30.9	7.1	21.0	0.9026	1.3641
2018-05-28 23:14:00	0.3222	30.9	7.12	21.2	0.9214	1.3363
2018-05-28 23:15:00	0.3229	30.9	7.14	20.9	0.8932	1.3784
2018-05-28 23:16:00	0.3236	30.9	7.16	21.2	0.9214	1.3363
2018-05-28 23:17:00	0.3243	30.9	7.17	21.5	0.9495	1.2966
2018-05-28 23:18:00	0.325	30.9	7.19	21.2	0.9214	1.3363
2018-05-28 23:19:00	0.3257	30.9	7.21	21.3	0.9308	1.3228
2018-05-28 23:20:00	0.3264	30.9	7.23	21.0	0.9026	1.3641
2018-05-28 23:21:00	0.3271	30.9	7.24	21.3	0.9308	1.3228
2018-05-28 23:22:00	0.3278	30.9	7.26	21.4	0.9402	1.3095
2018-05-28 23:23:00	0.3285	30.9	7.28	21.1	0.912	1.35
2018-05-28 23:24:00	0.3292	30.9	7.3	21.2	0.9214	1.3363
2018-05-28 23:25:00	0.3299	30.9	7.06	21.0	0.9026	1.3641
2018-05-28 23:26:00	0.3306	30.9	7.06	21.4	0.9402	1.3095
2018-05-28 23:27:00	0.3312	30.9	7.08	21.2	0.9214	1.3363
2018-05-28 23:28:00	0.3319	30.9	7.1	21.2	0.9214	1.3363
2018-05-28 23:29:00	0.3326	30.9	7.11	21.5	0.9495	1.2966
2018-05-28 23:30:00	0.3333	30.9	7.13	21.6	0.9589	1.2839
2018-05-28 23:31:00	0.334	30.9	7.15	21.5	0.9495	1.2966
2018-05-28 23:32:00	0.3347	30.9	7.17	21.5	0.9495	1.2966
2018-05-28 23:33:00	0.3354	30.9	7.18	21.4	0.9402	1.3095
2018-05-28 23:34:00	0.3361	30.9	7.2	21.7	0.9683	1.2714
2018-05-28 23:35:00	0.3368	30.9	7.22	21.3	0.9308	1.3228
2018-05-28 23:36:00	0.3375	30.9	7.24	21.2	0.9214	1.3363
2018-05-28 23:37:00	0.3382	30.9	7.25	20.9	0.8932	1.3784
2018-05-28 23:38:00	0.3389	30.9	7.27	21.3	0.9308	1.3228
2018-05-28 23:39:00	0.3396	30.9	7.29	21.6	0.9589	1.2839
2018-05-28 23:40:00	0.3403	30.9	7.17	21.3	0.9308	1.3228
2018-05-28 23:41:00	0.341	30.9	7.05	21.0	0.9026	1.3641
2018-05-28 23:42:00	0.3417	30.9	7.07	21.6	0.9589	1.2839
2018-05-28 23:43:00	0.3424	30.9	7.09	21.8	0.9777	1.2592
2018-05-28 23:44:00	0.3431	30.9	7.11	22.1	1.0059	1.2239
2018-05-28 23:45:00	0.3438	30.9	7.12	21.3	0.9308	1.3228
2018-05-28 23:46:00	0.3444	30.9	7.14	21.2	0.9214	1.3363
2018-05-28 23:47:00	0.3451	30.9	7.16	21.2	0.9214	1.3363
2018-05-28 23:48:00	0.3458	30.9	7.18	21.1	0.912	1.35
2018-05-28 23:49:00	0.3465	30.9	7.19	21.0	0.9026	1.3641
2018-05-28 23:50:00	0.3472	30.9	7.21	20.9	0.8932	1.3784
2018-05-28 23:51:00	0.3479	30.9	7.23	21.2	0.9214	1.3363
2018-05-28 23:52:00	0.3486	30.9	7.25	20.8	0.8838	1.3931
2018-05-28 23:53:00	0.3493	30.9	7.27	20.9	0.8932	1.3784
2018-05-28 23:54:00	0.35	30.9	7.28	21.4	0.9402	1.3095
2018-05-28 23:55:00	0.3507	30.9	7.28	21.1	0.912	1.35
2018-05-28 23:56:00	0.3514	30.9	7.04	21.2	0.9214	1.3363
2018-05-28 23:57:00	0.3521	30.9	7.06	21.7	0.9683	1.2714
2018-05-28 23:58:00	0.3528	30.9	7.08	21.8	0.9777	1.2592
2018-05-28 23:59:00	0.3535	30.9	7.1	21.9	0.9871	1.2472
2018-05-29 00:00:00	0.3542	30.9	7.12	21.3	0.9308	1.3228
2018-05-29 00:01:00	0.3549	30.9	7.13	21.5	0.9495	1.2966
2018-05-29 00:02:00	0.3556	30.9	7.15	21.2	0.9214	1.3363
2018-05-29 00:03:00	0.3562	30.9	7.17	21.3	0.9308	1.3228
2018-05-29 00:04:00	0.3569	30.9	7.19	21.5	0.9495	1.2966
2018-05-29 00:05:00	0.3576	30.9	7.2	21.3	0.9308	1.3228
2018-05-29 00:06:00	0.3583	30.9	7.22	21.6	0.9589	1.2839
2018-05-29 00:07:00	0.359	30.9	7.24	21.2	0.9214	1.3363
2018-05-29 00:08:00	0.3597	30.9	7.26	21.6	0.9589	1.2839
2018-05-29 00:09:00	0.3604	30.9	7.28	21.1	0.912	1.35
2018-05-29 00:10:00	0.3611	30.9	7.29	21.4	0.9402	1.3095
2018-05-29 00:11:00	0.3618	30.9	7.11	21.8	0.9777	1.2592
2018-05-29 00:12:00	0.3625	30.9	7.06	21.9	0.9871	1.2472
2018-05-29 00:13:00	0.3632	30.9	7.08	21.2	0.9214	1.3363
2018-05-29 00:14:00	0.3639	30.9	7.1	21.6	0.9589	1.2839
2018-05-29 00:15:00	0.3646	30.9	7.11	21.6	0.9589	1.2839
2018-05-29 00:16:00	0.3653	30.9	7.13	20.8	0.8838	1.3931
2018-05-29 00:17:00	0.366	30.9	7.15	21.5	0.9495	1.2966
2018-05-29 00:18:00	0.3667	30.9	7.16	21.3	0.9308	1.3228
2018-05-29 00:19:00	0.3674	30.9	7.18	21.5	0.9495	1.2966
2018-05-29 00:20:00	0.3681	30.9	7.2	21.4	0.9402	1.3095
2018-05-29 00:21:00	0.3688	30.9	7.22	21.9	0.9871	1.2472
2018-05-29 00:22:00	0.3694	30.9	7.23	21.3	0.9308	1.3228
2018-05-29 00:23:00	0.3701	30.9	7.25	21.4	0.9402	1.3095
2018-05-29 00:24:00	0.3708	30.9	7.27	21.5	0.9495	1.2966
2018-05-29 00:25:00	0.3715	30.9	7.29	21.4	0.9402	1.3095
2018-05-29 00:26:00	0.3722	30.9	7.24	21.9	0.9871	1.2472
2018-05-29 00:27:00	0.3729	30.9	7.04	21.5	0.9495	1.2966
2018-05-29 00:28:00	0.3736	30.9	7.07	21.7	0.9683	1.2714
2018-05-29 00:29:00	0.3743	30.9	7.08	21.8	0.9777	1.2592
2018-05-29 00:30:00	0.375	30.9	7.1	21.7	0.9683	1.2714
2018-05-29 00:31:00	0.3757	30.9	7.12	21.5	0.9495	1.2966
2018-05-29 00:32:00	0.3764	30.9	7.14	21.7	0.9683	1.2714
2018-05-29 00:33:00	0.3771	30.9	7.15	21.2	0.9214	1.3363
2018-05-29 00:34:00	0.3778	30.9	7.17	21.4	0.9402	1.3095
2018-05-29 00:35:00	0.3785	30.9	7.19	21.6	0.9589	1.2839
2018-05-29 00:36:00	0.3792	30.9	7.2	21.9	0.9871	1.2472
2018-05-29 00:37:00	0.3799	30.9	7.22	21.9	0.9871	1.2472
2018-05-29 00:38:00	0.3806	30.9	7.24	21.4	0.9402	1.3095
2018-05-29 00:39:00	0.3812	30.9	7.26	21.2	0.9214	1.3363
2018-05-29 00:40:00	0.3819	30.9	7.27	21.4	0.9402	1.3095
2018-05-29 00:41:00	0.3826	30.9	7.29	21.8	0.9777	1.2592
2018-05-29 00:42:00	0.3833	30.9	7.14	21.3	0.9308	1.3228
2018-05-29 00:43:00	0.384	30.9	7.06	21.0	0.9026	1.3641
2018-05-29 00:44:00	0.3847	30.9	7.08	21.9	0.9871	1.2472
2018-05-29 00:45:00	0.3854	30.9	7.1	21.6	0.9589	1.2839
2018-05-29 00:46:00	0.3861	30.9	7.11	21.8	0.9777	1.2592
2018-05-29 00:47:00	0.3868	30.9	7.13	21.3	0.9308	1.3228
2018-05-29 00:48:00	0.3875	30.9	7.15	21.6	0.9589	1.2839
2018-05-29 00:49:00	0.3882	30.9	7.16	21.3	0.9308	1.3228
2018-05-29 00:50:00	0.3889	30.9	7.18	21.8	0.9777	1.2592
2018-05-29 00:51:00	0.3896	30.9	7.2	21.4	0.9402	1.3095
2018-05-29 00:52:00	0.3903	30.9	7.22	21.5	0.9495	1.2966
2018-05-29 00:53:00	0.391	30.9	7.23	21.6	0.9589	1.2839
2018-05-29 00:54:00	0.3917	30.9	7.25	21.6	0.9589	1.2839
2018-05-29 00:55:00	0.3924	30.9	7.27	21.2	0.9214	1.3363
2018-05-29 00:56:00	0.3931	30.9	7.29	21.7	0.9683	1.2714
2018-05-29 00:57:00	0.3938	30.9	7.23	21.3	0.9308	1.3228
2018-05-29 00:58:00	0.3944	30.9	7.04	21.9	0.9871	1.2472
2018-05-29 00:59:00	0.3951	30.9	7.07	22.0	0.9965	1.2354
2018-05-29 01:00:00	0.3958	30.9	7.09	21.8	0.9777	1.2592
2018-05-29 01:01:00	0.3965	30.9	7.1	21.4	0.9402	1.3095
2018-05-29 01:02:00	0.3972	30.9	7.12	21.6	0.9589	1.2839
2018-05-29 01:03:00	0.3979	30.9	7.14	21.6	0.9589	1.2839
2018-05-29 01:04:00	0.3986	30.9	7.15	21.3	0.9308	1.3228
2018-05-29 01:05:00	0.3993	30.9	7.17	21.3	0.9308	1.3228
2018-05-29 01:06:00	0.4	30.9	7.19	21.3	0.9308	1.3228
2018-05-29 01:07:00	0.4007	30.9	7.2	21.8	0.9777	1.2592
2018-05-29 01:08:00	0.4014	30.9	7.22	21.3	0.9308	1.3228
2018-05-29 01:09:00	0.4021	30.9	7.24	21.2	0.9214	1.3363
2018-05-29 01:10:00	0.4028	30.9	7.26	21.5	0.9495	1.2966
2018-05-29 01:11:00	0.4035	30.9	7.27	21.9	0.9871	1.2472
2018-05-29 01:12:00	0.4042	30.9	7.29	21.5	0.9495	1.2966
2018-05-29 01:13:00	0.4049	30.9	7.18	21.6	0.9589	1.2839
2018-05-29 01:14:00	0.4056	30.9	7.05	21.1	0.912	1.35
2018-05-29 01:15:00	0.4062	30.9	7.07	21.5	0.9495	1.2966
2018-05-29 01:16:00	0.4069	30.9	7.09	21.4	0.9402	1.3095
2018-05-29 01:17:00	0.4076	30.9	7.11	21.4	0.9402	1.3095
2018-05-29 01:18:00	0.4083	30.9	7.12	21.7	0.9683	1.2714
2018-05-29 01:19:00	0.409	30.9	7.14	21.5	0.9495	1.2966
2018-05-29 01:20:00	0.4097	30.9	7.16	21.5	0.9495	1.2966
2018-05-29 01:21:00	0.4104	30.9	7.17	21.8	0.9777	1.2592
2018-05-29 01:22:00	0.4111	30.9	7.19	21.4	0.9402	1.3095
2018-05-29 01:23:00	0.4118	30.9	7.21	21.4	0.9402	1.3095
2018-05-29 01:24:00	0.4125	30.9	7.23	21.3	0.9308	1.3228
2018-05-29 01:25:00	0.4132	30.9	7.24	21.8	0.9777	1.2592
2018-05-29 01:26:00	0.4139	30.9	7.26	21.7	0.9683	1.2714
2018-05-29 01:27:00	0.4146	30.9	7.28	21.4	0.9402	1.3095
2018-05-29 01:28:00	0.4153	30.9	7.3	21.3	0.9308	1.3228
2018-05-29 01:29:00	0.416	30.9	7.1	21.7	0.9683	1.2714
2018-05-29 01:30:00	0.4167	30.9	7.06	21.7	0.9683	1.2714
2018-05-29 01:31:00	0.4174	30.9	7.08	21.5	0.9495	1.2966
2018-05-29 01:32:00	0.4181	30.9	7.1	21.5	0.9495	1.2966
2018-05-29 01:33:00	0.4188	30.9	7.12	21.7	0.9683	1.2714
2018-05-29 01:34:00	0.4194	30.9	7.13	21.8	0.9777	1.2592
2018-05-29 01:35:00	0.4201	30.9	7.15	21.6	0.9589	1.2839
2018-05-29 01:36:00	0.4208	30.9	7.17	22.0	0.9965	1.2354
2018-05-29 01:37:00	0.4215	30.9	7.18	21.9	0.9871	1.2472
2018-05-29 01:38:00	0.4222	30.9	7.2	22.0	0.9965	1.2354
2018-05-29 01:39:00	0.4229	30.9	7.22	22.0	0.9965	1.2354
2018-05-29 01:40:00	0.4236	30.9	7.24	22.0	0.9965	1.2354
2018-05-29 01:41:00	0.4243	30.9	7.25	22.1	1.0059	1.2239
2018-05-29 01:42:00	0.425	30.9	7.27	21.8	0.9777	1.2592
2018-05-29 01:43:00	0.4257	30.9	7.29	21.3	0.9308	1.3228
2018-05-29 01:44:00	0.4264	30.9	7.2	21.9	0.9871	1.2472
2018-05-29 01:45:00	0.4271	30.9	7.05	21.8	0.9777	1.2592
2018-05-29 01:46:00	0.4278	30.9	7.07	21.6	0.9589	1.2839
2018-05-29 01:47:00	0.4285	30.9	7.09	22.3	1.0247	1.2014
2018-05-29 01:48:00	0.4292	30.9	7.11	21.8	0.9777	1.2592
2018-05-29 01:49:00	0.4299	30.9	7.12	21.7	0.9683	1.2714
2018-05-29 01:50:00	0.4306	30.9	7.14	21.8	0.9777	1.2592
2018-05-29 01:51:00	0.4312	30.9	7.16	22.1	1.0059	1.2239
2018-05-29 01:52:00	0.4319	30.9	7.17	21.8	0.9777	1.2592
2018-05-29 01:53:00	0.4326	30.9	7.19	21.6	0.9589	1.2839
2018-05-29 01:54:00	0.4333	30.9	7.21	21.9	0.9871	1.2472
2018-05-29 01:55:00	0.434	30.9	7.22	21.7	0.9683	1.2714
2018-05-29 01:56:00	0.4347	30.9	7.24	21.5	0.9495	1.2966
2018-05-29 01:57:00	0.4354	30.9	7.26	21.9	0.9871	1.2472
2018-05-29 01:58:00	0.4361	30.9	7.28	21.5	0.9495	1.2966
2018-05-29 01:59:00	0.4368	30.9	7.29	21.7	0.9683	1.2714
2018-05-29 02:00:00	0.4375	30.9	7.15	21.8	0.9777	1.2592
2018-05-29 02:01:00	0.4382	30.9	7.06	21.7	0.9683	1.2714
2018-05-29 02:02:00	0.4389	30.9	7.08	21.9	0.9871	1.2472
2018-05-29 02:03:00	0.4396	30.9	7.1	21.5	0.9495	1.2966
2018-05-29 02:04:00	0.4403	30.9	7.11	21.1	0.912	1.35
2018-05-29 02:05:00	0.441	30.9	7.13	21.3	0.9308	1.3228
2018-05-29 02:06:00	0.4417	30.9	7.15	21.7	0.9683	1.2714
2018-05-29 02:07:00	0.4424	30.9	7.16	21.8	0.9777	1.2592
2018-05-29 02:08:00	0.4431	30.9	7.18	21.6	0.9589	1.2839
2018-05-29 02:09:00	0.4438	30.9	7.2	22.2	1.0153	1.2126
2018-05-29 02:10:00	0.4444	30.9	7.21	21.9	0.9871	1.2472
2018-05-29 02:11:00	0.4451	30.9	7.23	21.8	0.9777	1.2592
2018-05-29 02:12:00	0.4458	30.9	7.25	21.8	0.9777	1.2592
2018-05-29 02:13:00	0.4465	30.9	7.27	21.8	0.9777	1.2592
2018-05-29 02:14:00	0.4472	30.9	7.28	21.7	0.9683	1.2714
2018-05-29 02:15:00	0.4479	30.8	7.26	21.6	0.9589	1.2839
2018-05-29 02:16:00	0.4486	30.8	7.04	22.0	0.9965	1.2354
2018-05-29 02:17:00	0.4493	30.9	7.07	21.0	0.9026	1.3641
2018-05-29 02:18:00	0.45	30.9	7.09	21.0	0.9026	1.3641
2018-05-29 02:19:00	0.4507	30.9	7.11	21.7	0.9683	1.2714
2018-05-29 02:20:00	0.4514	30.8	7.12	21.5	0.9495	1.2966
2018-05-29 02:21:00	0.4521	30.8	7.14	21.6	0.9589	1.2839
2018-05-29 02:22:00	0.4528	30.8	7.16	21.2	0.9214	1.3363
2018-05-29 02:23:00	0.4535	30.8	7.17	21.3	0.9308	1.3228
2018-05-29 02:24:00	0.4542	30.8	7.19	21.6	0.9589	1.2839
2018-05-29 02:25:00	0.4549	30.8	7.21	21.5	0.9495	1.2966
2018-05-29 02:26:00	0.4556	30.8	7.22	21.4	0.9402	1.3095
2018-05-29 02:27:00	0.4562	30.8	7.24	22.1	1.0059	1.2239
2018-05-29 02:28:00	0.4569	30.8	7.26	21.4	0.9402	1.3095
2018-05-29 02:29:00	0.4576	30.8	7.27	21.3	0.9308	1.3228
2018-05-29 02:30:00	0.4583	30.8	7.29	21.5	0.9495	1.2966
2018-05-29 02:31:00	0.459	30.8	7.16	21.6	0.9589	1.2839
2018-05-29 02:32:00	0.4597	30.8	7.06	21.2	0.9214	1.3363
2018-05-29 02:33:00	0.4604	30.8	7.08	21.2	0.9214	1.3363
2018-05-29 02:34:00	0.4611	30.8	7.09	21.8	0.9777	1.2592
2018-05-29 02:35:00	0.4618	30.8	7.11	21.6	0.9589	1.2839
2018-05-29 02:36:00	0.4625	30.8	7.13	21.5	0.9495	1.2966
2018-05-29 02:37:00	0.4632	30.8	7.14	21.8	0.9777	1.2592
2018-05-29 02:38:00	0.4639	30.8	7.16	21.7	0.9683	1.2714
2018-05-29 02:39:00	0.4646	30.8	7.18	21.9	0.9871	1.2472
2018-05-29 02:40:00	0.4653	30.8	7.19	21.9	0.9871	1.2472
2018-05-29 02:41:00	0.466	30.8	7.21	21.7	0.9683	1.2714
2018-05-29 02:42:00	0.4667	30.8	7.23	21.6	0.9589	1.2839
2018-05-29 02:43:00	0.4674	30.8	7.24	21.9	0.9871	1.2472
2018-05-29 02:44:00	0.4681	30.8	7.26	21.4	0.9402	1.3095
2018-05-29 02:45:00	0.4688	30.8	7.28	21.6	0.9589	1.2839
2018-05-29 02:46:00	0.4694	30.8	7.29	21.8	0.9777	1.2592
2018-05-29 02:47:00	0.4701	30.8	7.13	21.5	0.9495	1.2966
2018-05-29 02:48:00	0.4708	30.8	7.06	21.2	0.9214	1.3363
2018-05-29 02:49:00	0.4715	30.8	7.08	21.5	0.9495	1.2966
2018-05-29 02:50:00	0.4722	30.8	7.1	21.1	0.912	1.35
2018-05-29 02:51:00	0.4729	30.8	7.11	21.6	0.9589	1.2839
2018-05-29 02:52:00	0.4736	30.8	7.13	21.6	0.9589	1.2839
2018-05-29 02:53:00	0.4743	30.8	7.15	21.7	0.9683	1.2714
2018-05-29 02:54:00	0.475	30.8	7.16	21.4	0.9402	1.3095
2018-05-29 02:55:00	0.4757	30.8	7.18	21.4	0.9402	1.3095
2018-05-29 02:56:00	0.4764	30.8	7.2	21.4	0.9402	1.3095
2018-05-29 02:57:00	0.4771	30.8	7.21	21.6	0.9589	1.2839
2018-05-29 02:58:00	0.4778	30.8	7.23	22.0	0.9965	1.2354
2018-05-29 02:59:00	0.4785	30.8	7.25	21.4	0.9402	1.3095
2018-05-29 03:00:00	0.4792	30.8	7.26	21.4	0.9402	1.3095
2018-05-29 03:01:00	0.4799	30.8	7.28	21.7	0.9683	1.2714
2018-05-29 03:02:00	0.4806	30.8	7.3	21.8	0.9777	1.2592
2018-05-29 03:03:00	0.4812	30.8	7.07	21.4	0.9402	1.3095
2018-05-29 03:04:00	0.4819	30.8	7.07	21.7	0.9683	1.2714
2018-05-29 03:05:00	0.4826	30.8	7.09	22.1	1.0059	1.2239
2018-05-29 03:06:00	0.4833	30.8	7.1	21.7	0.9683	1.2714
2018-05-29 03:07:00	0.484	30.8	7.12	21.8	0.9777	1.2592
2018-05-29 03:08:00	0.4847	30.8	7.13	21.6	0.9589	1.2839
2018-05-29 03:09:00	0.4854	30.8	7.15	21.9	0.9871	1.2472
2018-05-29 03:10:00	0.4861	30.8	7.17	21.5	0.9495	1.2966
2018-05-29 03:11:00	0.4868	30.8	7.18	21.6	0.9589	1.2839
2018-05-29 03:12:00	0.4875	30.8	7.2	21.2	0.9214	1.3363
2018-05-29 03:13:00	0.4882	30.8	7.22	21.7	0.9683	1.2714
2018-05-29 03:14:00	0.4889	30.8	7.23	21.7	0.9683	1.2714
2018-05-29 03:15:00	0.4896	30.8	7.25	21.6	0.9589	1.2839
2018-05-29 03:16:00	0.4903	30.8	7.27	21.4	0.9402	1.3095
2018-05-29 03:17:00	0.491	30.8	7.29	22.1	1.0059	1.2239
2018-05-29 03:18:00	0.4917	30.8	7.26	22.3	1.0247	1.2014
2018-05-29 03:19:00	0.4924	30.8	7.04	21.8	0.9777	1.2592
2018-05-29 03:20:00	0.4931	30.8	7.07	21.4	0.9402	1.3095
2018-05-29 03:21:00	0.4938	30.8	7.09	21.6	0.9589	1.2839
2018-05-29 03:22:00	0.4944	30.8	7.11	22.2	1.0153	1.2126
2018-05-29 03:23:00	0.4951	30.8	7.12	21.7	0.9683	1.2714
2018-05-29 03:24:00	0.4958	30.8	7.14	21.9	0.9871	1.2472
2018-05-29 03:25:00	0.4965	30.8	7.15	21.8	0.9777	1.2592
2018-05-29 03:26:00	0.4972	30.8	7.17	21.5	0.9495	1.2966
2018-05-29 03:27:00	0.4979	30.8	7.19	21.4	0.9402	1.3095
2018-05-29 03:28:00	0.4986	30.8	7.2	21.4	0.9402	1.3095
2018-05-29 03:29:00	0.4993	30.8	7.22	21.6	0.9589	1.2839
2018-05-29 03:30:00	0.5	30.8	7.24	21.7	0.9683	1.2714
2018-05-29 03:31:00	0.5007	30.8	7.25	21.7	0.9683	1.2714
2018-05-29 03:32:00	0.5014	30.8	7.27	21.6	0.9589	1.2839
2018-05-29 03:33:00	0.5021	30.8	7.29	21.8	0.9777	1.2592
2018-05-29 03:34:00	0.5028	30.8	7.21	21.5	0.9495	1.2966
2018-05-29 03:35:00	0.5035	30.8	7.05	22.0	0.9965	1.2354
2018-05-29 03:36:00	0.5042	30.8	7.07	22.1	1.0059	1.2239
2018-05-29 03:37:00	0.5049	30.8	7.09	21.2	0.9214	1.3363
2018-05-29 03:38:00	0.5056	30.8	7.11	21.7	0.9683	1.2714
2018-05-29 03:39:00	0.5062	30.8	7.12	21.4	0.9402	1.3095
2018-05-29 03:40:00	0.5069	30.8	7.14	21.7	0.9683	1.2714
2018-05-29 03:41:00	0.5076	30.8	7.16	21.4	0.9402	1.3095
2018-05-29 03:42:00	0.5083	30.8	7.17	21.5	0.9495	1.2966
2018-05-29 03:43:00	0.509	30.8	7.19	21.6	0.9589	1.2839
2018-05-29 03:44:00	0.5097	30.7	7.21	21.8	0.9777	1.2592
2018-05-29 03:45:00	0.5104	30.7	7.22	21.6	0.9589	1.2839
2018-05-29 03:46:00	0.5111	30.7	7.24	21.9	0.9871	1.2472
2018-05-29 03:47:00	0.5118	30.8	7.26	21.7	0.9683	1.2714
2018-05-29 03:48:00	0.5125	30.7	7.27	22.1	1.0059	1.2239
2018-05-29 03:49:00	0.5132	30.7	7.29	22.0	0.9965	1.2354
2018-05-29 03:50:00	0.5139	30.7	7.19	22.0	0.9965	1.2354
2018-05-29 03:51:00	0.5146	30.7	7.06	22.1	1.0059	1.2239
2018-05-29 03:52:00	0.5153	30.7	7.08	22.1	1.0059	1.2239
2018-05-29 03:53:00	0.516	30.7	7.09	22.2	1.0153	1.2126
2018-05-29 03:54:00	0.5167	30.7	7.11	21.6	0.9589	1.2839
2018-05-29 03:55:00	0.5174	30.7	7.13	21.3	0.9308	1.3228
2018-05-29 03:56:00	0.5181	30.7	7.14	21.3	0.9308	1.3228
2018-05-29 03:57:00	0.5188	30.7	7.16	22.1	1.0059	1.2239
2018-05-29 03:58:00	0.5194	30.7	7.17	21.8	0.9777	1.2592
2018-05-29 03:59:00	0.5201	30.7	7.19	22.0	0.9965	1.2354
2018-05-29 04:00:00	0.5208	30.7	7.21	21.7	0.9683	1.2714
2018-05-29 04:01:00	0.5215	30.7	7.22	22.1	1.0059	1.2239
2018-05-29 04:02:00	0.5222	30.7	7.24	22.0	0.9965	1.2354
2018-05-29 04:03:00	0.5229	30.7	7.26	21.8	0.9777	1.2592
2018-05-29 04:04:00	0.5236	30.7	7.27	21.9	0.9871	1.2472
2018-05-29 04:05:00	0.5243	30.7	7.29	21.8	0.9777	1.2592
2018-05-29 04:06:00	0.525	30.7	7.19	21.8	0.9777	1.2592
2018-05-29 04:07:00	0.5257	30.7	7.06	22.1	1.0059	1.2239
2018-05-29 04:08:00	0.5264	30.7	7.08	21.9	0.9871	1.2472
2018-05-29 04:09:00	0.5271	30.7	7.1	21.4	0.9402	1.3095
2018-05-29 04:10:00	0.5278	30.7	7.11	22.0	0.9965	1.2354
2018-05-29 04:11:00	0.5285	30.7	7.13	22.2	1.0153	1.2126
2018-05-29 04:12:00	0.5292	30.7	7.14	21.7	0.9683	1.2714
2018-05-29 04:13:00	0.5299	30.7	7.16	22.0	0.9965	1.2354
2018-05-29 04:14:00	0.5306	30.7	7.18	21.4	0.9402	1.3095
2018-05-29 04:15:00	0.5312	30.7	7.19	22.3	1.0247	1.2014
2018-05-29 04:16:00	0.5319	30.7	7.21	22.0	0.9965	1.2354
2018-05-29 04:17:00	0.5326	30.7	7.23	21.7	0.9683	1.2714
2018-05-29 04:18:00	0.5333	30.7	7.24	22.0	0.9965	1.2354
2018-05-29 04:19:00	0.534	30.7	7.26	22.3	1.0247	1.2014
2018-05-29 04:20:00	0.5347	30.7	7.28	22.2	1.0153	1.2126
2018-05-29 04:21:00	0.5354	30.7	7.29	21.9	0.9871	1.2472
2018-05-29 04:22:00	0.5361	30.7	7.15	21.7	0.9683	1.2714
2018-05-29 04:23:00	0.5368	30.7	7.06	21.9	0.9871	1.2472
2018-05-29 04:24:00	0.5375	30.7	7.08	21.5	0.9495	1.2966
2018-05-29 04:25:00	0.5382	30.7	7.1	22.1	1.0059	1.2239
2018-05-29 04:26:00	0.5389	30.7	7.11	22.2	1.0153	1.2126
2018-05-29 04:27:00	0.5396	30.7	7.13	22.0	0.9965	1.2354
2018-05-29 04:28:00	0.5403	30.7	7.15	21.9	0.9871	1.2472
2018-05-29 04:29:00	0.541	30.7	7.16	21.7	0.9683	1.2714
2018-05-29 04:30:00	0.5417	30.7	7.18	22.2	1.0153	1.2126
2018-05-29 04:31:00	0.5424	30.7	7.19	21.9	0.9871	1.2472
2018-05-29 04:32:00	0.5431	30.7	7.21	21.9	0.9871	1.2472
2018-05-29 04:33:00	0.5438	30.7	7.23	21.7	0.9683	1.2714
2018-05-29 04:34:00	0.5444	30.7	7.24	21.8	0.9777	1.2592
2018-05-29 04:35:00	0.5451	30.7	7.26	22.3	1.0247	1.2014
2018-05-29 04:36:00	0.5458	30.6	7.28	22.0	0.9965	1.2354
2018-05-29 04:37:00	0.5465	30.6	7.29	21.4	0.9402	1.3095
2018-05-29 04:38:00	0.5472	30.6	7.14	22.3	1.0247	1.2014
2018-05-29 04:39:00	0.5479	30.6	7.06	21.4	0.9402	1.3095
2018-05-29 04:40:00	0.5486	30.6	7.08	22.0	0.9965	1.2354
2018-05-29 04:41:00	0.5493	30.6	7.1	22.2	1.0153	1.2126
2018-05-29 04:42:00	0.55	30.6	7.12	21.8	0.9777	1.2592
2018-05-29 04:43:00	0.5507	30.6	7.13	22.1	1.0059	1.2239
2018-05-29 04:44:00	0.5514	30.6	7.15	21.8	0.9777	1.2592
2018-05-29 04:45:00	0.5521	30.6	7.16	21.9	0.9871	1.2472
2018-05-29 04:46:00	0.5528	30.6	7.18	21.7	0.9683	1.2714
2018-05-29 04:47:00	0.5535	30.6	7.2	22.1	1.0059	1.2239
2018-05-29 04:48:00	0.5542	30.6	7.21	22.0	0.9965	1.2354
2018-05-29 04:49:00	0.5549	30.6	7.23	22.2	1.0153	1.2126
2018-05-29 04:50:00	0.5556	30.6	7.25	22.5	1.0435	1.1798
2018-05-29 04:51:00	0.5562	30.6	7.26	21.7	0.9683	1.2714
2018-05-29 04:52:00	0.5569	30.6	7.28	22.0	0.9965	1.2354
2018-05-29 04:53:00	0.5576	30.6	7.3	21.5	0.9495	1.2966
2018-05-29 04:54:00	0.5583	30.6	7.11	21.7	0.9683	1.2714
2018-05-29 04:55:00	0.559	30.6	7.07	21.9	0.9871	1.2472
2018-05-29 04:56:00	0.5597	30.6	7.09	22.1	1.0059	1.2239
2018-05-29 04:57:00	0.5604	30.6	7.1	21.7	0.9683	1.2714
2018-05-29 04:58:00	0.5611	30.6	7.12	22.4	1.0341	1.1905
2018-05-29 04:59:00	0.5618	30.6	7.13	22.2	1.0153	1.2126
2018-05-29 05:00:00	0.5625	30.6	7.15	22.5	1.0435	1.1798
2018-05-29 05:01:00	0.5632	30.6	7.17	22.7	1.0623	1.1589
2018-05-29 05:02:00	0.5639	30.6	7.18	21.9	0.9871	1.2472
2018-05-29 05:03:00	0.5646	30.6	7.2	22.0	0.9965	1.2354
2018-05-29 05:04:00	0.5653	30.6	7.22	21.7	0.9683	1.2714
2018-05-29 05:05:00	0.566	30.6	7.23	22.2	1.0153	1.2126
2018-05-29 05:06:00	0.5667	30.6	7.25	22.1	1.0059	1.2239
2018-05-29 05:07:00	0.5674	30.6	7.26	21.8	0.9777	1.2592
2018-05-29 05:08:00	0.5681	30.6	7.28	22.1	1.0059	1.2239
2018-05-29 05:09:00	0.5688	30.6	7.3	21.9	0.9871	1.2472
2018-05-29 05:10:00	0.5694	30.6	7.08	21.8	0.9777	1.2592
2018-05-29 05:11:00	0.5701	30.6	7.07	21.9	0.9871	1.2472
2018-05-29 05:12:00	0.5708	30.6	7.09	22.4	1.0341	1.1905
2018-05-29 05:13:00	0.5715	30.6	7.1	21.6	0.9589	1.2839
2018-05-29 05:14:00	0.5722	30.6	7.12	22.0	0.9965	1.2354
2018-05-29 05:15:00	0.5729	30.6	7.14	22.5	1.0435	1.1798
2018-05-29 05:16:00	0.5736	30.6	7.15	21.9	0.9871	1.2472
2018-05-29 05:17:00	0.5743	30.6	7.17	22.5	1.0435	1.1798
2018-05-29 05:18:00	0.575	30.6	7.18	21.5	0.9495	1.2966
2018-05-29 05:19:00	0.5757	30.6	7.2	22.0	0.9965	1.2354
2018-05-29 05:20:00	0.5764	30.6	7.22	22.2	1.0153	1.2126
2018-05-29 05:21:00	0.5771	30.6	7.23	21.6	0.9589	1.2839
2018-05-29 05:22:00	0.5778	30.6	7.25	22.7	1.0623	1.1589
2018-05-29 05:23:00	0.5785	30.6	7.27	22.3	1.0247	1.2014
2018-05-29 05:24:00	0.5792	30.6	7.28	22.3	1.0247	1.2014
2018-05-29 05:25:00	0.5799	30.6	7.3	21.2	0.9214	1.3363
2018-05-29 05:26:00	0.5806	30.6	7.05	22.1	1.0059	1.2239
2018-05-29 05:27:00	0.5812	30.6	7.07	22.1	1.0059	1.2239
2018-05-29 05:28:00	0.5819	30.6	7.09	21.9	0.9871	1.2472
2018-05-29 05:29:00	0.5826	30.6	7.11	22.4	1.0341	1.1905
2018-05-29 05:30:00	0.5833	30.6	7.12	22.2	1.0153	1.2126
2018-05-29 05:31:00	0.584	30.6	7.14	22.6	1.0529	1.1693
2018-05-29 05:32:00	0.5847	30.6	7.15	22.3	1.0247	1.2014
2018-05-29 05:33:00	0.5854	30.6	7.17	21.9	0.9871	1.2472
2018-05-29 05:34:00	0.5861	30.6	7.18	22.2	1.0153	1.2126
2018-05-29 05:35:00	0.5868	30.6	7.2	22.2	1.0153	1.2126
2018-05-29 05:36:00	0.5875	30.6	7.22	22.0	0.9965	1.2354
2018-05-29 05:37:00	0.5882	30.6	7.23	21.6	0.9589	1.2839
2018-05-29 05:38:00	0.5889	30.6	7.25	22.3	1.0247	1.2014
2018-05-29 05:39:00	0.5896	30.6	7.27	21.8	0.9777	1.2592
2018-05-29 05:40:00	0.5903	30.6	7.28	22.4	1.0341	1.1905
2018-05-29 05:41:00	0.591	30.6	7.3	22.4	1.0341	1.1905
2018-05-29 05:42:00	0.5917	30.6	7.06	22.0	0.9965	1.2354
2018-05-29 05:43:00	0.5924	30.6	7.07	22.5	1.0435	1.1798
2018-05-29 05:44:00	0.5931	30.6	7.09	22.2	1.0153	1.2126
2018-05-29 05:45:00	0.5938	30.6	7.11	21.8	0.9777	1.2592
2018-05-29 05:46:00	0.5944	30.6	7.12	21.9	0.9871	1.2472
2018-05-29 05:47:00	0.5951	30.6	7.14	22.4	1.0341	1.1905
2018-05-29 05:48:00	0.5958	30.6	7.15	22.4	1.0341	1.1905
2018-05-29 05:49:00	0.5965	30.6	7.17	22.1	1.0059	1.2239
2018-05-29 05:50:00	0.5972	30.6	7.19	22.2	1.0153	1.2126
2018-05-29 05:51:00	0.5979	30.5	7.2	21.9	0.9871	1.2472
2018-05-29 05:52:00	0.5986	30.5	7.22	21.8	0.9777	1.2592
2018-05-29 05:53:00	0.5993	30.5	7.23	21.9	0.9871	1.2472
2018-05-29 05:54:00	0.6	30.5	7.25	22.4	1.0341	1.1905
2018-05-29 05:55:00	0.6007	30.5	7.27	22.3	1.0247	1.2014
2018-05-29 05:56:00	0.6014	30.5	7.28	21.6	0.9589	1.2839
2018-05-29 05:57:00	0.6021	30.5	7.29	22.2	1.0153	1.2126
2018-05-29 05:58:00	0.6028	30.5	7.05	22.7	1.0623	1.1589
2018-05-29 05:59:00	0.6035	30.5	7.07	22.0	0.9965	1.2354
2018-05-29 06:00:00	0.6042	30.5	7.09	21.7	0.9683	1.2714
2018-05-29 06:01:00	0.6049	30.5	7.11	22.5	1.0435	1.1798
2018-05-29 06:02:00	0.6056	30.5	7.12	22.3	1.0247	1.2014
2018-05-29 06:03:00	0.6062	30.5	7.14	22.5	1.0435	1.1798
2018-05-29 06:04:00	0.6069	30.5	7.15	22.1	1.0059	1.2239
2018-05-29 06:05:00	0.6076	30.5	7.17	22.4	1.0341	1.1905
2018-05-29 06:06:00	0.6083	30.5	7.19	22.3	1.0247	1.2014
2018-05-29 06:07:00	0.609	30.5	7.2	22.3	1.0247	1.2014
2018-05-29 06:08:00	0.6097	30.5	7.22	21.6	0.9589	1.2839
2018-05-29 06:09:00	0.6104	30.5	7.23	22.6	1.0529	1.1693
2018-05-29 06:10:00	0.6111	30.5	7.25	22.3	1.0247	1.2014
2018-05-29 06:11:00	0.6118	30.5	7.27	22.3	1.0247	1.2014
2018-05-29 06:12:00	0.6125	30.5	7.28	22.0	0.9965	1.2354
2018-05-29 06:13:00	0.6132	30.5	7.3	22.4	1.0341	1.1905
2018-05-29 06:14:00	0.6139	30.5	7.05	22.4	1.0341	1.1905
2018-05-29 06:15:00	0.6146	30.5	7.07	22.8	1.0717	1.1488
2018-05-29 06:16:00	0.6153	30.5	7.09	22.4	1.0341	1.1905
2018-05-29 06:17:00	0.616	30.5	7.1	23.0	1.0905	1.129
2018-05-29 06:18:00	0.6167	30.5	7.12	22.1	1.0059	1.2239
2018-05-29 06:19:00	0.6174	30.5	7.14	22.6	1.0529	1.1693
2018-05-29 06:20:00	0.6181	30.5	7.15	21.8	0.9777	1.2592
2018-05-29 06:21:00	0.6188	30.5	7.17	22.1	1.0059	1.2239
2018-05-29 06:22:00	0.6194	30.5	7.18	22.1	1.0059	1.2239
2018-05-29 06:23:00	0.6201	30.5	7.2	21.8	0.9777	1.2592
2018-05-29 06:24:00	0.6208	30.5	7.21	22.5	1.0435	1.1798
2018-05-29 06:25:00	0.6215	30.5	7.23	22.6	1.0529	1.1693
2018-05-29 06:26:00	0.6222	30.5	7.25	21.5	0.9495	1.2966
2018-05-29 06:27:00	0.6229	30.5	7.26	21.8	0.9777	1.2592
2018-05-29 06:28:00	0.6236	30.5	7.28	22.0	0.9965	1.2354
2018-05-29 06:29:00	0.6243	30.5	7.3	22.3	1.0247	1.2014
2018-05-29 06:30:00	0.625	30.5	7.1	22.3	1.0247	1.2014
2018-05-29 06:31:00	0.6257	30.5	7.07	22.0	0.9965	1.2354
2018-05-29 06:32:00	0.6264	30.5	7.09	22.2	1.0153	1.2126
2018-05-29 06:33:00	0.6271	30.5	7.1	22.2	1.0153	1.2126
2018-05-29 06:34:00	0.6278	30.5	7.12	22.3	1.0247	1.2014
2018-05-29 06:35:00	0.6285	30.5	7.14	21.8	0.9777	1.2592
2018-05-29 06:36:00	0.6292	30.5	7.15	22.8	1.0717	1.1488
2018-05-29 06:37:00	0.6299	30.5	7.17	21.7	0.9683	1.2714
2018-05-29 06:38:00	0.6306	30.5	7.18	22.0	0.9965	1.2354
2018-05-29 06:39:00	0.6312	30.5	7.2	22.2	1.0153	1.2126
2018-05-29 06:40:00	0.6319	30.5	7.22	22.5	1.0435	1.1798
2018-05-29 06:41:00	0.6326	30.5	7.23	21.6	0.9589	1.2839
2018-05-29 06:42:00	0.6333	30.5	7.25	22.1	1.0059	1.2239
2018-05-29 06:43:00	0.634	30.5	7.26	22.0	0.9965	1.2354
2018-05-29 06:44:00	0.6347	30.5	7.28	22.1	1.0059	1.2239
2018-05-29 06:45:00	0.6354	30.5	7.3	22.0	0.9965	1.2354
2018-05-29 06:46:00	0.6361	30.5	7.08	22.0	0.9965	1.2354
2018-05-29 06:47:00	0.6368	30.5	7.07	22.4	1.0341	1.1905
2018-05-29 06:48:00	0.6375	30.5	7.09	22.1	1.0059	1.2239
2018-05-29 06:49:00	0.6382	30.5	7.11	22.6	1.0529	1.1693
2018-05-29 06:50:00	0.6389	30.5	7.12	21.9	0.9871	1.2472
2018-05-29 06:51:00	0.6396	30.5	7.14	21.8	0.9777	1.2592
2018-05-29 06:52:00	0.6403	30.5	7.15	22.3	1.0247	1.2014
2018-05-29 06:53:00	0.641	30.5	7.17	22.3	1.0247	1.2014
2018-05-29 06:54:00	0.6417	30.5	7.19	22.3	1.0247	1.2014
2018-05-29 06:55:00	0.6424	30.5	7.2	22.0	0.9965	1.2354
2018-05-29 06:56:00	0.6431	30.5	7.22	22.0	0.9965	1.2354
2018-05-29 06:57:00	0.6438	30.5	7.23	22.3	1.0247	1.2014
2018-05-29 06:58:00	0.6444	30.5	7.25	22.2	1.0153	1.2126
2018-05-29 06:59:00	0.6451	30.5	7.27	22.7	1.0623	1.1589
2018-05-29 07:00:00	0.6458	30.5	7.28	22.4	1.0341	1.1905
2018-05-29 07:01:00	0.6465	30.5	7.3	22.4	1.0341	1.1905
2018-05-29 07:02:00	0.6472	30.4	7.06	22.0	0.9965	1.2354
2018-05-29 07:03:00	0.6479	30.4	7.07	22.4	1.0341	1.1905
2018-05-29 07:04:00	0.6486	30.4	7.09	22.2	1.0153	1.2126
2018-05-29 07:05:00	0.6493	30.4	7.11	22.3	1.0247	1.2014
2018-05-29 07:06:00	0.65	30.4	7.12	22.3	1.0247	1.2014
2018-05-29 07:07:00	0.6507	30.4	7.14	22.8	1.0717	1.1488
2018-05-29 07:08:00	0.6514	30.4	7.16	22.5	1.0435	1.1798
2018-05-29 07:09:00	0.6521	30.4	7.17	21.9	0.9871	1.2472
2018-05-29 07:10:00	0.6528	30.4	7.19	22.2	1.0153	1.2126
2018-05-29 07:11:00	0.6535	30.4	7.2	22.5	1.0435	1.1798
2018-05-29 07:12:00	0.6542	30.4	7.22	22.1	1.0059	1.2239
2018-05-29 07:13:00	0.6549	30.4	7.24	22.7	1.0623	1.1589
2018-05-29 07:14:00	0.6556	30.4	7.25	22.1	1.0059	1.2239
2018-05-29 07:15:00	0.6562	30.4	7.27	22.3	1.0247	1.2014
2018-05-29 07:16:00	0.6569	30.4	7.29	22.1	1.0059	1.2239
2018-05-29 07:17:00	0.6576	30.4	7.26	22.1	1.0059	1.2239
2018-05-29 07:18:00	0.6583	30.4	7.05	22.4	1.0341	1.1905
2018-05-29 07:19:00	0.659	30.4	7.08	22.4	1.0341	1.1905
2018-05-29 07:20:00	0.6597	30.4	7.1	22.0	0.9965	1.2354
2018-05-29 07:21:00	0.6604	30.4	7.11	22.4	1.0341	1.1905
2018-05-29 07:22:00	0.6611	30.4	7.13	22.0	0.9965	1.2354
2018-05-29 07:23:00	0.6618	30.4	7.14	21.9	0.9871	1.2472
2018-05-29 07:24:00	0.6625	30.4	7.16	22.7	1.0623	1.1589
2018-05-29 07:25:00	0.6632	30.4	7.18	22.1	1.0059	1.2239
2018-05-29 07:26:00	0.6639	30.4	7.19	22.5	1.0435	1.1798
2018-05-29 07:27:00	0.6646	30.4	7.21	22.6	1.0529	1.1693
2018-05-29 07:28:00	0.6653	30.4	7.22	22.4	1.0341	1.1905
2018-05-29 07:29:00	0.666	30.4	7.24	21.9	0.9871	1.2472
2018-05-29 07:30:00	0.6667	30.4	7.26	22.5	1.0435	1.1798
2018-05-29 07:31:00	0.6674	30.4	7.27	22.5	1.0435	1.1798
2018-05-29 07:32:00	0.6681	30.4	7.29	22.6	1.0529	1.1693
2018-05-29 07:33:00	0.6688	30.4	7.22	22.5	1.0435	1.1798
2018-05-29 07:34:00	0.6694	30.4	7.06	22.6	1.0529	1.1693
2018-05-29 07:35:00	0.6701	30.4	7.08	23.0	1.0905	1.129
2018-05-29 07:36:00	0.6708	30.4	7.1	22.4	1.0341	1.1905
2018-05-29 07:37:00	0.6715	30.4	7.11	22.2	1.0153	1.2126
2018-05-29 07:38:00	0.6722	30.4	7.13	22.5	1.0435	1.1798
2018-05-29 07:39:00	0.6729	30.4	7.15	22.4	1.0341	1.1905
2018-05-29 07:40:00	0.6736	30.3	7.16	22.4	1.0341	1.1905
2018-05-29 07:41:00	0.6743	30.3	7.18	22.2	1.0153	1.2126
2018-05-29 07:42:00	0.675	30.3	7.19	22.4	1.0341	1.1905
2018-05-29 07:43:00	0.6757	30.3	7.21	22.4	1.0341	1.1905
2018-05-29 07:44:00	0.6764	30.3	7.23	22.3	1.0247	1.2014
2018-05-29 07:45:00	0.6771	30.3	7.24	22.4	1.0341	1.1905
2018-05-29 07:46:00	0.6778	30.3	7.26	22.2	1.0153	1.2126
2018-05-29 07:47:00	0.6785	30.3	7.28	22.7	1.0623	1.1589
2018-05-29 07:48:00	0.6792	30.2	7.29	22.4	1.0341	1.1905
2018-05-29 07:49:00	0.6799	30.2	7.17	22.6	1.0529	1.1693
2018-05-29 07:50:00	0.6806	30.2	7.06	22.7	1.0623	1.1589
2018-05-29 07:51:00	0.6812	30.2	7.08	22.1	1.0059	1.2239
2018-05-29 07:52:00	0.6819	30.2	7.1	22.2	1.0153	1.2126
2018-05-29 07:53:00	0.6826	30.2	7.12	22.9	1.0811	1.1388
2018-05-29 07:54:00	0.6833	30.2	7.13	22.3	1.0247	1.2014
2018-05-29 07:55:00	0.684	30.2	7.15	22.4	1.0341	1.1905
2018-05-29 07:56:00	0.6847	30.2	7.16	22.4	1.0341	1.1905
2018-05-29 07:57:00	0.6854	30.1	7.18	22.4	1.0341	1.1905
2018-05-29 07:58:00	0.6861	30.1	7.2	22.1	1.0059	1.2239
2018-05-29 07:59:00	0.6868	30.1	7.21	22.3	1.0247	1.2014
2018-05-29 08:00:00	0.6875	30.1	7.23	22.4	1.0341	1.1905
2018-05-29 08:01:00	0.6882	30.1	7.25	22.3	1.0247	1.2014
2018-05-29 08:02:00	0.6889	30.1	7.26	22.1	1.0059	1.2239
2018-05-29 08:03:00	0.6896	30.1	7.28	22.4	1.0341	1.1905
2018-05-29 08:04:00	0.6903	30.1	7.29	21.7	0.9683	1.2714
2018-05-29 08:05:00	0.691	30.1	7.11	22.0	0.9965	1.2354
2018-05-29 08:06:00	0.6917	30.0	7.07	22.9	1.0811	1.1388
2018-05-29 08:07:00	0.6924	30.0	7.09	22.6	1.0529	1.1693
2018-05-29 08:08:00	0.6931	30.0	7.1	22.7	1.0623	1.1589
2018-05-29 08:09:00	0.6938	30.0	7.12	22.2	1.0153	1.2126
2018-05-29 08:10:00	0.6944	30.0	7.14	22.5	1.0435	1.1798
2018-05-29 08:11:00	0.6951	30.0	7.15	22.7	1.0623	1.1589
2018-05-29 08:12:00	0.6958	29.9	7.17	22.8	1.0717	1.1488
2018-05-29 08:13:00	0.6965	29.9	7.18	22.3	1.0247	1.2014
2018-05-29 08:14:00	0.6972	29.9	7.2	22.6	1.0529	1.1693
2018-05-29 08:15:00	0.6979	29.9	7.22	22.4	1.0341	1.1905
2018-05-29 08:16:00	0.6986	29.9	7.23	22.1	1.0059	1.2239
2018-05-29 08:17:00	0.6993	29.9	7.25	22.0	0.9965	1.2354
2018-05-29 08:18:00	0.7	29.9	7.27	22.4	1.0341	1.1905
2018-05-29 08:19:00	0.7007	29.8	7.28	22.1	1.0059	1.2239
2018-05-29 08:20:00	0.7014	29.8	7.3	22.1	1.0059	1.2239
2018-05-29 08:21:00	0.7021	29.8	7.07	22.3	1.0247	1.2014
2018-05-29 08:22:00	0.7028	29.8	7.07	22.2	1.0153	1.2126
2018-05-29 08:23:00	0.7035	29.8	7.09	22.8	1.0717	1.1488
2018-05-29 08:24:00	0.7042	29.8	7.11	22.5	1.0435	1.1798
2018-05-29 08:25:00	0.7049	29.8	7.12	22.3	1.0247	1.2014
2018-05-29 08:26:00	0.7056	29.8	7.14	22.7	1.0623	1.1589
2018-05-29 08:27:00	0.7062	29.8	7.15	22.4	1.0341	1.1905
2018-05-29 08:28:00	0.7069	29.8	7.17	22.0	0.9965	1.2354
2018-05-29 08:29:00	0.7076	29.8	7.19	22.5	1.0435	1.1798
2018-05-29 08:30:00	0.7083	29.8	7.2	22.5	1.0435	1.1798
2018-05-29 08:31:00	0.709	29.7	7.22	22.8	1.0717	1.1488
2018-05-29 08:32:00	0.7097	29.7	7.23	22.1	1.0059	1.2239
2018-05-29 08:33:00	0.7104	29.7	7.25	22.4	1.0341	1.1905
2018-05-29 08:34:00	0.7111	29.7	7.27	22.1	1.0059	1.2239
2018-05-29 08:35:00	0.7118	29.7	7.28	22.3	1.0247	1.2014
2018-05-29 08:36:00	0.7125	29.7	7.29	22.2	1.0153	1.2126
2018-05-29 08:37:00	0.7132	29.7	7.05	22.8	1.0717	1.1488
2018-05-29 08:38:00	0.7139	29.7	7.07	22.0	0.9965	1.2354
2018-05-29 08:39:00	0.7146	29.7	7.09	22.6	1.0529	1.1693
2018-05-29 08:40:00	0.7153	29.7	7.11	22.2	1.0153	1.2126
2018-05-29 08:41:00	0.716	29.7	7.12	22.8	1.0717	1.1488
2018-05-29 08:42:00	0.7167	29.6	7.14	22.2	1.0153	1.2126
2018-05-29 08:43:00	0.7174	29.6	7.16	22.3	1.0247	1.2014
2018-05-29 08:44:00	0.7181	29.6	7.17	22.5	1.0435	1.1798
2018-05-29 08:45:00	0.7188	29.6	7.19	22.6	1.0529	1.1693
2018-05-29 08:46:00	0.7194	29.6	7.2	22.3	1.0247	1.2014
2018-05-29 08:47:00	0.7201	29.6	7.22	22.3	1.0247	1.2014
2018-05-29 08:48:00	0.7208	29.6	7.24	22.5	1.0435	1.1798
2018-05-29 08:49:00	0.7215	29.6	7.25	22.8	1.0717	1.1488
2018-05-29 08:50:00	0.7222	29.6	7.27	22.2	1.0153	1.2126
2018-05-29 08:51:00	0.7229	29.6	7.28	22.6	1.0529	1.1693
2018-05-29 08:52:00	0.7236	29.6	7.28	22.4	1.0341	1.1905
2018-05-29 08:53:00	0.7243	29.6	7.05	22.8	1.0717	1.1488
2018-05-29 08:54:00	0.725	29.6	7.08	22.6	1.0529	1.1693
2018-05-29 08:55:00	0.7257	29.6	7.1	22.4	1.0341	1.1905
2018-05-29 08:56:00	0.7264	29.6	7.11	22.7	1.0623	1.1589
2018-05-29 08:57:00	0.7271	29.5	7.13	23.0	1.0905	1.129
2018-05-29 08:58:00	0.7278	29.5	7.14	22.7	1.0623	1.1589
2018-05-29 08:59:00	0.7285	29.5	7.16	22.4	1.0341	1.1905
2018-05-29 09:00:00	0.7292	29.5	7.18	22.3	1.0247	1.2014
2018-05-29 09:01:00	0.7299	29.5	7.19	22.5	1.0435	1.1798
2018-05-29 09:02:00	0.7306	29.5	7.21	22.8	1.0717	1.1488
2018-05-29 09:03:00	0.7312	29.5	7.22	22.1	1.0059	1.2239
2018-05-29 09:04:00	0.7319	29.5	7.24	22.5	1.0435	1.1798
2018-05-29 09:05:00	0.7326	29.5	7.26	22.7	1.0623	1.1589
2018-05-29 09:06:00	0.7333	29.5	7.27	22.3	1.0247	1.2014
2018-05-29 09:07:00	0.734	29.4	7.29	22.6	1.0529	1.1693
2018-05-29 09:08:00	0.7347	29.4	7.2	22.8	1.0717	1.1488
2018-05-29 09:09:00	0.7354	29.4	7.06	23.0	1.0905	1.129
2018-05-29 09:10:00	0.7361	29.4	7.08	22.5	1.0435	1.1798
2018-05-29 09:11:00	0.7368	29.4	7.1	22.4	1.0341	1.1905
2018-05-29 09:12:00	0.7375	29.4	7.11	22.9	1.0811	1.1388
2018-05-29 09:13:00	0.7382	29.4	7.13	22.6	1.0529	1.1693
2018-05-29 09:14:00	0.7389	29.4	7.14	22.6	1.0529	1.1693
2018-05-29 09:15:00	0.7396	29.4	7.16	22.6	1.0529	1.1693
2018-05-29 09:16:00	0.7403	29.4	7.18	22.3	1.0247	1.2014
2018-05-29 09:17:00	0.741	29.4	7.19	22.8	1.0717	1.1488
2018-05-29 09:18:00	0.7417	29.3	7.21	22.4	1.0341	1.1905
2018-05-29 09:19:00	0.7424	29.3	7.22	23.1	1.0999	1.1193
2018-05-29 09:20:00	0.7431	29.3	7.24	22.6	1.0529	1.1693
2018-05-29 09:21:00	0.7438	29.3	7.26	22.7	1.0623	1.1589
2018-05-29 09:22:00	0.7444	29.3	7.27	23.0	1.0905	1.129
2018-05-29 09:23:00	0.7451	29.3	7.29	22.9	1.0811	1.1388
2018-05-29 09:24:00	0.7458	29.3	7.21	22.7	1.0623	1.1589
2018-05-29 09:25:00	0.7465	29.3	7.06	22.7	1.0623	1.1589
2018-05-29 09:26:00	0.7472	29.3	7.08	22.7	1.0623	1.1589
2018-05-29 09:27:00	0.7479	29.3	7.1	22.8	1.0717	1.1488
2018-05-29 09:28:00	0.7486	29.3	7.11	22.1	1.0059	1.2239
2018-05-29 09:29:00	0.7493	29.3	7.13	22.8	1.0717	1.1488
2018-05-29 09:30:00	0.75	29.2	7.14	22.8	1.0717	1.1488
2018-05-29 09:31:00	0.7507	29.2	7.16	23.0	1.0905	1.129
2018-05-29 09:32:00	0.7514	29.2	7.18	22.4	1.0341	1.1905
2018-05-29 09:33:00	0.7521	29.2	7.19	22.7	1.0623	1.1589
2018-05-29 09:34:00	0.7528	29.2	7.21	22.4	1.0341	1.1905
2018-05-29 09:35:00	0.7535	29.2	7.22	22.4	1.0341	1.1905
2018-05-29 09:36:00	0.7542	29.2	7.24	22.8	1.0717	1.1488
2018-05-29 09:37:00	0.7549	29.2	7.26	22.1	1.0059	1.2239
2018-05-29 09:38:00	0.7556	29.2	7.27	22.7	1.0623	1.1589
2018-05-29 09:39:00	0.7562	29.2	7.29	22.8	1.0717	1.1488
2018-05-29 09:40:00	0.7569	29.2	7.23	23.0	1.0905	1.129
2018-05-29 09:41:00	0.7576	29.2	7.05	22.0	0.9965	1.2354
2018-05-29 09:42:00	0.7583	29.1	7.08	22.9	1.0811	1.1388
2018-05-29 09:43:00	0.759	29.1	7.09	22.5	1.0435	1.1798
2018-05-29 09:44:00	0.7597	29.1	7.11	23.2	1.1093	1.1098
2018-05-29 09:45:00	0.7604	29.1	7.13	22.7	1.0623	1.1589
2018-05-29 09:46:00	0.7611	29.1	7.14	22.6	1.0529	1.1693
2018-05-29 09:47:00	0.7618	29.1	7.16	23.0	1.0905	1.129
2018-05-29 09:48:00	0.7625	29.1	7.17	23.2	1.1093	1.1098
2018-05-29 09:49:00	0.7632	29.1	7.19	23.3	1.1187	1.1005
2018-05-29 09:50:00	0.7639	29.1	7.21	22.9	1.0811	1.1388
2018-05-29 09:51:00	0.7646	29.1	7.22	22.9	1.0811	1.1388
2018-05-29 09:52:00	0.7653	29.1	7.24	22.8	1.0717	1.1488
2018-05-29 09:53:00	0.766	29.1	7.25	22.5	1.0435	1.1798
2018-05-29 09:54:00	0.7667	29.1	7.27	22.9	1.0811	1.1388
2018-05-29 09:55:00	0.7674	29.1	7.29	22.6	1.0529	1.1693
2018-05-29 09:56:00	0.7681	29.1	7.27	22.6	1.0529	1.1693
2018-05-29 09:57:00	0.7688	29.1	7.05	23.1	1.0999	1.1193
2018-05-29 09:58:00	0.7694	29.1	7.08	23.1	1.0999	1.1193
2018-05-29 09:59:00	0.7701	29.0	7.1	22.5	1.0435	1.1798
2018-05-29 10:00:00	0.7708	29.0	7.11	22.9	1.0811	1.1388
2018-05-29 10:01:00	0.7715	29.0	7.13	22.7	1.0623	1.1589
2018-05-29 10:02:00	0.7722	29.0	7.14	23.0	1.0905	1.129
2018-05-29 10:03:00	0.7729	29.0	7.16	22.9	1.0811	1.1388
2018-05-29 10:04:00	0.7736	29.0	7.17	22.9	1.0811	1.1388
2018-05-29 10:05:00	0.7743	29.0	7.19	22.6	1.0529	1.1693
2018-05-29 10:06:00	0.775	29.0	7.21	22.9	1.0811	1.1388
2018-05-29 10:07:00	0.7757	29.0	7.22	22.7	1.0623	1.1589
2018-05-29 10:08:00	0.7764	29.0	7.24	22.6	1.0529	1.1693
2018-05-29 10:09:00	0.7771	29.0	7.25	22.9	1.0811	1.1388
2018-05-29 10:10:00	0.7778	29.0	7.27	22.7	1.0623	1.1589
2018-05-29 10:11:00	0.7785	29.0	7.29	22.9	1.0811	1.1388
2018-05-29 10:12:00	0.7792	29.0	7.24	22.8	1.0717	1.1488
2018-05-29 10:13:00	0.7799	29.0	7.06	22.6	1.0529	1.1693
2018-05-29 10:14:00	0.7806	29.0	7.08	22.6	1.0529	1.1693
2018-05-29 10:15:00	0.7812	28.9	7.1	23.0	1.0905	1.129
2018-05-29 10:16:00	0.7819	29.0	7.11	22.7	1.0623	1.1589
2018-05-29 10:17:00	0.7826	28.9	7.13	22.6	1.0529	1.1693
2018-05-29 10:18:00	0.7833	28.9	7.15	22.6	1.0529	1.1693
2018-05-29 10:19:00	0.784	28.9	7.16	22.7	1.0623	1.1589
2018-05-29 10:20:00	0.7847	28.9	7.18	23.0	1.0905	1.129
2018-05-29 10:21:00	0.7854	28.9	7.19	22.6	1.0529	1.1693
2018-05-29 10:22:00	0.7861	28.9	7.21	22.9	1.0811	1.1388
2018-05-29 10:23:00	0.7868	28.9	7.22	23.0	1.0905	1.129
2018-05-29 10:24:00	0.7875	28.9	7.24	22.5	1.0435	1.1798
2018-05-29 10:25:00	0.7882	28.9	7.26	22.8	1.0717	1.1488
2018-05-29 10:26:00	0.7889	28.9	7.27	22.8	1.0717	1.1488
2018-05-29 10:27:00	0.7896	28.9	7.29	23.0	1.0905	1.129
2018-05-29 10:28:00	0.7903	28.9	7.22	22.7	1.0623	1.1589
2018-05-29 10:29:00	0.791	28.9	7.06	23.0	1.0905	1.129
2018-05-29 10:30:00	0.7917	28.9	7.08	23.3	1.1187	1.1005
2018-05-29 10:31:00	0.7924	28.9	7.1	22.6	1.0529	1.1693
2018-05-29 10:32:00	0.7931	28.9	7.12	23.2	1.1093	1.1098
2018-05-29 10:33:00	0.7938	28.8	7.13	23.2	1.1093	1.1098
2018-05-29 10:34:00	0.7944	28.8	7.15	23.2	1.1093	1.1098
2018-05-29 10:35:00	0.7951	28.8	7.16	22.7	1.0623	1.1589
2018-05-29 10:36:00	0.7958	28.8	7.18	23.1	1.0999	1.1193
2018-05-29 10:37:00	0.7965	28.8	7.19	23.2	1.1093	1.1098
2018-05-29 10:38:00	0.7972	28.8	7.21	23.1	1.0999	1.1193
2018-05-29 10:39:00	0.7979	28.8	7.23	23.1	1.0999	1.1193
2018-05-29 10:40:00	0.7986	28.8	7.24	23.0	1.0905	1.129
2018-05-29 10:41:00	0.7993	28.8	7.26	22.7	1.0623	1.1589
2018-05-29 10:42:00	0.8	28.8	7.27	22.5	1.0435	1.1798
2018-05-29 10:43:00	0.8007	28.7	7.29	23.1	1.0999	1.1193
2018-05-29 10:44:00	0.8014	28.7	7.17	23.4	1.1281	1.0913
2018-05-29 10:45:00	0.8021	28.7	7.07	22.7	1.0623	1.1589
2018-05-29 10:46:00	0.8028	28.7	7.09	23.1	1.0999	1.1193
2018-05-29 10:47:00	0.8035	28.7	7.1	23.3	1.1187	1.1005
2018-05-29 10:48:00	0.8042	28.7	7.12	22.9	1.0811	1.1388
2018-05-29 10:49:00	0.8049	28.7	7.13	22.9	1.0811	1.1388
2018-05-29 10:50:00	0.8056	28.7	7.15	23.6	1.1469	1.0735
2018-05-29 10:51:00	0.8062	28.7	7.17	23.1	1.0999	1.1193
2018-05-29 10:52:00	0.8069	28.7	7.18	23.1	1.0999	1.1193
2018-05-29 10:53:00	0.8076	28.7	7.2	22.9	1.0811	1.1388
2018-05-29 10:54:00	0.8083	28.7	7.21	23.0	1.0905	1.129
2018-05-29 10:55:00	0.809	28.7	7.23	23.0	1.0905	1.129
2018-05-29 10:56:00	0.8097	28.6	7.24	23.2	1.1093	1.1098
2018-05-29 10:57:00	0.8104	28.7	7.26	22.8	1.0717	1.1488
2018-05-29 10:58:00	0.8111	28.6	7.28	23.6	1.1469	1.0735
2018-05-29 10:59:00	0.8118	28.6	7.29	23.1	1.0999	1.1193
2018-05-29 11:00:00	0.8125	28.6	7.14	22.5	1.0435	1.1798
2018-05-29 11:01:00	0.8132	28.6	7.07	23.3	1.1187	1.1005
2018-05-29 11:02:00	0.8139	28.6	7.09	23.5	1.1375	1.0823
2018-05-29 11:03:00	0.8146	28.6	7.11	22.6	1.0529	1.1693
2018-05-29 11:04:00	0.8153	28.6	7.12	23.3	1.1187	1.1005
2018-05-29 11:05:00	0.816	28.6	7.14	23.2	1.1093	1.1098
2018-05-29 11:06:00	0.8167	28.6	7.15	22.7	1.0623	1.1589
2018-05-29 11:07:00	0.8174	28.6	7.17	23.1	1.0999	1.1193
2018-05-29 11:08:00	0.8181	28.6	7.18	23.1	1.0999	1.1193
2018-05-29 11:09:00	0.8188	28.6	7.2	22.7	1.0623	1.1589
2018-05-29 11:10:00	0.8194	28.6	7.21	23.0	1.0905	1.129
2018-05-29 11:11:00	0.8201	28.6	7.23	22.7	1.0623	1.1589
2018-05-29 11:12:00	0.8208	28.6	7.25	23.2	1.1093	1.1098
2018-05-29 11:13:00	0.8215	28.6	7.26	23.1	1.0999	1.1193
2018-05-29 11:14:00	0.8222	28.6	7.28	22.7	1.0623	1.1589
2018-05-29 11:15:00	0.8229	28.6	7.29	23.1	1.0999	1.1193
2018-05-29 11:16:00	0.8236	28.6	7.11	22.8	1.0717	1.1488
2018-05-29 11:17:00	0.8243	28.6	7.08	23.1	1.0999	1.1193
2018-05-29 11:18:00	0.825	28.5	7.09	23.1	1.0999	1.1193
2018-05-29 11:19:00	0.8257	28.5	7.11	23.7	1.1563	1.0647
2018-05-29 11:20:00	0.8264	28.5	7.13	23.1	1.0999	1.1193
2018-05-29 11:21:00	0.8271	28.5	7.14	22.8	1.0717	1.1488
2018-05-29 11:22:00	0.8278	28.5	7.16	23.3	1.1187	1.1005
2018-05-29 11:23:00	0.8285	28.5	7.17	22.7	1.0623	1.1589
2018-05-29 11:24:00	0.8292	28.5	7.19	23.4	1.1281	1.0913
2018-05-29 11:25:00	0.8299	28.5	7.2	23.1	1.0999	1.1193
2018-05-29 11:26:00	0.8306	28.5	7.22	23.4	1.1281	1.0913
2018-05-29 11:27:00	0.8312	28.5	7.23	22.8	1.0717	1.1488
2018-05-29 11:28:00	0.8319	28.5	7.25	23.0	1.0905	1.129
2018-05-29 11:29:00	0.8326	28.5	7.27	23.2	1.1093	1.1098
2018-05-29 11:30:00	0.8333	28.5	7.28	23.6	1.1469	1.0735
2018-05-29 11:31:00	0.834	28.5	7.3	23.2	1.1093	1.1098
2018-05-29 11:32:00	0.8347	28.5	7.06	23.6	1.1469	1.0735
2018-05-29 11:33:00	0.8354	28.5	7.08	23.4	1.1281	1.0913
2018-05-29 11:34:00	0.8361	28.5	7.1	23.1	1.0999	1.1193
2018-05-29 11:35:00	0.8368	28.5	7.11	22.8	1.0717	1.1488
2018-05-29 11:36:00	0.8375	28.5	7.13	22.9	1.0811	1.1388
2018-05-29 11:37:00	0.8382	28.5	7.14	23.1	1.0999	1.1193
2018-05-29 11:38:00	0.8389	28.5	7.16	23.0	1.0905	1.129
2018-05-29 11:39:00	0.8396	28.5	7.17	23.6	1.1469	1.0735
2018-05-29 11:40:00	0.8403	28.5	7.19	23.7	1.1563	1.0647
2018-05-29 11:41:00	0.841	28.5	7.21	23.2	1.1093	1.1098
2018-05-29 11:42:00	0.8417	28.5	7.22	22.9	1.0811	1.1388
2018-05-29 11:43:00	0.8424	28.5	7.24	22.6	1.0529	1.1693
2018-05-29 11:44:00	0.8431	28.5	7.25	22.8	1.0717	1.1488
2018-05-29 11:45:00	0.8438	28.5	7.27	23.0	1.0905	1.129
2018-05-29 11:46:00	0.8444	28.5	7.28	23.1	1.0999	1.1193
2018-05-29 11:47:00	0.8451	28.5	7.25	23.0	1.0905	1.129
2018-05-29 11:48:00	0.8458	28.5	7.06	23.2	1.1093	1.1098
2018-05-29 11:49:00	0.8465	28.5	7.08	23.5	1.1375	1.0823
2018-05-29 11:50:00	0.8472	28.5	7.1	23.4	1.1281	1.0913
2018-05-29 11:51:00	0.8479	28.5	7.12	23.3	1.1187	1.1005
2018-05-29 11:52:00	0.8486	28.5	7.13	23.3	1.1187	1.1005
2018-05-29 11:53:00	0.8493	28.5	7.15	22.9	1.0811	1.1388
2018-05-29 11:54:00	0.85	28.5	7.16	23.1	1.0999	1.1193
2018-05-29 11:55:00	0.8507	28.5	7.18	23.4	1.1281	1.0913
2018-05-29 11:56:00	0.8514	28.5	7.19	23.3	1.1187	1.1005
2018-05-29 11:57:00	0.8521	28.5	7.21	22.7	1.0623	1.1589
2018-05-29 11:58:00	0.8528	28.5	7.22	23.7	1.1563	1.0647
2018-05-29 11:59:00	0.8535	28.5	7.24	23.3	1.1187	1.1005
2018-05-29 12:00:00	0.8542	28.5	7.26	23.3	1.1187	1.1005
2018-05-29 12:01:00	0.8549	28.5	7.27	23.2	1.1093	1.1098
2018-05-29 12:02:00	0.8556	28.5	7.29	23.6	1.1469	1.0735
2018-05-29 12:03:00	0.8562	28.5	7.21	23.5	1.1375	1.0823
2018-05-29 12:04:00	0.8569	28.5	7.07	23.1	1.0999	1.1193
2018-05-29 12:05:00	0.8576	28.5	7.09	23.3	1.1187	1.1005
2018-05-29 12:06:00	0.8583	28.5	7.11	23.0	1.0905	1.129
2018-05-29 12:07:00	0.859	28.5	7.12	23.3	1.1187	1.1005
2018-05-29 12:08:00	0.8597	28.5	7.14	23.1	1.0999	1.1193
2018-05-29 12:09:00	0.8604	28.5	7.15	23.1	1.0999	1.1193
2018-05-29 12:10:00	0.8611	28.5	7.17	23.4	1.1281	1.0913
2018-05-29 12:11:00	0.8618	28.5	7.18	23.0	1.0905	1.129
2018-05-29 12:12:00	0.8625	28.5	7.2	23.0	1.0905	1.129
2018-05-29 12:13:00	0.8632	28.5	7.21	23.0	1.0905	1.129
2018-05-29 12:14:00	0.8639	28.5	7.23	23.1	1.0999	1.1193
2018-05-29 12:15:00	0.8646	28.6	7.25	23.0	1.0905	1.129
2018-05-29 12:16:00	0.8653	28.6	7.26	23.6	1.1469	1.0735
2018-05-29 12:17:00	0.866	28.6	7.28	23.2	1.1093	1.1098
2018-05-29 12:18:00	0.8667	28.6	7.29	23.8	1.1657	1.0562
2018-05-29 12:19:00	0.8674	28.6	7.11	23.7	1.1563	1.0647
2018-05-29 12:20:00	0.8681	28.6	7.08	22.9	1.0811	1.1388
2018-05-29 12:21:00	0.8688	28.6	7.1	23.3	1.1187	1.1005
2018-05-29 12:22:00	0.8694	28.6	7.11	23.0	1.0905	1.129
2018-05-29 12:23:00	0.8701	28.6	7.13	23.6	1.1469	1.0735
2018-05-29 12:24:00	0.8708	28.6	7.14	23.1	1.0999	1.1193
2018-05-29 12:25:00	0.8715	28.6	7.16	23.3	1.1187	1.1005
2018-05-29 12:26:00	0.8722	28.6	7.17	22.9	1.0811	1.1388
2018-05-29 12:27:00	0.8729	28.6	7.19	23.4	1.1281	1.0913
2018-05-29 12:28:00	0.8736	28.6	7.21	23.4	1.1281	1.0913
2018-05-29 12:29:00	0.8743	28.6	7.22	23.0	1.0905	1.129
2018-05-29 12:30:00	0.875	28.6	7.24	23.7	1.1563	1.0647
2018-05-29 12:31:00	0.8757	28.6	7.25	23.4	1.1281	1.0913
2018-05-29 12:32:00	0.8764	28.6	7.27	23.2	1.1093	1.1098
2018-05-29 12:33:00	0.8771	28.6	7.28	23.4	1.1281	1.0913
2018-05-29 12:34:00	0.8778	28.6	7.27	23.0	1.0905	1.129
2018-05-29 12:35:00	0.8785	28.6	7.06	23.6	1.1469	1.0735
2018-05-29 12:36:00	0.8792	28.6	7.09	23.7	1.1563	1.0647
2018-05-29 12:37:00	0.8799	28.6	7.1	23.2	1.1093	1.1098
2018-05-29 12:38:00	0.8806	28.6	7.12	23.4	1.1281	1.0913
2018-05-29 12:39:00	0.8812	28.6	7.13	23.3	1.1187	1.1005
2018-05-29 12:40:00	0.8819	28.6	7.15	23.2	1.1093	1.1098
2018-05-29 12:41:00	0.8826	28.6	7.17	23.2	1.1093	1.1098
2018-05-29 12:42:00	0.8833	28.6	7.18	23.1	1.0999	1.1193
2018-05-29 12:43:00	0.884	28.6	7.2	23.2	1.1093	1.1098
2018-05-29 12:44:00	0.8847	28.6	7.21	24.0	1.1845	1.0394
2018-05-29 12:45:00	0.8854	28.6	7.23	22.9	1.0811	1.1388
2018-05-29 12:46:00	0.8861	28.6	7.24	23.8	1.1657	1.0562
2018-05-29 12:47:00	0.8868	28.6	7.26	23.5	1.1375	1.0823
2018-05-29 12:48:00	0.8875	28.6	7.28	23.1	1.0999	1.1193
2018-05-29 12:49:00	0.8882	28.6	7.29	23.4	1.1281	1.0913
2018-05-29 12:50:00	0.8889	28.6	7.14	22.7	1.0623	1.1589
2018-05-29 12:51:00	0.8896	28.6	7.08	23.5	1.1375	1.0823
2018-05-29 12:52:00	0.8903	28.6	7.1	23.2	1.1093	1.1098
2018-05-29 12:53:00	0.891	28.6	7.11	22.9	1.0811	1.1388
2018-05-29 12:54:00	0.8917	28.6	7.13	23.2	1.1093	1.1098
2018-05-29 12:55:00	0.8924	28.6	7.14	23.3	1.1187	1.1005
2018-05-29 12:56:00	0.8931	28.6	7.16	23.5	1.1375	1.0823
2018-05-29 12:57:00	0.8938	28.6	7.17	23.8	1.1657	1.0562
2018-05-29 12:58:00	0.8944	28.6	7.19	23.6	1.1469	1.0735
2018-05-29 12:59:00	0.8951	28.6	7.21	23.7	1.1563	1.0647
2018-05-29 13:00:00	0.8958	28.6	7.22	23.1	1.0999	1.1193
2018-05-29 13:01:00	0.8965	28.6	7.24	23.3	1.1187	1.1005
2018-05-29 13:02:00	0.8972	28.6	7.25	23.2	1.1093	1.1098
2018-05-29 13:03:00	0.8979	28.6	7.27	23.1	1.0999	1.1193
2018-05-29 13:04:00	0.8986	28.6	7.28	23.5	1.1375	1.0823
2018-05-29 13:05:00	0.8993	28.6	7.26	23.4	1.1281	1.0913
2018-05-29 13:06:00	0.9	28.6	7.06	23.4	1.1281	1.0913
2018-05-29 13:07:00	0.9007	28.6	7.09	23.6	1.1469	1.0735
2018-05-29 13:08:00	0.9014	28.6	7.1	23.3	1.1187	1.1005
2018-05-29 13:09:00	0.9021	28.6	7.12	22.9	1.0811	1.1388
2018-05-29 13:10:00	0.9028	28.6	7.14	23.5	1.1375	1.0823
2018-05-29 13:11:00	0.9035	28.6	7.15	22.9	1.0811	1.1388
2018-05-29 13:12:00	0.9042	28.6	7.17	23.4	1.1281	1.0913
2018-05-29 13:13:00	0.9049	28.6	7.18	23.2	1.1093	1.1098
2018-05-29 13:14:00	0.9056	28.6	7.2	23.1	1.0999	1.1193
2018-05-29 13:15:00	0.9062	28.6	7.21	23.5	1.1375	1.0823
2018-05-29 13:16:00	0.9069	28.6	7.23	23.4	1.1281	1.0913
2018-05-29 13:17:00	0.9076	28.6	7.25	23.6	1.1469	1.0735
2018-05-29 13:18:00	0.9083	28.6	7.26	23.3	1.1187	1.1005
2018-05-29 13:19:00	0.909	28.6	7.28	23.2	1.1093	1.1098
2018-05-29 13:20:00	0.9097	28.6	7.29	23.0	1.0905	1.129
2018-05-29 13:21:00	0.9104	28.6	7.14	23.2	1.1093	1.1098
2018-05-29 13:22:00	0.9111	28.6	7.08	23.4	1.1281	1.0913
2018-05-29 13:23:00	0.9118	28.6	7.1	23.9	1.1751	1.0477
2018-05-29 13:24:00	0.9125	28.6	7.11	23.1	1.0999	1.1193
2018-05-29 13:25:00	0.9132	28.6	7.13	23.5	1.1375	1.0823
2018-05-29 13:26:00	0.9139	28.6	7.15	24.0	1.1845	1.0394
2018-05-29 13:27:00	0.9146	28.6	7.16	23.0	1.0905	1.129
2018-05-29 13:28:00	0.9153	28.6	7.18	23.6	1.1469	1.0735
2018-05-29 13:29:00	0.916	28.6	7.19	23.6	1.1469	1.0735
2018-05-29 13:30:00	0.9167	28.6	7.21	23.9	1.1751	1.0477
2018-05-29 13:31:00	0.9174	28.6	7.22	23.7	1.1563	1.0647
2018-05-29 13:32:00	0.9181	28.6	7.24	24.2	1.2033	1.0232
2018-05-29 13:33:00	0.9188	28.6	7.25	22.9	1.0811	1.1388
2018-05-29 13:34:00	0.9194	28.6	7.27	23.5	1.1375	1.0823
2018-05-29 13:35:00	0.9201	28.6	7.29	23.1	1.0999	1.1193
2018-05-29 13:36:00	0.9208	28.6	7.24	23.6	1.1469	1.0735
2018-05-29 13:37:00	0.9215	28.6	7.07	23.8	1.1657	1.0562
2018-05-29 13:38:00	0.9222	28.6	7.09	24.1	1.1939	1.0312
2018-05-29 13:39:00	0.9229	28.6	7.11	23.4	1.1281	1.0913
2018-05-29 13:40:00	0.9236	28.6	7.12	23.8	1.1657	1.0562
2018-05-29 13:41:00	0.9243	28.6	7.14	23.8	1.1657	1.0562
2018-05-29 13:42:00	0.925	28.6	7.15	23.6	1.1469	1.0735
2018-05-29 13:43:00	0.9257	28.6	7.17	23.7	1.1563	1.0647
2018-05-29 13:44:00	0.9264	28.6	7.19	23.3	1.1187	1.1005
2018-05-29 13:45:00	0.9271	28.6	7.2	23.3	1.1187	1.1005
2018-05-29 13:46:00	0.9278	28.6	7.22	23.3	1.1187	1.1005
2018-05-29 13:47:00	0.9285	28.6	7.23	23.2	1.1093	1.1098
2018-05-29 13:48:00	0.9292	28.6	7.25	23.3	1.1187	1.1005
2018-05-29 13:49:00	0.9299	28.6	7.26	23.5	1.1375	1.0823
2018-05-29 13:50:00	0.9306	28.6	7.28	23.6	1.1469	1.0735
2018-05-29 13:51:00	0.9312	28.6	7.29	23.2	1.1093	1.1098
2018-05-29 13:52:00	0.9319	28.6	7.12	23.4	1.1281	1.0913
2018-05-29 13:53:00	0.9326	28.6	7.08	23.8	1.1657	1.0562
2018-05-29 13:54:00	0.9333	28.6	7.1	23.4	1.1281	1.0913
2018-05-29 13:55:00	0.934	28.6	7.11	23.0	1.0905	1.129
2018-05-29 13:56:00	0.9347	28.6	7.13	23.2	1.1093	1.1098
2018-05-29 13:57:00	0.9354	28.6	7.15	23.3	1.1187	1.1005
2018-05-29 13:58:00	0.9361	28.7	7.16	23.5	1.1375	1.0823
2018-05-29 13:59:00	0.9368	28.7	7.18	23.5	1.1375	1.0823
2018-05-29 14:00:00	0.9375	28.7	7.19	23.5	1.1375	1.0823
2018-05-29 14:01:00	0.9382	28.7	7.21	23.2	1.1093	1.1098
2018-05-29 14:02:00	0.9389	28.7	7.22	23.5	1.1375	1.0823
2018-05-29 14:03:00	0.9396	28.6	7.24	23.6	1.1469	1.0735
2018-05-29 14:04:00	0.9403	28.7	7.25	23.6	1.1469	1.0735
2018-05-29 14:05:00	0.941	28.7	7.27	24.1	1.1939	1.0312
2018-05-29 14:06:00	0.9417	28.7	7.29	24.2	1.2033	1.0232
2018-05-29 14:07:00	0.9424	28.7	7.25	23.6	1.1469	1.0735
2018-05-29 14:08:00	0.9431	28.7	7.07	23.5	1.1375	1.0823
2018-05-29 14:09:00	0.9438	28.7	7.09	23.7	1.1563	1.0647
2018-05-29 14:10:00	0.9444	28.7	7.11	24.1	1.1939	1.0312
2018-05-29 14:11:00	0.9451	28.7	7.12	23.3	1.1187	1.1005
2018-05-29 14:12:00	0.9458	28.7	7.14	23.7	1.1563	1.0647
2018-05-29 14:13:00	0.9465	28.7	7.15	23.9	1.1751	1.0477
2018-05-29 14:14:00	0.9472	28.7	7.17	23.2	1.1093	1.1098
2018-05-29 14:15:00	0.9479	28.7	7.19	23.6	1.1469	1.0735
2018-05-29 14:16:00	0.9486	28.7	7.2	23.2	1.1093	1.1098
2018-05-29 14:17:00	0.9493	28.7	7.22	23.7	1.1563	1.0647
2018-05-29 14:18:00	0.95	28.7	7.23	23.5	1.1375	1.0823
2018-05-29 14:19:00	0.9507	28.7	7.25	23.3	1.1187	1.1005
2018-05-29 14:20:00	0.9514	28.7	7.26	23.7	1.1563	1.0647
2018-05-29 14:21:00	0.9521	28.7	7.28	23.7	1.1563	1.0647
2018-05-29 14:22:00	0.9528	28.7	7.29	23.9	1.1751	1.0477
2018-05-29 14:23:00	0.9535	28.7	7.13	23.8	1.1657	1.0562
2018-05-29 14:24:00	0.9542	28.7	7.08	23.8	1.1657	1.0562
2018-05-29 14:25:00	0.9549	28.7	7.1	23.7	1.1563	1.0647
2018-05-29 14:26:00	0.9556	28.7	7.12	23.8	1.1657	1.0562
2018-05-29 14:27:00	0.9562	28.7	7.13	23.7	1.1563	1.0647
2018-05-29 14:28:00	0.9569	28.7	7.15	23.7	1.1563	1.0647
2018-05-29 14:29:00	0.9576	28.7	7.16	24.1	1.1939	1.0312
2018-05-29 14:30:00	0.9583	28.7	7.18	23.7	1.1563	1.0647
2018-05-29 14:31:00	0.959	28.7	7.19	24.0	1.1845	1.0394
2018-05-29 14:32:00	0.9597	28.7	7.21	23.6	1.1469	1.0735
2018-05-29 14:33:00	0.9604	28.7	7.23	23.5	1.1375	1.0823
2018-05-29 14:34:00	0.9611	28.7	7.24	23.7	1.1563	1.0647
2018-05-29 14:35:00	0.9618	28.7	7.26	23.6	1.1469	1.0735
2018-05-29 14:36:00	0.9625	28.7	7.27	23.8	1.1657	1.0562
2018-05-29 14:37:00	0.9632	28.7	7.29	24.0	1.1845	1.0394
2018-05-29 14:38:00	0.9639	28.7	7.22	23.7	1.1563	1.0647
2018-05-29 14:39:00	0.9646	28.7	7.07	23.9	1.1751	1.0477
2018-05-29 14:40:00	0.9653	28.7	7.09	23.8	1.1657	1.0562
2018-05-29 14:41:00	0.966	28.7	7.11	23.9	1.1751	1.0477
2018-05-29 14:42:00	0.9667	28.7	7.13	23.6	1.1469	1.0735
2018-05-29 14:43:00	0.9674	28.7	7.14	23.6	1.1469	1.0735
2018-05-29 14:44:00	0.9681	28.7	7.16	23.7	1.1563	1.0647
2018-05-29 14:45:00	0.9688	28.7	7.17	23.5	1.1375	1.0823
2018-05-29 14:46:00	0.9694	28.7	7.19	23.9	1.1751	1.0477
2018-05-29 14:47:00	0.9701	28.7	7.21	23.7	1.1563	1.0647
2018-05-29 14:48:00	0.9708	28.7	7.22	23.5	1.1375	1.0823
2018-05-29 14:49:00	0.9715	28.7	7.24	24.1	1.1939	1.0312
2018-05-29 14:50:00	0.9722	28.7	7.25	23.9	1.1751	1.0477
2018-05-29 14:51:00	0.9729	28.7	7.27	24.2	1.2033	1.0232
2018-05-29 14:52:00	0.9736	28.7	7.28	23.2	1.1093	1.1098
2018-05-29 14:53:00	0.9743	28.7	7.3	24.2	1.2033	1.0232
2018-05-29 14:54:00	0.975	28.7	7.07	23.5	1.1375	1.0823
2018-05-29 14:55:00	0.9757	28.7	7.09	23.4	1.1281	1.0913
2018-05-29 14:56:00	0.9764	28.7	7.11	24.0	1.1845	1.0394
2018-05-29 14:57:00	0.9771	28.7	7.12	23.6	1.1469	1.0735
2018-05-29 14:58:00	0.9778	28.7	7.14	23.7	1.1563	1.0647
2018-05-29 14:59:00	0.9785	28.7	7.15	24.1	1.1939	1.0312
2018-05-29 15:00:00	0.9792	28.7	7.17	23.8	1.1657	1.0562
2018-05-29 15:01:00	0.9799	28.7	7.19	24.1	1.1939	1.0312
2018-05-29 15:02:00	0.9806	28.7	7.2	23.8	1.1657	1.0562
2018-05-29 15:03:00	0.9812	28.7	7.22	23.9	1.1751	1.0477
2018-05-29 15:04:00	0.9819	28.7	7.23	24.3	1.2127	1.0152
2018-05-29 15:05:00	0.9826	28.7	7.25	23.8	1.1657	1.0562
2018-05-29 15:06:00	0.9833	28.7	7.26	24.0	1.1845	1.0394
2018-05-29 15:07:00	0.984	28.7	7.28	23.8	1.1657	1.0562
2018-05-29 15:08:00	0.9847	28.7	7.29	23.7	1.1563	1.0647
2018-05-29 15:09:00	0.9854	28.7	7.12	24.2	1.2033	1.0232
2018-05-29 15:10:00	0.9861	28.7	7.09	23.9	1.1751	1.0477
2018-05-29 15:11:00	0.9868	28.7	7.1	24.1	1.1939	1.0312
2018-05-29 15:12:00	0.9875	28.8	7.12	23.8	1.1657	1.0562
2018-05-29 15:13:00	0.9882	28.8	7.14	23.4	1.1281	1.0913
2018-05-29 15:14:00	0.9889	28.8	7.15	23.7	1.1563	1.0647
2018-05-29 15:15:00	0.9896	28.8	7.17	24.1	1.1939	1.0312
2018-05-29 15:16:00	0.9903	28.8	7.18	23.8	1.1657	1.0562
2018-05-29 15:17:00	0.991	28.8	7.2	23.9	1.1751	1.0477
2018-05-29 15:18:00	0.9917	28.8	7.21	23.7	1.1563	1.0647
2018-05-29 15:19:00	0.9924	28.8	7.23	23.8	1.1657	1.0562
2018-05-29 15:20:00	0.9931	28.8	7.24	23.5	1.1375	1.0823
2018-05-29 15:21:00	0.9938	28.8	7.26	23.4	1.1281	1.0913
2018-05-29 15:22:00	0.9944	28.8	7.28	23.6	1.1469	1.0735
2018-05-29 15:23:00	0.9951	28.8	7.29	23.6	1.1469	1.0735
2018-05-29 15:24:00	0.9958	28.8	7.17	23.8	1.1657	1.0562
2018-05-29 15:25:00	0.9965	28.8	7.08	23.7	1.1563	1.0647
2018-05-29 15:26:00	0.9972	28.8	7.1	24.5	1.2315	0.9997
2018-05-29 15:27:00	0.9979	28.8	7.11	23.8	1.1657	1.0562
2018-05-29 15:28:00	0.9986	28.8	7.13	23.5	1.1375	1.0823
2018-05-29 15:29:00	0.9993	28.8	7.15	23.7	1.1563	1.0647
2018-05-29 15:30:00	1.0	28.8	7.16	24.0	1.1845	1.0394
2018-05-29 15:31:00	1.0007	28.8	7.18	23.7	1.1563	1.0647
2018-05-29 15:32:00	1.0014	28.8	7.19	23.4	1.1281	1.0913
2018-05-29 15:33:00	1.0021	28.8	7.21	23.6	1.1469	1.0735
2018-05-29 15:34:00	1.0028	28.9	7.22	23.8	1.1657	1.0562
2018-05-29 15:35:00	1.0035	28.9	7.24	23.9	1.1751	1.0477
2018-05-29 15:36:00	1.0042	28.9	7.25	23.6	1.1469	1.0735
2018-05-29 15:37:00	1.0049	28.9	7.27	24.0	1.1845	1.0394
2018-05-29 15:38:00	1.0056	28.9	7.29	24.0	1.1845	1.0394
2018-05-29 15:39:00	1.0062	28.9	7.26	23.4	1.1281	1.0913
2018-05-29 15:40:00	1.0069	28.9	7.07	23.8	1.1657	1.0562
2018-05-29 15:41:00	1.0076	28.9	7.1	23.9	1.1751	1.0477
2018-05-29 15:42:00	1.0083	28.9	7.11	24.2	1.2033	1.0232
2018-05-29 15:43:00	1.009	28.9	7.13	23.7	1.1563	1.0647
2018-05-29 15:44:00	1.0097	29.0	7.15	24.3	1.2127	1.0152
2018-05-29 15:45:00	1.0104	29.0	7.16	24.1	1.1939	1.0312
2018-05-29 15:46:00	1.0111	29.0	7.18	24.0	1.1845	1.0394
2018-05-29 15:47:00	1.0118	29.0	7.19	24.1	1.1939	1.0312
2018-05-29 15:48:00	1.0125	29.0	7.21	23.7	1.1563	1.0647
2018-05-29 15:49:00	1.0132	29.0	7.22	23.8	1.1657	1.0562
2018-05-29 15:50:00	1.0139	29.0	7.24	24.4	1.2221	1.0074
2018-05-29 15:51:00	1.0146	29.0	7.25	23.7	1.1563	1.0647
2018-05-29 15:52:00	1.0153	29.0	7.27	24.1	1.1939	1.0312
2018-05-29 15:53:00	1.016	29.0	7.29	24.1	1.1939	1.0312
2018-05-29 15:54:00	1.0167	29.0	7.26	23.9	1.1751	1.0477
2018-05-29 15:55:00	1.0174	29.1	7.07	24.2	1.2033	1.0232
2018-05-29 15:56:00	1.0181	29.1	7.1	23.9	1.1751	1.0477
2018-05-29 15:57:00	1.0188	29.1	7.11	23.7	1.1563	1.0647
2018-05-29 15:58:00	1.0194	29.1	7.13	24.1	1.1939	1.0312
2018-05-29 15:59:00	1.0201	29.1	7.15	23.8	1.1657	1.0562
2018-05-29 16:00:00	1.0208	29.1	7.16	23.9	1.1751	1.0477
2018-05-29 16:01:00	1.0215	29.1	7.18	23.9	1.1751	1.0477
2018-05-29 16:02:00	1.0222	29.1	7.19	23.7	1.1563	1.0647
2018-05-29 16:03:00	1.0229	29.1	7.21	24.1	1.1939	1.0312
2018-05-29 16:04:00	1.0236	29.1	7.22	23.7	1.1563	1.0647
2018-05-29 16:05:00	1.0243	29.2	7.24	23.7	1.1563	1.0647
2018-05-29 16:06:00	1.025	29.2	7.26	24.1	1.1939	1.0312
2018-05-29 16:07:00	1.0257	29.2	7.27	24.1	1.1939	1.0312
2018-05-29 16:08:00	1.0264	29.2	7.29	23.8	1.1657	1.0562
2018-05-29 16:09:00	1.0271	29.2	7.24	23.7	1.1563	1.0647
2018-05-29 16:10:00	1.0278	29.2	7.07	24.1	1.1939	1.0312
2018-05-29 16:11:00	1.0285	29.2	7.1	23.6	1.1469	1.0735
2018-05-29 16:12:00	1.0292	29.2	7.12	23.4	1.1281	1.0913
2018-05-29 16:13:00	1.0299	29.2	7.13	23.5	1.1375	1.0823
2018-05-29 16:14:00	1.0306	29.2	7.15	24.0	1.1845	1.0394
2018-05-29 16:15:00	1.0312	29.2	7.16	23.7	1.1563	1.0647
2018-05-29 16:16:00	1.0319	29.2	7.18	23.3	1.1187	1.1005
2018-05-29 16:17:00	1.0326	29.2	7.2	23.8	1.1657	1.0562
2018-05-29 16:18:00	1.0333	29.3	7.21	23.6	1.1469	1.0735
2018-05-29 16:19:00	1.034	29.3	7.23	24.4	1.2221	1.0074
2018-05-29 16:20:00	1.0347	29.3	7.24	24.4	1.2221	1.0074
2018-05-29 16:21:00	1.0354	29.3	7.26	23.8	1.1657	1.0562
2018-05-29 16:22:00	1.0361	29.3	7.27	24.0	1.1845	1.0394
2018-05-29 16:23:00	1.0368	29.3	7.29	23.9	1.1751	1.0477
2018-05-29 16:24:00	1.0375	29.3	7.19	24.1	1.1939	1.0312
2018-05-29 16:25:00	1.0382	29.3	7.09	23.8	1.1657	1.0562
2018-05-29 16:26:00	1.0389	29.3	7.1	23.9	1.1751	1.0477
2018-05-29 16:27:00	1.0396	29.3	7.12	24.0	1.1845	1.0394
2018-05-29 16:28:00	1.0403	29.3	7.14	23.6	1.1469	1.0735
2018-05-29 16:29:00	1.041	29.3	7.15	23.9	1.1751	1.0477
2018-05-29 16:30:00	1.0417	29.4	7.17	23.9	1.1751	1.0477
2018-05-29 16:31:00	1.0424	29.4	7.18	24.3	1.2127	1.0152
2018-05-29 16:32:00	1.0431	29.4	7.2	23.9	1.1751	1.0477
2018-05-29 16:33:00	1.0438	29.4	7.22	23.8	1.1657	1.0562
2018-05-29 16:34:00	1.0444	29.4	7.23	23.8	1.1657	1.0562
2018-05-29 16:35:00	1.0451	29.4	7.25	24.1	1.1939	1.0312
2018-05-29 16:36:00	1.0458	29.4	7.26	23.6	1.1469	1.0735
2018-05-29 16:37:00	1.0465	29.4	7.28	24.0	1.1845	1.0394
2018-05-29 16:38:00	1.0472	29.4	7.29	23.9	1.1751	1.0477
2018-05-29 16:39:00	1.0479	29.4	7.16	23.8	1.1657	1.0562
2018-05-29 16:40:00	1.0486	29.4	7.09	23.7	1.1563	1.0647
2018-05-29 16:41:00	1.0493	29.4	7.11	23.7	1.1563	1.0647
2018-05-29 16:42:00	1.05	29.4	7.12	23.8	1.1657	1.0562
2018-05-29 16:43:00	1.0507	29.4	7.14	24.0	1.1845	1.0394
2018-05-29 16:44:00	1.0514	29.5	7.16	23.5	1.1375	1.0823
2018-05-29 16:45:00	1.0521	29.5	7.17	24.3	1.2127	1.0152
2018-05-29 16:46:00	1.0528	29.5	7.19	23.9	1.1751	1.0477
2018-05-29 16:47:00	1.0535	29.5	7.2	24.1	1.1939	1.0312
2018-05-29 16:48:00	1.0542	29.5	7.22	24.0	1.1845	1.0394
2018-05-29 16:49:00	1.0549	29.5	7.24	24.0	1.1845	1.0394
2018-05-29 16:50:00	1.0556	29.5	7.25	24.1	1.1939	1.0312
2018-05-29 16:51:00	1.0562	29.5	7.27	23.5	1.1375	1.0823
2018-05-29 16:52:00	1.0569	29.5	7.28	23.9	1.1751	1.0477
2018-05-29 16:53:00	1.0576	29.5	7.3	23.9	1.1751	1.0477
2018-05-29 16:54:00	1.0583	29.5	7.08	23.9	1.1751	1.0477
2018-05-29 16:55:00	1.059	29.5	7.1	23.9	1.1751	1.0477
2018-05-29 16:56:00	1.0597	29.5	7.12	23.8	1.1657	1.0562
2018-05-29 16:57:00	1.0604	29.5	7.13	24.0	1.1845	1.0394
2018-05-29 16:58:00	1.0611	29.5	7.15	23.9	1.1751	1.0477
2018-05-29 16:59:00	1.0618	29.5	7.16	24.4	1.2221	1.0074
2018-05-29 17:00:00	1.0625	29.5	7.18	23.7	1.1563	1.0647
2018-05-29 17:01:00	1.0632	29.5	7.2	23.7	1.1563	1.0647
2018-05-29 17:02:00	1.0639	29.6	7.21	24.0	1.1845	1.0394
2018-05-29 17:03:00	1.0646	29.6	7.23	23.7	1.1563	1.0647
2018-05-29 17:04:00	1.0653	29.6	7.24	24.3	1.2127	1.0152
2018-05-29 17:05:00	1.066	29.6	7.26	23.8	1.1657	1.0562
2018-05-29 17:06:00	1.0667	29.6	7.27	24.0	1.1845	1.0394
2018-05-29 17:07:00	1.0674	29.6	7.29	23.9	1.1751	1.0477
2018-05-29 17:08:00	1.0681	29.6	7.19	23.6	1.1469	1.0735
2018-05-29 17:09:00	1.0688	29.6	7.09	24.4	1.2221	1.0074
2018-05-29 17:10:00	1.0694	29.6	7.11	23.7	1.1563	1.0647
2018-05-29 17:11:00	1.0701	29.6	7.12	24.4	1.2221	1.0074
2018-05-29 17:12:00	1.0708	29.6	7.14	23.8	1.1657	1.0562
2018-05-29 17:13:00	1.0715	29.6	7.15	23.8	1.1657	1.0562
2018-05-29 17:14:00	1.0722	29.6	7.17	23.5	1.1375	1.0823
2018-05-29 17:15:00	1.0729	29.6	7.19	23.8	1.1657	1.0562
2018-05-29 17:16:00	1.0736	29.6	7.2	23.9	1.1751	1.0477
2018-05-29 17:17:00	1.0743	29.6	7.22	24.0	1.1845	1.0394
2018-05-29 17:18:00	1.075	29.7	7.23	24.2	1.2033	1.0232
2018-05-29 17:19:00	1.0757	29.7	7.25	23.7	1.1563	1.0647
2018-05-29 17:20:00	1.0764	29.7	7.27	24.2	1.2033	1.0232
2018-05-29 17:21:00	1.0771	29.7	7.28	24.2	1.2033	1.0232
2018-05-29 17:22:00	1.0778	29.7	7.3	23.9	1.1751	1.0477
2018-05-29 17:23:00	1.0785	29.7	7.1	23.8	1.1657	1.0562
2018-05-29 17:24:00	1.0792	29.7	7.1	23.6	1.1469	1.0735
2018-05-29 17:25:00	1.0799	29.7	7.12	23.9	1.1751	1.0477
2018-05-29 17:26:00	1.0806	29.7	7.13	24.6	1.2409	0.9922
2018-05-29 17:27:00	1.0812	29.7	7.15	23.8	1.1657	1.0562
2018-05-29 17:28:00	1.0819	29.7	7.16	24.1	1.1939	1.0312
2018-05-29 17:29:00	1.0826	29.7	7.18	23.6	1.1469	1.0735
2018-05-29 17:30:00	1.0833	29.7	7.2	24.3	1.2127	1.0152
2018-05-29 17:31:00	1.084	29.8	7.21	24.1	1.1939	1.0312
2018-05-29 17:32:00	1.0847	29.8	7.23	23.7	1.1563	1.0647
2018-05-29 17:33:00	1.0854	29.8	7.24	23.7	1.1563	1.0647
2018-05-29 17:34:00	1.0861	29.8	7.26	24.0	1.1845	1.0394
2018-05-29 17:35:00	1.0868	29.8	7.27	24.1	1.1939	1.0312
2018-05-29 17:36:00	1.0875	29.8	7.29	24.0	1.1845	1.0394
2018-05-29 17:37:00	1.0882	29.8	7.2	23.8	1.1657	1.0562
2018-05-29 17:38:00	1.0889	29.8	7.09	23.7	1.1563	1.0647
2018-05-29 17:39:00	1.0896	29.8	7.11	23.7	1.1563	1.0647
2018-05-29 17:40:00	1.0903	29.8	7.13	23.8	1.1657	1.0562
2018-05-29 17:41:00	1.091	29.8	7.14	24.0	1.1845	1.0394
2018-05-29 17:42:00	1.0917	29.9	7.16	24.1	1.1939	1.0312
2018-05-29 17:43:00	1.0924	29.9	7.17	24.5	1.2315	0.9997
2018-05-29 17:44:00	1.0931	29.9	7.19	24.4	1.2221	1.0074
2018-05-29 17:45:00	1.0938	29.9	7.21	24.2	1.2033	1.0232
2018-05-29 17:46:00	1.0944	29.9	7.22	24.2	1.2033	1.0232
2018-05-29 17:47:00	1.0951	29.9	7.24	24.0	1.1845	1.0394
2018-05-29 17:48:00	1.0958	29.9	7.25	24.3	1.2127	1.0152
2018-05-29 17:49:00	1.0965	29.9	7.27	24.1	1.1939	1.0312
2018-05-29 17:50:00	1.0972	29.9	7.29	24.4	1.2221	1.0074
2018-05-29 17:51:00	1.0979	29.9	7.26	24.1	1.1939	1.0312
2018-05-29 17:52:00	1.0986	29.9	7.08	23.7	1.1563	1.0647
2018-05-29 17:53:00	1.0993	29.9	7.11	23.7	1.1563	1.0647
2018-05-29 17:54:00	1.1	29.9	7.12	24.1	1.1939	1.0312
2018-05-29 17:55:00	1.1007	29.9	7.14	24.3	1.2127	1.0152
2018-05-29 17:56:00	1.1014	29.9	7.16	24.0	1.1845	1.0394
2018-05-29 17:57:00	1.1021	29.9	7.17	23.8	1.1657	1.0562
2018-05-29 17:58:00	1.1028	29.9	7.19	24.2	1.2033	1.0232
2018-05-29 17:59:00	1.1035	29.9	7.2	24.4	1.2221	1.0074
2018-05-29 18:00:00	1.1042	29.9	7.22	23.7	1.1563	1.0647
2018-05-29 18:01:00	1.1049	29.9	7.23	23.5	1.1375	1.0823
2018-05-29 18:02:00	1.1056	30.0	7.25	24.2	1.2033	1.0232
2018-05-29 18:03:00	1.1062	30.0	7.27	23.8	1.1657	1.0562
2018-05-29 18:04:00	1.1069	30.0	7.28	23.8	1.1657	1.0562
2018-05-29 18:05:00	1.1076	30.0	7.3	23.6	1.1469	1.0735
2018-05-29 18:06:00	1.1083	30.0	7.09	24.6	1.2409	0.9922
2018-05-29 18:07:00	1.109	30.0	7.1	23.9	1.1751	1.0477
2018-05-29 18:08:00	1.1097	30.0	7.12	24.7	1.2503	0.9847
2018-05-29 18:09:00	1.1104	30.0	7.14	23.9	1.1751	1.0477
2018-05-29 18:10:00	1.1111	30.0	7.15	24.2	1.2033	1.0232
2018-05-29 18:11:00	1.1118	30.0	7.17	24.1	1.1939	1.0312
2018-05-29 18:12:00	1.1125	30.0	7.18	24.5	1.2315	0.9997
2018-05-29 18:13:00	1.1132	30.0	7.2	24.8	1.2597	0.9774
2018-05-29 18:14:00	1.1139	30.1	7.22	24.2	1.2033	1.0232
2018-05-29 18:15:00	1.1146	30.1	7.23	24.0	1.1845	1.0394
2018-05-29 18:16:00	1.1153	30.1	7.25	23.9	1.1751	1.0477
2018-05-29 18:17:00	1.116	30.1	7.26	24.1	1.1939	1.0312
2018-05-29 18:18:00	1.1167	30.1	7.28	23.4	1.1281	1.0913
2018-05-29 18:19:00	1.1174	30.1	7.3	23.9	1.1751	1.0477
2018-05-29 18:20:00	1.1181	30.1	7.13	23.3	1.1187	1.1005
2018-05-29 18:21:00	1.1188	30.1	7.1	24.0	1.1845	1.0394
2018-05-29 18:22:00	1.1194	30.1	7.12	24.2	1.2033	1.0232
2018-05-29 18:23:00	1.1201	30.1	7.13	24.2	1.2033	1.0232
2018-05-29 18:24:00	1.1208	30.2	7.15	23.9	1.1751	1.0477
2018-05-29 18:25:00	1.1215	30.2	7.17	24.3	1.2127	1.0152
2018-05-29 18:26:00	1.1222	30.2	7.18	23.9	1.1751	1.0477
2018-05-29 18:27:00	1.1229	30.2	7.2	24.2	1.2033	1.0232
2018-05-29 18:28:00	1.1236	30.2	7.21	24.4	1.2221	1.0074
2018-05-29 18:29:00	1.1243	30.2	7.23	24.1	1.1939	1.0312
2018-05-29 18:30:00	1.125	30.2	7.25	24.3	1.2127	1.0152
2018-05-29 18:31:00	1.1257	30.2	7.26	24.2	1.2033	1.0232
2018-05-29 18:32:00	1.1264	30.2	7.28	24.0	1.1845	1.0394
2018-05-29 18:33:00	1.1271	30.2	7.29	24.1	1.1939	1.0312
2018-05-29 18:34:00	1.1278	30.3	7.15	24.6	1.2409	0.9922
2018-05-29 18:35:00	1.1285	30.3	7.1	24.3	1.2127	1.0152
2018-05-29 18:36:00	1.1292	30.3	7.12	24.1	1.1939	1.0312
2018-05-29 18:37:00	1.1299	30.3	7.13	24.0	1.1845	1.0394
2018-05-29 18:38:00	1.1306	30.3	7.15	24.2	1.2033	1.0232
2018-05-29 18:39:00	1.1312	30.3	7.17	23.8	1.1657	1.0562
2018-05-29 18:40:00	1.1319	30.3	7.18	24.1	1.1939	1.0312
2018-05-29 18:41:00	1.1326	30.3	7.2	23.9	1.1751	1.0477
2018-05-29 18:42:00	1.1333	30.3	7.21	25.0	1.2785	0.963
2018-05-29 18:43:00	1.134	30.3	7.23	23.8	1.1657	1.0562
2018-05-29 18:44:00	1.1347	30.3	7.25	24.4	1.2221	1.0074
2018-05-29 18:45:00	1.1354	30.4	7.26	24.5	1.2315	0.9997
2018-05-29 18:46:00	1.1361	30.4	7.28	24.5	1.2315	0.9997
2018-05-29 18:47:00	1.1368	30.4	7.3	24.2	1.2033	1.0232
2018-05-29 18:48:00	1.1375	30.4	7.14	24.5	1.2315	0.9997
2018-05-29 18:49:00	1.1382	30.4	7.1	24.7	1.2503	0.9847
2018-05-29 18:50:00	1.1389	30.4	7.12	23.9	1.1751	1.0477
2018-05-29 18:51:00	1.1396	30.4	7.13	24.3	1.2127	1.0152
2018-05-29 18:52:00	1.1403	30.4	7.15	24.4	1.2221	1.0074
2018-05-29 18:53:00	1.141	30.4	7.17	24.2	1.2033	1.0232
2018-05-29 18:54:00	1.1417	30.4	7.18	24.0	1.1845	1.0394
2018-05-29 18:55:00	1.1424	30.4	7.2	24.2	1.2033	1.0232
2018-05-29 18:56:00	1.1431	30.5	7.21	24.1	1.1939	1.0312
2018-05-29 18:57:00	1.1438	30.5	7.23	24.6	1.2409	0.9922
2018-05-29 18:58:00	1.1444	30.5	7.25	24.3	1.2127	1.0152
2018-05-29 18:59:00	1.1451	30.5	7.26	24.2	1.2033	1.0232
2018-05-29 19:00:00	1.1458	30.5	7.28	24.3	1.2127	1.0152
2018-05-29 19:01:00	1.1465	30.5	7.3	24.5	1.2315	0.9997
2018-05-29 19:02:00	1.1472	30.5	7.15	24.2	1.2033	1.0232
2018-05-29 19:03:00	1.1479	30.5	7.1	24.3	1.2127	1.0152
2018-05-29 19:04:00	1.1486	30.5	7.12	24.4	1.2221	1.0074
2018-05-29 19:05:00	1.1493	30.6	7.13	24.4	1.2221	1.0074
2018-05-29 19:06:00	1.15	30.6	7.15	23.7	1.1563	1.0647
2018-05-29 19:07:00	1.1507	30.6	7.17	24.3	1.2127	1.0152
2018-05-29 19:08:00	1.1514	30.6	7.18	24.3	1.2127	1.0152
2018-05-29 19:09:00	1.1521	30.6	7.2	24.3	1.2127	1.0152
2018-05-29 19:10:00	1.1528	30.6	7.21	24.7	1.2503	0.9847
2018-05-29 19:11:00	1.1535	30.6	7.23	24.6	1.2409	0.9922
2018-05-29 19:12:00	1.1542	30.6	7.25	24.3	1.2127	1.0152
2018-05-29 19:13:00	1.1549	30.6	7.26	24.4	1.2221	1.0074
2018-05-29 19:14:00	1.1556	30.6	7.28	24.0	1.1845	1.0394
2018-05-29 19:15:00	1.1562	30.6	7.29	24.5	1.2315	0.9997
2018-05-29 19:16:00	1.1569	30.6	7.1	24.0	1.1845	1.0394
2018-05-29 19:17:00	1.1576	30.6	7.1	24.2	1.2033	1.0232
2018-05-29 19:18:00	1.1583	30.7	7.12	24.6	1.2409	0.9922
2018-05-29 19:19:00	1.159	30.7	7.13	24.3	1.2127	1.0152
2018-05-29 19:20:00	1.1597	30.7	7.15	24.9	1.2691	0.9701
2018-05-29 19:21:00	1.1604	30.7	7.17	24.0	1.1845	1.0394
2018-05-29 19:22:00	1.1611	30.7	7.18	24.1	1.1939	1.0312
2018-05-29 19:23:00	1.1618	30.7	7.2	24.2	1.2033	1.0232
2018-05-29 19:24:00	1.1625	30.7	7.22	24.1	1.1939	1.0312
2018-05-29 19:25:00	1.1632	30.7	7.23	24.7	1.2503	0.9847
2018-05-29 19:26:00	1.1639	30.7	7.25	24.2	1.2033	1.0232
2018-05-29 19:27:00	1.1646	30.7	7.27	24.5	1.2315	0.9997
2018-05-29 19:28:00	1.1653	30.8	7.28	24.3	1.2127	1.0152
2018-05-29 19:29:00	1.166	30.8	7.3	24.3	1.2127	1.0152
2018-05-29 19:30:00	1.1667	30.8	7.08	24.6	1.2409	0.9922
2018-05-29 19:31:00	1.1674	30.8	7.11	24.1	1.1939	1.0312
2018-05-29 19:32:00	1.1681	30.8	7.12	24.3	1.2127	1.0152
2018-05-29 19:33:00	1.1688	30.8	7.14	24.2	1.2033	1.0232
2018-05-29 19:34:00	1.1694	30.8	7.16	24.3	1.2127	1.0152
2018-05-29 19:35:00	1.1701	30.8	7.17	24.4	1.2221	1.0074
2018-05-29 19:36:00	1.1708	30.8	7.19	24.2	1.2033	1.0232
2018-05-29 19:37:00	1.1715	30.8	7.21	24.0	1.1845	1.0394
2018-05-29 19:38:00	1.1722	30.8	7.22	24.5	1.2315	0.9997
2018-05-29 19:39:00	1.1729	30.9	7.24	24.3	1.2127	1.0152
2018-05-29 19:40:00	1.1736	30.9	7.25	24.2	1.2033	1.0232
2018-05-29 19:41:00	1.1743	30.9	7.27	23.8	1.1657	1.0562
2018-05-29 19:42:00	1.175	30.9	7.29	24.2	1.2033	1.0232
2018-05-29 19:43:00	1.1757	30.9	7.23	24.4	1.2221	1.0074
2018-05-29 19:44:00	1.1764	30.9	7.09	24.3	1.2127	1.0152
2018-05-29 19:45:00	1.1771	30.9	7.11	24.0	1.1845	1.0394
2018-05-29 19:46:00	1.1778	30.9	7.13	24.4	1.2221	1.0074
2018-05-29 19:47:00	1.1785	30.9	7.15	24.9	1.2691	0.9701
2018-05-29 19:48:00	1.1792	30.9	7.16	24.1	1.1939	1.0312
2018-05-29 19:49:00	1.1799	30.9	7.18	24.3	1.2127	1.0152
2018-05-29 19:50:00	1.1806	31.0	7.2	24.5	1.2315	0.9997
2018-05-29 19:51:00	1.1812	31.0	7.21	24.7	1.2503	0.9847
2018-05-29 19:52:00	1.1819	31.0	7.23	24.7	1.2503	0.9847
2018-05-29 19:53:00	1.1826	31.0	7.24	24.5	1.2315	0.9997
2018-05-29 19:54:00	1.1833	31.0	7.26	24.5	1.2315	0.9997
2018-05-29 19:55:00	1.184	31.0	7.28	24.3	1.2127	1.0152
2018-05-29 19:56:00	1.1847	31.0	7.29	23.9	1.1751	1.0477
2018-05-29 19:57:00	1.1854	31.0	7.16	24.6	1.2409	0.9922
2018-05-29 19:58:00	1.1861	31.0	7.1	24.6	1.2409	0.9922
2018-05-29 19:59:00	1.1868	31.0	7.12	24.1	1.1939	1.0312
2018-05-29 20:00:00	1.1875	31.0	7.14	24.9	1.2691	0.9701
2018-05-29 20:01:00	1.1882	31.0	7.15	24.5	1.2315	0.9997
2018-05-29 20:02:00	1.1889	31.0	7.17	24.3	1.2127	1.0152
2018-05-29 20:03:00	1.1896	31.1	7.19	24.5	1.2315	0.9997
2018-05-29 20:04:00	1.1903	31.1	7.2	24.3	1.2127	1.0152
2018-05-29 20:05:00	1.191	31.1	7.22	24.2	1.2033	1.0232
2018-05-29 20:06:00	1.1917	31.1	7.24	24.2	1.2033	1.0232
2018-05-29 20:07:00	1.1924	31.1	7.25	25.0	1.2785	0.963
2018-05-29 20:08:00	1.1931	31.1	7.27	24.1	1.1939	1.0312
2018-05-29 20:09:00	1.1938	31.1	7.29	24.6	1.2409	0.9922
2018-05-29 20:10:00	1.1944	31.1	7.28	24.3	1.2127	1.0152
2018-05-29 20:11:00	1.1951	31.1	7.09	24.9	1.2691	0.9701
2018-05-29 20:12:00	1.1958	31.1	7.11	24.5	1.2315	0.9997
2018-05-29 20:13:00	1.1965	31.1	7.13	24.2	1.2033	1.0232
2018-05-29 20:14:00	1.1972	31.1	7.15	24.4	1.2221	1.0074
2018-05-29 20:15:00	1.1979	31.1	7.16	25.0	1.2785	0.963
2018-05-29 20:16:00	1.1986	31.1	7.18	24.6	1.2409	0.9922
2018-05-29 20:17:00	1.1993	31.1	7.2	24.7	1.2503	0.9847
2018-05-29 20:18:00	1.2	31.1	7.21	24.8	1.2597	0.9774
2018-05-29 20:19:00	1.2007	31.2	7.23	24.8	1.2597	0.9774
2018-05-29 20:20:00	1.2014	31.2	7.24	24.1	1.1939	1.0312
2018-05-29 20:21:00	1.2021	31.2	7.26	24.3	1.2127	1.0152
2018-05-29 20:22:00	1.2028	31.2	7.28	24.2	1.2033	1.0232
2018-05-29 20:23:00	1.2035	31.2	7.29	24.5	1.2315	0.9997
2018-05-29 20:24:00	1.2042	31.2	7.17	24.6	1.2409	0.9922
2018-05-29 20:25:00	1.2049	31.2	7.1	24.8	1.2597	0.9774
2018-05-29 20:26:00	1.2056	31.2	7.12	24.2	1.2033	1.0232
2018-05-29 20:27:00	1.2062	31.2	7.14	23.9	1.1751	1.0477
2018-05-29 20:28:00	1.2069	31.2	7.15	24.2	1.2033	1.0232
2018-05-29 20:29:00	1.2076	31.2	7.17	24.1	1.1939	1.0312
2018-05-29 20:30:00	1.2083	31.2	7.19	24.3	1.2127	1.0152
2018-05-29 20:31:00	1.209	31.2	7.2	24.3	1.2127	1.0152
2018-05-29 20:32:00	1.2097	31.2	7.22	24.4	1.2221	1.0074
2018-05-29 20:33:00	1.2104	31.2	7.23	24.9	1.2691	0.9701
2018-05-29 20:34:00	1.2111	31.2	7.25	24.3	1.2127	1.0152
2018-05-29 20:35:00	1.2118	31.2	7.27	24.0	1.1845	1.0394
2018-05-29 20:36:00	1.2125	31.2	7.28	24.2	1.2033	1.0232
2018-05-29 20:37:00	1.2132	31.2	7.3	24.3	1.2127	1.0152
2018-05-29 20:38:00	1.2139	31.3	7.09	24.1	1.1939	1.0312
2018-05-29 20:39:00	1.2146	31.3	7.11	24.1	1.1939	1.0312
2018-05-29 20:40:00	1.2153	31.3	7.13	24.5	1.2315	0.9997
2018-05-29 20:41:00	1.216	31.3	7.14	24.7	1.2503	0.9847
2018-05-29 20:42:00	1.2167	31.3	7.16	23.9	1.1751	1.0477
2018-05-29 20:43:00	1.2174	31.3	7.18	23.8	1.1657	1.0562
2018-05-29 20:44:00	1.2181	31.3	7.19	24.4	1.2221	1.0074
2018-05-29 20:45:00	1.2188	31.3	7.21	24.2	1.2033	1.0232
2018-05-29 20:46:00	1.2194	31.3	7.23	24.6	1.2409	0.9922
2018-05-29 20:47:00	1.2201	31.3	7.24	24.7	1.2503	0.9847
2018-05-29 20:48:00	1.2208	31.3	7.26	24.2	1.2033	1.0232
2018-05-29 20:49:00	1.2215	31.3	7.27	24.3	1.2127	1.0152
2018-05-29 20:50:00	1.2222	31.3	7.29	24.6	1.2409	0.9922
2018-05-29 20:51:00	1.2229	31.3	7.22	24.0	1.1845	1.0394
2018-05-29 20:52:00	1.2236	31.3	7.09	24.0	1.1845	1.0394
2018-05-29 20:53:00	1.2243	31.3	7.11	24.5	1.2315	0.9997
2018-05-29 20:54:00	1.225	31.3	7.13	24.6	1.2409	0.9922
2018-05-29 20:55:00	1.2257	31.3	7.15	24.4	1.2221	1.0074
2018-05-29 20:56:00	1.2264	31.3	7.16	24.8	1.2597	0.9774
2018-05-29 20:57:00	1.2271	31.3	7.18	24.4	1.2221	1.0074
2018-05-29 20:58:00	1.2278	31.3	7.2	24.3	1.2127	1.0152
2018-05-29 20:59:00	1.2285	31.3	7.21	24.7	1.2503	0.9847
2018-05-29 21:00:00	1.2292	31.3	7.23	24.5	1.2315	0.9997
2018-05-29 21:01:00	1.2299	31.3	7.25	24.6	1.2409	0.9922
2018-05-29 21:02:00	1.2306	31.3	7.26	24.3	1.2127	1.0152
2018-05-29 21:03:00	1.2312	31.4	7.28	24.4	1.2221	1.0074
2018-05-29 21:04:00	1.2319	31.3	7.29	24.5	1.2315	0.9997
2018-05-29 21:05:00	1.2326	31.4	7.12	24.4	1.2221	1.0074
2018-05-29 21:06:00	1.2333	31.4	7.11	24.8	1.2597	0.9774
2018-05-29 21:07:00	1.234	31.4	7.12	24.2	1.2033	1.0232
2018-05-29 21:08:00	1.2347	31.4	7.14	24.6	1.2409	0.9922
2018-05-29 21:09:00	1.2354	31.4	7.16	24.5	1.2315	0.9997
2018-05-29 21:10:00	1.2361	31.4	7.17	24.6	1.2409	0.9922
2018-05-29 21:11:00	1.2368	31.4	7.19	24.2	1.2033	1.0232
2018-05-29 21:12:00	1.2375	31.4	7.21	24.5	1.2315	0.9997
2018-05-29 21:13:00	1.2382	31.4	7.22	24.9	1.2691	0.9701
2018-05-29 21:14:00	1.2389	31.4	7.24	24.8	1.2597	0.9774
2018-05-29 21:15:00	1.2396	31.4	7.25	24.4	1.2221	1.0074
2018-05-29 21:16:00	1.2403	31.4	7.27	24.2	1.2033	1.0232
2018-05-29 21:17:00	1.241	31.4	7.29	24.5	1.2315	0.9997
2018-05-29 21:18:00	1.2417	31.4	7.22	24.5	1.2315	0.9997
2018-05-29 21:19:00	1.2424	31.4	7.09	24.7	1.2503	0.9847
2018-05-29 21:20:00	1.2431	31.4	7.12	24.4	1.2221	1.0074
2018-05-29 21:21:00	1.2438	31.4	7.13	24.4	1.2221	1.0074
2018-05-29 21:22:00	1.2444	31.4	7.15	24.4	1.2221	1.0074
2018-05-29 21:23:00	1.2451	31.4	7.17	24.6	1.2409	0.9922
2018-05-29 21:24:00	1.2458	31.4	7.18	24.6	1.2409	0.9922
2018-05-29 21:25:00	1.2465	31.4	7.2	24.3	1.2127	1.0152
2018-05-29 21:26:00	1.2472	31.4	7.22	25.2	1.2973	0.949
2018-05-29 21:27:00	1.2479	31.4	7.23	24.6	1.2409	0.9922
2018-05-29 21:28:00	1.2486	31.4	7.25	24.5	1.2315	0.9997
2018-05-29 21:29:00	1.2493	31.4	7.26	24.0	1.1845	1.0394
2018-05-29 21:30:00	1.25	31.4	7.28	24.7	1.2503	0.9847
2018-05-29 21:31:00	1.2507	31.4	7.3	24.7	1.2503	0.9847
2018-05-29 21:32:00	1.2514	31.5	7.12	24.6	1.2409	0.9922
2018-05-29 21:33:00	1.2521	31.5	7.11	24.2	1.2033	1.0232
2018-05-29 21:34:00	1.2528	31.5	7.13	24.6	1.2409	0.9922
2018-05-29 21:35:00	1.2535	31.5	7.14	24.8	1.2597	0.9774
2018-05-29 21:36:00	1.2542	31.5	7.16	25.1	1.2879	0.956
2018-05-29 21:37:00	1.2549	31.5	7.18	24.3	1.2127	1.0152
2018-05-29 21:38:00	1.2556	31.5	7.19	24.2	1.2033	1.0232
2018-05-29 21:39:00	1.2562	31.5	7.21	24.6	1.2409	0.9922
2018-05-29 21:40:00	1.2569	31.5	7.22	24.3	1.2127	1.0152
2018-05-29 21:41:00	1.2576	31.5	7.24	25.1	1.2879	0.956
2018-05-29 21:42:00	1.2583	31.5	7.26	24.6	1.2409	0.9922
2018-05-29 21:43:00	1.259	31.5	7.27	24.7	1.2503	0.9847
2018-05-29 21:44:00	1.2597	31.5	7.29	24.1	1.1939	1.0312
2018-05-29 21:45:00	1.2604	31.5	7.22	24.6	1.2409	0.9922
2018-05-29 21:46:00	1.2611	31.5	7.1	24.6	1.2409	0.9922
2018-05-29 21:47:00	1.2618	31.5	7.12	24.8	1.2597	0.9774
2018-05-29 21:48:00	1.2625	31.5	7.14	25.0	1.2785	0.963
2018-05-29 21:49:00	1.2632	31.5	7.15	24.5	1.2315	0.9997
2018-05-29 21:50:00	1.2639	31.5	7.17	24.3	1.2127	1.0152
2018-05-29 21:51:00	1.2646	31.5	7.19	24.6	1.2409	0.9922
2018-05-29 21:52:00	1.2653	31.5	7.2	24.8	1.2597	0.9774
2018-05-29 21:53:00	1.266	31.5	7.22	24.9	1.2691	0.9701
2018-05-29 21:54:00	1.2667	31.5	7.23	24.6	1.2409	0.9922
2018-05-29 21:55:00	1.2674	31.5	7.25	24.4	1.2221	1.0074
2018-05-29 21:56:00	1.2681	31.5	7.27	24.1	1.1939	1.0312
2018-05-29 21:57:00	1.2688	31.5	7.28	24.1	1.1939	1.0312
2018-05-29 21:58:00	1.2694	31.5	7.3	25.0	1.2785	0.963
2018-05-29 21:59:00	1.2701	31.5	7.11	25.0	1.2785	0.963
2018-05-29 22:00:00	1.2708	31.5	7.11	24.5	1.2315	0.9997
2018-05-29 22:01:00	1.2715	31.5	7.13	24.6	1.2409	0.9922
2018-05-29 22:02:00	1.2722	31.5	7.15	24.9	1.2691	0.9701
2018-05-29 22:03:00	1.2729	31.5	7.16	24.6	1.2409	0.9922
2018-05-29 22:04:00	1.2736	31.5	7.18	24.4	1.2221	1.0074
2018-05-29 22:05:00	1.2743	31.5	7.19	24.3	1.2127	1.0152
2018-05-29 22:06:00	1.275	31.5	7.21	24.4	1.2221	1.0074
2018-05-29 22:07:00	1.2757	31.5	7.23	24.5	1.2315	0.9997
2018-05-29 22:08:00	1.2764	31.5	7.24	24.6	1.2409	0.9922
2018-05-29 22:09:00	1.2771	31.5	7.26	24.3	1.2127	1.0152
2018-05-29 22:10:00	1.2778	31.5	7.27	24.4	1.2221	1.0074
2018-05-29 22:11:00	1.2785	31.5	7.29	25.2	1.2973	0.949
2018-05-29 22:12:00	1.2792	31.6	7.2	24.8	1.2597	0.9774
2018-05-29 22:13:00	1.2799	31.6	7.1	24.7	1.2503	0.9847
2018-05-29 22:14:00	1.2806	31.6	7.12	24.8	1.2597	0.9774
2018-05-29 22:15:00	1.2812	31.6	7.14	24.8	1.2597	0.9774
2018-05-29 22:16:00	1.2819	31.6	7.15	24.4	1.2221	1.0074
2018-05-29 22:17:00	1.2826	31.6	7.17	24.3	1.2127	1.0152
2018-05-29 22:18:00	1.2833	31.6	7.19	24.7	1.2503	0.9847
2018-05-29 22:19:00	1.284	31.6	7.2	24.3	1.2127	1.0152
2018-05-29 22:20:00	1.2847	31.6	7.22	24.0	1.1845	1.0394
2018-05-29 22:21:00	1.2854	31.6	7.24	24.3	1.2127	1.0152
2018-05-29 22:22:00	1.2861	31.6	7.25	24.5	1.2315	0.9997
2018-05-29 22:23:00	1.2868	31.6	7.27	25.0	1.2785	0.963
2018-05-29 22:24:00	1.2875	31.6	7.28	24.7	1.2503	0.9847
2018-05-29 22:25:00	1.2882	31.6	7.29	24.9	1.2691	0.9701
2018-05-29 22:26:00	1.2889	31.6	7.09	24.8	1.2597	0.9774
2018-05-29 22:27:00	1.2896	31.6	7.11	24.2	1.2033	1.0232
2018-05-29 22:28:00	1.2903	31.6	7.13	24.8	1.2597	0.9774
2018-05-29 22:29:00	1.291	31.6	7.15	25.0	1.2785	0.963
2018-05-29 22:30:00	1.2917	31.6	7.16	24.5	1.2315	0.9997
2018-05-29 22:31:00	1.2924	31.6	7.18	24.6	1.2409	0.9922
2018-05-29 22:32:00	1.2931	31.6	7.2	24.5	1.2315	0.9997
2018-05-29 22:33:00	1.2938	31.6	7.21	24.9	1.2691	0.9701
2018-05-29 22:34:00	1.2944	31.6	7.23	24.9	1.2691	0.9701
2018-05-29 22:35:00	1.2951	31.6	7.25	24.5	1.2315	0.9997
2018-05-29 22:36:00	1.2958	31.6	7.26	24.2	1.2033	1.0232
2018-05-29 22:37:00	1.2965	31.6	7.28	24.6	1.2409	0.9922
2018-05-29 22:38:00	1.2972	31.6	7.29	24.5	1.2315	0.9997
2018-05-29 22:39:00	1.2979	31.6	7.18	24.7	1.2503	0.9847
2018-05-29 22:40:00	1.2986	31.6	7.11	24.5	1.2315	0.9997
2018-05-29 22:41:00	1.2993	31.6	7.13	24.6	1.2409	0.9922
2018-05-29 22:42:00	1.3	31.6	7.14	24.4	1.2221	1.0074
2018-05-29 22:43:00	1.3007	31.6	7.16	24.5	1.2315	0.9997
2018-05-29 22:44:00	1.3014	31.6	7.17	24.3	1.2127	1.0152
2018-05-29 22:45:00	1.3021	31.6	7.19	24.6	1.2409	0.9922
2018-05-29 22:46:00	1.3028	31.6	7.21	24.9	1.2691	0.9701
2018-05-29 22:47:00	1.3035	31.6	7.22	24.4	1.2221	1.0074
2018-05-29 22:48:00	1.3042	31.6	7.24	24.9	1.2691	0.9701
2018-05-29 22:49:00	1.3049	31.6	7.25	24.5	1.2315	0.9997
2018-05-29 22:50:00	1.3056	31.6	7.27	24.3	1.2127	1.0152
2018-05-29 22:51:00	1.3062	31.6	7.29	24.6	1.2409	0.9922
2018-05-29 22:52:00	1.3069	31.6	7.27	25.1	1.2879	0.956
2018-05-29 22:53:00	1.3076	31.6	7.09	24.8	1.2597	0.9774
2018-05-29 22:54:00	1.3083	31.6	7.12	24.6	1.2409	0.9922
2018-05-29 22:55:00	1.309	31.6	7.14	24.6	1.2409	0.9922
2018-05-29 22:56:00	1.3097	31.6	7.15	24.7	1.2503	0.9847
2018-05-29 22:57:00	1.3104	31.6	7.17	24.9	1.2691	0.9701
2018-05-29 22:58:00	1.3111	31.6	7.18	24.4	1.2221	1.0074
2018-05-29 22:59:00	1.3118	31.6	7.2	24.7	1.2503	0.9847
2018-05-29 23:00:00	1.3125	31.6	7.22	24.5	1.2315	0.9997
2018-05-29 23:01:00	1.3132	31.6	7.23	24.8	1.2597	0.9774
2018-05-29 23:02:00	1.3139	31.7	7.25	24.9	1.2691	0.9701
2018-05-29 23:03:00	1.3146	31.7	7.26	24.6	1.2409	0.9922
2018-05-29 23:04:00	1.3153	31.7	7.28	24.7	1.2503	0.9847
2018-05-29 23:05:00	1.316	31.6	7.29	24.9	1.2691	0.9701
2018-05-29 23:06:00	1.3167	31.7	7.15	24.6	1.2409	0.9922
2018-05-29 23:07:00	1.3174	31.7	7.1	24.6	1.2409	0.9922
2018-05-29 23:08:00	1.3181	31.7	7.12	24.7	1.2503	0.9847
2018-05-29 23:09:00	1.3188	31.6	7.14	24.5	1.2315	0.9997
2018-05-29 23:10:00	1.3194	31.6	7.16	24.6	1.2409	0.9922
2018-05-29 23:11:00	1.3201	31.6	7.17	24.7	1.2503	0.9847
2018-05-29 23:12:00	1.3208	31.6	7.19	24.6	1.2409	0.9922
2018-05-29 23:13:00	1.3215	31.6	7.2	24.7	1.2503	0.9847
2018-05-29 23:14:00	1.3222	31.6	7.22	24.8	1.2597	0.9774
2018-05-29 23:15:00	1.3229	31.6	7.24	25.0	1.2785	0.963
2018-05-29 23:16:00	1.3236	31.6	7.25	24.7	1.2503	0.9847
2018-05-29 23:17:00	1.3243	31.6	7.27	24.6	1.2409	0.9922
2018-05-29 23:18:00	1.325	31.6	7.28	24.6	1.2409	0.9922
2018-05-29 23:19:00	1.3257	31.7	7.25	24.8	1.2597	0.9774
2018-05-29 23:20:00	1.3264	31.7	7.09	25.3	1.3067	0.9422
2018-05-29 23:21:00	1.3271	31.7	7.12	25.0	1.2785	0.963
2018-05-29 23:22:00	1.3278	31.7	7.13	24.7	1.2503	0.9847
2018-05-29 23:23:00	1.3285	31.7	7.15	25.2	1.2973	0.949
2018-05-29 23:24:00	1.3292	31.7	7.17	25.2	1.2973	0.949
2018-05-29 23:25:00	1.3299	31.7	7.18	25.1	1.2879	0.956
2018-05-29 23:26:00	1.3306	31.7	7.2	24.5	1.2315	0.9997
2018-05-29 23:27:00	1.3312	31.7	7.21	24.5	1.2315	0.9997
2018-05-29 23:28:00	1.3319	31.7	7.23	24.9	1.2691	0.9701
2018-05-29 23:29:00	1.3326	31.7	7.24	24.8	1.2597	0.9774
2018-05-29 23:30:00	1.3333	31.7	7.26	25.2	1.2973	0.949
2018-05-29 23:31:00	1.334	31.7	7.28	24.8	1.2597	0.9774
2018-05-29 23:32:00	1.3347	31.7	7.29	25.0	1.2785	0.963
2018-05-29 23:33:00	1.3354	31.7	7.17	24.9	1.2691	0.9701
2018-05-29 23:34:00	1.3361	31.7	7.11	25.1	1.2879	0.956
2018-05-29 23:35:00	1.3368	31.7	7.13	25.1	1.2879	0.956
2018-05-29 23:36:00	1.3375	31.7	7.14	24.9	1.2691	0.9701
2018-05-29 23:37:00	1.3382	31.7	7.16	24.5	1.2315	0.9997
2018-05-29 23:38:00	1.3389	31.7	7.17	24.9	1.2691	0.9701
2018-05-29 23:39:00	1.3396	31.7	7.19	24.8	1.2597	0.9774
2018-05-29 23:40:00	1.3403	31.7	7.21	24.7	1.2503	0.9847
2018-05-29 23:41:00	1.341	31.7	7.22	24.9	1.2691	0.9701
2018-05-29 23:42:00	1.3417	31.7	7.24	24.8	1.2597	0.9774
2018-05-29 23:43:00	1.3424	31.7	7.25	25.1	1.2879	0.956
2018-05-29 23:44:00	1.3431	31.7	7.27	25.0	1.2785	0.963
2018-05-29 23:45:00	1.3438	31.7	7.29	25.3	1.3067	0.9422
2018-05-29 23:46:00	1.3444	31.7	7.25	25.0	1.2785	0.963
2018-05-29 23:47:00	1.3451	31.7	7.1	25.1	1.2879	0.956
2018-05-29 23:48:00	1.3458	31.7	7.12	24.9	1.2691	0.9701
2018-05-29 23:49:00	1.3465	31.7	7.14	24.6	1.2409	0.9922
2018-05-29 23:50:00	1.3472	31.7	7.15	24.7	1.2503	0.9847
2018-05-29 23:51:00	1.3479	31.7	7.17	25.4	1.3161	0.9355
2018-05-29 23:52:00	1.3486	31.7	7.19	25.4	1.3161	0.9355
2018-05-29 23:53:00	1.3493	31.7	7.2	24.8	1.2597	0.9774
2018-05-29 23:54:00	1.35	31.7	7.22	24.7	1.2503	0.9847
2018-05-29 23:55:00	1.3507	31.7	7.23	25.0	1.2785	0.963
2018-05-29 23:56:00	1.3514	31.7	7.25	25.0	1.2785	0.963
2018-05-29 23:57:00	1.3521	31.7	7.27	25.2	1.2973	0.949
2018-05-29 23:58:00	1.3528	31.7	7.28	24.8	1.2597	0.9774
2018-05-29 23:59:00	1.3535	31.7	7.3	25.2	1.2973	0.949
2018-05-30 00:00:00	1.3542	31.7	7.11	24.8	1.2597	0.9774
2018-05-30 00:01:00	1.3549	31.7	7.11	24.4	1.2221	1.0074
2018-05-30 00:02:00	1.3556	31.7	7.13	24.6	1.2409	0.9922
2018-05-30 00:03:00	1.3562	31.7	7.15	24.8	1.2597	0.9774
2018-05-30 00:04:00	1.3569	31.7	7.17	25.0	1.2785	0.963
2018-05-30 00:05:00	1.3576	31.7	7.18	24.9	1.2691	0.9701
2018-05-30 00:06:00	1.3583	31.7	7.2	25.1	1.2879	0.956
2018-05-30 00:07:00	1.359	31.7	7.21	25.0	1.2785	0.963
2018-05-30 00:08:00	1.3597	31.7	7.23	24.5	1.2315	0.9997
2018-05-30 00:09:00	1.3604	31.7	7.25	24.3	1.2127	1.0152
2018-05-30 00:10:00	1.3611	31.7	7.26	25.1	1.2879	0.956
2018-05-30 00:11:00	1.3618	31.7	7.28	24.9	1.2691	0.9701
2018-05-30 00:12:00	1.3625	31.7	7.29	25.0	1.2785	0.963
2018-05-30 00:13:00	1.3632	31.7	7.18	25.2	1.2973	0.949
2018-05-30 00:14:00	1.3639	31.7	7.11	25.3	1.3067	0.9422
2018-05-30 00:15:00	1.3646	31.7	7.13	24.8	1.2597	0.9774
2018-05-30 00:16:00	1.3653	31.7	7.14	24.9	1.2691	0.9701
2018-05-30 00:17:00	1.366	31.7	7.16	24.7	1.2503	0.9847
2018-05-30 00:18:00	1.3667	31.7	7.18	24.7	1.2503	0.9847
2018-05-30 00:19:00	1.3674	31.7	7.19	24.6	1.2409	0.9922
2018-05-30 00:20:00	1.3681	31.7	7.21	25.1	1.2879	0.956
2018-05-30 00:21:00	1.3688	31.7	7.22	24.9	1.2691	0.9701
2018-05-30 00:22:00	1.3694	31.7	7.24	24.5	1.2315	0.9997
2018-05-30 00:23:00	1.3701	31.7	7.25	25.1	1.2879	0.956
2018-05-30 00:24:00	1.3708	31.7	7.27	25.3	1.3067	0.9422
2018-05-30 00:25:00	1.3715	31.7	7.29	24.7	1.2503	0.9847
2018-05-30 00:26:00	1.3722	31.7	7.28	24.8	1.2597	0.9774
2018-05-30 00:27:00	1.3729	31.7	7.1	24.7	1.2503	0.9847
2018-05-30 00:28:00	1.3736	31.7	7.12	24.9	1.2691	0.9701
2018-05-30 00:29:00	1.3743	31.7	7.14	25.0	1.2785	0.963
2018-05-30 00:30:00	1.375	31.7	7.15	24.9	1.2691	0.9701
2018-05-30 00:31:00	1.3757	31.7	7.17	24.9	1.2691	0.9701
2018-05-30 00:32:00	1.3764	31.7	7.19	24.8	1.2597	0.9774
2018-05-30 00:33:00	1.3771	31.7	7.2	24.7	1.2503	0.9847
2018-05-30 00:34:00	1.3778	31.7	7.22	25.6	1.3349	0.9223
2018-05-30 00:35:00	1.3785	31.7	7.23	25.0	1.2785	0.963
2018-05-30 00:36:00	1.3792	31.7	7.25	25.4	1.3161	0.9355
2018-05-30 00:37:00	1.3799	31.7	7.26	24.9	1.2691	0.9701
2018-05-30 00:38:00	1.3806	31.7	7.28	25.4	1.3161	0.9355
2018-05-30 00:39:00	1.3812	31.7	7.3	25.1	1.2879	0.956
2018-05-30 00:40:00	1.3819	31.7	7.15	25.1	1.2879	0.956
2018-05-30 00:41:00	1.3826	31.7	7.11	24.9	1.2691	0.9701
2018-05-30 00:42:00	1.3833	31.7	7.13	24.8	1.2597	0.9774
2018-05-30 00:43:00	1.384	31.7	7.15	24.8	1.2597	0.9774
2018-05-30 00:44:00	1.3847	31.7	7.16	24.9	1.2691	0.9701
2018-05-30 00:45:00	1.3854	31.7	7.18	24.8	1.2597	0.9774
2018-05-30 00:46:00	1.3861	31.7	7.2	25.3	1.3067	0.9422
2018-05-30 00:47:00	1.3868	31.7	7.21	25.1	1.2879	0.956
2018-05-30 00:48:00	1.3875	31.7	7.23	25.6	1.3349	0.9223
[truncated: 2,834 more rows]
