# Supplementary material for: Experimental and Model-Based Analysis to Optimize Microalgal Biomass Productivity in a Pilot-Scale Tubular Photobioreactor
Source: Front Bioeng Biotechnol. 2020 May 13;8:453. doi: 10.3389/fbioe.2020.00453 (PMC7247861; doi:10.3389/fbioe.2020.00453)
Supplement: Supplementary file 1 [file Data_Sheet_1.ZIP › suppl_data/raw_data/suppl_data_raw_exp_no_11.txt]

datetime	time	temp	pH	OD_NIR	cX	qph
2018-10-01 16:30:00	0.0	23.4	7.18	20.5	0.9573	1.2861
2018-10-01 16:31:00	0.0007	23.3	7.21	20.5	0.9573	1.2861
2018-10-01 16:32:00	0.0014	23.3	7.23	20.5	0.9573	1.2861
2018-10-01 16:33:00	0.0021	23.2	7.17	20.5	0.9573	1.2861
2018-10-01 16:34:00	0.0028	23.2	7.15	20.5	0.9573	1.2861
2018-10-01 16:35:00	0.0035	23.1	7.17	20.6	0.9668	1.2735
2018-10-01 16:36:00	0.0042	23.1	7.19	20.6	0.9668	1.2735
2018-10-01 16:37:00	0.0049	23.1	7.21	20.6	0.9668	1.2735
2018-10-01 16:38:00	0.0056	23.0	7.22	20.6	0.9668	1.2735
2018-10-01 16:39:00	0.0062	23.0	7.2	20.6	0.9668	1.2735
2018-10-01 16:40:00	0.0069	23.0	7.14	20.6	0.9668	1.2735
2018-10-01 16:41:00	0.0076	22.9	7.16	20.6	0.9668	1.2735
2018-10-01 16:42:00	0.0083	22.9	7.18	20.6	0.9668	1.2735
2018-10-01 16:43:00	0.009	22.9	7.2	20.6	0.9668	1.2735
2018-10-01 16:44:00	0.0097	22.9	7.21	20.6	0.9668	1.2735
2018-10-01 16:45:00	0.0104	22.9	7.23	20.6	0.9668	1.2735
2018-10-01 16:46:00	0.0111	22.8	7.15	20.6	0.9668	1.2735
2018-10-01 16:47:00	0.0118	22.8	7.15	20.6	0.9668	1.2735
2018-10-01 16:48:00	0.0125	22.8	7.17	20.6	0.9668	1.2735
2018-10-01 16:49:00	0.0132	22.8	7.18	20.6	0.9668	1.2735
2018-10-01 16:50:00	0.0139	22.8	7.2	20.6	0.9668	1.2735
2018-10-01 16:51:00	0.0146	22.8	7.22	20.6	0.9668	1.2735
2018-10-01 16:52:00	0.0153	22.8	7.23	20.6	0.9668	1.2735
2018-10-01 16:53:00	0.016	22.8	7.13	20.6	0.9668	1.2735
2018-10-01 16:54:00	0.0167	22.8	7.15	20.6	0.9668	1.2735
2018-10-01 16:55:00	0.0174	22.8	7.17	20.6	0.9668	1.2735
2018-10-01 16:56:00	0.0181	22.8	7.19	20.6	0.9668	1.2735
2018-10-01 16:57:00	0.0188	22.8	7.21	20.6	0.9668	1.2735
2018-10-01 16:58:00	0.0194	22.7	7.22	20.6	0.9668	1.2735
2018-10-01 16:59:00	0.0201	22.7	7.2	20.7	0.9762	1.2611
2018-10-01 17:00:00	0.0208	22.7	7.14	20.7	0.9762	1.2611
2018-10-01 17:01:00	0.0215	22.7	7.16	20.7	0.9762	1.2611
2018-10-01 17:02:00	0.0222	22.7	7.17	20.7	0.9762	1.2611
2018-10-01 17:03:00	0.0229	22.7	7.19	20.6	0.9668	1.2735
2018-10-01 17:04:00	0.0236	22.7	7.21	20.7	0.9762	1.2611
2018-10-01 17:05:00	0.0243	22.7	7.23	20.6	0.9668	1.2735
2018-10-01 17:06:00	0.025	22.7	7.19	20.7	0.9762	1.2611
2018-10-01 17:07:00	0.0257	22.7	7.14	20.7	0.9762	1.2611
2018-10-01 17:08:00	0.0264	22.7	7.16	20.7	0.9762	1.2611
2018-10-01 17:09:00	0.0271	22.7	7.18	20.7	0.9762	1.2611
2018-10-01 17:10:00	0.0278	22.7	7.19	20.7	0.9762	1.2611
2018-10-01 17:11:00	0.0285	22.7	7.21	20.7	0.9762	1.2611
2018-10-01 17:12:00	0.0292	22.7	7.23	20.7	0.9762	1.2611
2018-10-01 17:13:00	0.0299	22.7	7.18	20.7	0.9762	1.2611
2018-10-01 17:14:00	0.0306	22.7	7.14	20.7	0.9762	1.2611
2018-10-01 17:15:00	0.0312	22.7	7.16	20.7	0.9762	1.2611
2018-10-01 17:16:00	0.0319	22.7	7.18	20.7	0.9762	1.2611
2018-10-01 17:17:00	0.0326	22.7	7.19	20.7	0.9762	1.2611
2018-10-01 17:18:00	0.0333	22.7	7.21	20.7	0.9762	1.2611
2018-10-01 17:19:00	0.034	22.7	7.23	20.7	0.9762	1.2611
2018-10-01 17:20:00	0.0347	22.7	7.18	20.7	0.9762	1.2611
2018-10-01 17:21:00	0.0354	22.7	7.14	20.7	0.9762	1.2611
2018-10-01 17:22:00	0.0361	22.7	7.16	20.7	0.9762	1.2611
2018-10-01 17:23:00	0.0368	22.7	7.18	20.7	0.9762	1.2611
2018-10-01 17:24:00	0.0375	22.7	7.19	20.7	0.9762	1.2611
2018-10-01 17:25:00	0.0382	22.7	7.21	20.7	0.9762	1.2611
2018-10-01 17:26:00	0.0389	22.7	7.23	20.7	0.9762	1.2611
2018-10-01 17:27:00	0.0396	22.7	7.18	20.7	0.9762	1.2611
2018-10-01 17:28:00	0.0403	22.7	7.14	20.7	0.9762	1.2611
2018-10-01 17:29:00	0.041	22.7	7.16	20.7	0.9762	1.2611
2018-10-01 17:30:00	0.0417	22.7	7.18	20.7	0.9762	1.2611
2018-10-01 17:31:00	0.0424	22.7	7.19	20.7	0.9762	1.2611
2018-10-01 17:32:00	0.0431	22.7	7.21	20.7	0.9762	1.2611
2018-10-01 17:33:00	0.0438	22.7	7.23	20.7	0.9762	1.2611
2018-10-01 17:34:00	0.0444	22.7	7.18	20.7	0.9762	1.2611
2018-10-01 17:35:00	0.0451	22.7	7.14	20.7	0.9762	1.2611
2018-10-01 17:36:00	0.0458	22.7	7.16	20.7	0.9762	1.2611
2018-10-01 17:37:00	0.0465	22.7	7.18	20.7	0.9762	1.2611
2018-10-01 17:38:00	0.0472	22.7	7.19	20.7	0.9762	1.2611
2018-10-01 17:39:00	0.0479	22.7	7.21	20.7	0.9762	1.2611
2018-10-01 17:40:00	0.0486	22.7	7.23	20.7	0.9762	1.2611
2018-10-01 17:41:00	0.0493	22.7	7.18	20.7	0.9762	1.2611
2018-10-01 17:42:00	0.05	22.7	7.14	20.7	0.9762	1.2611
2018-10-01 17:43:00	0.0507	22.7	7.16	20.7	0.9762	1.2611
2018-10-01 17:44:00	0.0514	22.7	7.18	20.7	0.9762	1.2611
2018-10-01 17:45:00	0.0521	22.7	7.2	20.7	0.9762	1.2611
2018-10-01 17:46:00	0.0528	22.7	7.21	20.7	0.9762	1.2611
2018-10-01 17:47:00	0.0535	22.7	7.23	20.7	0.9762	1.2611
2018-10-01 17:48:00	0.0542	22.7	7.18	20.7	0.9762	1.2611
2018-10-01 17:49:00	0.0549	22.7	7.14	20.7	0.9762	1.2611
2018-10-01 17:50:00	0.0556	22.7	7.16	20.7	0.9762	1.2611
2018-10-01 17:51:00	0.0562	22.7	7.18	20.7	0.9762	1.2611
2018-10-01 17:52:00	0.0569	22.7	7.2	20.7	0.9762	1.2611
2018-10-01 17:53:00	0.0576	22.7	7.21	20.7	0.9762	1.2611
2018-10-01 17:54:00	0.0583	22.7	7.23	20.7	0.9762	1.2611
2018-10-01 17:55:00	0.059	22.7	7.18	20.7	0.9762	1.2611
2018-10-01 17:56:00	0.0597	22.7	7.14	20.7	0.9762	1.2611
2018-10-01 17:57:00	0.0604	22.7	7.16	20.7	0.9762	1.2611
2018-10-01 17:58:00	0.0611	22.7	7.18	20.7	0.9762	1.2611
2018-10-01 17:59:00	0.0618	22.7	7.2	20.7	0.9762	1.2611
2018-10-01 18:00:00	0.0625	22.7	7.21	20.7	0.9762	1.2611
2018-10-01 18:01:00	0.0632	22.7	7.23	20.7	0.9762	1.2611
2018-10-01 18:02:00	0.0639	22.7	7.18	20.7	0.9762	1.2611
2018-10-01 18:03:00	0.0646	22.7	7.14	20.7	0.9762	1.2611
2018-10-01 18:04:00	0.0653	22.6	7.16	20.7	0.9762	1.2611
2018-10-01 18:05:00	0.066	22.6	7.18	20.7	0.9762	1.2611
2018-10-01 18:06:00	0.0667	22.6	7.2	20.7	0.9762	1.2611
2018-10-01 18:07:00	0.0674	22.6	7.21	20.7	0.9762	1.2611
2018-10-01 18:08:00	0.0681	22.6	7.23	20.7	0.9762	1.2611
2018-10-01 18:09:00	0.0688	22.6	7.17	20.7	0.9762	1.2611
2018-10-01 18:10:00	0.0694	22.6	7.14	20.7	0.9762	1.2611
2018-10-01 18:11:00	0.0701	22.6	7.16	20.7	0.9762	1.2611
2018-10-01 18:12:00	0.0708	22.6	7.18	20.7	0.9762	1.2611
2018-10-01 18:13:00	0.0715	22.6	7.19	20.7	0.9762	1.2611
2018-10-01 18:14:00	0.0722	22.6	7.21	20.7	0.9762	1.2611
2018-10-01 18:15:00	0.0729	22.6	7.23	20.7	0.9762	1.2611
2018-10-01 18:16:00	0.0736	22.6	7.18	20.7	0.9762	1.2611
2018-10-01 18:17:00	0.0743	22.6	7.14	20.7	0.9762	1.2611
2018-10-01 18:18:00	0.075	22.6	7.16	20.7	0.9762	1.2611
2018-10-01 18:19:00	0.0757	22.5	7.18	20.7	0.9762	1.2611
2018-10-01 18:20:00	0.0764	22.5	7.19	20.7	0.9762	1.2611
2018-10-01 18:21:00	0.0771	22.5	7.21	20.7	0.9762	1.2611
2018-10-01 18:22:00	0.0778	22.5	7.23	20.7	0.9762	1.2611
2018-10-01 18:23:00	0.0785	22.5	7.19	20.7	0.9762	1.2611
2018-10-01 18:24:00	0.0792	22.5	7.14	20.7	0.9762	1.2611
2018-10-01 18:25:00	0.0799	22.5	7.16	20.7	0.9762	1.2611
2018-10-01 18:26:00	0.0806	22.5	7.17	20.8	0.9857	1.249
2018-10-01 18:27:00	0.0812	22.5	7.19	20.7	0.9762	1.2611
2018-10-01 18:28:00	0.0819	22.5	7.21	20.7	0.9762	1.2611
2018-10-01 18:29:00	0.0826	22.5	7.22	20.8	0.9857	1.249
2018-10-01 18:30:00	0.0833	22.5	7.2	20.8	0.9857	1.249
2018-10-01 18:31:00	0.084	22.4	7.14	20.8	0.9857	1.249
2018-10-01 18:32:00	0.0847	22.4	7.15	20.8	0.9857	1.249
2018-10-01 18:33:00	0.0854	22.4	7.17	20.8	0.9857	1.249
2018-10-01 18:34:00	0.0861	22.4	7.19	20.8	0.9857	1.249
2018-10-01 18:35:00	0.0868	22.4	7.21	20.8	0.9857	1.249
2018-10-01 18:36:00	0.0875	22.4	7.22	20.8	0.9857	1.249
2018-10-01 18:37:00	0.0882	22.4	7.21	20.8	0.9857	1.249
2018-10-01 18:38:00	0.0889	22.4	7.14	20.8	0.9857	1.249
2018-10-01 18:39:00	0.0896	22.4	7.15	20.8	0.9857	1.249
2018-10-01 18:40:00	0.0903	22.4	7.17	20.8	0.9857	1.249
2018-10-01 18:41:00	0.091	22.4	7.19	20.8	0.9857	1.249
2018-10-01 18:42:00	0.0917	22.4	7.21	20.8	0.9857	1.249
2018-10-01 18:43:00	0.0924	22.4	7.22	20.8	0.9857	1.249
2018-10-01 18:44:00	0.0931	22.3	7.22	20.8	0.9857	1.249
2018-10-01 18:45:00	0.0938	22.3	7.13	20.8	0.9857	1.249
2018-10-01 18:46:00	0.0944	22.3	7.15	20.8	0.9857	1.249
2018-10-01 18:47:00	0.0951	22.3	7.17	20.8	0.9857	1.249
2018-10-01 18:48:00	0.0958	22.3	7.19	20.8	0.9857	1.249
2018-10-01 18:49:00	0.0965	22.3	7.2	20.8	0.9857	1.249
2018-10-01 18:50:00	0.0972	22.3	7.22	20.8	0.9857	1.249
2018-10-01 18:51:00	0.0979	22.3	7.23	20.8	0.9857	1.249
2018-10-01 18:52:00	0.0986	22.3	7.13	20.8	0.9857	1.249
2018-10-01 18:53:00	0.0993	22.3	7.15	20.8	0.9857	1.249
2018-10-01 18:54:00	0.1	22.3	7.17	20.8	0.9857	1.249
2018-10-01 18:55:00	0.1007	22.3	7.18	20.8	0.9857	1.249
2018-10-01 18:56:00	0.1014	22.3	7.2	20.8	0.9857	1.249
2018-10-01 18:57:00	0.1021	22.3	7.22	20.8	0.9857	1.249
2018-10-01 18:58:00	0.1028	22.3	7.23	20.8	0.9857	1.249
2018-10-01 18:59:00	0.1035	22.2	7.14	20.8	0.9857	1.249
2018-10-01 19:00:00	0.1042	22.2	7.15	20.8	0.9857	1.249
2018-10-01 19:01:00	0.1049	22.2	7.16	20.8	0.9857	1.249
2018-10-01 19:02:00	0.1056	22.2	7.18	20.8	0.9857	1.249
2018-10-01 19:03:00	0.1062	22.2	7.2	20.8	0.9857	1.249
2018-10-01 19:04:00	0.1069	22.2	7.21	20.8	0.9857	1.249
2018-10-01 19:05:00	0.1076	22.2	7.23	20.8	0.9857	1.249
2018-10-01 19:06:00	0.1083	22.2	7.16	20.8	0.9857	1.249
2018-10-01 19:07:00	0.109	22.2	7.14	20.8	0.9857	1.249
2018-10-01 19:08:00	0.1097	22.2	7.16	20.9	0.9952	1.2371
2018-10-01 19:09:00	0.1104	22.2	7.18	20.8	0.9857	1.249
2018-10-01 19:10:00	0.1111	22.2	7.19	20.8	0.9857	1.249
2018-10-01 19:11:00	0.1118	22.2	7.21	20.8	0.9857	1.249
2018-10-01 19:12:00	0.1125	22.2	7.23	20.8	0.9857	1.249
2018-10-01 19:13:00	0.1132	22.2	7.19	20.8	0.9857	1.249
2018-10-01 19:14:00	0.1139	22.1	7.14	20.9	0.9952	1.2371
2018-10-01 19:15:00	0.1146	22.1	7.16	20.9	0.9952	1.2371
2018-10-01 19:16:00	0.1153	22.1	7.17	20.9	0.9952	1.2371
2018-10-01 19:17:00	0.116	22.1	7.19	20.9	0.9952	1.2371
2018-10-01 19:18:00	0.1167	22.1	7.21	20.9	0.9952	1.2371
2018-10-01 19:19:00	0.1174	22.1	7.22	20.9	0.9952	1.2371
2018-10-01 19:20:00	0.1181	22.1	7.2	20.9	0.9952	1.2371
2018-10-01 19:21:00	0.1188	22.1	7.14	20.9	0.9952	1.2371
2018-10-01 19:22:00	0.1194	22.1	7.15	20.9	0.9952	1.2371
2018-10-01 19:23:00	0.1201	22.1	7.17	20.9	0.9952	1.2371
2018-10-01 19:24:00	0.1208	22.1	7.19	20.9	0.9952	1.2371
2018-10-01 19:25:00	0.1215	22.1	7.2	20.9	0.9952	1.2371
2018-10-01 19:26:00	0.1222	22.1	7.22	20.9	0.9952	1.2371
2018-10-01 19:27:00	0.1229	22.1	7.23	20.9	0.9952	1.2371
2018-10-01 19:28:00	0.1236	22.1	7.13	20.9	0.9952	1.2371
2018-10-01 19:29:00	0.1243	22.1	7.15	20.9	0.9952	1.2371
2018-10-01 19:30:00	0.125	22.1	7.17	20.9	0.9952	1.2371
2018-10-01 19:31:00	0.1257	22.0	7.18	20.9	0.9952	1.2371
2018-10-01 19:32:00	0.1264	22.0	7.2	20.9	0.9952	1.2371
2018-10-01 19:33:00	0.1271	22.0	7.22	20.9	0.9952	1.2371
2018-10-01 19:34:00	0.1278	22.0	7.23	20.9	0.9952	1.2371
2018-10-01 19:35:00	0.1285	22.0	7.15	20.9	0.9952	1.2371
2018-10-01 19:36:00	0.1292	22.0	7.14	20.9	0.9952	1.2371
2018-10-01 19:37:00	0.1299	22.0	7.16	20.9	0.9952	1.2371
2018-10-01 19:38:00	0.1306	22.0	7.18	20.9	0.9952	1.2371
2018-10-01 19:39:00	0.1312	22.0	7.2	20.9	0.9952	1.2371
2018-10-01 19:40:00	0.1319	22.0	7.21	20.9	0.9952	1.2371
2018-10-01 19:41:00	0.1326	22.0	7.23	20.9	0.9952	1.2371
2018-10-01 19:42:00	0.1333	22.0	7.18	20.9	0.9952	1.2371
2018-10-01 19:43:00	0.134	22.0	7.14	20.9	0.9952	1.2371
2018-10-01 19:44:00	0.1347	22.0	7.16	20.9	0.9952	1.2371
2018-10-01 19:45:00	0.1354	22.0	7.17	20.9	0.9952	1.2371
2018-10-01 19:46:00	0.1361	22.0	7.19	20.9	0.9952	1.2371
2018-10-01 19:47:00	0.1368	22.0	7.21	20.9	0.9952	1.2371
2018-10-01 19:48:00	0.1375	21.9	7.22	21.0	1.0047	1.2255
2018-10-01 19:49:00	0.1382	21.9	7.21	20.9	0.9952	1.2371
2018-10-01 19:50:00	0.1389	21.9	7.13	20.9	0.9952	1.2371
2018-10-01 19:51:00	0.1396	21.9	7.15	20.9	0.9952	1.2371
2018-10-01 19:52:00	0.1403	21.9	7.17	20.9	0.9952	1.2371
2018-10-01 19:53:00	0.141	21.9	7.19	21.0	1.0047	1.2255
2018-10-01 19:54:00	0.1417	21.9	7.2	20.9	0.9952	1.2371
2018-10-01 19:55:00	0.1424	21.9	7.22	21.0	1.0047	1.2255
2018-10-01 19:56:00	0.1431	21.9	7.23	21.0	1.0047	1.2255
2018-10-01 19:57:00	0.1438	21.9	7.13	21.0	1.0047	1.2255
2018-10-01 19:58:00	0.1444	21.9	7.15	21.0	1.0047	1.2255
2018-10-01 19:59:00	0.1451	21.9	7.16	21.0	1.0047	1.2255
2018-10-01 20:00:00	0.1458	21.9	7.18	21.0	1.0047	1.2255
2018-10-01 20:01:00	0.1465	21.9	7.2	21.0	1.0047	1.2255
2018-10-01 20:02:00	0.1472	21.9	7.21	21.0	1.0047	1.2255
2018-10-01 20:03:00	0.1479	21.9	7.23	21.0	1.0047	1.2255
2018-10-01 20:04:00	0.1486	21.9	7.16	21.0	1.0047	1.2255
2018-10-01 20:05:00	0.1493	21.9	7.14	21.0	1.0047	1.2255
2018-10-01 20:06:00	0.15	21.9	7.16	21.0	1.0047	1.2255
2018-10-01 20:07:00	0.1507	21.9	7.18	21.0	1.0047	1.2255
2018-10-01 20:08:00	0.1514	21.8	7.19	21.0	1.0047	1.2255
2018-10-01 20:09:00	0.1521	21.8	7.21	21.0	1.0047	1.2255
2018-10-01 20:10:00	0.1528	21.8	7.22	21.0	1.0047	1.2255
2018-10-01 20:11:00	0.1535	21.8	7.19	21.0	1.0047	1.2255
2018-10-01 20:12:00	0.1542	21.8	7.14	21.0	1.0047	1.2255
2018-10-01 20:13:00	0.1549	21.8	7.15	21.0	1.0047	1.2255
2018-10-01 20:14:00	0.1556	21.8	7.17	21.0	1.0047	1.2255
2018-10-01 20:15:00	0.1562	21.8	7.19	21.0	1.0047	1.2255
2018-10-01 20:16:00	0.1569	21.8	7.2	21.0	1.0047	1.2255
2018-10-01 20:17:00	0.1576	21.8	7.22	21.0	1.0047	1.2255
2018-10-01 20:18:00	0.1583	21.8	7.23	21.0	1.0047	1.2255
2018-10-01 20:19:00	0.159	21.8	7.13	21.0	1.0047	1.2255
2018-10-01 20:20:00	0.1597	21.8	7.15	21.0	1.0047	1.2255
2018-10-01 20:21:00	0.1604	21.8	7.17	21.0	1.0047	1.2255
2018-10-01 20:22:00	0.1611	21.8	7.18	21.0	1.0047	1.2255
2018-10-01 20:23:00	0.1618	21.8	7.2	21.0	1.0047	1.2255
2018-10-01 20:24:00	0.1625	21.8	7.21	21.0	1.0047	1.2255
2018-10-01 20:25:00	0.1632	21.8	7.23	21.0	1.0047	1.2255
2018-10-01 20:26:00	0.1639	21.8	7.16	21.0	1.0047	1.2255
2018-10-01 20:27:00	0.1646	21.8	7.14	21.0	1.0047	1.2255
2018-10-01 20:28:00	0.1653	21.8	7.16	21.0	1.0047	1.2255
2018-10-01 20:29:00	0.166	21.7	7.18	21.0	1.0047	1.2255
2018-10-01 20:30:00	0.1667	21.7	7.19	21.0	1.0047	1.2255
2018-10-01 20:31:00	0.1674	21.7	7.21	21.0	1.0047	1.2255
2018-10-01 20:32:00	0.1681	21.7	7.23	21.0	1.0047	1.2255
2018-10-01 20:33:00	0.1688	21.7	7.19	21.0	1.0047	1.2255
2018-10-01 20:34:00	0.1694	21.7	7.13	21.0	1.0047	1.2255
2018-10-01 20:35:00	0.1701	21.7	7.15	21.0	1.0047	1.2255
2018-10-01 20:36:00	0.1708	21.7	7.17	21.0	1.0047	1.2255
2018-10-01 20:37:00	0.1715	21.7	7.19	21.0	1.0047	1.2255
2018-10-01 20:38:00	0.1722	21.7	7.2	21.0	1.0047	1.2255
2018-10-01 20:39:00	0.1729	21.7	7.22	21.0	1.0047	1.2255
2018-10-01 20:40:00	0.1736	21.7	7.23	21.1	1.0141	1.214
2018-10-01 20:41:00	0.1743	21.7	7.13	21.1	1.0141	1.214
2018-10-01 20:42:00	0.175	21.7	7.15	21.1	1.0141	1.214
2018-10-01 20:43:00	0.1757	21.7	7.16	21.1	1.0141	1.214
2018-10-01 20:44:00	0.1764	21.7	7.18	21.1	1.0141	1.214
2018-10-01 20:45:00	0.1771	21.7	7.2	21.1	1.0141	1.214
2018-10-01 20:46:00	0.1778	21.7	7.21	21.1	1.0141	1.214
2018-10-01 20:47:00	0.1785	21.7	7.23	21.1	1.0141	1.214
2018-10-01 20:48:00	0.1792	21.7	7.16	21.1	1.0141	1.214
2018-10-01 20:49:00	0.1799	21.7	7.14	21.1	1.0141	1.214
2018-10-01 20:50:00	0.1806	21.7	7.16	21.1	1.0141	1.214
2018-10-01 20:51:00	0.1812	21.7	7.18	21.1	1.0141	1.214
2018-10-01 20:52:00	0.1819	21.7	7.19	21.1	1.0141	1.214
2018-10-01 20:53:00	0.1826	21.7	7.21	21.1	1.0141	1.214
2018-10-01 20:54:00	0.1833	21.7	7.22	21.1	1.0141	1.214
2018-10-01 20:55:00	0.184	21.7	7.2	21.1	1.0141	1.214
2018-10-01 20:56:00	0.1847	21.7	7.13	21.1	1.0141	1.214
2018-10-01 20:57:00	0.1854	21.6	7.15	21.1	1.0141	1.214
2018-10-01 20:58:00	0.1861	21.6	7.17	21.1	1.0141	1.214
2018-10-01 20:59:00	0.1868	21.6	7.19	21.1	1.0141	1.214
2018-10-01 21:00:00	0.1875	21.6	7.2	21.1	1.0141	1.214
2018-10-01 21:01:00	0.1882	21.6	7.22	21.1	1.0141	1.214
2018-10-01 21:02:00	0.1889	21.6	7.23	21.1	1.0141	1.214
2018-10-01 21:03:00	0.1896	21.6	7.13	21.1	1.0141	1.214
2018-10-01 21:04:00	0.1903	21.6	7.15	21.1	1.0141	1.214
2018-10-01 21:05:00	0.191	21.6	7.16	21.1	1.0141	1.214
2018-10-01 21:06:00	0.1917	21.6	7.18	21.1	1.0141	1.214
2018-10-01 21:07:00	0.1924	21.6	7.2	21.1	1.0141	1.214
2018-10-01 21:08:00	0.1931	21.6	7.21	21.1	1.0141	1.214
2018-10-01 21:09:00	0.1938	21.6	7.23	21.1	1.0141	1.214
2018-10-01 21:10:00	0.1944	21.6	7.17	21.1	1.0141	1.214
2018-10-01 21:11:00	0.1951	21.6	7.14	21.1	1.0141	1.214
2018-10-01 21:12:00	0.1958	21.6	7.16	21.1	1.0141	1.214
2018-10-01 21:13:00	0.1965	21.6	7.17	21.1	1.0141	1.214
2018-10-01 21:14:00	0.1972	21.6	7.19	21.1	1.0141	1.214
2018-10-01 21:15:00	0.1979	21.6	7.21	21.1	1.0141	1.214
2018-10-01 21:16:00	0.1986	21.6	7.22	21.1	1.0141	1.214
2018-10-01 21:17:00	0.1993	21.6	7.21	21.2	1.0236	1.2028
2018-10-01 21:18:00	0.2	21.6	7.13	21.2	1.0236	1.2028
2018-10-01 21:19:00	0.2007	21.6	7.15	21.1	1.0141	1.214
2018-10-01 21:20:00	0.2014	21.6	7.17	21.2	1.0236	1.2028
2018-10-01 21:21:00	0.2021	21.6	7.18	21.1	1.0141	1.214
2018-10-01 21:22:00	0.2028	21.6	7.2	21.1	1.0141	1.214
2018-10-01 21:23:00	0.2035	21.6	7.22	21.1	1.0141	1.214
2018-10-01 21:24:00	0.2042	21.6	7.23	21.1	1.0141	1.214
2018-10-01 21:25:00	0.2049	21.6	7.15	21.2	1.0236	1.2028
2018-10-01 21:26:00	0.2056	21.5	7.14	21.2	1.0236	1.2028
2018-10-01 21:27:00	0.2062	21.5	7.16	21.2	1.0236	1.2028
2018-10-01 21:28:00	0.2069	21.5	7.18	21.2	1.0236	1.2028
2018-10-01 21:29:00	0.2076	21.5	7.19	21.2	1.0236	1.2028
2018-10-01 21:30:00	0.2083	21.5	7.21	21.2	1.0236	1.2028
2018-10-01 21:31:00	0.209	21.5	7.23	21.2	1.0236	1.2028
2018-10-01 21:32:00	0.2097	21.5	7.19	21.2	1.0236	1.2028
2018-10-01 21:33:00	0.2104	21.5	7.14	21.2	1.0236	1.2028
2018-10-01 21:34:00	0.2111	21.5	7.15	21.2	1.0236	1.2028
2018-10-01 21:35:00	0.2118	21.5	7.17	21.2	1.0236	1.2028
2018-10-01 21:36:00	0.2125	21.5	7.19	21.2	1.0236	1.2028
2018-10-01 21:37:00	0.2132	21.5	7.2	21.2	1.0236	1.2028
2018-10-01 21:38:00	0.2139	21.5	7.22	21.2	1.0236	1.2028
2018-10-01 21:39:00	0.2146	21.5	7.23	21.2	1.0236	1.2028
2018-10-01 21:40:00	0.2153	21.5	7.13	21.2	1.0236	1.2028
2018-10-01 21:41:00	0.216	21.5	7.15	21.2	1.0236	1.2028
2018-10-01 21:42:00	0.2167	21.5	7.16	21.2	1.0236	1.2028
2018-10-01 21:43:00	0.2174	21.5	7.18	21.2	1.0236	1.2028
2018-10-01 21:44:00	0.2181	21.5	7.2	21.2	1.0236	1.2028
2018-10-01 21:45:00	0.2188	21.5	7.21	21.2	1.0236	1.2028
2018-10-01 21:46:00	0.2194	21.5	7.23	21.2	1.0236	1.2028
2018-10-01 21:47:00	0.2201	21.5	7.17	21.2	1.0236	1.2028
2018-10-01 21:48:00	0.2208	21.5	7.14	21.2	1.0236	1.2028
2018-10-01 21:49:00	0.2215	21.5	7.16	21.2	1.0236	1.2028
2018-10-01 21:50:00	0.2222	21.5	7.17	21.2	1.0236	1.2028
2018-10-01 21:51:00	0.2229	21.5	7.19	21.2	1.0236	1.2028
2018-10-01 21:52:00	0.2236	21.5	7.21	21.2	1.0236	1.2028
2018-10-01 21:53:00	0.2243	21.5	7.22	21.2	1.0236	1.2028
2018-10-01 21:54:00	0.225	21.5	7.22	21.2	1.0236	1.2028
2018-10-01 21:55:00	0.2257	21.5	7.13	21.2	1.0236	1.2028
2018-10-01 21:56:00	0.2264	21.5	7.15	21.2	1.0236	1.2028
2018-10-01 21:57:00	0.2271	21.5	7.17	21.2	1.0236	1.2028
2018-10-01 21:58:00	0.2278	21.5	7.18	21.2	1.0236	1.2028
2018-10-01 21:59:00	0.2285	21.5	7.2	21.2	1.0236	1.2028
2018-10-01 22:00:00	0.2292	21.5	7.22	21.2	1.0236	1.2028
2018-10-01 22:01:00	0.2299	21.5	7.23	21.2	1.0236	1.2028
2018-10-01 22:02:00	0.2306	21.5	7.15	21.2	1.0236	1.2028
2018-10-01 22:03:00	0.2312	21.4	7.14	21.2	1.0236	1.2028
2018-10-01 22:04:00	0.2319	21.4	7.16	21.2	1.0236	1.2028
2018-10-01 22:05:00	0.2326	21.4	7.18	21.2	1.0236	1.2028
2018-10-01 22:06:00	0.2333	21.4	7.19	21.2	1.0236	1.2028
2018-10-01 22:07:00	0.234	21.4	7.21	21.3	1.0331	1.1917
2018-10-01 22:08:00	0.2347	21.4	7.22	21.3	1.0331	1.1917
2018-10-01 22:09:00	0.2354	21.4	7.21	21.3	1.0331	1.1917
2018-10-01 22:10:00	0.2361	21.4	7.13	21.3	1.0331	1.1917
2018-10-01 22:11:00	0.2368	21.4	7.15	21.3	1.0331	1.1917
2018-10-01 22:12:00	0.2375	21.4	7.17	21.3	1.0331	1.1917
2018-10-01 22:13:00	0.2382	21.4	7.18	21.3	1.0331	1.1917
2018-10-01 22:14:00	0.2389	21.4	7.2	21.3	1.0331	1.1917
2018-10-01 22:15:00	0.2396	21.4	7.22	21.3	1.0331	1.1917
2018-10-01 22:16:00	0.2403	21.4	7.23	21.3	1.0331	1.1917
2018-10-01 22:17:00	0.241	21.4	7.16	21.3	1.0331	1.1917
2018-10-01 22:18:00	0.2417	21.4	7.14	21.3	1.0331	1.1917
2018-10-01 22:19:00	0.2424	21.4	7.16	21.3	1.0331	1.1917
2018-10-01 22:20:00	0.2431	21.4	7.18	21.3	1.0331	1.1917
2018-10-01 22:21:00	0.2438	21.4	7.19	21.3	1.0331	1.1917
2018-10-01 22:22:00	0.2444	21.4	7.21	21.3	1.0331	1.1917
2018-10-01 22:23:00	0.2451	21.4	7.22	21.3	1.0331	1.1917
2018-10-01 22:24:00	0.2458	21.4	7.21	21.3	1.0331	1.1917
2018-10-01 22:25:00	0.2465	21.4	7.13	21.3	1.0331	1.1917
2018-10-01 22:26:00	0.2472	21.4	7.15	21.3	1.0331	1.1917
2018-10-01 22:27:00	0.2479	21.4	7.17	21.3	1.0331	1.1917
2018-10-01 22:28:00	0.2486	21.4	7.18	21.3	1.0331	1.1917
2018-10-01 22:29:00	0.2493	21.4	7.2	21.3	1.0331	1.1917
2018-10-01 22:30:00	0.25	21.4	7.21	21.3	1.0331	1.1917
2018-10-01 22:31:00	0.2507	21.4	7.23	21.3	1.0331	1.1917
2018-10-01 22:32:00	0.2514	21.4	7.17	21.3	1.0331	1.1917
2018-10-01 22:33:00	0.2521	21.4	7.14	21.3	1.0331	1.1917
2018-10-01 22:34:00	0.2528	21.4	7.16	21.3	1.0331	1.1917
2018-10-01 22:35:00	0.2535	21.4	7.17	21.3	1.0331	1.1917
2018-10-01 22:36:00	0.2542	21.4	7.19	21.3	1.0331	1.1917
2018-10-01 22:37:00	0.2549	21.4	7.21	21.3	1.0331	1.1917
2018-10-01 22:38:00	0.2556	21.4	7.22	21.3	1.0331	1.1917
2018-10-01 22:39:00	0.2562	21.4	7.23	21.3	1.0331	1.1917
2018-10-01 22:40:00	0.2569	21.4	7.13	21.3	1.0331	1.1917
2018-10-01 22:41:00	0.2576	21.4	7.15	21.3	1.0331	1.1917
2018-10-01 22:42:00	0.2583	21.4	7.16	21.3	1.0331	1.1917
2018-10-01 22:43:00	0.259	21.4	7.18	21.3	1.0331	1.1917
2018-10-01 22:44:00	0.2597	21.4	7.2	21.4	1.0426	1.1809
2018-10-01 22:45:00	0.2604	21.4	7.21	21.3	1.0331	1.1917
2018-10-01 22:46:00	0.2611	21.4	7.23	21.3	1.0331	1.1917
2018-10-01 22:47:00	0.2618	21.4	7.19	21.3	1.0331	1.1917
2018-10-01 22:48:00	0.2625	21.4	7.14	21.3	1.0331	1.1917
2018-10-01 22:49:00	0.2632	21.4	7.15	21.3	1.0331	1.1917
2018-10-01 22:50:00	0.2639	21.4	7.17	21.3	1.0331	1.1917
2018-10-01 22:51:00	0.2646	21.3	7.19	21.3	1.0331	1.1917
2018-10-01 22:52:00	0.2653	21.3	7.2	21.4	1.0426	1.1809
2018-10-01 22:53:00	0.266	21.3	7.22	21.4	1.0426	1.1809
2018-10-01 22:54:00	0.2667	21.3	7.23	21.4	1.0426	1.1809
2018-10-01 22:55:00	0.2674	21.3	7.15	21.4	1.0426	1.1809
2018-10-01 22:56:00	0.2681	21.3	7.14	21.4	1.0426	1.1809
2018-10-01 22:57:00	0.2688	21.3	7.16	21.4	1.0426	1.1809
2018-10-01 22:58:00	0.2694	21.3	7.18	21.4	1.0426	1.1809
2018-10-01 22:59:00	0.2701	21.3	7.19	21.4	1.0426	1.1809
2018-10-01 23:00:00	0.2708	21.3	7.21	21.4	1.0426	1.1809
2018-10-01 23:01:00	0.2715	21.3	7.22	21.4	1.0426	1.1809
2018-10-01 23:02:00	0.2722	21.3	7.22	21.4	1.0426	1.1809
2018-10-01 23:03:00	0.2729	21.3	7.13	21.4	1.0426	1.1809
2018-10-01 23:04:00	0.2736	21.3	7.15	21.4	1.0426	1.1809
2018-10-01 23:05:00	0.2743	21.3	7.17	21.4	1.0426	1.1809
2018-10-01 23:06:00	0.275	21.3	7.18	21.4	1.0426	1.1809
2018-10-01 23:07:00	0.2757	21.3	7.2	21.4	1.0426	1.1809
2018-10-01 23:08:00	0.2764	21.3	7.21	21.4	1.0426	1.1809
2018-10-01 23:09:00	0.2771	21.3	7.23	21.4	1.0426	1.1809
2018-10-01 23:10:00	0.2778	21.3	7.18	21.4	1.0426	1.1809
2018-10-01 23:11:00	0.2785	21.3	7.14	21.4	1.0426	1.1809
2018-10-01 23:12:00	0.2792	21.3	7.16	21.4	1.0426	1.1809
2018-10-01 23:13:00	0.2799	21.3	7.17	21.4	1.0426	1.1809
2018-10-01 23:14:00	0.2806	21.3	7.19	21.4	1.0426	1.1809
2018-10-01 23:15:00	0.2812	21.3	7.2	21.4	1.0426	1.1809
2018-10-01 23:16:00	0.2819	21.3	7.22	21.4	1.0426	1.1809
2018-10-01 23:17:00	0.2826	21.3	7.23	21.4	1.0426	1.1809
2018-10-01 23:18:00	0.2833	21.3	7.13	21.4	1.0426	1.1809
2018-10-01 23:19:00	0.284	21.3	7.15	21.4	1.0426	1.1809
2018-10-01 23:20:00	0.2847	21.3	7.16	21.4	1.0426	1.1809
2018-10-01 23:21:00	0.2854	21.3	7.18	21.4	1.0426	1.1809
2018-10-01 23:22:00	0.2861	21.3	7.19	21.4	1.0426	1.1809
2018-10-01 23:23:00	0.2868	21.3	7.21	21.4	1.0426	1.1809
2018-10-01 23:24:00	0.2875	21.3	7.22	21.4	1.0426	1.1809
2018-10-01 23:25:00	0.2882	21.3	7.2	21.4	1.0426	1.1809
2018-10-01 23:26:00	0.2889	21.3	7.13	21.4	1.0426	1.1809
2018-10-01 23:27:00	0.2896	21.3	7.15	21.4	1.0426	1.1809
2018-10-01 23:28:00	0.2903	21.3	7.17	21.4	1.0426	1.1809
2018-10-01 23:29:00	0.291	21.3	7.18	21.4	1.0426	1.1809
2018-10-01 23:30:00	0.2917	21.3	7.2	21.4	1.0426	1.1809
2018-10-01 23:31:00	0.2924	21.3	7.21	21.4	1.0426	1.1809
2018-10-01 23:32:00	0.2931	21.3	7.23	21.4	1.0426	1.1809
2018-10-01 23:33:00	0.2938	21.3	7.17	21.4	1.0426	1.1809
2018-10-01 23:34:00	0.2944	21.3	7.14	21.4	1.0426	1.1809
2018-10-01 23:35:00	0.2951	21.3	7.16	21.4	1.0426	1.1809
2018-10-01 23:36:00	0.2958	21.3	7.17	21.4	1.0426	1.1809
2018-10-01 23:37:00	0.2965	21.3	7.19	21.4	1.0426	1.1809
2018-10-01 23:38:00	0.2972	21.3	7.2	21.4	1.0426	1.1809
2018-10-01 23:39:00	0.2979	21.3	7.22	21.5	1.052	1.1703
2018-10-01 23:40:00	0.2986	21.3	7.23	21.4	1.0426	1.1809
2018-10-01 23:41:00	0.2993	21.2	7.13	21.5	1.052	1.1703
2018-10-01 23:42:00	0.3	21.3	7.15	21.5	1.052	1.1703
2018-10-01 23:43:00	0.3007	21.3	7.16	21.5	1.052	1.1703
2018-10-01 23:44:00	0.3014	21.3	7.18	21.5	1.052	1.1703
2018-10-01 23:45:00	0.3021	21.3	7.19	21.5	1.052	1.1703
2018-10-01 23:46:00	0.3028	21.2	7.21	21.5	1.052	1.1703
2018-10-01 23:47:00	0.3035	21.2	7.22	21.5	1.052	1.1703
2018-10-01 23:48:00	0.3042	21.2	7.2	21.5	1.052	1.1703
2018-10-01 23:49:00	0.3049	21.2	7.13	21.5	1.052	1.1703
2018-10-01 23:50:00	0.3056	21.2	7.15	21.5	1.052	1.1703
2018-10-01 23:51:00	0.3062	21.2	7.17	21.5	1.052	1.1703
2018-10-01 23:52:00	0.3069	21.2	7.18	21.5	1.052	1.1703
2018-10-01 23:53:00	0.3076	21.2	7.2	21.5	1.052	1.1703
2018-10-01 23:54:00	0.3083	21.2	7.21	21.5	1.052	1.1703
2018-10-01 23:55:00	0.309	21.2	7.23	21.5	1.052	1.1703
2018-10-01 23:56:00	0.3097	21.2	7.18	21.5	1.052	1.1703
2018-10-01 23:57:00	0.3104	21.2	7.14	21.5	1.052	1.1703
2018-10-01 23:58:00	0.3111	21.2	7.16	21.5	1.052	1.1703
2018-10-01 23:59:00	0.3118	21.2	7.17	21.5	1.052	1.1703
2018-10-02 00:00:00	0.3125	21.2	7.19	21.5	1.052	1.1703
2018-10-02 00:01:00	0.3132	21.2	7.2	21.5	1.052	1.1703
2018-10-02 00:02:00	0.3139	21.2	7.22	21.5	1.052	1.1703
2018-10-02 00:03:00	0.3146	21.2	7.23	21.5	1.052	1.1703
2018-10-02 00:04:00	0.3153	21.2	7.14	21.5	1.052	1.1703
2018-10-02 00:05:00	0.316	21.2	7.14	21.5	1.052	1.1703
2018-10-02 00:06:00	0.3167	21.2	7.16	21.5	1.052	1.1703
2018-10-02 00:07:00	0.3174	21.2	7.18	21.5	1.052	1.1703
2018-10-02 00:08:00	0.3181	21.2	7.19	21.5	1.052	1.1703
2018-10-02 00:09:00	0.3188	21.2	7.21	21.5	1.052	1.1703
2018-10-02 00:10:00	0.3194	21.2	7.22	21.5	1.052	1.1703
2018-10-02 00:11:00	0.3201	21.2	7.22	21.5	1.052	1.1703
2018-10-02 00:12:00	0.3208	21.2	7.13	21.5	1.052	1.1703
2018-10-02 00:13:00	0.3215	21.2	7.15	21.5	1.052	1.1703
2018-10-02 00:14:00	0.3222	21.2	7.16	21.5	1.052	1.1703
2018-10-02 00:15:00	0.3229	21.2	7.18	21.5	1.052	1.1703
2018-10-02 00:16:00	0.3236	21.2	7.2	21.5	1.052	1.1703
2018-10-02 00:17:00	0.3243	21.2	7.21	21.5	1.052	1.1703
2018-10-02 00:18:00	0.325	21.2	7.23	21.5	1.052	1.1703
2018-10-02 00:19:00	0.3257	21.2	7.18	21.5	1.052	1.1703
2018-10-02 00:20:00	0.3264	21.2	7.14	21.5	1.052	1.1703
2018-10-02 00:21:00	0.3271	21.2	7.15	21.5	1.052	1.1703
2018-10-02 00:22:00	0.3278	21.2	7.17	21.5	1.052	1.1703
2018-10-02 00:23:00	0.3285	21.2	7.19	21.5	1.052	1.1703
2018-10-02 00:24:00	0.3292	21.2	7.2	21.5	1.052	1.1703
2018-10-02 00:25:00	0.3299	21.2	7.22	21.5	1.052	1.1703
2018-10-02 00:26:00	0.3306	21.2	7.23	21.5	1.052	1.1703
2018-10-02 00:27:00	0.3312	21.2	7.16	21.6	1.0615	1.1598
2018-10-02 00:28:00	0.3319	21.2	7.14	21.5	1.052	1.1703
2018-10-02 00:29:00	0.3326	21.2	7.16	21.5	1.052	1.1703
2018-10-02 00:30:00	0.3333	21.2	7.17	21.5	1.052	1.1703
2018-10-02 00:31:00	0.334	21.2	7.19	21.5	1.052	1.1703
2018-10-02 00:32:00	0.3347	21.2	7.21	21.6	1.0615	1.1598
2018-10-02 00:33:00	0.3354	21.2	7.22	21.5	1.052	1.1703
2018-10-02 00:34:00	0.3361	21.2	7.23	21.5	1.052	1.1703
2018-10-02 00:35:00	0.3368	21.2	7.13	21.6	1.0615	1.1598
2018-10-02 00:36:00	0.3375	21.2	7.15	21.6	1.0615	1.1598
2018-10-02 00:37:00	0.3382	21.2	7.16	21.6	1.0615	1.1598
2018-10-02 00:38:00	0.3389	21.2	7.18	21.6	1.0615	1.1598
2018-10-02 00:39:00	0.3396	21.2	7.19	21.6	1.0615	1.1598
2018-10-02 00:40:00	0.3403	21.2	7.21	21.6	1.0615	1.1598
2018-10-02 00:41:00	0.341	21.2	7.22	21.6	1.0615	1.1598
2018-10-02 00:42:00	0.3417	21.2	7.2	21.6	1.0615	1.1598
2018-10-02 00:43:00	0.3424	21.2	7.13	21.6	1.0615	1.1598
2018-10-02 00:44:00	0.3431	21.2	7.15	21.6	1.0615	1.1598
2018-10-02 00:45:00	0.3438	21.2	7.17	21.6	1.0615	1.1598
2018-10-02 00:46:00	0.3444	21.2	7.18	21.6	1.0615	1.1598
2018-10-02 00:47:00	0.3451	21.2	7.2	21.6	1.0615	1.1598
2018-10-02 00:48:00	0.3458	21.2	7.21	21.6	1.0615	1.1598
2018-10-02 00:49:00	0.3465	21.2	7.23	21.6	1.0615	1.1598
2018-10-02 00:50:00	0.3472	21.2	7.17	21.6	1.0615	1.1598
2018-10-02 00:51:00	0.3479	21.2	7.14	21.6	1.0615	1.1598
2018-10-02 00:52:00	0.3486	21.2	7.16	21.6	1.0615	1.1598
2018-10-02 00:53:00	0.3493	21.2	7.17	21.6	1.0615	1.1598
2018-10-02 00:54:00	0.35	21.2	7.19	21.6	1.0615	1.1598
2018-10-02 00:55:00	0.3507	21.2	7.2	21.6	1.0615	1.1598
2018-10-02 00:56:00	0.3514	21.2	7.22	21.6	1.0615	1.1598
2018-10-02 00:57:00	0.3521	21.2	7.23	21.6	1.0615	1.1598
2018-10-02 00:58:00	0.3528	21.2	7.14	21.6	1.0615	1.1598
2018-10-02 00:59:00	0.3535	21.2	7.14	21.6	1.0615	1.1598
2018-10-02 01:00:00	0.3542	21.2	7.16	21.6	1.0615	1.1598
2018-10-02 01:01:00	0.3549	21.2	7.18	21.6	1.0615	1.1598
2018-10-02 01:02:00	0.3556	21.2	7.19	21.6	1.0615	1.1598
2018-10-02 01:03:00	0.3562	21.2	7.21	21.6	1.0615	1.1598
2018-10-02 01:04:00	0.3569	21.2	7.22	21.6	1.0615	1.1598
2018-10-02 01:05:00	0.3576	21.1	7.23	21.6	1.0615	1.1598
2018-10-02 01:06:00	0.3583	21.2	7.13	21.6	1.0615	1.1598
2018-10-02 01:07:00	0.359	21.2	7.15	21.6	1.0615	1.1598
2018-10-02 01:08:00	0.3597	21.1	7.16	21.6	1.0615	1.1598
2018-10-02 01:09:00	0.3604	21.1	7.18	21.6	1.0615	1.1598
2018-10-02 01:10:00	0.3611	21.1	7.19	21.6	1.0615	1.1598
2018-10-02 01:11:00	0.3618	21.1	7.21	21.6	1.0615	1.1598
2018-10-02 01:12:00	0.3625	21.1	7.22	21.6	1.0615	1.1598
2018-10-02 01:13:00	0.3632	21.1	7.2	21.6	1.0615	1.1598
2018-10-02 01:14:00	0.3639	21.1	7.13	21.6	1.0615	1.1598
2018-10-02 01:15:00	0.3646	21.1	7.15	21.6	1.0615	1.1598
2018-10-02 01:16:00	0.3653	21.1	7.17	21.6	1.0615	1.1598
2018-10-02 01:17:00	0.366	21.1	7.18	21.6	1.0615	1.1598
2018-10-02 01:18:00	0.3667	21.1	7.2	21.6	1.0615	1.1598
2018-10-02 01:19:00	0.3674	21.1	7.21	21.6	1.0615	1.1598
2018-10-02 01:20:00	0.3681	21.1	7.23	21.6	1.0615	1.1598
2018-10-02 01:21:00	0.3688	21.1	7.19	21.6	1.0615	1.1598
2018-10-02 01:22:00	0.3694	21.1	7.14	21.6	1.0615	1.1598
2018-10-02 01:23:00	0.3701	21.1	7.15	21.6	1.0615	1.1598
2018-10-02 01:24:00	0.3708	21.1	7.17	21.6	1.0615	1.1598
2018-10-02 01:25:00	0.3715	21.1	7.19	21.6	1.0615	1.1598
2018-10-02 01:26:00	0.3722	21.1	7.2	21.6	1.0615	1.1598
2018-10-02 01:27:00	0.3729	21.1	7.21	21.6	1.0615	1.1598
2018-10-02 01:28:00	0.3736	21.1	7.23	21.7	1.071	1.1496
2018-10-02 01:29:00	0.3743	21.1	7.17	21.7	1.071	1.1496
2018-10-02 01:30:00	0.375	21.1	7.14	21.7	1.071	1.1496
2018-10-02 01:31:00	0.3757	21.1	7.16	21.6	1.0615	1.1598
2018-10-02 01:32:00	0.3764	21.1	7.17	21.6	1.0615	1.1598
2018-10-02 01:33:00	0.3771	21.1	7.19	21.7	1.071	1.1496
2018-10-02 01:34:00	0.3778	21.1	7.2	21.6	1.0615	1.1598
2018-10-02 01:35:00	0.3785	21.1	7.22	21.7	1.071	1.1496
2018-10-02 01:36:00	0.3792	21.1	7.23	21.7	1.071	1.1496
2018-10-02 01:37:00	0.3799	21.1	7.15	21.7	1.071	1.1496
2018-10-02 01:38:00	0.3806	21.1	7.14	21.7	1.071	1.1496
2018-10-02 01:39:00	0.3812	21.1	7.16	21.7	1.071	1.1496
2018-10-02 01:40:00	0.3819	21.1	7.18	21.7	1.071	1.1496
2018-10-02 01:41:00	0.3826	21.1	7.19	21.7	1.071	1.1496
2018-10-02 01:42:00	0.3833	21.1	7.21	21.7	1.071	1.1496
2018-10-02 01:43:00	0.384	21.1	7.22	21.7	1.071	1.1496
2018-10-02 01:44:00	0.3847	21.1	7.23	21.7	1.071	1.1496
2018-10-02 01:45:00	0.3854	21.1	7.13	21.7	1.071	1.1496
2018-10-02 01:46:00	0.3861	21.1	7.15	21.7	1.071	1.1496
2018-10-02 01:47:00	0.3868	21.1	7.16	21.7	1.071	1.1496
2018-10-02 01:48:00	0.3875	21.1	7.18	21.7	1.071	1.1496
2018-10-02 01:49:00	0.3882	21.1	7.19	21.7	1.071	1.1496
2018-10-02 01:50:00	0.3889	21.1	7.21	21.7	1.071	1.1496
2018-10-02 01:51:00	0.3896	21.1	7.22	21.7	1.071	1.1496
2018-10-02 01:52:00	0.3903	21.1	7.2	21.7	1.071	1.1496
2018-10-02 01:53:00	0.391	21.1	7.13	21.7	1.071	1.1496
2018-10-02 01:54:00	0.3917	21.1	7.15	21.7	1.071	1.1496
2018-10-02 01:55:00	0.3924	21.1	7.17	21.7	1.071	1.1496
2018-10-02 01:56:00	0.3931	21.1	7.18	21.7	1.071	1.1496
2018-10-02 01:57:00	0.3938	21.1	7.2	21.7	1.071	1.1496
2018-10-02 01:58:00	0.3944	21.1	7.21	21.7	1.071	1.1496
2018-10-02 01:59:00	0.3951	21.1	7.23	21.7	1.071	1.1496
2018-10-02 02:00:00	0.3958	21.1	7.19	21.7	1.071	1.1496
2018-10-02 02:01:00	0.3965	21.1	7.14	21.7	1.071	1.1496
2018-10-02 02:02:00	0.3972	21.1	7.15	21.7	1.071	1.1496
2018-10-02 02:03:00	0.3979	21.1	7.17	21.7	1.071	1.1496
2018-10-02 02:04:00	0.3986	21.1	7.19	21.7	1.071	1.1496
2018-10-02 02:05:00	0.3993	21.1	7.2	21.7	1.071	1.1496
2018-10-02 02:06:00	0.4	21.1	7.21	21.7	1.071	1.1496
2018-10-02 02:07:00	0.4007	21.1	7.23	21.7	1.071	1.1496
2018-10-02 02:08:00	0.4014	21.1	7.17	21.7	1.071	1.1496
2018-10-02 02:09:00	0.4021	21.1	7.14	21.7	1.071	1.1496
2018-10-02 02:10:00	0.4028	21.1	7.16	21.7	1.071	1.1496
2018-10-02 02:11:00	0.4035	21.1	7.17	21.7	1.071	1.1496
2018-10-02 02:12:00	0.4042	21.1	7.19	21.7	1.071	1.1496
2018-10-02 02:13:00	0.4049	21.1	7.2	21.7	1.071	1.1496
2018-10-02 02:14:00	0.4056	21.1	7.22	21.7	1.071	1.1496
2018-10-02 02:15:00	0.4062	21.1	7.23	21.7	1.071	1.1496
2018-10-02 02:16:00	0.4069	21.1	7.14	21.7	1.071	1.1496
2018-10-02 02:17:00	0.4076	21.1	7.14	21.7	1.071	1.1496
2018-10-02 02:18:00	0.4083	21.1	7.16	21.7	1.071	1.1496
2018-10-02 02:19:00	0.409	21.1	7.18	21.7	1.071	1.1496
2018-10-02 02:20:00	0.4097	21.1	7.19	21.7	1.071	1.1496
2018-10-02 02:21:00	0.4104	21.1	7.21	21.7	1.071	1.1496
2018-10-02 02:22:00	0.4111	21.1	7.22	21.7	1.071	1.1496
2018-10-02 02:23:00	0.4118	21.1	7.23	21.7	1.071	1.1496
2018-10-02 02:24:00	0.4125	21.1	7.13	21.7	1.071	1.1496
2018-10-02 02:25:00	0.4132	21.1	7.15	21.7	1.071	1.1496
2018-10-02 02:26:00	0.4139	21.1	7.16	21.7	1.071	1.1496
2018-10-02 02:27:00	0.4146	21.1	7.18	21.7	1.071	1.1496
2018-10-02 02:28:00	0.4153	21.1	7.19	21.7	1.071	1.1496
2018-10-02 02:29:00	0.416	21.1	7.21	21.8	1.0805	1.1395
2018-10-02 02:30:00	0.4167	21.1	7.22	21.7	1.071	1.1496
2018-10-02 02:31:00	0.4174	21.1	7.22	21.8	1.0805	1.1395
2018-10-02 02:32:00	0.4181	21.1	7.13	21.7	1.071	1.1496
2018-10-02 02:33:00	0.4188	21.1	7.15	21.8	1.0805	1.1395
2018-10-02 02:34:00	0.4194	21.1	7.16	21.8	1.0805	1.1395
2018-10-02 02:35:00	0.4201	21.1	7.18	21.8	1.0805	1.1395
2018-10-02 02:36:00	0.4208	21.1	7.2	21.8	1.0805	1.1395
2018-10-02 02:37:00	0.4215	21.1	7.21	21.8	1.0805	1.1395
2018-10-02 02:38:00	0.4222	21.1	7.22	21.7	1.071	1.1496
2018-10-02 02:39:00	0.4229	21.1	7.21	21.8	1.0805	1.1395
2018-10-02 02:40:00	0.4236	21.0	7.13	21.8	1.0805	1.1395
2018-10-02 02:41:00	0.4243	21.1	7.15	21.8	1.0805	1.1395
2018-10-02 02:42:00	0.425	21.1	7.17	21.8	1.0805	1.1395
2018-10-02 02:43:00	0.4257	21.1	7.18	21.8	1.0805	1.1395
2018-10-02 02:44:00	0.4264	21.1	7.2	21.8	1.0805	1.1395
2018-10-02 02:45:00	0.4271	21.1	7.21	21.8	1.0805	1.1395
2018-10-02 02:46:00	0.4278	21.1	7.23	21.8	1.0805	1.1395
2018-10-02 02:47:00	0.4285	21.0	7.19	21.8	1.0805	1.1395
2018-10-02 02:48:00	0.4292	21.0	7.14	21.8	1.0805	1.1395
2018-10-02 02:49:00	0.4299	21.1	7.15	21.8	1.0805	1.1395
2018-10-02 02:50:00	0.4306	21.0	7.17	21.8	1.0805	1.1395
2018-10-02 02:51:00	0.4312	21.0	7.18	21.8	1.0805	1.1395
2018-10-02 02:52:00	0.4319	21.0	7.2	21.8	1.0805	1.1395
2018-10-02 02:53:00	0.4326	21.0	7.21	21.8	1.0805	1.1395
2018-10-02 02:54:00	0.4333	21.0	7.23	21.8	1.0805	1.1395
2018-10-02 02:55:00	0.434	21.0	7.18	21.8	1.0805	1.1395
2018-10-02 02:56:00	0.4347	21.0	7.14	21.8	1.0805	1.1395
2018-10-02 02:57:00	0.4354	21.0	7.15	21.8	1.0805	1.1395
2018-10-02 02:58:00	0.4361	21.0	7.17	21.8	1.0805	1.1395
2018-10-02 02:59:00	0.4368	21.0	7.18	21.8	1.0805	1.1395
2018-10-02 03:00:00	0.4375	21.0	7.2	21.8	1.0805	1.1395
2018-10-02 03:01:00	0.4382	21.0	7.21	21.8	1.0805	1.1395
2018-10-02 03:02:00	0.4389	21.0	7.23	21.8	1.0805	1.1395
2018-10-02 03:03:00	0.4396	21.0	7.18	21.8	1.0805	1.1395
2018-10-02 03:04:00	0.4403	21.0	7.14	21.8	1.0805	1.1395
2018-10-02 03:05:00	0.441	21.0	7.15	21.8	1.0805	1.1395
2018-10-02 03:06:00	0.4417	21.0	7.17	21.8	1.0805	1.1395
2018-10-02 03:07:00	0.4424	21.0	7.19	21.8	1.0805	1.1395
2018-10-02 03:08:00	0.4431	21.0	7.2	21.8	1.0805	1.1395
2018-10-02 03:09:00	0.4438	21.0	7.21	21.8	1.0805	1.1395
2018-10-02 03:10:00	0.4444	21.0	7.23	21.8	1.0805	1.1395
2018-10-02 03:11:00	0.4451	21.0	7.17	21.8	1.0805	1.1395
2018-10-02 03:12:00	0.4458	21.0	7.14	21.8	1.0805	1.1395
2018-10-02 03:13:00	0.4465	21.0	7.16	21.8	1.0805	1.1395
2018-10-02 03:14:00	0.4472	21.0	7.17	21.8	1.0805	1.1395
2018-10-02 03:15:00	0.4479	21.0	7.19	21.8	1.0805	1.1395
2018-10-02 03:16:00	0.4486	21.0	7.2	21.8	1.0805	1.1395
2018-10-02 03:17:00	0.4493	21.0	7.22	21.8	1.0805	1.1395
2018-10-02 03:18:00	0.45	21.0	7.23	21.8	1.0805	1.1395
2018-10-02 03:19:00	0.4507	21.0	7.17	21.8	1.0805	1.1395
2018-10-02 03:20:00	0.4514	21.0	7.14	21.8	1.0805	1.1395
2018-10-02 03:21:00	0.4521	21.0	7.16	21.8	1.0805	1.1395
2018-10-02 03:22:00	0.4528	21.0	7.17	21.8	1.0805	1.1395
2018-10-02 03:23:00	0.4535	21.0	7.19	21.8	1.0805	1.1395
2018-10-02 03:24:00	0.4542	21.0	7.2	21.8	1.0805	1.1395
2018-10-02 03:25:00	0.4549	21.0	7.22	21.8	1.0805	1.1395
2018-10-02 03:26:00	0.4556	21.0	7.23	21.8	1.0805	1.1395
2018-10-02 03:27:00	0.4562	21.0	7.16	21.8	1.0805	1.1395
2018-10-02 03:28:00	0.4569	21.0	7.14	21.8	1.0805	1.1395
2018-10-02 03:29:00	0.4576	21.0	7.16	21.8	1.0805	1.1395
2018-10-02 03:30:00	0.4583	21.0	7.17	21.9	1.09	1.1296
2018-10-02 03:31:00	0.459	21.0	7.19	21.8	1.0805	1.1395
2018-10-02 03:32:00	0.4597	21.0	7.2	21.8	1.0805	1.1395
2018-10-02 03:33:00	0.4604	21.0	7.22	21.8	1.0805	1.1395
2018-10-02 03:34:00	0.4611	21.0	7.23	21.8	1.0805	1.1395
2018-10-02 03:35:00	0.4618	21.0	7.15	21.8	1.0805	1.1395
2018-10-02 03:36:00	0.4625	21.0	7.14	21.8	1.0805	1.1395
2018-10-02 03:37:00	0.4632	21.0	7.16	21.8	1.0805	1.1395
2018-10-02 03:38:00	0.4639	21.0	7.17	21.8	1.0805	1.1395
2018-10-02 03:39:00	0.4646	21.0	7.19	21.8	1.0805	1.1395
2018-10-02 03:40:00	0.4653	21.0	7.2	21.8	1.0805	1.1395
2018-10-02 03:41:00	0.466	21.0	7.22	21.8	1.0805	1.1395
2018-10-02 03:42:00	0.4667	21.0	7.23	21.9	1.09	1.1296
2018-10-02 03:43:00	0.4674	21.0	7.15	21.9	1.09	1.1296
2018-10-02 03:44:00	0.4681	21.0	7.14	21.9	1.09	1.1296
2018-10-02 03:45:00	0.4688	21.0	7.16	21.9	1.09	1.1296
2018-10-02 03:46:00	0.4694	21.0	7.17	21.9	1.09	1.1296
2018-10-02 03:47:00	0.4701	21.0	7.19	21.9	1.09	1.1296
2018-10-02 03:48:00	0.4708	21.0	7.2	21.9	1.09	1.1296
2018-10-02 03:49:00	0.4715	21.0	7.22	21.9	1.09	1.1296
2018-10-02 03:50:00	0.4722	21.0	7.23	21.9	1.09	1.1296
2018-10-02 03:51:00	0.4729	21.0	7.15	21.9	1.09	1.1296
2018-10-02 03:52:00	0.4736	21.0	7.14	21.9	1.09	1.1296
2018-10-02 03:53:00	0.4743	21.0	7.16	21.9	1.09	1.1296
2018-10-02 03:54:00	0.475	21.0	7.17	21.9	1.09	1.1296
2018-10-02 03:55:00	0.4757	21.0	7.19	21.9	1.09	1.1296
2018-10-02 03:56:00	0.4764	21.0	7.2	21.9	1.09	1.1296
2018-10-02 03:57:00	0.4771	21.0	7.22	21.9	1.09	1.1296
2018-10-02 03:58:00	0.4778	21.0	7.23	21.9	1.09	1.1296
2018-10-02 03:59:00	0.4785	21.0	7.15	21.9	1.09	1.1296
2018-10-02 04:00:00	0.4792	21.0	7.14	21.9	1.09	1.1296
2018-10-02 04:01:00	0.4799	21.0	7.16	21.9	1.09	1.1296
2018-10-02 04:02:00	0.4806	21.0	7.17	21.9	1.09	1.1296
2018-10-02 04:03:00	0.4812	21.0	7.19	21.9	1.09	1.1296
2018-10-02 04:04:00	0.4819	21.0	7.2	21.9	1.09	1.1296
2018-10-02 04:05:00	0.4826	21.0	7.22	21.9	1.09	1.1296
2018-10-02 04:06:00	0.4833	21.0	7.23	21.9	1.09	1.1296
2018-10-02 04:07:00	0.484	21.0	7.15	21.9	1.09	1.1296
2018-10-02 04:08:00	0.4847	21.0	7.14	21.9	1.09	1.1296
2018-10-02 04:09:00	0.4854	21.0	7.16	21.9	1.09	1.1296
2018-10-02 04:10:00	0.4861	21.0	7.17	21.9	1.09	1.1296
2018-10-02 04:11:00	0.4868	21.0	7.19	21.9	1.09	1.1296
2018-10-02 04:12:00	0.4875	21.0	7.2	21.9	1.09	1.1296
2018-10-02 04:13:00	0.4882	21.0	7.22	21.9	1.09	1.1296
2018-10-02 04:14:00	0.4889	21.0	7.23	21.9	1.09	1.1296
2018-10-02 04:15:00	0.4896	21.0	7.16	21.9	1.09	1.1296
2018-10-02 04:16:00	0.4903	21.0	7.14	21.9	1.09	1.1296
2018-10-02 04:17:00	0.491	21.0	7.16	21.9	1.09	1.1296
2018-10-02 04:18:00	0.4917	21.0	7.17	21.9	1.09	1.1296
2018-10-02 04:19:00	0.4924	21.0	7.19	21.9	1.09	1.1296
2018-10-02 04:20:00	0.4931	21.0	7.2	21.9	1.09	1.1296
2018-10-02 04:21:00	0.4938	21.0	7.22	21.9	1.09	1.1296
2018-10-02 04:22:00	0.4944	21.0	7.23	21.9	1.09	1.1296
2018-10-02 04:23:00	0.4951	21.0	7.16	21.9	1.09	1.1296
2018-10-02 04:24:00	0.4958	21.0	7.14	21.9	1.09	1.1296
2018-10-02 04:25:00	0.4965	21.0	7.16	21.9	1.09	1.1296
2018-10-02 04:26:00	0.4972	21.0	7.17	21.9	1.09	1.1296
2018-10-02 04:27:00	0.4979	21.0	7.19	21.9	1.09	1.1296
2018-10-02 04:28:00	0.4986	21.0	7.2	21.9	1.09	1.1296
2018-10-02 04:29:00	0.4993	21.0	7.22	21.9	1.09	1.1296
2018-10-02 04:30:00	0.5	21.0	7.23	21.9	1.09	1.1296
2018-10-02 04:31:00	0.5007	21.0	7.17	21.9	1.09	1.1296
2018-10-02 04:32:00	0.5014	21.0	7.14	21.9	1.09	1.1296
2018-10-02 04:33:00	0.5021	21.0	7.16	21.9	1.09	1.1296
2018-10-02 04:34:00	0.5028	21.0	7.17	21.9	1.09	1.1296
2018-10-02 04:35:00	0.5035	21.0	7.19	21.9	1.09	1.1296
2018-10-02 04:36:00	0.5042	21.0	7.2	21.9	1.09	1.1296
2018-10-02 04:37:00	0.5049	21.0	7.22	21.9	1.09	1.1296
2018-10-02 04:38:00	0.5056	21.0	7.23	21.9	1.09	1.1296
2018-10-02 04:39:00	0.5062	21.0	7.17	21.9	1.09	1.1296
2018-10-02 04:40:00	0.5069	21.0	7.14	21.9	1.09	1.1296
2018-10-02 04:41:00	0.5076	21.0	7.16	21.9	1.09	1.1296
2018-10-02 04:42:00	0.5083	21.0	7.17	21.9	1.09	1.1296
2018-10-02 04:43:00	0.509	21.0	7.19	21.9	1.09	1.1296
2018-10-02 04:44:00	0.5097	21.0	7.2	21.9	1.09	1.1296
2018-10-02 04:45:00	0.5104	21.0	7.22	21.9	1.09	1.1296
2018-10-02 04:46:00	0.5111	21.0	7.23	21.9	1.09	1.1296
2018-10-02 04:47:00	0.5118	21.0	7.17	21.9	1.09	1.1296
2018-10-02 04:48:00	0.5125	21.0	7.14	22.0	1.0994	1.1198
2018-10-02 04:49:00	0.5132	21.0	7.16	22.0	1.0994	1.1198
2018-10-02 04:50:00	0.5139	21.0	7.17	21.9	1.09	1.1296
2018-10-02 04:51:00	0.5146	21.0	7.19	22.0	1.0994	1.1198
2018-10-02 04:52:00	0.5153	21.0	7.2	22.0	1.0994	1.1198
2018-10-02 04:53:00	0.516	21.0	7.21	21.9	1.09	1.1296
2018-10-02 04:54:00	0.5167	21.0	7.23	22.0	1.0994	1.1198
2018-10-02 04:55:00	0.5174	21.0	7.18	22.0	1.0994	1.1198
2018-10-02 04:56:00	0.5181	21.0	7.14	22.0	1.0994	1.1198
2018-10-02 04:57:00	0.5188	21.0	7.16	22.0	1.0994	1.1198
2018-10-02 04:58:00	0.5194	21.0	7.17	22.0	1.0994	1.1198
2018-10-02 04:59:00	0.5201	21.0	7.19	22.0	1.0994	1.1198
2018-10-02 05:00:00	0.5208	21.0	7.2	22.0	1.0994	1.1198
2018-10-02 05:01:00	0.5215	21.0	7.21	22.0	1.0994	1.1198
2018-10-02 05:02:00	0.5222	20.9	7.23	22.0	1.0994	1.1198
2018-10-02 05:03:00	0.5229	21.0	7.18	22.0	1.0994	1.1198
2018-10-02 05:04:00	0.5236	21.0	7.14	22.0	1.0994	1.1198
2018-10-02 05:05:00	0.5243	21.0	7.15	22.0	1.0994	1.1198
2018-10-02 05:06:00	0.525	21.0	7.17	22.0	1.0994	1.1198
2018-10-02 05:07:00	0.5257	21.0	7.18	22.0	1.0994	1.1198
2018-10-02 05:08:00	0.5264	20.9	7.2	22.0	1.0994	1.1198
2018-10-02 05:09:00	0.5271	21.0	7.21	22.0	1.0994	1.1198
2018-10-02 05:10:00	0.5278	21.0	7.23	22.0	1.0994	1.1198
2018-10-02 05:11:00	0.5285	20.9	7.2	22.0	1.0994	1.1198
2018-10-02 05:12:00	0.5292	20.9	7.14	22.0	1.0994	1.1198
2018-10-02 05:13:00	0.5299	20.9	7.15	22.0	1.0994	1.1198
2018-10-02 05:14:00	0.5306	20.9	7.17	22.0	1.0994	1.1198
2018-10-02 05:15:00	0.5312	20.9	7.18	22.0	1.0994	1.1198
2018-10-02 05:16:00	0.5319	20.9	7.2	22.0	1.0994	1.1198
2018-10-02 05:17:00	0.5326	20.9	7.21	22.0	1.0994	1.1198
2018-10-02 05:18:00	0.5333	20.9	7.22	22.0	1.0994	1.1198
2018-10-02 05:19:00	0.534	20.9	7.21	22.0	1.0994	1.1198
2018-10-02 05:20:00	0.5347	20.9	7.14	22.0	1.0994	1.1198
2018-10-02 05:21:00	0.5354	20.9	7.15	22.0	1.0994	1.1198
2018-10-02 05:22:00	0.5361	20.9	7.17	22.0	1.0994	1.1198
2018-10-02 05:23:00	0.5368	20.9	7.18	22.0	1.0994	1.1198
2018-10-02 05:24:00	0.5375	20.9	7.19	22.0	1.0994	1.1198
2018-10-02 05:25:00	0.5382	20.9	7.21	22.0	1.0994	1.1198
2018-10-02 05:26:00	0.5389	20.9	7.22	22.0	1.0994	1.1198
2018-10-02 05:27:00	0.5396	20.9	7.22	22.0	1.0994	1.1198
2018-10-02 05:28:00	0.5403	20.9	7.13	22.0	1.0994	1.1198
2018-10-02 05:29:00	0.541	20.9	7.15	22.0	1.0994	1.1198
2018-10-02 05:30:00	0.5417	20.9	7.16	22.0	1.0994	1.1198
2018-10-02 05:31:00	0.5424	20.9	7.18	22.0	1.0994	1.1198
2018-10-02 05:32:00	0.5431	20.9	7.19	22.0	1.0994	1.1198
2018-10-02 05:33:00	0.5438	20.9	7.21	22.0	1.0994	1.1198
2018-10-02 05:34:00	0.5444	20.9	7.22	22.0	1.0994	1.1198
2018-10-02 05:35:00	0.5451	20.9	7.23	22.0	1.0994	1.1198
2018-10-02 05:36:00	0.5458	20.9	7.13	22.0	1.0994	1.1198
2018-10-02 05:37:00	0.5465	20.9	7.15	22.0	1.0994	1.1198
2018-10-02 05:38:00	0.5472	20.9	7.16	22.0	1.0994	1.1198
2018-10-02 05:39:00	0.5479	20.9	7.18	22.0	1.0994	1.1198
2018-10-02 05:40:00	0.5486	20.9	7.19	22.0	1.0994	1.1198
2018-10-02 05:41:00	0.5493	20.9	7.2	22.0	1.0994	1.1198
2018-10-02 05:42:00	0.55	20.9	7.22	22.0	1.0994	1.1198
2018-10-02 05:43:00	0.5507	20.9	7.23	22.0	1.0994	1.1198
2018-10-02 05:44:00	0.5514	20.9	7.14	22.0	1.0994	1.1198
2018-10-02 05:45:00	0.5521	20.9	7.14	22.0	1.0994	1.1198
2018-10-02 05:46:00	0.5528	20.9	7.16	22.0	1.0994	1.1198
2018-10-02 05:47:00	0.5535	20.9	7.17	22.0	1.0994	1.1198
2018-10-02 05:48:00	0.5542	20.9	7.19	22.0	1.0994	1.1198
2018-10-02 05:49:00	0.5549	20.9	7.2	22.0	1.0994	1.1198
2018-10-02 05:50:00	0.5556	20.9	7.22	22.0	1.0994	1.1198
2018-10-02 05:51:00	0.5562	20.9	7.23	22.0	1.0994	1.1198
2018-10-02 05:52:00	0.5569	20.9	7.15	22.0	1.0994	1.1198
2018-10-02 05:53:00	0.5576	20.9	7.14	22.1	1.1089	1.1103
2018-10-02 05:54:00	0.5583	20.9	7.16	22.0	1.0994	1.1198
2018-10-02 05:55:00	0.559	20.9	7.17	22.0	1.0994	1.1198
2018-10-02 05:56:00	0.5597	20.9	7.19	22.0	1.0994	1.1198
2018-10-02 05:57:00	0.5604	20.9	7.2	22.1	1.1089	1.1103
2018-10-02 05:58:00	0.5611	20.9	7.22	22.1	1.1089	1.1103
2018-10-02 05:59:00	0.5618	20.9	7.23	22.1	1.1089	1.1103
2018-10-02 06:00:00	0.5625	20.9	7.16	22.1	1.1089	1.1103
2018-10-02 06:01:00	0.5632	20.9	7.14	22.0	1.0994	1.1198
2018-10-02 06:02:00	0.5639	20.9	7.16	22.1	1.1089	1.1103
2018-10-02 06:03:00	0.5646	20.9	7.17	22.1	1.1089	1.1103
2018-10-02 06:04:00	0.5653	20.9	7.19	22.1	1.1089	1.1103
2018-10-02 06:05:00	0.566	20.9	7.2	22.1	1.1089	1.1103
2018-10-02 06:06:00	0.5667	20.9	7.22	22.1	1.1089	1.1103
2018-10-02 06:07:00	0.5674	20.9	7.23	22.1	1.1089	1.1103
2018-10-02 06:08:00	0.5681	20.9	7.17	22.1	1.1089	1.1103
2018-10-02 06:09:00	0.5688	20.9	7.14	22.1	1.1089	1.1103
2018-10-02 06:10:00	0.5694	20.9	7.16	22.1	1.1089	1.1103
2018-10-02 06:11:00	0.5701	20.9	7.17	22.1	1.1089	1.1103
2018-10-02 06:12:00	0.5708	20.9	7.19	22.1	1.1089	1.1103
2018-10-02 06:13:00	0.5715	20.9	7.2	22.1	1.1089	1.1103
2018-10-02 06:14:00	0.5722	20.9	7.21	22.1	1.1089	1.1103
2018-10-02 06:15:00	0.5729	20.9	7.23	22.1	1.1089	1.1103
2018-10-02 06:16:00	0.5736	20.9	7.18	22.1	1.1089	1.1103
2018-10-02 06:17:00	0.5743	20.9	7.14	22.1	1.1089	1.1103
2018-10-02 06:18:00	0.575	20.9	7.16	22.1	1.1089	1.1103
2018-10-02 06:19:00	0.5757	20.9	7.17	22.1	1.1089	1.1103
2018-10-02 06:20:00	0.5764	20.9	7.19	22.1	1.1089	1.1103
2018-10-02 06:21:00	0.5771	20.9	7.2	22.1	1.1089	1.1103
2018-10-02 06:22:00	0.5778	20.9	7.21	22.1	1.1089	1.1103
2018-10-02 06:23:00	0.5785	20.9	7.23	22.1	1.1089	1.1103
2018-10-02 06:24:00	0.5792	20.9	7.18	22.1	1.1089	1.1103
2018-10-02 06:25:00	0.5799	20.9	7.14	22.1	1.1089	1.1103
2018-10-02 06:26:00	0.5806	20.9	7.16	22.1	1.1089	1.1103
2018-10-02 06:27:00	0.5812	20.9	7.17	22.1	1.1089	1.1103
2018-10-02 06:28:00	0.5819	20.9	7.19	22.1	1.1089	1.1103
2018-10-02 06:29:00	0.5826	20.9	7.2	22.1	1.1089	1.1103
2018-10-02 06:30:00	0.5833	20.9	7.21	22.1	1.1089	1.1103
2018-10-02 06:31:00	0.584	20.9	7.23	22.1	1.1089	1.1103
2018-10-02 06:32:00	0.5847	20.9	7.18	22.1	1.1089	1.1103
2018-10-02 06:33:00	0.5854	20.9	7.14	22.1	1.1089	1.1103
2018-10-02 06:34:00	0.5861	20.9	7.15	22.1	1.1089	1.1103
2018-10-02 06:35:00	0.5868	20.9	7.17	22.1	1.1089	1.1103
2018-10-02 06:36:00	0.5875	20.9	7.18	22.1	1.1089	1.1103
2018-10-02 06:37:00	0.5882	20.9	7.2	22.1	1.1089	1.1103
2018-10-02 06:38:00	0.5889	20.9	7.21	22.1	1.1089	1.1103
2018-10-02 06:39:00	0.5896	20.8	7.23	22.1	1.1089	1.1103
2018-10-02 06:40:00	0.5903	20.8	7.19	22.1	1.1089	1.1103
2018-10-02 06:41:00	0.591	20.8	7.14	22.1	1.1089	1.1103
2018-10-02 06:42:00	0.5917	20.9	7.15	22.1	1.1089	1.1103
2018-10-02 06:43:00	0.5924	20.8	7.17	22.1	1.1089	1.1103
2018-10-02 06:44:00	0.5931	20.8	7.18	22.1	1.1089	1.1103
2018-10-02 06:45:00	0.5938	20.8	7.2	22.1	1.1089	1.1103
2018-10-02 06:46:00	0.5944	20.8	7.21	22.1	1.1089	1.1103
2018-10-02 06:47:00	0.5951	20.8	7.23	22.1	1.1089	1.1103
2018-10-02 06:48:00	0.5958	20.8	7.19	22.1	1.1089	1.1103
2018-10-02 06:49:00	0.5965	20.8	7.14	22.1	1.1089	1.1103
2018-10-02 06:50:00	0.5972	20.8	7.15	22.1	1.1089	1.1103
2018-10-02 06:51:00	0.5979	20.8	7.17	22.1	1.1089	1.1103
2018-10-02 06:52:00	0.5986	20.8	7.18	22.1	1.1089	1.1103
2018-10-02 06:53:00	0.5993	20.8	7.2	22.1	1.1089	1.1103
2018-10-02 06:54:00	0.6	20.8	7.21	22.1	1.1089	1.1103
2018-10-02 06:55:00	0.6007	20.8	7.22	22.1	1.1089	1.1103
2018-10-02 06:56:00	0.6014	20.8	7.19	22.1	1.1089	1.1103
2018-10-02 06:57:00	0.6021	20.8	7.14	22.2	1.1184	1.1009
2018-10-02 06:58:00	0.6028	20.8	7.15	22.1	1.1089	1.1103
2018-10-02 06:59:00	0.6035	20.8	7.17	22.1	1.1089	1.1103
2018-10-02 07:00:00	0.6042	20.8	7.18	22.1	1.1089	1.1103
2018-10-02 07:01:00	0.6049	20.8	7.2	22.1	1.1089	1.1103
2018-10-02 07:02:00	0.6056	20.8	7.21	22.2	1.1184	1.1009
2018-10-02 07:03:00	0.6062	20.8	7.22	22.2	1.1184	1.1009
2018-10-02 07:04:00	0.6069	20.8	7.2	22.2	1.1184	1.1009
2018-10-02 07:05:00	0.6076	20.8	7.14	22.2	1.1184	1.1009
2018-10-02 07:06:00	0.6083	20.8	7.15	22.1	1.1089	1.1103
2018-10-02 07:07:00	0.609	20.8	7.17	22.2	1.1184	1.1009
2018-10-02 07:08:00	0.6097	20.8	7.18	22.2	1.1184	1.1009
2018-10-02 07:09:00	0.6104	20.8	7.2	22.2	1.1184	1.1009
2018-10-02 07:10:00	0.6111	20.8	7.21	22.2	1.1184	1.1009
2018-10-02 07:11:00	0.6118	20.8	7.22	22.2	1.1184	1.1009
2018-10-02 07:12:00	0.6125	20.8	7.2	22.2	1.1184	1.1009
2018-10-02 07:13:00	0.6132	20.8	7.14	22.2	1.1184	1.1009
2018-10-02 07:14:00	0.6139	20.8	7.15	22.2	1.1184	1.1009
2018-10-02 07:15:00	0.6146	20.7	7.17	22.2	1.1184	1.1009
2018-10-02 07:16:00	0.6153	20.8	7.18	22.2	1.1184	1.1009
2018-10-02 07:17:00	0.616	20.8	7.2	22.2	1.1184	1.1009
2018-10-02 07:18:00	0.6167	20.7	7.21	22.2	1.1184	1.1009
2018-10-02 07:19:00	0.6174	20.7	7.22	22.2	1.1184	1.1009
2018-10-02 07:20:00	0.6181	20.7	7.2	22.2	1.1184	1.1009
2018-10-02 07:21:00	0.6188	20.7	7.14	22.2	1.1184	1.1009
2018-10-02 07:22:00	0.6194	20.7	7.15	22.2	1.1184	1.1009
2018-10-02 07:23:00	0.6201	20.7	7.17	22.2	1.1184	1.1009
2018-10-02 07:24:00	0.6208	20.7	7.18	22.2	1.1184	1.1009
2018-10-02 07:25:00	0.6215	20.7	7.2	22.2	1.1184	1.1009
2018-10-02 07:26:00	0.6222	20.7	7.21	22.2	1.1184	1.1009
2018-10-02 07:27:00	0.6229	20.7	7.22	22.2	1.1184	1.1009
2018-10-02 07:28:00	0.6236	20.7	7.2	22.2	1.1184	1.1009
2018-10-02 07:29:00	0.6243	20.7	7.14	22.2	1.1184	1.1009
2018-10-02 07:30:00	0.625	20.7	7.15	22.2	1.1184	1.1009
2018-10-02 07:31:00	0.6257	20.7	7.17	22.2	1.1184	1.1009
2018-10-02 07:32:00	0.6264	20.7	7.18	22.2	1.1184	1.1009
2018-10-02 07:33:00	0.6271	20.7	7.2	22.2	1.1184	1.1009
2018-10-02 07:34:00	0.6278	20.7	7.21	22.2	1.1184	1.1009
2018-10-02 07:35:00	0.6285	20.7	7.22	22.2	1.1184	1.1009
2018-10-02 07:36:00	0.6292	20.7	7.2	22.2	1.1184	1.1009
2018-10-02 07:37:00	0.6299	20.7	7.14	22.2	1.1184	1.1009
2018-10-02 07:38:00	0.6306	20.7	7.15	22.2	1.1184	1.1009
2018-10-02 07:39:00	0.6312	20.7	7.17	22.2	1.1184	1.1009
2018-10-02 07:40:00	0.6319	20.7	7.18	22.2	1.1184	1.1009
2018-10-02 07:41:00	0.6326	20.7	7.2	22.2	1.1184	1.1009
2018-10-02 07:42:00	0.6333	20.6	7.21	22.2	1.1184	1.1009
2018-10-02 07:43:00	0.634	20.6	7.22	22.2	1.1184	1.1009
2018-10-02 07:44:00	0.6347	20.6	7.21	22.2	1.1184	1.1009
2018-10-02 07:45:00	0.6354	20.6	7.14	22.2	1.1184	1.1009
2018-10-02 07:46:00	0.6361	20.6	7.15	22.2	1.1184	1.1009
2018-10-02 07:47:00	0.6368	20.6	7.17	22.2	1.1184	1.1009
2018-10-02 07:48:00	0.6375	20.6	7.18	22.2	1.1184	1.1009
2018-10-02 07:49:00	0.6382	20.6	7.2	22.2	1.1184	1.1009
2018-10-02 07:50:00	0.6389	20.6	7.21	22.2	1.1184	1.1009
2018-10-02 07:51:00	0.6396	20.6	7.22	22.2	1.1184	1.1009
2018-10-02 07:52:00	0.6403	20.6	7.21	22.2	1.1184	1.1009
2018-10-02 07:53:00	0.641	20.6	7.13	22.2	1.1184	1.1009
2018-10-02 07:54:00	0.6417	20.6	7.15	22.2	1.1184	1.1009
2018-10-02 07:55:00	0.6424	20.6	7.17	22.2	1.1184	1.1009
2018-10-02 07:56:00	0.6431	20.6	7.18	22.2	1.1184	1.1009
2018-10-02 07:57:00	0.6438	20.6	7.19	22.3	1.1279	1.0916
2018-10-02 07:58:00	0.6444	20.5	7.21	22.2	1.1184	1.1009
2018-10-02 07:59:00	0.6451	20.5	7.22	22.2	1.1184	1.1009
2018-10-02 08:00:00	0.6458	20.5	7.23	22.2	1.1184	1.1009
2018-10-02 08:01:00	0.6465	20.5	7.13	22.2	1.1184	1.1009
2018-10-02 08:02:00	0.6472	20.5	7.15	22.3	1.1279	1.0916
2018-10-02 08:03:00	0.6479	20.5	7.16	22.3	1.1279	1.0916
2018-10-02 08:04:00	0.6486	20.5	7.18	22.2	1.1184	1.1009
2018-10-02 08:05:00	0.6493	20.5	7.19	22.3	1.1279	1.0916
2018-10-02 08:06:00	0.65	20.5	7.21	22.3	1.1279	1.0916
2018-10-02 08:07:00	0.6507	20.5	7.22	22.3	1.1279	1.0916
2018-10-02 08:08:00	0.6514	20.5	7.23	22.3	1.1279	1.0916
2018-10-02 08:09:00	0.6521	20.5	7.13	22.3	1.1279	1.0916
2018-10-02 08:10:00	0.6528	20.5	7.15	22.3	1.1279	1.0916
2018-10-02 08:11:00	0.6535	20.4	7.16	22.3	1.1279	1.0916
2018-10-02 08:12:00	0.6542	20.4	7.18	22.3	1.1279	1.0916
2018-10-02 08:13:00	0.6549	20.4	7.19	22.3	1.1279	1.0916
2018-10-02 08:14:00	0.6556	20.4	7.2	22.3	1.1279	1.0916
2018-10-02 08:15:00	0.6562	20.4	7.22	22.3	1.1279	1.0916
2018-10-02 08:16:00	0.6569	20.4	7.23	22.3	1.1279	1.0916
2018-10-02 08:17:00	0.6576	20.4	7.15	22.3	1.1279	1.0916
2018-10-02 08:18:00	0.6583	20.4	7.14	22.3	1.1279	1.0916
2018-10-02 08:19:00	0.659	20.4	7.16	22.3	1.1279	1.0916
2018-10-02 08:20:00	0.6597	20.4	7.17	22.3	1.1279	1.0916
2018-10-02 08:21:00	0.6604	20.4	7.19	22.3	1.1279	1.0916
2018-10-02 08:22:00	0.6611	20.4	7.2	22.3	1.1279	1.0916
2018-10-02 08:23:00	0.6618	20.4	7.21	22.3	1.1279	1.0916
2018-10-02 08:24:00	0.6625	20.4	7.23	22.3	1.1279	1.0916
2018-10-02 08:25:00	0.6632	20.4	7.17	22.3	1.1279	1.0916
2018-10-02 08:26:00	0.6639	20.4	7.14	22.3	1.1279	1.0916
2018-10-02 08:27:00	0.6646	20.4	7.16	22.3	1.1279	1.0916
2018-10-02 08:28:00	0.6653	20.3	7.17	22.3	1.1279	1.0916
2018-10-02 08:29:00	0.666	20.3	7.19	22.3	1.1279	1.0916
2018-10-02 08:30:00	0.6667	20.3	7.2	22.3	1.1279	1.0916
2018-10-02 08:31:00	0.6674	20.3	7.21	22.3	1.1279	1.0916
2018-10-02 08:32:00	0.6681	20.3	7.23	22.3	1.1279	1.0916
2018-10-02 08:33:00	0.6688	20.3	7.19	22.3	1.1279	1.0916
2018-10-02 08:34:00	0.6694	20.3	7.14	22.3	1.1279	1.0916
2018-10-02 08:35:00	0.6701	20.3	7.15	22.3	1.1279	1.0916
2018-10-02 08:36:00	0.6708	20.3	7.17	22.3	1.1279	1.0916
2018-10-02 08:37:00	0.6715	20.3	7.18	22.3	1.1279	1.0916
2018-10-02 08:38:00	0.6722	20.3	7.2	22.3	1.1279	1.0916
2018-10-02 08:39:00	0.6729	20.3	7.21	22.3	1.1279	1.0916
2018-10-02 08:40:00	0.6736	20.3	7.22	22.3	1.1279	1.0916
2018-10-02 08:41:00	0.6743	20.3	7.21	22.3	1.1279	1.0916
2018-10-02 08:42:00	0.675	20.3	7.14	22.3	1.1279	1.0916
2018-10-02 08:43:00	0.6757	20.3	7.15	22.3	1.1279	1.0916
2018-10-02 08:44:00	0.6764	20.2	7.17	22.3	1.1279	1.0916
2018-10-02 08:45:00	0.6771	20.2	7.18	22.3	1.1279	1.0916
2018-10-02 08:46:00	0.6778	20.2	7.19	22.3	1.1279	1.0916
2018-10-02 08:47:00	0.6785	20.2	7.21	22.3	1.1279	1.0916
2018-10-02 08:48:00	0.6792	20.2	7.22	22.3	1.1279	1.0916
2018-10-02 08:49:00	0.6799	20.2	7.22	22.3	1.1279	1.0916
2018-10-02 08:50:00	0.6806	20.2	7.13	22.4	1.1373	1.0825
2018-10-02 08:51:00	0.6812	20.2	7.15	22.3	1.1279	1.0916
2018-10-02 08:52:00	0.6819	20.2	7.16	22.4	1.1373	1.0825
2018-10-02 08:53:00	0.6826	20.2	7.18	22.4	1.1373	1.0825
2018-10-02 08:54:00	0.6833	20.2	7.19	22.3	1.1279	1.0916
2018-10-02 08:55:00	0.684	20.2	7.2	22.3	1.1279	1.0916
2018-10-02 08:56:00	0.6847	20.2	7.22	22.4	1.1373	1.0825
2018-10-02 08:57:00	0.6854	20.2	7.23	22.4	1.1373	1.0825
2018-10-02 08:58:00	0.6861	20.2	7.14	22.4	1.1373	1.0825
2018-10-02 08:59:00	0.6868	20.2	7.14	22.4	1.1373	1.0825
2018-10-02 09:00:00	0.6875	20.1	7.16	22.4	1.1373	1.0825
2018-10-02 09:01:00	0.6882	20.1	7.17	22.4	1.1373	1.0825
2018-10-02 09:02:00	0.6889	20.1	7.19	22.4	1.1373	1.0825
2018-10-02 09:03:00	0.6896	20.1	7.2	22.4	1.1373	1.0825
2018-10-02 09:04:00	0.6903	20.1	7.22	22.4	1.1373	1.0825
2018-10-02 09:05:00	0.691	20.1	7.23	22.4	1.1373	1.0825
2018-10-02 09:06:00	0.6917	20.1	7.16	22.4	1.1373	1.0825
2018-10-02 09:07:00	0.6924	20.1	7.14	22.4	1.1373	1.0825
2018-10-02 09:08:00	0.6931	20.1	7.16	22.4	1.1373	1.0825
2018-10-02 09:09:00	0.6938	20.1	7.17	22.4	1.1373	1.0825
2018-10-02 09:10:00	0.6944	20.1	7.19	22.4	1.1373	1.0825
2018-10-02 09:11:00	0.6951	20.1	7.2	22.4	1.1373	1.0825
2018-10-02 09:12:00	0.6958	20.1	7.21	22.4	1.1373	1.0825
2018-10-02 09:13:00	0.6965	20.1	7.23	22.4	1.1373	1.0825
2018-10-02 09:14:00	0.6972	20.1	7.18	22.4	1.1373	1.0825
2018-10-02 09:15:00	0.6979	20.1	7.14	22.4	1.1373	1.0825
2018-10-02 09:16:00	0.6986	20.1	7.15	22.4	1.1373	1.0825
2018-10-02 09:17:00	0.6993	20.1	7.17	22.4	1.1373	1.0825
2018-10-02 09:18:00	0.7	20.1	7.18	22.4	1.1373	1.0825
2018-10-02 09:19:00	0.7007	20.1	7.2	22.4	1.1373	1.0825
2018-10-02 09:20:00	0.7014	20.0	7.21	22.4	1.1373	1.0825
2018-10-02 09:21:00	0.7021	20.0	7.22	22.4	1.1373	1.0825
2018-10-02 09:22:00	0.7028	20.0	7.2	22.4	1.1373	1.0825
2018-10-02 09:23:00	0.7035	20.0	7.14	22.4	1.1373	1.0825
2018-10-02 09:24:00	0.7042	20.0	7.15	22.4	1.1373	1.0825
2018-10-02 09:25:00	0.7049	20.0	7.17	22.4	1.1373	1.0825
2018-10-02 09:26:00	0.7056	20.0	7.18	22.4	1.1373	1.0825
2018-10-02 09:27:00	0.7062	20.0	7.19	22.4	1.1373	1.0825
2018-10-02 09:28:00	0.7069	20.0	7.21	22.4	1.1373	1.0825
2018-10-02 09:29:00	0.7076	20.0	7.22	22.4	1.1373	1.0825
2018-10-02 09:30:00	0.7083	20.0	7.21	22.4	1.1373	1.0825
2018-10-02 09:31:00	0.709	20.0	7.13	22.4	1.1373	1.0825
2018-10-02 09:32:00	0.7097	20.0	7.15	22.4	1.1373	1.0825
2018-10-02 09:33:00	0.7104	20.0	7.16	22.4	1.1373	1.0825
2018-10-02 09:34:00	0.7111	20.0	7.18	22.4	1.1373	1.0825
2018-10-02 09:35:00	0.7118	20.0	7.19	22.4	1.1373	1.0825
2018-10-02 09:36:00	0.7125	20.0	7.21	22.5	1.1468	1.0736
2018-10-02 09:37:00	0.7132	20.0	7.22	22.4	1.1373	1.0825
2018-10-02 09:38:00	0.7139	20.0	7.23	22.4	1.1373	1.0825
2018-10-02 09:39:00	0.7146	20.0	7.14	22.4	1.1373	1.0825
2018-10-02 09:40:00	0.7153	20.0	7.14	22.5	1.1468	1.0736
2018-10-02 09:41:00	0.716	20.0	7.16	22.5	1.1468	1.0736
2018-10-02 09:42:00	0.7167	20.0	7.17	22.5	1.1468	1.0736
2018-10-02 09:43:00	0.7174	20.0	7.19	22.5	1.1468	1.0736
2018-10-02 09:44:00	0.7181	20.0	7.2	22.5	1.1468	1.0736
2018-10-02 09:45:00	0.7188	19.9	7.22	22.5	1.1468	1.0736
2018-10-02 09:46:00	0.7194	19.9	7.23	22.5	1.1468	1.0736
2018-10-02 09:47:00	0.7201	19.9	7.16	22.5	1.1468	1.0736
2018-10-02 09:48:00	0.7208	19.9	7.14	22.5	1.1468	1.0736
2018-10-02 09:49:00	0.7215	19.9	7.16	22.5	1.1468	1.0736
2018-10-02 09:50:00	0.7222	19.9	7.17	22.5	1.1468	1.0736
2018-10-02 09:51:00	0.7229	19.9	7.19	22.5	1.1468	1.0736
2018-10-02 09:52:00	0.7236	19.9	7.2	22.5	1.1468	1.0736
2018-10-02 09:53:00	0.7243	19.9	7.21	22.5	1.1468	1.0736
2018-10-02 09:54:00	0.725	19.9	7.23	22.5	1.1468	1.0736
2018-10-02 09:55:00	0.7257	19.9	7.18	22.5	1.1468	1.0736
2018-10-02 09:56:00	0.7264	19.9	7.14	22.5	1.1468	1.0736
2018-10-02 09:57:00	0.7271	19.9	7.15	22.5	1.1468	1.0736
2018-10-02 09:58:00	0.7278	19.9	7.17	22.5	1.1468	1.0736
2018-10-02 09:59:00	0.7285	19.9	7.18	22.5	1.1468	1.0736
2018-10-02 10:00:00	0.7292	19.9	7.2	22.5	1.1468	1.0736
2018-10-02 10:01:00	0.7299	19.9	7.21	22.5	1.1468	1.0736
2018-10-02 10:02:00	0.7306	19.9	7.22	22.5	1.1468	1.0736
2018-10-02 10:03:00	0.7312	19.9	7.21	22.5	1.1468	1.0736
2018-10-02 10:04:00	0.7319	19.9	7.13	22.5	1.1468	1.0736
2018-10-02 10:05:00	0.7326	19.9	7.15	22.5	1.1468	1.0736
2018-10-02 10:06:00	0.7333	19.9	7.16	22.5	1.1468	1.0736
2018-10-02 10:07:00	0.734	19.9	7.18	22.5	1.1468	1.0736
2018-10-02 10:08:00	0.7347	19.9	7.19	22.5	1.1468	1.0736
2018-10-02 10:09:00	0.7354	19.9	7.21	22.5	1.1468	1.0736
2018-10-02 10:10:00	0.7361	19.9	7.22	22.5	1.1468	1.0736
2018-10-02 10:11:00	0.7368	19.9	7.23	22.5	1.1468	1.0736
2018-10-02 10:12:00	0.7375	19.9	7.13	22.5	1.1468	1.0736
2018-10-02 10:13:00	0.7382	19.9	7.15	22.5	1.1468	1.0736
2018-10-02 10:14:00	0.7389	19.9	7.16	22.5	1.1468	1.0736
2018-10-02 10:15:00	0.7396	19.9	7.18	22.5	1.1468	1.0736
2018-10-02 10:16:00	0.7403	19.9	7.19	22.5	1.1468	1.0736
2018-10-02 10:17:00	0.741	19.9	7.2	22.5	1.1468	1.0736
2018-10-02 10:18:00	0.7417	19.9	7.22	22.5	1.1468	1.0736
2018-10-02 10:19:00	0.7424	19.9	7.23	22.5	1.1468	1.0736
2018-10-02 10:20:00	0.7431	19.9	7.15	22.5	1.1468	1.0736
2018-10-02 10:21:00	0.7438	19.9	7.14	22.5	1.1468	1.0736
2018-10-02 10:22:00	0.7444	19.9	7.16	22.5	1.1468	1.0736
2018-10-02 10:23:00	0.7451	19.9	7.17	22.5	1.1468	1.0736
2018-10-02 10:24:00	0.7458	19.9	7.19	22.5	1.1468	1.0736
2018-10-02 10:25:00	0.7465	19.9	7.2	22.5	1.1468	1.0736
2018-10-02 10:26:00	0.7472	19.9	7.21	22.5	1.1468	1.0736
2018-10-02 10:27:00	0.7479	19.9	7.23	22.5	1.1468	1.0736
2018-10-02 10:28:00	0.7486	19.9	7.17	22.5	1.1468	1.0736
2018-10-02 10:29:00	0.7493	19.9	7.14	22.5	1.1468	1.0736
2018-10-02 10:30:00	0.75	19.9	7.16	22.6	1.1563	1.0648
2018-10-02 10:31:00	0.7507	19.9	7.17	22.6	1.1563	1.0648
2018-10-02 10:32:00	0.7514	19.9	7.19	22.6	1.1563	1.0648
2018-10-02 10:33:00	0.7521	19.9	7.2	22.6	1.1563	1.0648
2018-10-02 10:34:00	0.7528	19.9	7.21	22.5	1.1468	1.0736
2018-10-02 10:35:00	0.7535	19.9	7.23	22.6	1.1563	1.0648
2018-10-02 10:36:00	0.7542	19.9	7.18	22.6	1.1563	1.0648
2018-10-02 10:37:00	0.7549	19.9	7.14	22.6	1.1563	1.0648
2018-10-02 10:38:00	0.7556	19.9	7.15	22.6	1.1563	1.0648
2018-10-02 10:39:00	0.7562	19.9	7.17	22.6	1.1563	1.0648
2018-10-02 10:40:00	0.7569	19.9	7.18	22.6	1.1563	1.0648
2018-10-02 10:41:00	0.7576	19.9	7.2	22.6	1.1563	1.0648
2018-10-02 10:42:00	0.7583	19.9	7.21	22.6	1.1563	1.0648
2018-10-02 10:43:00	0.759	19.9	7.22	22.6	1.1563	1.0648
2018-10-02 10:44:00	0.7597	19.9	7.2	22.6	1.1563	1.0648
2018-10-02 10:45:00	0.7604	19.9	7.14	22.6	1.1563	1.0648
2018-10-02 10:46:00	0.7611	19.9	7.15	22.6	1.1563	1.0648
2018-10-02 10:47:00	0.7618	19.9	7.17	22.6	1.1563	1.0648
2018-10-02 10:48:00	0.7625	19.9	7.18	22.6	1.1563	1.0648
2018-10-02 10:49:00	0.7632	19.9	7.19	22.6	1.1563	1.0648
2018-10-02 10:50:00	0.7639	19.9	7.21	22.6	1.1563	1.0648
2018-10-02 10:51:00	0.7646	19.9	7.22	22.6	1.1563	1.0648
2018-10-02 10:52:00	0.7653	19.9	7.22	22.6	1.1563	1.0648
2018-10-02 10:53:00	0.766	19.9	7.13	22.6	1.1563	1.0648
2018-10-02 10:54:00	0.7667	19.9	7.15	22.6	1.1563	1.0648
2018-10-02 10:55:00	0.7674	19.9	7.16	22.6	1.1563	1.0648
2018-10-02 10:56:00	0.7681	19.9	7.18	22.6	1.1563	1.0648
2018-10-02 10:57:00	0.7688	19.9	7.19	22.6	1.1563	1.0648
2018-10-02 10:58:00	0.7694	19.9	7.21	22.6	1.1563	1.0648
2018-10-02 10:59:00	0.7701	19.9	7.22	22.6	1.1563	1.0648
2018-10-02 11:00:00	0.7708	19.9	7.23	22.6	1.1563	1.0648
2018-10-02 11:01:00	0.7715	19.9	7.13	22.6	1.1563	1.0648
2018-10-02 11:02:00	0.7722	19.9	7.15	22.6	1.1563	1.0648
2018-10-02 11:03:00	0.7729	19.9	7.16	22.6	1.1563	1.0648
2018-10-02 11:04:00	0.7736	19.9	7.18	22.6	1.1563	1.0648
2018-10-02 11:05:00	0.7743	19.9	7.19	22.6	1.1563	1.0648
2018-10-02 11:06:00	0.775	19.9	7.2	22.6	1.1563	1.0648
2018-10-02 11:07:00	0.7757	19.9	7.22	22.6	1.1563	1.0648
2018-10-02 11:08:00	0.7764	19.9	7.23	22.6	1.1563	1.0648
2018-10-02 11:09:00	0.7771	19.9	7.15	22.6	1.1563	1.0648
2018-10-02 11:10:00	0.7778	19.9	7.14	22.6	1.1563	1.0648
2018-10-02 11:11:00	0.7785	19.9	7.16	22.6	1.1563	1.0648
2018-10-02 11:12:00	0.7792	19.9	7.17	22.6	1.1563	1.0648
2018-10-02 11:13:00	0.7799	19.9	7.19	22.6	1.1563	1.0648
2018-10-02 11:14:00	0.7806	19.9	7.2	22.6	1.1563	1.0648
2018-10-02 11:15:00	0.7812	19.9	7.22	22.6	1.1563	1.0648
2018-10-02 11:16:00	0.7819	19.9	7.23	22.6	1.1563	1.0648
2018-10-02 11:17:00	0.7826	19.9	7.16	22.6	1.1563	1.0648
2018-10-02 11:18:00	0.7833	19.9	7.14	22.6	1.1563	1.0648
2018-10-02 11:19:00	0.784	19.9	7.16	22.6	1.1563	1.0648
2018-10-02 11:20:00	0.7847	19.9	7.17	22.6	1.1563	1.0648
2018-10-02 11:21:00	0.7854	19.9	7.19	22.6	1.1563	1.0648
2018-10-02 11:22:00	0.7861	19.9	7.2	22.6	1.1563	1.0648
2018-10-02 11:23:00	0.7868	19.9	7.21	22.6	1.1563	1.0648
2018-10-02 11:24:00	0.7875	19.9	7.23	22.7	1.1658	1.0561
2018-10-02 11:25:00	0.7882	19.9	7.18	22.6	1.1563	1.0648
2018-10-02 11:26:00	0.7889	19.9	7.14	22.7	1.1658	1.0561
2018-10-02 11:27:00	0.7896	19.9	7.16	22.7	1.1658	1.0561
2018-10-02 11:28:00	0.7903	19.9	7.17	22.6	1.1563	1.0648
2018-10-02 11:29:00	0.791	19.9	7.18	22.6	1.1563	1.0648
2018-10-02 11:30:00	0.7917	19.9	7.2	22.6	1.1563	1.0648
2018-10-02 11:31:00	0.7924	19.9	7.21	22.7	1.1658	1.0561
2018-10-02 11:32:00	0.7931	19.9	7.23	22.7	1.1658	1.0561
2018-10-02 11:33:00	0.7938	19.9	7.19	22.6	1.1563	1.0648
2018-10-02 11:34:00	0.7944	19.9	7.14	22.7	1.1658	1.0561
2018-10-02 11:35:00	0.7951	19.9	7.15	22.7	1.1658	1.0561
2018-10-02 11:36:00	0.7958	19.9	7.17	22.7	1.1658	1.0561
2018-10-02 11:37:00	0.7965	19.9	7.18	22.7	1.1658	1.0561
2018-10-02 11:38:00	0.7972	19.9	7.2	22.7	1.1658	1.0561
2018-10-02 11:39:00	0.7979	19.9	7.21	22.7	1.1658	1.0561
2018-10-02 11:40:00	0.7986	19.9	7.22	22.7	1.1658	1.0561
2018-10-02 11:41:00	0.7993	19.9	7.2	22.7	1.1658	1.0561
2018-10-02 11:42:00	0.8	19.9	7.14	22.7	1.1658	1.0561
2018-10-02 11:43:00	0.8007	19.9	7.15	22.7	1.1658	1.0561
2018-10-02 11:44:00	0.8014	19.9	7.17	22.7	1.1658	1.0561
2018-10-02 11:45:00	0.8021	19.9	7.18	22.7	1.1658	1.0561
2018-10-02 11:46:00	0.8028	19.9	7.2	22.7	1.1658	1.0561
2018-10-02 11:47:00	0.8035	19.9	7.21	22.7	1.1658	1.0561
2018-10-02 11:48:00	0.8042	19.9	7.22	22.7	1.1658	1.0561
2018-10-02 11:49:00	0.8049	19.9	7.2	22.7	1.1658	1.0561
2018-10-02 11:50:00	0.8056	19.9	7.14	22.7	1.1658	1.0561
2018-10-02 11:51:00	0.8062	19.9	7.15	22.7	1.1658	1.0561
2018-10-02 11:52:00	0.8069	19.9	7.17	22.7	1.1658	1.0561
2018-10-02 11:53:00	0.8076	19.9	7.18	22.7	1.1658	1.0561
2018-10-02 11:54:00	0.8083	19.9	7.2	22.7	1.1658	1.0561
2018-10-02 11:55:00	0.809	19.9	7.21	22.7	1.1658	1.0561
2018-10-02 11:56:00	0.8097	19.9	7.22	22.7	1.1658	1.0561
2018-10-02 11:57:00	0.8104	19.9	7.21	22.7	1.1658	1.0561
2018-10-02 11:58:00	0.8111	19.9	7.14	22.7	1.1658	1.0561
2018-10-02 11:59:00	0.8118	19.9	7.15	22.7	1.1658	1.0561
2018-10-02 12:00:00	0.8125	19.9	7.17	22.7	1.1658	1.0561
2018-10-02 12:01:00	0.8132	19.9	7.18	22.7	1.1658	1.0561
2018-10-02 12:02:00	0.8139	19.9	7.2	22.7	1.1658	1.0561
2018-10-02 12:03:00	0.8146	19.9	7.21	22.7	1.1658	1.0561
2018-10-02 12:04:00	0.8153	19.9	7.22	22.7	1.1658	1.0561
2018-10-02 12:05:00	0.816	19.9	7.2	22.7	1.1658	1.0561
2018-10-02 12:06:00	0.8167	19.9	7.14	22.7	1.1658	1.0561
2018-10-02 12:07:00	0.8174	19.9	7.15	22.7	1.1658	1.0561
2018-10-02 12:08:00	0.8181	20.0	7.17	22.7	1.1658	1.0561
2018-10-02 12:09:00	0.8188	19.9	7.18	22.7	1.1658	1.0561
2018-10-02 12:10:00	0.8194	20.0	7.2	22.7	1.1658	1.0561
2018-10-02 12:11:00	0.8201	19.9	7.21	22.7	1.1658	1.0561
2018-10-02 12:12:00	0.8208	20.0	7.22	22.7	1.1658	1.0561
2018-10-02 12:13:00	0.8215	20.0	7.19	22.7	1.1658	1.0561
2018-10-02 12:14:00	0.8222	19.9	7.14	22.7	1.1658	1.0561
2018-10-02 12:15:00	0.8229	20.0	7.15	22.7	1.1658	1.0561
2018-10-02 12:16:00	0.8236	20.0	7.17	22.7	1.1658	1.0561
2018-10-02 12:17:00	0.8243	19.9	7.19	22.7	1.1658	1.0561
2018-10-02 12:18:00	0.825	20.0	7.2	22.7	1.1658	1.0561
2018-10-02 12:19:00	0.8257	20.0	7.21	22.7	1.1658	1.0561
2018-10-02 12:20:00	0.8264	20.0	7.23	22.8	1.1752	1.0476
2018-10-02 12:21:00	0.8271	20.0	7.19	22.7	1.1658	1.0561
2018-10-02 12:22:00	0.8278	20.0	7.14	22.8	1.1752	1.0476
2018-10-02 12:23:00	0.8285	20.0	7.16	22.7	1.1658	1.0561
2018-10-02 12:24:00	0.8292	20.0	7.17	22.8	1.1752	1.0476
2018-10-02 12:25:00	0.8299	20.0	7.19	22.7	1.1658	1.0561
2018-10-02 12:26:00	0.8306	20.0	7.2	22.8	1.1752	1.0476
2018-10-02 12:27:00	0.8312	20.0	7.21	22.8	1.1752	1.0476
2018-10-02 12:28:00	0.8319	20.0	7.23	22.8	1.1752	1.0476
2018-10-02 12:29:00	0.8326	20.0	7.19	22.8	1.1752	1.0476
2018-10-02 12:30:00	0.8333	20.0	7.14	22.8	1.1752	1.0476
2018-10-02 12:31:00	0.834	20.0	7.16	22.8	1.1752	1.0476
2018-10-02 12:32:00	0.8347	20.0	7.17	22.8	1.1752	1.0476
2018-10-02 12:33:00	0.8354	20.0	7.19	22.8	1.1752	1.0476
2018-10-02 12:34:00	0.8361	20.0	7.2	22.8	1.1752	1.0476
2018-10-02 12:35:00	0.8368	20.0	7.21	22.8	1.1752	1.0476
2018-10-02 12:36:00	0.8375	20.0	7.23	22.8	1.1752	1.0476
2018-10-02 12:37:00	0.8382	20.0	7.18	22.8	1.1752	1.0476
2018-10-02 12:38:00	0.8389	20.0	7.14	22.8	1.1752	1.0476
2018-10-02 12:39:00	0.8396	20.0	7.16	22.8	1.1752	1.0476
2018-10-02 12:40:00	0.8403	20.0	7.17	22.8	1.1752	1.0476
2018-10-02 12:41:00	0.841	20.0	7.19	22.8	1.1752	1.0476
2018-10-02 12:42:00	0.8417	20.0	7.2	22.8	1.1752	1.0476
2018-10-02 12:43:00	0.8424	20.0	7.21	22.8	1.1752	1.0476
2018-10-02 12:44:00	0.8431	20.0	7.23	22.8	1.1752	1.0476
2018-10-02 12:45:00	0.8438	20.0	7.18	22.8	1.1752	1.0476
2018-10-02 12:46:00	0.8444	20.0	7.14	22.8	1.1752	1.0476
2018-10-02 12:47:00	0.8451	20.0	7.16	22.8	1.1752	1.0476
2018-10-02 12:48:00	0.8458	20.0	7.17	22.8	1.1752	1.0476
2018-10-02 12:49:00	0.8465	20.0	7.19	22.8	1.1752	1.0476
2018-10-02 12:50:00	0.8472	20.0	7.2	22.8	1.1752	1.0476
2018-10-02 12:51:00	0.8479	20.0	7.21	22.8	1.1752	1.0476
2018-10-02 12:52:00	0.8486	20.0	7.23	22.8	1.1752	1.0476
2018-10-02 12:53:00	0.8493	20.0	7.18	22.8	1.1752	1.0476
2018-10-02 12:54:00	0.85	20.0	7.14	22.8	1.1752	1.0476
2018-10-02 12:55:00	0.8507	20.0	7.16	22.8	1.1752	1.0476
2018-10-02 12:56:00	0.8514	20.0	7.17	22.8	1.1752	1.0476
2018-10-02 12:57:00	0.8521	20.0	7.19	22.8	1.1752	1.0476
2018-10-02 12:58:00	0.8528	20.0	7.2	22.8	1.1752	1.0476
2018-10-02 12:59:00	0.8535	20.0	7.21	22.8	1.1752	1.0476
2018-10-02 13:00:00	0.8542	20.0	7.23	22.8	1.1752	1.0476
2018-10-02 13:01:00	0.8549	20.0	7.17	22.8	1.1752	1.0476
2018-10-02 13:02:00	0.8556	20.0	7.14	22.8	1.1752	1.0476
2018-10-02 13:03:00	0.8562	20.0	7.16	22.8	1.1752	1.0476
2018-10-02 13:04:00	0.8569	20.0	7.17	22.8	1.1752	1.0476
2018-10-02 13:05:00	0.8576	20.0	7.19	22.8	1.1752	1.0476
2018-10-02 13:06:00	0.8583	20.0	7.2	22.8	1.1752	1.0476
2018-10-02 13:07:00	0.859	20.0	7.21	22.8	1.1752	1.0476
2018-10-02 13:08:00	0.8597	20.0	7.23	22.8	1.1752	1.0476
2018-10-02 13:09:00	0.8604	20.0	7.18	22.8	1.1752	1.0476
2018-10-02 13:10:00	0.8611	20.0	7.14	22.8	1.1752	1.0476
2018-10-02 13:11:00	0.8618	19.9	7.16	22.8	1.1752	1.0476
2018-10-02 13:12:00	0.8625	19.9	7.17	22.8	1.1752	1.0476
2018-10-02 13:13:00	0.8632	20.0	7.19	22.8	1.1752	1.0476
2018-10-02 13:14:00	0.8639	20.0	7.2	22.8	1.1752	1.0476
2018-10-02 13:15:00	0.8646	20.0	7.21	22.8	1.1752	1.0476
2018-10-02 13:16:00	0.8653	19.9	7.23	22.9	1.1847	1.0392
2018-10-02 13:17:00	0.866	20.0	7.18	22.9	1.1847	1.0392
2018-10-02 13:18:00	0.8667	19.9	7.14	22.8	1.1752	1.0476
2018-10-02 13:19:00	0.8674	19.9	7.16	22.8	1.1752	1.0476
2018-10-02 13:20:00	0.8681	19.9	7.17	22.9	1.1847	1.0392
2018-10-02 13:21:00	0.8688	20.0	7.19	22.8	1.1752	1.0476
2018-10-02 13:22:00	0.8694	19.9	7.2	22.9	1.1847	1.0392
2018-10-02 13:23:00	0.8701	19.9	7.21	22.9	1.1847	1.0392
2018-10-02 13:24:00	0.8708	20.0	7.23	22.9	1.1847	1.0392
2018-10-02 13:25:00	0.8715	19.9	7.18	22.9	1.1847	1.0392
2018-10-02 13:26:00	0.8722	19.9	7.14	22.9	1.1847	1.0392
2018-10-02 13:27:00	0.8729	20.0	7.16	22.9	1.1847	1.0392
2018-10-02 13:28:00	0.8736	20.0	7.17	22.9	1.1847	1.0392
2018-10-02 13:29:00	0.8743	20.0	7.19	22.9	1.1847	1.0392
2018-10-02 13:30:00	0.875	19.9	7.2	22.9	1.1847	1.0392
2018-10-02 13:31:00	0.8757	19.9	7.21	22.9	1.1847	1.0392
2018-10-02 13:32:00	0.8764	19.9	7.23	22.9	1.1847	1.0392
2018-10-02 13:33:00	0.8771	19.9	7.18	22.9	1.1847	1.0392
2018-10-02 13:34:00	0.8778	20.0	7.14	22.9	1.1847	1.0392
2018-10-02 13:35:00	0.8785	20.0	7.16	22.9	1.1847	1.0392
2018-10-02 13:36:00	0.8792	20.0	7.17	22.9	1.1847	1.0392
2018-10-02 13:37:00	0.8799	20.0	7.19	22.9	1.1847	1.0392
2018-10-02 13:38:00	0.8806	20.0	7.2	22.9	1.1847	1.0392
2018-10-02 13:39:00	0.8812	19.9	7.21	22.9	1.1847	1.0392
2018-10-02 13:40:00	0.8819	19.9	7.23	22.9	1.1847	1.0392
2018-10-02 13:41:00	0.8826	20.0	7.19	22.9	1.1847	1.0392
2018-10-02 13:42:00	0.8833	20.0	7.14	22.9	1.1847	1.0392
2018-10-02 13:43:00	0.884	20.0	7.16	22.9	1.1847	1.0392
2018-10-02 13:44:00	0.8847	20.0	7.17	22.9	1.1847	1.0392
2018-10-02 13:45:00	0.8854	20.0	7.19	22.9	1.1847	1.0392
2018-10-02 13:46:00	0.8861	20.0	7.2	22.9	1.1847	1.0392
2018-10-02 13:47:00	0.8868	20.0	7.21	22.9	1.1847	1.0392
2018-10-02 13:48:00	0.8875	20.0	7.23	22.9	1.1847	1.0392
2018-10-02 13:49:00	0.8882	20.0	7.18	22.9	1.1847	1.0392
2018-10-02 13:50:00	0.8889	20.0	7.14	22.9	1.1847	1.0392
2018-10-02 13:51:00	0.8896	20.0	7.16	22.9	1.1847	1.0392
2018-10-02 13:52:00	0.8903	20.0	7.17	22.9	1.1847	1.0392
2018-10-02 13:53:00	0.891	20.0	7.19	22.9	1.1847	1.0392
2018-10-02 13:54:00	0.8917	20.0	7.2	22.9	1.1847	1.0392
2018-10-02 13:55:00	0.8924	20.0	7.21	22.9	1.1847	1.0392
2018-10-02 13:56:00	0.8931	20.0	7.23	22.9	1.1847	1.0392
2018-10-02 13:57:00	0.8938	20.0	7.18	22.9	1.1847	1.0392
2018-10-02 13:58:00	0.8944	20.0	7.14	22.9	1.1847	1.0392
2018-10-02 13:59:00	0.8951	20.0	7.16	22.9	1.1847	1.0392
2018-10-02 14:00:00	0.8958	20.0	7.17	22.9	1.1847	1.0392
2018-10-02 14:01:00	0.8965	20.0	7.19	22.9	1.1847	1.0392
2018-10-02 14:02:00	0.8972	20.0	7.2	22.9	1.1847	1.0392
2018-10-02 14:03:00	0.8979	20.0	7.21	22.9	1.1847	1.0392
2018-10-02 14:04:00	0.8986	20.0	7.23	22.9	1.1847	1.0392
2018-10-02 14:05:00	0.8993	20.0	7.18	22.9	1.1847	1.0392
2018-10-02 14:06:00	0.9	20.0	7.14	22.9	1.1847	1.0392
2018-10-02 14:07:00	0.9007	20.0	7.16	22.9	1.1847	1.0392
2018-10-02 14:08:00	0.9014	20.0	7.17	22.9	1.1847	1.0392
2018-10-02 14:09:00	0.9021	20.0	7.19	22.9	1.1847	1.0392
2018-10-02 14:10:00	0.9028	20.0	7.2	22.9	1.1847	1.0392
2018-10-02 14:11:00	0.9035	20.0	7.22	23.0	1.1942	1.031
2018-10-02 14:12:00	0.9042	20.0	7.23	23.0	1.1942	1.031
2018-10-02 14:13:00	0.9049	20.0	7.17	23.0	1.1942	1.031
2018-10-02 14:14:00	0.9056	20.0	7.14	23.0	1.1942	1.031
2018-10-02 14:15:00	0.9062	20.0	7.16	23.0	1.1942	1.031
2018-10-02 14:16:00	0.9069	20.0	7.18	23.0	1.1942	1.031
2018-10-02 14:17:00	0.9076	20.0	7.19	23.0	1.1942	1.031
2018-10-02 14:18:00	0.9083	20.0	7.2	23.0	1.1942	1.031
2018-10-02 14:19:00	0.909	20.0	7.22	23.0	1.1942	1.031
2018-10-02 14:20:00	0.9097	20.0	7.23	23.0	1.1942	1.031
2018-10-02 14:21:00	0.9104	20.0	7.15	23.0	1.1942	1.031
2018-10-02 14:22:00	0.9111	20.0	7.15	23.0	1.1942	1.031
2018-10-02 14:23:00	0.9118	20.0	7.16	23.0	1.1942	1.031
2018-10-02 14:24:00	0.9125	20.0	7.18	23.0	1.1942	1.031
2018-10-02 14:25:00	0.9132	20.0	7.19	23.0	1.1942	1.031
2018-10-02 14:26:00	0.9139	20.0	7.21	23.0	1.1942	1.031
2018-10-02 14:27:00	0.9146	20.0	7.22	23.0	1.1942	1.031
2018-10-02 14:28:00	0.9153	20.0	7.23	23.0	1.1942	1.031
2018-10-02 14:29:00	0.916	20.0	7.14	23.0	1.1942	1.031
2018-10-02 14:30:00	0.9167	20.0	7.15	23.0	1.1942	1.031
2018-10-02 14:31:00	0.9174	20.0	7.17	23.0	1.1942	1.031
2018-10-02 14:32:00	0.9181	20.0	7.18	23.0	1.1942	1.031
2018-10-02 14:33:00	0.9188	20.0	7.19	23.0	1.1942	1.031
2018-10-02 14:34:00	0.9194	20.0	7.21	23.0	1.1942	1.031
2018-10-02 14:35:00	0.9201	20.0	7.22	23.0	1.1942	1.031
2018-10-02 14:36:00	0.9208	20.0	7.21	23.0	1.1942	1.031
2018-10-02 14:37:00	0.9215	20.0	7.14	23.0	1.1942	1.031
2018-10-02 14:38:00	0.9222	20.0	7.15	23.0	1.1942	1.031
2018-10-02 14:39:00	0.9229	20.0	7.17	23.0	1.1942	1.031
2018-10-02 14:40:00	0.9236	20.0	7.18	23.0	1.1942	1.031
2018-10-02 14:41:00	0.9243	20.0	7.2	23.0	1.1942	1.031
2018-10-02 14:42:00	0.925	20.0	7.21	23.0	1.1942	1.031
2018-10-02 14:43:00	0.9257	20.0	7.22	23.0	1.1942	1.031
2018-10-02 14:44:00	0.9264	20.0	7.2	23.0	1.1942	1.031
2018-10-02 14:45:00	0.9271	20.0	7.14	23.0	1.1942	1.031
2018-10-02 14:46:00	0.9278	20.0	7.15	23.0	1.1942	1.031
2018-10-02 14:47:00	0.9285	20.0	7.17	23.0	1.1942	1.031
2018-10-02 14:48:00	0.9292	20.0	7.18	23.0	1.1942	1.031
2018-10-02 14:49:00	0.9299	20.0	7.2	23.0	1.1942	1.031
2018-10-02 14:50:00	0.9306	20.0	7.21	23.0	1.1942	1.031
2018-10-02 14:51:00	0.9312	20.0	7.22	23.0	1.1942	1.031
2018-10-02 14:52:00	0.9319	20.0	7.2	23.0	1.1942	1.031
2018-10-02 14:53:00	0.9326	20.0	7.14	23.0	1.1942	1.031
2018-10-02 14:54:00	0.9333	20.0	7.16	23.0	1.1942	1.031
2018-10-02 14:55:00	0.934	20.0	7.17	23.0	1.1942	1.031
2018-10-02 14:56:00	0.9347	20.0	7.19	23.0	1.1942	1.031
2018-10-02 14:57:00	0.9354	20.0	7.2	23.0	1.1942	1.031
2018-10-02 14:58:00	0.9361	20.0	7.21	23.1	1.2037	1.0228
2018-10-02 14:59:00	0.9368	20.0	7.23	23.0	1.1942	1.031
2018-10-02 15:00:00	0.9375	20.0	7.18	23.0	1.1942	1.031
2018-10-02 15:01:00	0.9382	20.0	7.14	23.1	1.2037	1.0228
2018-10-02 15:02:00	0.9389	20.0	7.16	23.1	1.2037	1.0228
2018-10-02 15:03:00	0.9396	20.0	7.17	23.0	1.1942	1.031
2018-10-02 15:04:00	0.9403	20.0	7.19	23.0	1.1942	1.031
2018-10-02 15:05:00	0.941	20.0	7.2	23.0	1.1942	1.031
2018-10-02 15:06:00	0.9417	20.0	7.22	23.0	1.1942	1.031
2018-10-02 15:07:00	0.9424	20.0	7.23	23.0	1.1942	1.031
2018-10-02 15:08:00	0.9431	20.0	7.16	23.1	1.2037	1.0228
2018-10-02 15:09:00	0.9438	20.0	7.15	23.1	1.2037	1.0228
2018-10-02 15:10:00	0.9444	20.0	7.16	23.1	1.2037	1.0228
2018-10-02 15:11:00	0.9451	20.0	7.18	23.1	1.2037	1.0228
2018-10-02 15:12:00	0.9458	20.0	7.19	23.1	1.2037	1.0228
2018-10-02 15:13:00	0.9465	20.0	7.2	23.1	1.2037	1.0228
2018-10-02 15:14:00	0.9472	20.0	7.22	23.1	1.2037	1.0228
2018-10-02 15:15:00	0.9479	20.0	7.23	23.1	1.2037	1.0228
2018-10-02 15:16:00	0.9486	20.0	7.15	23.1	1.2037	1.0228
2018-10-02 15:17:00	0.9493	20.0	7.15	23.1	1.2037	1.0228
2018-10-02 15:18:00	0.95	20.0	7.16	23.1	1.2037	1.0228
2018-10-02 15:19:00	0.9507	20.0	7.18	23.1	1.2037	1.0228
2018-10-02 15:20:00	0.9514	20.0	7.19	23.1	1.2037	1.0228
2018-10-02 15:21:00	0.9521	20.0	7.21	23.1	1.2037	1.0228
2018-10-02 15:22:00	0.9528	20.0	7.22	23.1	1.2037	1.0228
2018-10-02 15:23:00	0.9535	20.0	7.23	23.1	1.2037	1.0228
2018-10-02 15:24:00	0.9542	20.0	7.13	23.1	1.2037	1.0228
2018-10-02 15:25:00	0.9549	20.0	7.15	23.1	1.2037	1.0228
2018-10-02 15:26:00	0.9556	20.0	7.17	23.1	1.2037	1.0228
2018-10-02 15:27:00	0.9562	20.0	7.18	23.1	1.2037	1.0228
2018-10-02 15:28:00	0.9569	20.0	7.19	23.1	1.2037	1.0228
2018-10-02 15:29:00	0.9576	20.0	7.21	23.1	1.2037	1.0228
2018-10-02 15:30:00	0.9583	20.0	7.22	23.1	1.2037	1.0228
2018-10-02 15:31:00	0.959	20.0	7.22	23.1	1.2037	1.0228
2018-10-02 15:32:00	0.9597	20.0	7.14	23.1	1.2037	1.0228
2018-10-02 15:33:00	0.9604	20.0	7.15	23.1	1.2037	1.0228
2018-10-02 15:34:00	0.9611	20.0	7.17	23.1	1.2037	1.0228
2018-10-02 15:35:00	0.9618	20.0	7.18	23.1	1.2037	1.0228
2018-10-02 15:36:00	0.9625	20.0	7.2	23.1	1.2037	1.0228
2018-10-02 15:37:00	0.9632	20.0	7.21	23.1	1.2037	1.0228
2018-10-02 15:38:00	0.9639	20.0	7.22	23.1	1.2037	1.0228
2018-10-02 15:39:00	0.9646	20.0	7.2	23.1	1.2037	1.0228
2018-10-02 15:40:00	0.9653	20.0	7.14	23.1	1.2037	1.0228
2018-10-02 15:41:00	0.966	20.0	7.15	23.1	1.2037	1.0228
2018-10-02 15:42:00	0.9667	20.0	7.17	23.1	1.2037	1.0228
2018-10-02 15:43:00	0.9674	20.0	7.19	23.1	1.2037	1.0228
2018-10-02 15:44:00	0.9681	20.0	7.2	23.1	1.2037	1.0228
2018-10-02 15:45:00	0.9688	20.0	7.21	23.1	1.2037	1.0228
2018-10-02 15:46:00	0.9694	20.0	7.23	23.1	1.2037	1.0228
2018-10-02 15:47:00	0.9701	20.0	7.19	23.1	1.2037	1.0228
2018-10-02 15:48:00	0.9708	20.0	7.14	23.2	1.2131	1.0149
2018-10-02 15:49:00	0.9715	20.1	7.16	23.1	1.2037	1.0228
2018-10-02 15:50:00	0.9722	20.1	7.17	23.1	1.2037	1.0228
2018-10-02 15:51:00	0.9729	20.1	7.19	23.1	1.2037	1.0228
2018-10-02 15:52:00	0.9736	20.1	7.2	23.1	1.2037	1.0228
2018-10-02 15:53:00	0.9743	20.1	7.22	23.1	1.2037	1.0228
2018-10-02 15:54:00	0.975	20.1	7.23	23.1	1.2037	1.0228
2018-10-02 15:55:00	0.9757	20.1	7.17	23.1	1.2037	1.0228
2018-10-02 15:56:00	0.9764	20.1	7.15	23.1	1.2037	1.0228
2018-10-02 15:57:00	0.9771	20.1	7.16	23.1	1.2037	1.0228
2018-10-02 15:58:00	0.9778	20.1	7.18	23.1	1.2037	1.0228
2018-10-02 15:59:00	0.9785	20.1	7.19	23.1	1.2037	1.0228
2018-10-02 16:00:00	0.9792	20.1	7.21	23.1	1.2037	1.0228
2018-10-02 16:01:00	0.9799	20.1	7.22	23.2	1.2131	1.0149
2018-10-02 16:02:00	0.9806	20.1	7.23	23.1	1.2037	1.0228
2018-10-02 16:03:00	0.9812	20.1	7.14	23.2	1.2131	1.0149
2018-10-02 16:04:00	0.9819	20.1	7.15	23.2	1.2131	1.0149
2018-10-02 16:05:00	0.9826	20.1	7.17	23.2	1.2131	1.0149
2018-10-02 16:06:00	0.9833	20.1	7.18	23.2	1.2131	1.0149
2018-10-02 16:07:00	0.984	20.1	7.2	23.2	1.2131	1.0149
2018-10-02 16:08:00	0.9847	20.1	7.21	23.2	1.2131	1.0149
2018-10-02 16:09:00	0.9854	20.1	7.22	23.2	1.2131	1.0149
2018-10-02 16:10:00	0.9861	20.1	7.21	23.2	1.2131	1.0149
2018-10-02 16:11:00	0.9868	20.1	7.14	23.2	1.2131	1.0149
2018-10-02 16:12:00	0.9875	20.1	7.16	23.2	1.2131	1.0149
2018-10-02 16:13:00	0.9882	20.2	7.17	23.2	1.2131	1.0149
2018-10-02 16:14:00	0.9889	20.2	7.19	23.2	1.2131	1.0149
2018-10-02 16:15:00	0.9896	20.2	7.2	23.2	1.2131	1.0149
2018-10-02 16:16:00	0.9903	20.2	7.21	23.2	1.2131	1.0149
2018-10-02 16:17:00	0.991	20.2	7.23	23.2	1.2131	1.0149
2018-10-02 16:18:00	0.9917	20.2	7.18	23.2	1.2131	1.0149
2018-10-02 16:19:00	0.9924	20.2	7.14	23.2	1.2131	1.0149
2018-10-02 16:20:00	0.9931	20.2	7.16	23.2	1.2131	1.0149
2018-10-02 16:21:00	0.9938	20.2	7.18	23.2	1.2131	1.0149
2018-10-02 16:22:00	0.9944	20.2	7.19	23.2	1.2131	1.0149
2018-10-02 16:23:00	0.9951	20.2	7.2	23.2	1.2131	1.0149
2018-10-02 16:24:00	0.9958	20.2	7.22	23.2	1.2131	1.0149
2018-10-02 16:25:00	0.9965	20.2	7.23	23.2	1.2131	1.0149
2018-10-02 16:26:00	0.9972	20.2	7.16	23.2	1.2131	1.0149
2018-10-02 16:27:00	0.9979	20.2	7.15	23.2	1.2131	1.0149
2018-10-02 16:28:00	0.9986	20.2	7.17	23.2	1.2131	1.0149
2018-10-02 16:29:00	0.9993	20.2	7.18	23.2	1.2131	1.0149
2018-10-02 16:30:00	1.0	20.2	7.19	23.2	1.2131	1.0149
2018-10-02 16:31:00	1.0007	20.2	7.21	23.2	1.2131	1.0149
2018-10-02 16:32:00	1.0014	20.2	7.22	23.2	1.2131	1.0149
2018-10-02 16:33:00	1.0021	20.2	7.23	23.2	1.2131	1.0149
2018-10-02 16:34:00	1.0028	20.2	7.14	23.2	1.2131	1.0149
2018-10-02 16:35:00	1.0035	20.2	7.15	23.2	1.2131	1.0149
2018-10-02 16:36:00	1.0042	20.2	7.17	23.2	1.2131	1.0149
2018-10-02 16:37:00	1.0049	20.2	7.18	23.2	1.2131	1.0149
2018-10-02 16:38:00	1.0056	20.3	7.2	23.2	1.2131	1.0149
2018-10-02 16:39:00	1.0062	20.3	7.21	23.2	1.2131	1.0149
2018-10-02 16:40:00	1.0069	20.3	7.22	23.2	1.2131	1.0149
2018-10-02 16:41:00	1.0076	20.3	7.22	23.2	1.2131	1.0149
2018-10-02 16:42:00	1.0083	20.3	7.14	23.2	1.2131	1.0149
2018-10-02 16:43:00	1.009	20.3	7.16	23.2	1.2131	1.0149
2018-10-02 16:44:00	1.0097	20.3	7.17	23.2	1.2131	1.0149
2018-10-02 16:45:00	1.0104	20.3	7.19	23.2	1.2131	1.0149
2018-10-02 16:46:00	1.0111	20.3	7.2	23.2	1.2131	1.0149
2018-10-02 16:47:00	1.0118	20.3	7.21	23.2	1.2131	1.0149
2018-10-02 16:48:00	1.0125	20.3	7.23	23.2	1.2131	1.0149
2018-10-02 16:49:00	1.0132	20.3	7.19	23.3	1.2226	1.007
2018-10-02 16:50:00	1.0139	20.3	7.15	23.2	1.2131	1.0149
2018-10-02 16:51:00	1.0146	20.3	7.16	23.2	1.2131	1.0149
2018-10-02 16:52:00	1.0153	20.3	7.18	23.3	1.2226	1.007
2018-10-02 16:53:00	1.016	20.3	7.19	23.3	1.2226	1.007
2018-10-02 16:54:00	1.0167	20.3	7.2	23.3	1.2226	1.007
2018-10-02 16:55:00	1.0174	20.3	7.22	23.3	1.2226	1.007
2018-10-02 16:56:00	1.0181	20.3	7.23	23.3	1.2226	1.007
2018-10-02 16:57:00	1.0188	20.3	7.17	23.3	1.2226	1.007
2018-10-02 16:58:00	1.0194	20.3	7.15	23.3	1.2226	1.007
2018-10-02 16:59:00	1.0201	20.3	7.16	23.3	1.2226	1.007
2018-10-02 17:00:00	1.0208	20.3	7.18	23.3	1.2226	1.007
2018-10-02 17:01:00	1.0215	20.3	7.19	23.3	1.2226	1.007
2018-10-02 17:02:00	1.0222	20.3	7.21	23.3	1.2226	1.007
2018-10-02 17:03:00	1.0229	20.3	7.22	23.3	1.2226	1.007
2018-10-02 17:04:00	1.0236	20.3	7.23	23.3	1.2226	1.007
2018-10-02 17:05:00	1.0243	20.3	7.14	23.3	1.2226	1.007
2018-10-02 17:06:00	1.025	20.3	7.15	23.3	1.2226	1.007
2018-10-02 17:07:00	1.0257	20.3	7.17	23.3	1.2226	1.007
2018-10-02 17:08:00	1.0264	20.4	7.18	23.3	1.2226	1.007
2018-10-02 17:09:00	1.0271	20.4	7.2	23.3	1.2226	1.007
2018-10-02 17:10:00	1.0278	20.4	7.21	23.3	1.2226	1.007
2018-10-02 17:11:00	1.0285	20.4	7.22	23.3	1.2226	1.007
2018-10-02 17:12:00	1.0292	20.4	7.21	23.3	1.2226	1.007
2018-10-02 17:13:00	1.0299	20.4	7.14	23.3	1.2226	1.007
2018-10-02 17:14:00	1.0306	20.4	7.16	23.3	1.2226	1.007
2018-10-02 17:15:00	1.0312	20.4	7.17	23.3	1.2226	1.007
2018-10-02 17:16:00	1.0319	20.4	7.19	23.3	1.2226	1.007
2018-10-02 17:17:00	1.0326	20.4	7.2	23.3	1.2226	1.007
2018-10-02 17:18:00	1.0333	20.4	7.21	23.3	1.2226	1.007
2018-10-02 17:19:00	1.034	20.4	7.23	23.3	1.2226	1.007
2018-10-02 17:20:00	1.0347	20.4	7.18	23.3	1.2226	1.007
2018-10-02 17:21:00	1.0354	20.4	7.15	23.3	1.2226	1.007
2018-10-02 17:22:00	1.0361	20.4	7.16	23.3	1.2226	1.007
2018-10-02 17:23:00	1.0368	20.4	7.18	23.3	1.2226	1.007
2018-10-02 17:24:00	1.0375	20.4	7.19	23.3	1.2226	1.007
2018-10-02 17:25:00	1.0382	20.4	7.2	23.3	1.2226	1.007
2018-10-02 17:26:00	1.0389	20.4	7.22	23.3	1.2226	1.007
2018-10-02 17:27:00	1.0396	20.4	7.23	23.3	1.2226	1.007
2018-10-02 17:28:00	1.0403	20.4	7.16	23.3	1.2226	1.007
2018-10-02 17:29:00	1.041	20.4	7.15	23.3	1.2226	1.007
2018-10-02 17:30:00	1.0417	20.4	7.17	23.3	1.2226	1.007
2018-10-02 17:31:00	1.0424	20.4	7.18	23.3	1.2226	1.007
2018-10-02 17:32:00	1.0431	20.4	7.2	23.3	1.2226	1.007
2018-10-02 17:33:00	1.0438	20.4	7.21	23.3	1.2226	1.007
2018-10-02 17:34:00	1.0444	20.4	7.22	23.3	1.2226	1.007
2018-10-02 17:35:00	1.0451	20.4	7.22	23.3	1.2226	1.007
2018-10-02 17:36:00	1.0458	20.4	7.14	23.3	1.2226	1.007
2018-10-02 17:37:00	1.0465	20.4	7.16	23.3	1.2226	1.007
2018-10-02 17:38:00	1.0472	20.4	7.17	23.3	1.2226	1.007
2018-10-02 17:39:00	1.0479	20.4	7.19	23.3	1.2226	1.007
2018-10-02 17:40:00	1.0486	20.4	7.2	23.3	1.2226	1.007
2018-10-02 17:41:00	1.0493	20.4	7.21	23.4	1.2321	0.9992
2018-10-02 17:42:00	1.05	20.4	7.23	23.4	1.2321	0.9992
2018-10-02 17:43:00	1.0507	20.4	7.19	23.3	1.2226	1.007
2018-10-02 17:44:00	1.0514	20.4	7.15	23.4	1.2321	0.9992
2018-10-02 17:45:00	1.0521	20.5	7.16	23.3	1.2226	1.007
2018-10-02 17:46:00	1.0528	20.5	7.18	23.3	1.2226	1.007
2018-10-02 17:47:00	1.0535	20.5	7.19	23.4	1.2321	0.9992
2018-10-02 17:48:00	1.0542	20.5	7.21	23.4	1.2321	0.9992
2018-10-02 17:49:00	1.0549	20.5	7.22	23.4	1.2321	0.9992
2018-10-02 17:50:00	1.0556	20.5	7.23	23.4	1.2321	0.9992
2018-10-02 17:51:00	1.0562	20.5	7.16	23.4	1.2321	0.9992
2018-10-02 17:52:00	1.0569	20.5	7.15	23.4	1.2321	0.9992
2018-10-02 17:53:00	1.0576	20.5	7.17	23.4	1.2321	0.9992
2018-10-02 17:54:00	1.0583	20.5	7.18	23.4	1.2321	0.9992
2018-10-02 17:55:00	1.059	20.5	7.2	23.4	1.2321	0.9992
2018-10-02 17:56:00	1.0597	20.5	7.21	23.4	1.2321	0.9992
2018-10-02 17:57:00	1.0604	20.5	7.22	23.4	1.2321	0.9992
2018-10-02 17:58:00	1.0611	20.5	7.22	23.4	1.2321	0.9992
2018-10-02 17:59:00	1.0618	20.5	7.14	23.4	1.2321	0.9992
2018-10-02 18:00:00	1.0625	20.5	7.15	23.4	1.2321	0.9992
2018-10-02 18:01:00	1.0632	20.5	7.17	23.4	1.2321	0.9992
2018-10-02 18:02:00	1.0639	20.5	7.18	23.4	1.2321	0.9992
2018-10-02 18:03:00	1.0646	20.5	7.2	23.4	1.2321	0.9992
2018-10-02 18:04:00	1.0653	20.5	7.21	23.4	1.2321	0.9992
2018-10-02 18:05:00	1.066	20.5	7.22	23.4	1.2321	0.9992
2018-10-02 18:06:00	1.0667	20.5	7.2	23.4	1.2321	0.9992
2018-10-02 18:07:00	1.0674	20.5	7.14	23.4	1.2321	0.9992
2018-10-02 18:08:00	1.0681	20.5	7.16	23.4	1.2321	0.9992
2018-10-02 18:09:00	1.0688	20.5	7.17	23.4	1.2321	0.9992
2018-10-02 18:10:00	1.0694	20.5	7.19	23.4	1.2321	0.9992
2018-10-02 18:11:00	1.0701	20.5	7.2	23.4	1.2321	0.9992
2018-10-02 18:12:00	1.0708	20.5	7.21	23.4	1.2321	0.9992
2018-10-02 18:13:00	1.0715	20.5	7.23	23.4	1.2321	0.9992
2018-10-02 18:14:00	1.0722	20.6	7.19	23.4	1.2321	0.9992
2018-10-02 18:15:00	1.0729	20.6	7.14	23.4	1.2321	0.9992
2018-10-02 18:16:00	1.0736	20.6	7.16	23.4	1.2321	0.9992
2018-10-02 18:17:00	1.0743	20.6	7.17	23.4	1.2321	0.9992
2018-10-02 18:18:00	1.075	20.6	7.19	23.4	1.2321	0.9992
2018-10-02 18:19:00	1.0757	20.6	7.2	23.4	1.2321	0.9992
2018-10-02 18:20:00	1.0764	20.6	7.21	23.4	1.2321	0.9992
2018-10-02 18:21:00	1.0771	20.6	7.23	23.4	1.2321	0.9992
2018-10-02 18:22:00	1.0778	20.6	7.18	23.4	1.2321	0.9992
2018-10-02 18:23:00	1.0785	20.6	7.14	23.4	1.2321	0.9992
2018-10-02 18:24:00	1.0792	20.6	7.16	23.4	1.2321	0.9992
2018-10-02 18:25:00	1.0799	20.6	7.18	23.4	1.2321	0.9992
2018-10-02 18:26:00	1.0806	20.6	7.19	23.4	1.2321	0.9992
2018-10-02 18:27:00	1.0812	20.6	7.2	23.4	1.2321	0.9992
2018-10-02 18:28:00	1.0819	20.6	7.22	23.4	1.2321	0.9992
2018-10-02 18:29:00	1.0826	20.6	7.23	23.4	1.2321	0.9992
2018-10-02 18:30:00	1.0833	20.6	7.16	23.4	1.2321	0.9992
2018-10-02 18:31:00	1.084	20.6	7.15	23.4	1.2321	0.9992
2018-10-02 18:32:00	1.0847	20.6	7.17	23.4	1.2321	0.9992
2018-10-02 18:33:00	1.0854	20.6	7.18	23.5	1.2416	0.9916
2018-10-02 18:34:00	1.0861	20.6	7.19	23.5	1.2416	0.9916
2018-10-02 18:35:00	1.0868	20.6	7.21	23.4	1.2321	0.9992
2018-10-02 18:36:00	1.0875	20.6	7.22	23.4	1.2321	0.9992
2018-10-02 18:37:00	1.0882	20.7	7.23	23.4	1.2321	0.9992
2018-10-02 18:38:00	1.0889	20.6	7.14	23.5	1.2416	0.9916
2018-10-02 18:39:00	1.0896	20.7	7.15	23.5	1.2416	0.9916
2018-10-02 18:40:00	1.0903	20.7	7.17	23.4	1.2321	0.9992
2018-10-02 18:41:00	1.091	20.7	7.18	23.5	1.2416	0.9916
2018-10-02 18:42:00	1.0917	20.7	7.2	23.5	1.2416	0.9916
2018-10-02 18:43:00	1.0924	20.7	7.21	23.5	1.2416	0.9916
2018-10-02 18:44:00	1.0931	20.7	7.22	23.5	1.2416	0.9916
2018-10-02 18:45:00	1.0938	20.7	7.21	23.5	1.2416	0.9916
2018-10-02 18:46:00	1.0944	20.7	7.14	23.5	1.2416	0.9916
2018-10-02 18:47:00	1.0951	20.7	7.16	23.5	1.2416	0.9916
2018-10-02 18:48:00	1.0958	20.7	7.17	23.5	1.2416	0.9916
2018-10-02 18:49:00	1.0965	20.7	7.19	23.5	1.2416	0.9916
2018-10-02 18:50:00	1.0972	20.7	7.2	23.5	1.2416	0.9916
2018-10-02 18:51:00	1.0979	20.7	7.21	23.5	1.2416	0.9916
2018-10-02 18:52:00	1.0986	20.7	7.23	23.5	1.2416	0.9916
2018-10-02 18:53:00	1.0993	20.7	7.18	23.5	1.2416	0.9916
2018-10-02 18:54:00	1.1	20.7	7.15	23.5	1.2416	0.9916
2018-10-02 18:55:00	1.1007	20.7	7.16	23.5	1.2416	0.9916
2018-10-02 18:56:00	1.1014	20.7	7.18	23.5	1.2416	0.9916
2018-10-02 18:57:00	1.1021	20.7	7.19	23.5	1.2416	0.9916
2018-10-02 18:58:00	1.1028	20.7	7.21	23.5	1.2416	0.9916
2018-10-02 18:59:00	1.1035	20.7	7.22	23.5	1.2416	0.9916
2018-10-02 19:00:00	1.1042	20.7	7.23	23.5	1.2416	0.9916
2018-10-02 19:01:00	1.1049	20.7	7.15	23.5	1.2416	0.9916
2018-10-02 19:02:00	1.1056	20.7	7.15	23.5	1.2416	0.9916
2018-10-02 19:03:00	1.1062	20.7	7.17	23.5	1.2416	0.9916
2018-10-02 19:04:00	1.1069	20.7	7.18	23.5	1.2416	0.9916
2018-10-02 19:05:00	1.1076	20.7	7.2	23.5	1.2416	0.9916
2018-10-02 19:06:00	1.1083	20.7	7.21	23.5	1.2416	0.9916
2018-10-02 19:07:00	1.109	20.7	7.22	23.5	1.2416	0.9916
2018-10-02 19:08:00	1.1097	20.7	7.21	23.5	1.2416	0.9916
2018-10-02 19:09:00	1.1104	20.7	7.14	23.5	1.2416	0.9916
2018-10-02 19:10:00	1.1111	20.7	7.16	23.5	1.2416	0.9916
2018-10-02 19:11:00	1.1118	20.7	7.17	23.5	1.2416	0.9916
2018-10-02 19:12:00	1.1125	20.7	7.19	23.5	1.2416	0.9916
2018-10-02 19:13:00	1.1132	20.7	7.2	23.5	1.2416	0.9916
2018-10-02 19:14:00	1.1139	20.7	7.22	23.5	1.2416	0.9916
2018-10-02 19:15:00	1.1146	20.7	7.23	23.5	1.2416	0.9916
2018-10-02 19:16:00	1.1153	20.7	7.18	23.5	1.2416	0.9916
2018-10-02 19:17:00	1.116	20.7	7.15	23.5	1.2416	0.9916
2018-10-02 19:18:00	1.1167	20.7	7.16	23.5	1.2416	0.9916
2018-10-02 19:19:00	1.1174	20.7	7.18	23.5	1.2416	0.9916
2018-10-02 19:20:00	1.1181	20.7	7.19	23.5	1.2416	0.9916
2018-10-02 19:21:00	1.1188	20.8	7.21	23.5	1.2416	0.9916
2018-10-02 19:22:00	1.1194	20.8	7.22	23.5	1.2416	0.9916
2018-10-02 19:23:00	1.1201	20.8	7.23	23.5	1.2416	0.9916
2018-10-02 19:24:00	1.1208	20.8	7.15	23.5	1.2416	0.9916
2018-10-02 19:25:00	1.1215	20.8	7.15	23.5	1.2416	0.9916
2018-10-02 19:26:00	1.1222	20.8	7.17	23.5	1.2416	0.9916
2018-10-02 19:27:00	1.1229	20.8	7.18	23.5	1.2416	0.9916
2018-10-02 19:28:00	1.1236	20.8	7.2	23.6	1.251	0.9841
2018-10-02 19:29:00	1.1243	20.8	7.21	23.5	1.2416	0.9916
2018-10-02 19:30:00	1.125	20.8	7.22	23.6	1.251	0.9841
2018-10-02 19:31:00	1.1257	20.8	7.21	23.6	1.251	0.9841
2018-10-02 19:32:00	1.1264	20.8	7.14	23.6	1.251	0.9841
2018-10-02 19:33:00	1.1271	20.8	7.16	23.6	1.251	0.9841
2018-10-02 19:34:00	1.1278	20.8	7.17	23.6	1.251	0.9841
2018-10-02 19:35:00	1.1285	20.8	7.19	23.6	1.251	0.9841
2018-10-02 19:36:00	1.1292	20.8	7.2	23.6	1.251	0.9841
2018-10-02 19:37:00	1.1299	20.8	7.21	23.6	1.251	0.9841
2018-10-02 19:38:00	1.1306	20.8	7.23	23.6	1.251	0.9841
2018-10-02 19:39:00	1.1312	20.8	7.18	23.6	1.251	0.9841
2018-10-02 19:40:00	1.1319	20.8	7.15	23.6	1.251	0.9841
2018-10-02 19:41:00	1.1326	20.8	7.16	23.6	1.251	0.9841
2018-10-02 19:42:00	1.1333	20.8	7.18	23.6	1.251	0.9841
2018-10-02 19:43:00	1.134	20.8	7.19	23.6	1.251	0.9841
2018-10-02 19:44:00	1.1347	20.8	7.21	23.6	1.251	0.9841
2018-10-02 19:45:00	1.1354	20.8	7.22	23.6	1.251	0.9841
2018-10-02 19:46:00	1.1361	20.8	7.23	23.6	1.251	0.9841
2018-10-02 19:47:00	1.1368	20.8	7.15	23.6	1.251	0.9841
2018-10-02 19:48:00	1.1375	20.8	7.15	23.6	1.251	0.9841
2018-10-02 19:49:00	1.1382	20.8	7.17	23.6	1.251	0.9841
2018-10-02 19:50:00	1.1389	20.8	7.18	23.6	1.251	0.9841
2018-10-02 19:51:00	1.1396	20.8	7.2	23.6	1.251	0.9841
2018-10-02 19:52:00	1.1403	20.8	7.21	23.6	1.251	0.9841
2018-10-02 19:53:00	1.141	20.8	7.22	23.6	1.251	0.9841
2018-10-02 19:54:00	1.1417	20.8	7.21	23.6	1.251	0.9841
2018-10-02 19:55:00	1.1424	20.8	7.14	23.6	1.251	0.9841
2018-10-02 19:56:00	1.1431	20.8	7.16	23.6	1.251	0.9841
2018-10-02 19:57:00	1.1438	20.8	7.17	23.6	1.251	0.9841
2018-10-02 19:58:00	1.1444	20.8	7.19	23.6	1.251	0.9841
2018-10-02 19:59:00	1.1451	20.8	7.2	23.6	1.251	0.9841
2018-10-02 20:00:00	1.1458	20.8	7.22	23.6	1.251	0.9841
2018-10-02 20:01:00	1.1465	20.9	7.23	23.6	1.251	0.9841
2018-10-02 20:02:00	1.1472	20.8	7.18	23.6	1.251	0.9841
2018-10-02 20:03:00	1.1479	20.8	7.15	23.6	1.251	0.9841
2018-10-02 20:04:00	1.1486	20.9	7.16	23.6	1.251	0.9841
2018-10-02 20:05:00	1.1493	20.9	7.18	23.6	1.251	0.9841
2018-10-02 20:06:00	1.15	20.9	7.19	23.6	1.251	0.9841
2018-10-02 20:07:00	1.1507	20.9	7.21	23.6	1.251	0.9841
2018-10-02 20:08:00	1.1514	20.9	7.22	23.6	1.251	0.9841
2018-10-02 20:09:00	1.1521	20.9	7.23	23.6	1.251	0.9841
2018-10-02 20:10:00	1.1528	20.9	7.14	23.6	1.251	0.9841
2018-10-02 20:11:00	1.1535	20.9	7.16	23.6	1.251	0.9841
2018-10-02 20:12:00	1.1542	20.9	7.17	23.6	1.251	0.9841
2018-10-02 20:13:00	1.1549	20.9	7.19	23.6	1.251	0.9841
2018-10-02 20:14:00	1.1556	20.9	7.2	23.6	1.251	0.9841
2018-10-02 20:15:00	1.1562	20.9	7.21	23.6	1.251	0.9841
2018-10-02 20:16:00	1.1569	20.9	7.23	23.7	1.2605	0.9767
2018-10-02 20:17:00	1.1576	20.9	7.2	23.7	1.2605	0.9767
2018-10-02 20:18:00	1.1583	20.9	7.15	23.7	1.2605	0.9767
2018-10-02 20:19:00	1.159	20.9	7.16	23.7	1.2605	0.9767
2018-10-02 20:20:00	1.1597	20.9	7.18	23.6	1.251	0.9841
2018-10-02 20:21:00	1.1604	20.9	7.19	23.6	1.251	0.9841
2018-10-02 20:22:00	1.1611	20.9	7.2	23.6	1.251	0.9841
2018-10-02 20:23:00	1.1618	20.9	7.22	23.7	1.2605	0.9767
2018-10-02 20:24:00	1.1625	20.9	7.23	23.7	1.2605	0.9767
2018-10-02 20:25:00	1.1632	20.9	7.16	23.7	1.2605	0.9767
2018-10-02 20:26:00	1.1639	20.9	7.15	23.7	1.2605	0.9767
2018-10-02 20:27:00	1.1646	20.9	7.17	23.7	1.2605	0.9767
2018-10-02 20:28:00	1.1653	20.9	7.18	23.7	1.2605	0.9767
2018-10-02 20:29:00	1.166	20.9	7.2	23.7	1.2605	0.9767
2018-10-02 20:30:00	1.1667	20.9	7.21	23.7	1.2605	0.9767
2018-10-02 20:31:00	1.1674	20.9	7.22	23.7	1.2605	0.9767
2018-10-02 20:32:00	1.1681	20.9	7.22	23.7	1.2605	0.9767
2018-10-02 20:33:00	1.1688	20.9	7.14	23.7	1.2605	0.9767
2018-10-02 20:34:00	1.1694	20.9	7.16	23.7	1.2605	0.9767
2018-10-02 20:35:00	1.1701	20.9	7.17	23.7	1.2605	0.9767
2018-10-02 20:36:00	1.1708	20.9	7.19	23.7	1.2605	0.9767
2018-10-02 20:37:00	1.1715	20.9	7.2	23.7	1.2605	0.9767
2018-10-02 20:38:00	1.1722	20.9	7.21	23.7	1.2605	0.9767
2018-10-02 20:39:00	1.1729	20.9	7.23	23.7	1.2605	0.9767
2018-10-02 20:40:00	1.1736	20.9	7.19	23.7	1.2605	0.9767
2018-10-02 20:41:00	1.1743	21.0	7.15	23.7	1.2605	0.9767
2018-10-02 20:42:00	1.175	21.0	7.16	23.7	1.2605	0.9767
2018-10-02 20:43:00	1.1757	21.0	7.18	23.7	1.2605	0.9767
2018-10-02 20:44:00	1.1764	21.0	7.19	23.7	1.2605	0.9767
2018-10-02 20:45:00	1.1771	21.0	7.21	23.7	1.2605	0.9767
2018-10-02 20:46:00	1.1778	21.0	7.22	23.7	1.2605	0.9767
2018-10-02 20:47:00	1.1785	21.0	7.23	23.7	1.2605	0.9767
2018-10-02 20:48:00	1.1792	21.0	7.15	23.7	1.2605	0.9767
2018-10-02 20:49:00	1.1799	21.0	7.15	23.7	1.2605	0.9767
2018-10-02 20:50:00	1.1806	21.0	7.17	23.7	1.2605	0.9767
2018-10-02 20:51:00	1.1812	21.0	7.18	23.7	1.2605	0.9767
2018-10-02 20:52:00	1.1819	21.0	7.2	23.7	1.2605	0.9767
2018-10-02 20:53:00	1.1826	21.0	7.21	23.7	1.2605	0.9767
2018-10-02 20:54:00	1.1833	21.0	7.22	23.7	1.2605	0.9767
2018-10-02 20:55:00	1.184	21.0	7.21	23.7	1.2605	0.9767
2018-10-02 20:56:00	1.1847	21.0	7.15	23.7	1.2605	0.9767
2018-10-02 20:57:00	1.1854	21.0	7.16	23.7	1.2605	0.9767
2018-10-02 20:58:00	1.1861	21.0	7.18	23.7	1.2605	0.9767
2018-10-02 20:59:00	1.1868	21.0	7.19	23.7	1.2605	0.9767
2018-10-02 21:00:00	1.1875	21.0	7.2	23.7	1.2605	0.9767
2018-10-02 21:01:00	1.1882	21.0	7.22	23.7	1.2605	0.9767
2018-10-02 21:02:00	1.1889	21.0	7.23	23.8	1.27	0.9694
2018-10-02 21:03:00	1.1896	21.0	7.17	23.7	1.2605	0.9767
2018-10-02 21:04:00	1.1903	21.0	7.15	23.8	1.27	0.9694
2018-10-02 21:05:00	1.191	21.0	7.17	23.8	1.27	0.9694
2018-10-02 21:06:00	1.1917	21.0	7.18	23.7	1.2605	0.9767
2018-10-02 21:07:00	1.1924	21.0	7.2	23.7	1.2605	0.9767
2018-10-02 21:08:00	1.1931	21.0	7.21	23.7	1.2605	0.9767
2018-10-02 21:09:00	1.1938	21.0	7.22	23.8	1.27	0.9694
2018-10-02 21:10:00	1.1944	21.0	7.23	23.8	1.27	0.9694
2018-10-02 21:11:00	1.1951	21.0	7.14	23.8	1.27	0.9694
2018-10-02 21:12:00	1.1958	21.0	7.16	23.8	1.27	0.9694
2018-10-02 21:13:00	1.1965	21.0	7.17	23.8	1.27	0.9694
2018-10-02 21:14:00	1.1972	21.0	7.19	23.8	1.27	0.9694
2018-10-02 21:15:00	1.1979	21.0	7.2	23.8	1.27	0.9694
2018-10-02 21:16:00	1.1986	21.0	7.21	23.8	1.27	0.9694
2018-10-02 21:17:00	1.1993	21.0	7.23	23.8	1.27	0.9694
2018-10-02 21:18:00	1.2	21.0	7.18	23.8	1.27	0.9694
2018-10-02 21:19:00	1.2007	21.0	7.15	23.8	1.27	0.9694
2018-10-02 21:20:00	1.2014	21.0	7.16	23.8	1.27	0.9694
2018-10-02 21:21:00	1.2021	21.0	7.18	23.8	1.27	0.9694
2018-10-02 21:22:00	1.2028	21.0	7.19	23.8	1.27	0.9694
2018-10-02 21:23:00	1.2035	21.0	7.21	23.8	1.27	0.9694
2018-10-02 21:24:00	1.2042	21.0	7.22	23.8	1.27	0.9694
2018-10-02 21:25:00	1.2049	21.0	7.23	23.8	1.27	0.9694
2018-10-02 21:26:00	1.2056	21.0	7.14	23.8	1.27	0.9694
2018-10-02 21:27:00	1.2062	21.0	7.16	23.8	1.27	0.9694
2018-10-02 21:28:00	1.2069	21.1	7.17	23.8	1.27	0.9694
2018-10-02 21:29:00	1.2076	21.0	7.19	23.8	1.27	0.9694
2018-10-02 21:30:00	1.2083	21.0	7.2	23.8	1.27	0.9694
2018-10-02 21:31:00	1.209	21.1	7.21	23.8	1.27	0.9694
2018-10-02 21:32:00	1.2097	21.1	7.23	23.8	1.27	0.9694
2018-10-02 21:33:00	1.2104	21.0	7.2	23.8	1.27	0.9694
2018-10-02 21:34:00	1.2111	21.0	7.15	23.8	1.27	0.9694
2018-10-02 21:35:00	1.2118	21.1	7.16	23.8	1.27	0.9694
2018-10-02 21:36:00	1.2125	21.1	7.18	23.8	1.27	0.9694
2018-10-02 21:37:00	1.2132	21.1	7.19	23.8	1.27	0.9694
2018-10-02 21:38:00	1.2139	21.1	7.2	23.8	1.27	0.9694
2018-10-02 21:39:00	1.2146	21.1	7.22	23.8	1.27	0.9694
2018-10-02 21:40:00	1.2153	21.1	7.23	23.8	1.27	0.9694
2018-10-02 21:41:00	1.216	21.1	7.16	23.8	1.27	0.9694
2018-10-02 21:42:00	1.2167	21.1	7.15	23.8	1.27	0.9694
2018-10-02 21:43:00	1.2174	21.1	7.17	23.8	1.27	0.9694
2018-10-02 21:44:00	1.2181	21.1	7.18	23.8	1.27	0.9694
2018-10-02 21:45:00	1.2188	21.1	7.2	23.8	1.27	0.9694
2018-10-02 21:46:00	1.2194	21.1	7.21	23.8	1.27	0.9694
2018-10-02 21:47:00	1.2201	21.1	7.22	23.9	1.2795	0.9622
2018-10-02 21:48:00	1.2208	21.1	7.22	23.9	1.2795	0.9622
2018-10-02 21:49:00	1.2215	21.1	7.14	23.8	1.27	0.9694
2018-10-02 21:50:00	1.2222	21.1	7.16	23.8	1.27	0.9694
2018-10-02 21:51:00	1.2229	21.1	7.17	23.8	1.27	0.9694
2018-10-02 21:52:00	1.2236	21.1	7.19	23.9	1.2795	0.9622
2018-10-02 21:53:00	1.2243	21.1	7.2	23.9	1.2795	0.9622
2018-10-02 21:54:00	1.225	21.1	7.21	23.9	1.2795	0.9622
2018-10-02 21:55:00	1.2257	21.1	7.23	23.8	1.27	0.9694
2018-10-02 21:56:00	1.2264	21.1	7.19	23.9	1.2795	0.9622
2018-10-02 21:57:00	1.2271	21.1	7.15	23.9	1.2795	0.9622
2018-10-02 21:58:00	1.2278	21.1	7.16	23.9	1.2795	0.9622
2018-10-02 21:59:00	1.2285	21.1	7.18	23.9	1.2795	0.9622
2018-10-02 22:00:00	1.2292	21.1	7.19	23.9	1.2795	0.9622
2018-10-02 22:01:00	1.2299	21.1	7.21	23.9	1.2795	0.9622
2018-10-02 22:02:00	1.2306	21.1	7.22	23.9	1.2795	0.9622
2018-10-02 22:03:00	1.2312	21.1	7.23	23.9	1.2795	0.9622
2018-10-02 22:04:00	1.2319	21.1	7.15	23.9	1.2795	0.9622
2018-10-02 22:05:00	1.2326	21.1	7.15	23.9	1.2795	0.9622
2018-10-02 22:06:00	1.2333	21.1	7.17	23.9	1.2795	0.9622
2018-10-02 22:07:00	1.234	21.1	7.18	23.9	1.2795	0.9622
2018-10-02 22:08:00	1.2347	21.1	7.2	23.9	1.2795	0.9622
2018-10-02 22:09:00	1.2354	21.1	7.21	23.9	1.2795	0.9622
2018-10-02 22:10:00	1.2361	21.1	7.22	23.9	1.2795	0.9622
2018-10-02 22:11:00	1.2368	21.1	7.2	23.9	1.2795	0.9622
2018-10-02 22:12:00	1.2375	21.1	7.15	23.9	1.2795	0.9622
2018-10-02 22:13:00	1.2382	21.1	7.16	23.9	1.2795	0.9622
2018-10-02 22:14:00	1.2389	21.1	7.18	23.9	1.2795	0.9622
2018-10-02 22:15:00	1.2396	21.1	7.19	23.9	1.2795	0.9622
2018-10-02 22:16:00	1.2403	21.1	7.2	23.9	1.2795	0.9622
2018-10-02 22:17:00	1.241	21.1	7.22	23.9	1.2795	0.9622
2018-10-02 22:18:00	1.2417	21.1	7.23	23.9	1.2795	0.9622
2018-10-02 22:19:00	1.2424	21.1	7.17	23.9	1.2795	0.9622
2018-10-02 22:20:00	1.2431	21.1	7.15	23.9	1.2795	0.9622
2018-10-02 22:21:00	1.2438	21.1	7.17	23.9	1.2795	0.9622
2018-10-02 22:22:00	1.2444	21.1	7.18	23.9	1.2795	0.9622
2018-10-02 22:23:00	1.2451	21.1	7.2	23.9	1.2795	0.9622
2018-10-02 22:24:00	1.2458	21.1	7.21	23.9	1.2795	0.9622
2018-10-02 22:25:00	1.2465	21.1	7.22	23.9	1.2795	0.9622
2018-10-02 22:26:00	1.2472	21.1	7.23	23.9	1.2795	0.9622
2018-10-02 22:27:00	1.2479	21.1	7.14	23.9	1.2795	0.9622
2018-10-02 22:28:00	1.2486	21.1	7.16	23.9	1.2795	0.9622
2018-10-02 22:29:00	1.2493	21.1	7.17	23.9	1.2795	0.9622
2018-10-02 22:30:00	1.25	21.1	7.19	23.9	1.2795	0.9622
2018-10-02 22:31:00	1.2507	21.1	7.2	23.9	1.2795	0.9622
2018-10-02 22:32:00	1.2514	21.1	7.22	23.9	1.2795	0.9622
2018-10-02 22:33:00	1.2521	21.1	7.23	23.9	1.2795	0.9622
2018-10-02 22:34:00	1.2528	21.1	7.19	23.9	1.2795	0.9622
2018-10-02 22:35:00	1.2535	21.1	7.15	24.0	1.289	0.9552
2018-10-02 22:36:00	1.2542	21.1	7.17	24.0	1.289	0.9552
2018-10-02 22:37:00	1.2549	21.1	7.18	23.9	1.2795	0.9622
2018-10-02 22:38:00	1.2556	21.1	7.19	23.9	1.2795	0.9622
2018-10-02 22:39:00	1.2562	21.1	7.21	23.9	1.2795	0.9622
2018-10-02 22:40:00	1.2569	21.1	7.22	24.0	1.289	0.9552
2018-10-02 22:41:00	1.2576	21.1	7.23	24.0	1.289	0.9552
2018-10-02 22:42:00	1.2583	21.1	7.14	24.0	1.289	0.9552
2018-10-02 22:43:00	1.259	21.1	7.16	24.0	1.289	0.9552
2018-10-02 22:44:00	1.2597	21.1	7.17	24.0	1.289	0.9552
2018-10-02 22:45:00	1.2604	21.1	7.19	24.0	1.289	0.9552
2018-10-02 22:46:00	1.2611	21.1	7.2	24.0	1.289	0.9552
2018-10-02 22:47:00	1.2618	21.1	7.21	24.0	1.289	0.9552
2018-10-02 22:48:00	1.2625	21.1	7.23	24.0	1.289	0.9552
2018-10-02 22:49:00	1.2632	21.1	7.19	24.0	1.289	0.9552
2018-10-02 22:50:00	1.2639	21.1	7.15	24.0	1.289	0.9552
2018-10-02 22:51:00	1.2646	21.1	7.16	24.0	1.289	0.9552
2018-10-02 22:52:00	1.2653	21.1	7.18	24.0	1.289	0.9552
2018-10-02 22:53:00	1.266	21.1	7.19	24.0	1.289	0.9552
2018-10-02 22:54:00	1.2667	21.1	7.21	24.0	1.289	0.9552
2018-10-02 22:55:00	1.2674	21.1	7.22	24.0	1.289	0.9552
2018-10-02 22:56:00	1.2681	21.1	7.23	24.0	1.289	0.9552
2018-10-02 22:57:00	1.2688	21.1	7.15	24.0	1.289	0.9552
2018-10-02 22:58:00	1.2694	21.1	7.16	24.0	1.289	0.9552
2018-10-02 22:59:00	1.2701	21.1	7.17	24.0	1.289	0.9552
2018-10-02 23:00:00	1.2708	21.1	7.19	24.0	1.289	0.9552
2018-10-02 23:01:00	1.2715	21.1	7.2	24.0	1.289	0.9552
2018-10-02 23:02:00	1.2722	21.1	7.21	24.0	1.289	0.9552
2018-10-02 23:03:00	1.2729	21.1	7.23	24.0	1.289	0.9552
2018-10-02 23:04:00	1.2736	21.1	7.2	24.0	1.289	0.9552
2018-10-02 23:05:00	1.2743	21.1	7.15	24.0	1.289	0.9552
2018-10-02 23:06:00	1.275	21.1	7.16	24.0	1.289	0.9552
2018-10-02 23:07:00	1.2757	21.1	7.18	24.0	1.289	0.9552
2018-10-02 23:08:00	1.2764	21.1	7.19	24.0	1.289	0.9552
2018-10-02 23:09:00	1.2771	21.1	7.2	24.0	1.289	0.9552
2018-10-02 23:10:00	1.2778	21.1	7.22	24.0	1.289	0.9552
2018-10-02 23:11:00	1.2785	21.1	7.23	24.0	1.289	0.9552
2018-10-02 23:12:00	1.2792	21.1	7.16	24.0	1.289	0.9552
2018-10-02 23:13:00	1.2799	21.1	7.15	24.0	1.289	0.9552
2018-10-02 23:14:00	1.2806	21.1	7.17	24.0	1.289	0.9552
2018-10-02 23:15:00	1.2812	21.1	7.18	24.0	1.289	0.9552
2018-10-02 23:16:00	1.2819	21.1	7.2	24.0	1.289	0.9552
2018-10-02 23:17:00	1.2826	21.1	7.21	24.0	1.289	0.9552
2018-10-02 23:18:00	1.2833	21.1	7.22	24.1	1.2984	0.9482
2018-10-02 23:19:00	1.284	21.1	7.22	24.0	1.289	0.9552
2018-10-02 23:20:00	1.2847	21.1	7.15	24.1	1.2984	0.9482
2018-10-02 23:21:00	1.2854	21.1	7.16	24.1	1.2984	0.9482
2018-10-02 23:22:00	1.2861	21.1	7.18	24.1	1.2984	0.9482
2018-10-02 23:23:00	1.2868	21.1	7.19	24.1	1.2984	0.9482
2018-10-02 23:24:00	1.2875	21.1	7.2	24.1	1.2984	0.9482
2018-10-02 23:25:00	1.2882	21.1	7.22	24.0	1.289	0.9552
2018-10-02 23:26:00	1.2889	21.1	7.23	24.1	1.2984	0.9482
2018-10-02 23:27:00	1.2896	21.1	7.18	24.1	1.2984	0.9482
2018-10-02 23:28:00	1.2903	21.1	7.15	24.1	1.2984	0.9482
2018-10-02 23:29:00	1.291	21.1	7.17	24.1	1.2984	0.9482
2018-10-02 23:30:00	1.2917	21.1	7.18	24.1	1.2984	0.9482
2018-10-02 23:31:00	1.2924	21.1	7.2	24.1	1.2984	0.9482
2018-10-02 23:32:00	1.2931	21.1	7.21	24.1	1.2984	0.9482
2018-10-02 23:33:00	1.2938	21.1	7.22	24.1	1.2984	0.9482
2018-10-02 23:34:00	1.2944	21.1	7.23	24.1	1.2984	0.9482
2018-10-02 23:35:00	1.2951	21.1	7.14	24.1	1.2984	0.9482
2018-10-02 23:36:00	1.2958	21.1	7.16	24.1	1.2984	0.9482
2018-10-02 23:37:00	1.2965	21.1	7.17	24.1	1.2984	0.9482
2018-10-02 23:38:00	1.2972	21.1	7.19	24.1	1.2984	0.9482
2018-10-02 23:39:00	1.2979	21.1	7.2	24.1	1.2984	0.9482
2018-10-02 23:40:00	1.2986	21.1	7.21	24.1	1.2984	0.9482
2018-10-02 23:41:00	1.2993	21.1	7.23	24.1	1.2984	0.9482
2018-10-02 23:42:00	1.3	21.1	7.18	24.1	1.2984	0.9482
2018-10-02 23:43:00	1.3007	21.1	7.15	24.1	1.2984	0.9482
2018-10-02 23:44:00	1.3014	21.1	7.17	24.1	1.2984	0.9482
2018-10-02 23:45:00	1.3021	21.1	7.18	24.1	1.2984	0.9482
2018-10-02 23:46:00	1.3028	21.1	7.19	24.1	1.2984	0.9482
2018-10-02 23:47:00	1.3035	21.1	7.21	24.1	1.2984	0.9482
2018-10-02 23:48:00	1.3042	21.1	7.22	24.1	1.2984	0.9482
2018-10-02 23:49:00	1.3049	21.1	7.23	24.1	1.2984	0.9482
2018-10-02 23:50:00	1.3056	21.1	7.14	24.1	1.2984	0.9482
2018-10-02 23:51:00	1.3062	21.1	7.16	24.1	1.2984	0.9482
2018-10-02 23:52:00	1.3069	21.1	7.17	24.1	1.2984	0.9482
2018-10-02 23:53:00	1.3076	21.1	7.19	24.1	1.2984	0.9482
2018-10-02 23:54:00	1.3083	21.1	7.2	24.1	1.2984	0.9482
2018-10-02 23:55:00	1.309	21.1	7.21	24.1	1.2984	0.9482
2018-10-02 23:56:00	1.3097	21.1	7.23	24.1	1.2984	0.9482
2018-10-02 23:57:00	1.3104	21.1	7.19	24.1	1.2984	0.9482
2018-10-02 23:58:00	1.3111	21.1	7.15	24.1	1.2984	0.9482
2018-10-02 23:59:00	1.3118	21.1	7.16	24.1	1.2984	0.9482
2018-10-03 00:00:00	1.3125	21.1	7.18	24.1	1.2984	0.9482
2018-10-03 00:01:00	1.3132	21.1	7.19	24.1	1.2984	0.9482
2018-10-03 00:02:00	1.3139	21.1	7.21	24.1	1.2984	0.9482
2018-10-03 00:03:00	1.3146	21.1	7.22	24.1	1.2984	0.9482
2018-10-03 00:04:00	1.3153	21.1	7.23	24.2	1.3079	0.9413
2018-10-03 00:05:00	1.316	21.1	7.15	24.2	1.3079	0.9413
2018-10-03 00:06:00	1.3167	21.1	7.16	24.2	1.3079	0.9413
2018-10-03 00:07:00	1.3174	21.1	7.17	24.1	1.2984	0.9482
2018-10-03 00:08:00	1.3181	21.1	7.19	24.1	1.2984	0.9482
2018-10-03 00:09:00	1.3188	21.1	7.2	24.2	1.3079	0.9413
2018-10-03 00:10:00	1.3194	21.1	7.21	24.1	1.2984	0.9482
2018-10-03 00:11:00	1.3201	21.1	7.23	24.2	1.3079	0.9413
2018-10-03 00:12:00	1.3208	21.1	7.2	24.1	1.2984	0.9482
2018-10-03 00:13:00	1.3215	21.1	7.15	24.2	1.3079	0.9413
2018-10-03 00:14:00	1.3222	21.1	7.16	24.2	1.3079	0.9413
2018-10-03 00:15:00	1.3229	21.1	7.18	24.1	1.2984	0.9482
2018-10-03 00:16:00	1.3236	21.1	7.19	24.2	1.3079	0.9413
2018-10-03 00:17:00	1.3243	21.1	7.21	24.2	1.3079	0.9413
2018-10-03 00:18:00	1.325	21.1	7.22	24.2	1.3079	0.9413
2018-10-03 00:19:00	1.3257	21.1	7.23	24.2	1.3079	0.9413
2018-10-03 00:20:00	1.3264	21.1	7.15	24.2	1.3079	0.9413
2018-10-03 00:21:00	1.3271	21.1	7.16	24.2	1.3079	0.9413
2018-10-03 00:22:00	1.3278	21.1	7.17	24.2	1.3079	0.9413
2018-10-03 00:23:00	1.3285	21.1	7.19	24.2	1.3079	0.9413
2018-10-03 00:24:00	1.3292	21.1	7.2	24.2	1.3079	0.9413
2018-10-03 00:25:00	1.3299	21.1	7.21	24.2	1.3079	0.9413
2018-10-03 00:26:00	1.3306	21.1	7.23	24.2	1.3079	0.9413
2018-10-03 00:27:00	1.3312	21.1	7.2	24.2	1.3079	0.9413
2018-10-03 00:28:00	1.3319	21.1	7.15	24.2	1.3079	0.9413
2018-10-03 00:29:00	1.3326	21.1	7.16	24.2	1.3079	0.9413
2018-10-03 00:30:00	1.3333	21.1	7.18	24.2	1.3079	0.9413
2018-10-03 00:31:00	1.334	21.1	7.19	24.2	1.3079	0.9413
2018-10-03 00:32:00	1.3347	21.1	7.21	24.2	1.3079	0.9413
2018-10-03 00:33:00	1.3354	21.1	7.22	24.2	1.3079	0.9413
2018-10-03 00:34:00	1.3361	21.1	7.23	24.2	1.3079	0.9413
2018-10-03 00:35:00	1.3368	21.1	7.16	24.2	1.3079	0.9413
2018-10-03 00:36:00	1.3375	21.1	7.16	24.2	1.3079	0.9413
2018-10-03 00:37:00	1.3382	21.1	7.17	24.2	1.3079	0.9413
2018-10-03 00:38:00	1.3389	21.1	7.18	24.2	1.3079	0.9413
2018-10-03 00:39:00	1.3396	21.1	7.2	24.2	1.3079	0.9413
2018-10-03 00:40:00	1.3403	21.1	7.21	24.2	1.3079	0.9413
2018-10-03 00:41:00	1.341	21.1	7.22	24.2	1.3079	0.9413
2018-10-03 00:42:00	1.3417	21.1	7.2	24.2	1.3079	0.9413
2018-10-03 00:43:00	1.3424	21.1	7.15	24.2	1.3079	0.9413
2018-10-03 00:44:00	1.3431	21.1	7.16	24.2	1.3079	0.9413
2018-10-03 00:45:00	1.3438	21.1	7.18	24.2	1.3079	0.9413
2018-10-03 00:46:00	1.3444	21.1	7.19	24.2	1.3079	0.9413
2018-10-03 00:47:00	1.3451	21.1	7.2	24.2	1.3079	0.9413
2018-10-03 00:48:00	1.3458	21.1	7.22	24.2	1.3079	0.9413
2018-10-03 00:49:00	1.3465	21.1	7.23	24.2	1.3079	0.9413
2018-10-03 00:50:00	1.3472	21.1	7.17	24.2	1.3079	0.9413
2018-10-03 00:51:00	1.3479	21.1	7.15	24.2	1.3079	0.9413
2018-10-03 00:52:00	1.3486	21.1	7.17	24.3	1.3174	0.9346
2018-10-03 00:53:00	1.3493	21.1	7.18	24.2	1.3079	0.9413
2018-10-03 00:54:00	1.35	21.1	7.2	24.2	1.3079	0.9413
2018-10-03 00:55:00	1.3507	21.1	7.21	24.3	1.3174	0.9346
2018-10-03 00:56:00	1.3514	21.1	7.22	24.3	1.3174	0.9346
2018-10-03 00:57:00	1.3521	21.1	7.22	24.3	1.3174	0.9346
2018-10-03 00:58:00	1.3528	21.1	7.14	24.3	1.3174	0.9346
2018-10-03 00:59:00	1.3535	21.1	7.16	24.3	1.3174	0.9346
2018-10-03 01:00:00	1.3542	21.1	7.17	24.3	1.3174	0.9346
2018-10-03 01:01:00	1.3549	21.1	7.19	24.3	1.3174	0.9346
2018-10-03 01:02:00	1.3556	21.1	7.2	24.3	1.3174	0.9346
2018-10-03 01:03:00	1.3562	21.1	7.22	24.3	1.3174	0.9346
2018-10-03 01:04:00	1.3569	21.1	7.23	24.3	1.3174	0.9346
2018-10-03 01:05:00	1.3576	21.1	7.19	24.3	1.3174	0.9346
2018-10-03 01:06:00	1.3583	21.1	7.15	24.3	1.3174	0.9346
2018-10-03 01:07:00	1.359	21.1	7.17	24.3	1.3174	0.9346
2018-10-03 01:08:00	1.3597	21.1	7.18	24.3	1.3174	0.9346
2018-10-03 01:09:00	1.3604	21.1	7.19	24.3	1.3174	0.9346
2018-10-03 01:10:00	1.3611	21.1	7.21	24.3	1.3174	0.9346
2018-10-03 01:11:00	1.3618	21.1	7.22	24.3	1.3174	0.9346
2018-10-03 01:12:00	1.3625	21.1	7.23	24.3	1.3174	0.9346
2018-10-03 01:13:00	1.3632	21.1	7.15	24.3	1.3174	0.9346
2018-10-03 01:14:00	1.3639	21.1	7.16	24.3	1.3174	0.9346
2018-10-03 01:15:00	1.3646	21.1	7.17	24.3	1.3174	0.9346
2018-10-03 01:16:00	1.3653	21.1	7.19	24.3	1.3174	0.9346
2018-10-03 01:17:00	1.366	21.1	7.2	24.3	1.3174	0.9346
2018-10-03 01:18:00	1.3667	21.1	7.21	24.3	1.3174	0.9346
2018-10-03 01:19:00	1.3674	21.1	7.23	24.3	1.3174	0.9346
2018-10-03 01:20:00	1.3681	21.1	7.2	24.3	1.3174	0.9346
2018-10-03 01:21:00	1.3688	21.1	7.15	24.3	1.3174	0.9346
2018-10-03 01:22:00	1.3694	21.1	7.16	24.3	1.3174	0.9346
2018-10-03 01:23:00	1.3701	21.1	7.18	24.3	1.3174	0.9346
2018-10-03 01:24:00	1.3708	21.1	7.19	24.3	1.3174	0.9346
2018-10-03 01:25:00	1.3715	21.1	7.21	24.3	1.3174	0.9346
2018-10-03 01:26:00	1.3722	21.1	7.22	24.3	1.3174	0.9346
2018-10-03 01:27:00	1.3729	21.1	7.23	24.3	1.3174	0.9346
2018-10-03 01:28:00	1.3736	21.1	7.16	24.3	1.3174	0.9346
2018-10-03 01:29:00	1.3743	21.1	7.16	24.3	1.3174	0.9346
2018-10-03 01:30:00	1.375	21.1	7.17	24.3	1.3174	0.9346
2018-10-03 01:31:00	1.3757	21.1	7.19	24.3	1.3174	0.9346
2018-10-03 01:32:00	1.3764	21.1	7.2	24.3	1.3174	0.9346
2018-10-03 01:33:00	1.3771	21.1	7.21	24.3	1.3174	0.9346
2018-10-03 01:34:00	1.3778	21.1	7.22	24.3	1.3174	0.9346
2018-10-03 01:35:00	1.3785	21.1	7.2	24.3	1.3174	0.9346
2018-10-03 01:36:00	1.3792	21.1	7.15	24.3	1.3174	0.9346
2018-10-03 01:37:00	1.3799	21.1	7.16	24.4	1.3269	0.9279
2018-10-03 01:38:00	1.3806	21.1	7.18	24.3	1.3174	0.9346
2018-10-03 01:39:00	1.3812	21.1	7.19	24.3	1.3174	0.9346
2018-10-03 01:40:00	1.3819	21.1	7.21	24.4	1.3269	0.9279
2018-10-03 01:41:00	1.3826	21.1	7.22	24.3	1.3174	0.9346
2018-10-03 01:42:00	1.3833	21.1	7.23	24.4	1.3269	0.9279
2018-10-03 01:43:00	1.384	21.1	7.16	24.4	1.3269	0.9279
2018-10-03 01:44:00	1.3847	21.1	7.16	24.4	1.3269	0.9279
2018-10-03 01:45:00	1.3854	21.1	7.17	24.4	1.3269	0.9279
2018-10-03 01:46:00	1.3861	21.1	7.19	24.4	1.3269	0.9279
2018-10-03 01:47:00	1.3868	21.1	7.2	24.4	1.3269	0.9279
2018-10-03 01:48:00	1.3875	21.1	7.21	24.4	1.3269	0.9279
[truncated: 1,940 more rows]
