# Supplementary material for: Experimental and Model-Based Analysis to Optimize Microalgal Biomass Productivity in a Pilot-Scale Tubular Photobioreactor
Source: Front Bioeng Biotechnol. 2020 May 13;8:453. doi: 10.3389/fbioe.2020.00453 (PMC7247861; doi:10.3389/fbioe.2020.00453)
Supplement: Supplementary file 1 [file Data_Sheet_1.ZIP › suppl_data/raw_data/suppl_data_raw_exp_no_12.txt]

datetime	time	temp	pH	OD_NIR	cX	qph
2018-10-04 16:45:00	0.0	22.7	7.09	13.4	0.4648	2.649
2018-10-04 16:46:00	0.0007	22.6	7.12	13.4	0.4648	2.649
2018-10-04 16:47:00	0.0014	22.6	7.14	13.4	0.4648	2.649
2018-10-04 16:48:00	0.0021	22.6	7.16	13.5	0.4742	2.5964
2018-10-04 16:49:00	0.0028	22.6	7.18	13.4	0.4648	2.649
2018-10-04 16:50:00	0.0035	22.6	7.2	13.5	0.4742	2.5964
2018-10-04 16:51:00	0.0042	22.6	7.22	13.5	0.4742	2.5964
2018-10-04 16:52:00	0.0049	22.5	7.21	13.5	0.4742	2.5964
2018-10-04 16:53:00	0.0056	22.5	7.07	13.5	0.4742	2.5964
2018-10-04 16:54:00	0.0062	22.5	7.1	13.5	0.4742	2.5964
2018-10-04 16:55:00	0.0069	22.5	7.12	13.5	0.4742	2.5964
2018-10-04 16:56:00	0.0076	22.5	7.14	13.5	0.4742	2.5964
2018-10-04 16:57:00	0.0083	22.5	7.16	13.5	0.4742	2.5964
2018-10-04 16:58:00	0.009	22.5	7.18	13.5	0.4742	2.5964
2018-10-04 16:59:00	0.0097	22.5	7.2	13.5	0.4742	2.5964
2018-10-04 17:00:00	0.0104	22.5	7.22	13.5	0.4742	2.5964
2018-10-04 17:01:00	0.0111	22.5	7.2	13.5	0.4742	2.5964
2018-10-04 17:02:00	0.0118	22.5	7.07	13.5	0.4742	2.5964
2018-10-04 17:03:00	0.0125	22.5	7.09	13.5	0.4742	2.5964
2018-10-04 17:04:00	0.0132	22.4	7.12	13.5	0.4742	2.5964
2018-10-04 17:05:00	0.0139	22.4	7.14	13.5	0.4742	2.5964
2018-10-04 17:06:00	0.0146	22.4	7.16	13.6	0.4836	2.5459
2018-10-04 17:07:00	0.0153	22.4	7.18	13.5	0.4742	2.5964
2018-10-04 17:08:00	0.016	22.4	7.2	13.5	0.4742	2.5964
2018-10-04 17:09:00	0.0167	22.4	7.22	13.5	0.4742	2.5964
2018-10-04 17:10:00	0.0174	22.4	7.22	13.5	0.4742	2.5964
2018-10-04 17:11:00	0.0181	22.4	7.07	13.5	0.4742	2.5964
2018-10-04 17:12:00	0.0188	22.4	7.09	13.6	0.4836	2.5459
2018-10-04 17:13:00	0.0194	22.4	7.11	13.6	0.4836	2.5459
2018-10-04 17:14:00	0.0201	22.4	7.13	13.6	0.4836	2.5459
2018-10-04 17:15:00	0.0208	22.4	7.15	13.6	0.4836	2.5459
2018-10-04 17:16:00	0.0215	22.4	7.17	13.6	0.4836	2.5459
2018-10-04 17:17:00	0.0222	22.4	7.19	13.6	0.4836	2.5459
2018-10-04 17:18:00	0.0229	22.4	7.21	13.6	0.4836	2.5459
2018-10-04 17:19:00	0.0236	22.4	7.23	13.6	0.4836	2.5459
2018-10-04 17:20:00	0.0243	22.4	7.12	13.6	0.4836	2.5459
2018-10-04 17:21:00	0.025	22.4	7.08	13.6	0.4836	2.5459
2018-10-04 17:22:00	0.0257	22.4	7.1	13.6	0.4836	2.5459
2018-10-04 17:23:00	0.0264	22.4	7.12	13.6	0.4836	2.5459
2018-10-04 17:24:00	0.0271	22.4	7.14	13.6	0.4836	2.5459
2018-10-04 17:25:00	0.0278	22.4	7.16	13.6	0.4836	2.5459
2018-10-04 17:26:00	0.0285	22.4	7.18	13.6	0.4836	2.5459
2018-10-04 17:27:00	0.0292	22.4	7.2	13.6	0.4836	2.5459
2018-10-04 17:28:00	0.0299	22.4	7.22	13.6	0.4836	2.5459
2018-10-04 17:29:00	0.0306	22.4	7.21	13.6	0.4836	2.5459
2018-10-04 17:30:00	0.0312	22.3	7.07	13.6	0.4836	2.5459
2018-10-04 17:31:00	0.0319	22.3	7.09	13.6	0.4836	2.5459
2018-10-04 17:32:00	0.0326	22.3	7.11	13.6	0.4836	2.5459
2018-10-04 17:33:00	0.0333	22.3	7.13	13.6	0.4836	2.5459
2018-10-04 17:34:00	0.034	22.3	7.15	13.6	0.4836	2.5459
2018-10-04 17:35:00	0.0347	22.3	7.17	13.6	0.4836	2.5459
2018-10-04 17:36:00	0.0354	22.3	7.19	13.6	0.4836	2.5459
2018-10-04 17:37:00	0.0361	22.3	7.21	13.6	0.4836	2.5459
2018-10-04 17:38:00	0.0368	22.3	7.23	13.6	0.4836	2.5459
2018-10-04 17:39:00	0.0375	22.3	7.16	13.6	0.4836	2.5459
2018-10-04 17:40:00	0.0382	22.3	7.07	13.6	0.4836	2.5459
2018-10-04 17:41:00	0.0389	22.3	7.09	13.6	0.4836	2.5459
2018-10-04 17:42:00	0.0396	22.3	7.12	13.6	0.4836	2.5459
2018-10-04 17:43:00	0.0403	22.3	7.14	13.6	0.4836	2.5459
2018-10-04 17:44:00	0.041	22.3	7.15	13.6	0.4836	2.5459
2018-10-04 17:45:00	0.0417	22.3	7.17	13.6	0.4836	2.5459
2018-10-04 17:46:00	0.0424	22.3	7.19	13.6	0.4836	2.5459
2018-10-04 17:47:00	0.0431	22.3	7.21	13.6	0.4836	2.5459
2018-10-04 17:48:00	0.0438	22.3	7.23	13.6	0.4836	2.5459
2018-10-04 17:49:00	0.0444	22.3	7.13	13.6	0.4836	2.5459
2018-10-04 17:50:00	0.0451	22.3	7.07	13.6	0.4836	2.5459
2018-10-04 17:51:00	0.0458	22.3	7.1	13.6	0.4836	2.5459
2018-10-04 17:52:00	0.0465	22.3	7.12	13.6	0.4836	2.5459
2018-10-04 17:53:00	0.0472	22.3	7.14	13.6	0.4836	2.5459
2018-10-04 17:54:00	0.0479	22.3	7.16	13.6	0.4836	2.5459
2018-10-04 17:55:00	0.0486	22.3	7.18	13.6	0.4836	2.5459
2018-10-04 17:56:00	0.0493	22.3	7.19	13.6	0.4836	2.5459
2018-10-04 17:57:00	0.05	22.3	7.21	13.6	0.4836	2.5459
2018-10-04 17:58:00	0.0507	22.3	7.23	13.6	0.4836	2.5459
2018-10-04 17:59:00	0.0514	22.3	7.09	13.6	0.4836	2.5459
2018-10-04 18:00:00	0.0521	22.3	7.08	13.6	0.4836	2.5459
2018-10-04 18:01:00	0.0528	22.3	7.1	13.6	0.4836	2.5459
2018-10-04 18:02:00	0.0535	22.3	7.12	13.7	0.493	2.4973
2018-10-04 18:03:00	0.0542	22.3	7.14	13.6	0.4836	2.5459
2018-10-04 18:04:00	0.0549	22.3	7.16	13.6	0.4836	2.5459
2018-10-04 18:05:00	0.0556	22.3	7.18	13.6	0.4836	2.5459
2018-10-04 18:06:00	0.0562	22.3	7.2	13.6	0.4836	2.5459
2018-10-04 18:07:00	0.0569	22.3	7.22	13.6	0.4836	2.5459
2018-10-04 18:08:00	0.0576	22.3	7.23	13.6	0.4836	2.5459
2018-10-04 18:09:00	0.0583	22.2	7.07	13.7	0.493	2.4973
2018-10-04 18:10:00	0.059	22.2	7.08	13.7	0.493	2.4973
2018-10-04 18:11:00	0.0597	22.3	7.11	13.6	0.4836	2.5459
2018-10-04 18:12:00	0.0604	22.3	7.13	13.6	0.4836	2.5459
2018-10-04 18:13:00	0.0611	22.3	7.14	13.7	0.493	2.4973
2018-10-04 18:14:00	0.0618	22.2	7.16	13.7	0.493	2.4973
2018-10-04 18:15:00	0.0625	22.2	7.18	13.7	0.493	2.4973
2018-10-04 18:16:00	0.0632	22.2	7.2	13.7	0.493	2.4973
2018-10-04 18:17:00	0.0639	22.2	7.22	13.7	0.493	2.4973
2018-10-04 18:18:00	0.0646	22.2	7.21	13.7	0.493	2.4973
2018-10-04 18:19:00	0.0653	22.2	7.07	13.7	0.493	2.4973
2018-10-04 18:20:00	0.066	22.2	7.09	13.7	0.493	2.4973
2018-10-04 18:21:00	0.0667	22.2	7.11	13.7	0.493	2.4973
2018-10-04 18:22:00	0.0674	22.2	7.13	13.7	0.493	2.4973
2018-10-04 18:23:00	0.0681	22.2	7.15	13.7	0.493	2.4973
2018-10-04 18:24:00	0.0688	22.2	7.17	13.7	0.493	2.4973
2018-10-04 18:25:00	0.0694	22.2	7.19	13.7	0.493	2.4973
2018-10-04 18:26:00	0.0701	22.2	7.2	13.7	0.493	2.4973
2018-10-04 18:27:00	0.0708	22.2	7.22	13.7	0.493	2.4973
2018-10-04 18:28:00	0.0715	22.2	7.17	13.7	0.493	2.4973
2018-10-04 18:29:00	0.0722	22.2	7.07	13.8	0.5024	2.4506
2018-10-04 18:30:00	0.0729	22.2	7.09	13.7	0.493	2.4973
2018-10-04 18:31:00	0.0736	22.2	7.11	13.7	0.493	2.4973
2018-10-04 18:32:00	0.0743	22.2	7.13	13.7	0.493	2.4973
2018-10-04 18:33:00	0.075	22.2	7.15	13.7	0.493	2.4973
2018-10-04 18:34:00	0.0757	22.2	7.17	13.7	0.493	2.4973
2018-10-04 18:35:00	0.0764	22.2	7.19	13.7	0.493	2.4973
2018-10-04 18:36:00	0.0771	22.2	7.21	13.7	0.493	2.4973
2018-10-04 18:37:00	0.0778	22.2	7.23	13.7	0.493	2.4973
2018-10-04 18:38:00	0.0785	22.2	7.15	13.7	0.493	2.4973
2018-10-04 18:39:00	0.0792	22.2	7.07	13.8	0.5024	2.4506
2018-10-04 18:40:00	0.0799	22.2	7.1	13.7	0.493	2.4973
2018-10-04 18:41:00	0.0806	22.2	7.12	13.7	0.493	2.4973
2018-10-04 18:42:00	0.0812	22.2	7.14	13.7	0.493	2.4973
2018-10-04 18:43:00	0.0819	22.2	7.15	13.8	0.5024	2.4506
2018-10-04 18:44:00	0.0826	22.2	7.17	13.7	0.493	2.4973
2018-10-04 18:45:00	0.0833	22.2	7.19	13.8	0.5024	2.4506
2018-10-04 18:46:00	0.084	22.2	7.21	13.8	0.5024	2.4506
2018-10-04 18:47:00	0.0847	22.2	7.23	13.7	0.493	2.4973
2018-10-04 18:48:00	0.0854	22.2	7.14	13.7	0.493	2.4973
2018-10-04 18:49:00	0.0861	22.2	7.07	13.8	0.5024	2.4506
2018-10-04 18:50:00	0.0868	22.2	7.1	13.8	0.5024	2.4506
2018-10-04 18:51:00	0.0875	22.2	7.12	13.8	0.5024	2.4506
2018-10-04 18:52:00	0.0882	22.2	7.14	13.8	0.5024	2.4506
2018-10-04 18:53:00	0.0889	22.2	7.16	13.8	0.5024	2.4506
2018-10-04 18:54:00	0.0896	22.2	7.18	13.8	0.5024	2.4506
2018-10-04 18:55:00	0.0903	22.2	7.19	13.8	0.5024	2.4506
2018-10-04 18:56:00	0.091	22.2	7.21	13.8	0.5024	2.4506
2018-10-04 18:57:00	0.0917	22.2	7.23	13.8	0.5024	2.4506
2018-10-04 18:58:00	0.0924	22.2	7.1	13.8	0.5024	2.4506
2018-10-04 18:59:00	0.0931	22.2	7.08	13.8	0.5024	2.4506
2018-10-04 19:00:00	0.0938	22.2	7.1	13.8	0.5024	2.4506
2018-10-04 19:01:00	0.0944	22.2	7.12	13.8	0.5024	2.4506
2018-10-04 19:02:00	0.0951	22.2	7.14	13.8	0.5024	2.4506
2018-10-04 19:03:00	0.0958	22.2	7.16	13.8	0.5024	2.4506
2018-10-04 19:04:00	0.0965	22.2	7.18	13.8	0.5024	2.4506
2018-10-04 19:05:00	0.0972	22.2	7.2	13.8	0.5024	2.4506
2018-10-04 19:06:00	0.0979	22.2	7.22	13.8	0.5024	2.4506
2018-10-04 19:07:00	0.0986	22.2	7.23	13.8	0.5024	2.4506
2018-10-04 19:08:00	0.0993	22.2	7.07	13.8	0.5024	2.4506
2018-10-04 19:09:00	0.1	22.2	7.08	13.8	0.5024	2.4506
2018-10-04 19:10:00	0.1007	22.2	7.1	13.8	0.5024	2.4506
2018-10-04 19:11:00	0.1014	22.2	7.12	13.8	0.5024	2.4506
2018-10-04 19:12:00	0.1021	22.2	7.14	13.8	0.5024	2.4506
2018-10-04 19:13:00	0.1028	22.2	7.16	13.8	0.5024	2.4506
2018-10-04 19:14:00	0.1035	22.2	7.18	13.8	0.5024	2.4506
2018-10-04 19:15:00	0.1042	22.2	7.2	13.8	0.5024	2.4506
2018-10-04 19:16:00	0.1049	22.2	7.22	13.8	0.5024	2.4506
2018-10-04 19:17:00	0.1056	22.2	7.22	13.8	0.5024	2.4506
2018-10-04 19:18:00	0.1062	22.2	7.07	13.8	0.5024	2.4506
2018-10-04 19:19:00	0.1069	22.2	7.09	13.9	0.5118	2.4055
2018-10-04 19:20:00	0.1076	22.2	7.11	13.9	0.5118	2.4055
2018-10-04 19:21:00	0.1083	22.2	7.13	13.9	0.5118	2.4055
2018-10-04 19:22:00	0.109	22.2	7.15	13.9	0.5118	2.4055
2018-10-04 19:23:00	0.1097	22.2	7.16	13.9	0.5118	2.4055
2018-10-04 19:24:00	0.1104	22.2	7.18	13.9	0.5118	2.4055
2018-10-04 19:25:00	0.1111	22.2	7.2	13.9	0.5118	2.4055
2018-10-04 19:26:00	0.1118	22.1	7.22	13.9	0.5118	2.4055
2018-10-04 19:27:00	0.1125	22.2	7.21	13.9	0.5118	2.4055
2018-10-04 19:28:00	0.1132	22.2	7.07	13.9	0.5118	2.4055
2018-10-04 19:29:00	0.1139	22.2	7.09	13.9	0.5118	2.4055
2018-10-04 19:30:00	0.1146	22.2	7.11	13.9	0.5118	2.4055
2018-10-04 19:31:00	0.1153	22.2	7.13	13.9	0.5118	2.4055
2018-10-04 19:32:00	0.116	22.2	7.15	13.9	0.5118	2.4055
2018-10-04 19:33:00	0.1167	22.1	7.17	13.9	0.5118	2.4055
2018-10-04 19:34:00	0.1174	22.1	7.19	13.9	0.5118	2.4055
2018-10-04 19:35:00	0.1181	22.1	7.2	13.9	0.5118	2.4055
2018-10-04 19:36:00	0.1188	22.1	7.22	13.9	0.5118	2.4055
2018-10-04 19:37:00	0.1194	22.2	7.19	13.9	0.5118	2.4055
2018-10-04 19:38:00	0.1201	22.1	7.07	13.9	0.5118	2.4055
2018-10-04 19:39:00	0.1208	22.1	7.09	13.9	0.5118	2.4055
2018-10-04 19:40:00	0.1215	22.1	7.11	13.9	0.5118	2.4055
2018-10-04 19:41:00	0.1222	22.2	7.13	13.9	0.5118	2.4055
2018-10-04 19:42:00	0.1229	22.1	7.15	13.9	0.5118	2.4055
2018-10-04 19:43:00	0.1236	22.2	7.17	13.9	0.5118	2.4055
2018-10-04 19:44:00	0.1243	22.1	7.19	13.9	0.5118	2.4055
2018-10-04 19:45:00	0.125	22.2	7.2	13.9	0.5118	2.4055
2018-10-04 19:46:00	0.1257	22.1	7.22	14.0	0.5212	2.3621
2018-10-04 19:47:00	0.1264	22.1	7.19	14.0	0.5212	2.3621
2018-10-04 19:48:00	0.1271	22.1	7.07	14.0	0.5212	2.3621
2018-10-04 19:49:00	0.1278	22.1	7.09	14.0	0.5212	2.3621
2018-10-04 19:50:00	0.1285	22.1	7.11	14.0	0.5212	2.3621
2018-10-04 19:51:00	0.1292	22.1	7.13	14.0	0.5212	2.3621
2018-10-04 19:52:00	0.1299	22.1	7.15	14.0	0.5212	2.3621
2018-10-04 19:53:00	0.1306	22.1	7.17	14.0	0.5212	2.3621
2018-10-04 19:54:00	0.1312	22.1	7.19	14.0	0.5212	2.3621
2018-10-04 19:55:00	0.1319	22.1	7.21	14.0	0.5212	2.3621
2018-10-04 19:56:00	0.1326	22.2	7.22	14.0	0.5212	2.3621
2018-10-04 19:57:00	0.1333	22.1	7.17	14.0	0.5212	2.3621
2018-10-04 19:58:00	0.134	22.1	7.07	14.0	0.5212	2.3621
2018-10-04 19:59:00	0.1347	22.1	7.09	14.0	0.5212	2.3621
2018-10-04 20:00:00	0.1354	22.1	7.11	14.0	0.5212	2.3621
2018-10-04 20:01:00	0.1361	22.1	7.13	14.0	0.5212	2.3621
2018-10-04 20:02:00	0.1368	22.1	7.15	14.0	0.5212	2.3621
2018-10-04 20:03:00	0.1375	22.1	7.17	14.1	0.5306	2.3202
2018-10-04 20:04:00	0.1382	22.1	7.19	14.0	0.5212	2.3621
2018-10-04 20:05:00	0.1389	22.1	7.21	14.0	0.5212	2.3621
2018-10-04 20:06:00	0.1396	22.1	7.23	14.0	0.5212	2.3621
2018-10-04 20:07:00	0.1403	22.1	7.16	14.0	0.5212	2.3621
2018-10-04 20:08:00	0.141	22.1	7.07	14.0	0.5212	2.3621
2018-10-04 20:09:00	0.1417	22.1	7.1	14.0	0.5212	2.3621
2018-10-04 20:10:00	0.1424	22.1	7.12	14.0	0.5212	2.3621
2018-10-04 20:11:00	0.1431	22.1	7.14	14.0	0.5212	2.3621
2018-10-04 20:12:00	0.1438	22.1	7.15	14.0	0.5212	2.3621
2018-10-04 20:13:00	0.1444	22.1	7.17	14.0	0.5212	2.3621
2018-10-04 20:14:00	0.1451	22.1	7.19	14.1	0.5306	2.3202
2018-10-04 20:15:00	0.1458	22.1	7.21	14.0	0.5212	2.3621
2018-10-04 20:16:00	0.1465	22.1	7.23	14.1	0.5306	2.3202
2018-10-04 20:17:00	0.1472	22.1	7.14	14.0	0.5212	2.3621
2018-10-04 20:18:00	0.1479	22.1	7.08	14.1	0.5306	2.3202
2018-10-04 20:19:00	0.1486	22.1	7.1	14.0	0.5212	2.3621
2018-10-04 20:20:00	0.1493	22.1	7.12	14.1	0.5306	2.3202
2018-10-04 20:21:00	0.15	22.1	7.14	14.1	0.5306	2.3202
2018-10-04 20:22:00	0.1507	22.1	7.16	14.1	0.5306	2.3202
2018-10-04 20:23:00	0.1514	22.1	7.18	14.1	0.5306	2.3202
2018-10-04 20:24:00	0.1521	22.1	7.19	14.1	0.5306	2.3202
2018-10-04 20:25:00	0.1528	22.1	7.21	14.1	0.5306	2.3202
2018-10-04 20:26:00	0.1535	22.1	7.23	14.1	0.5306	2.3202
2018-10-04 20:27:00	0.1542	22.1	7.11	14.1	0.5306	2.3202
2018-10-04 20:28:00	0.1549	22.1	7.08	14.1	0.5306	2.3202
2018-10-04 20:29:00	0.1556	22.1	7.1	14.1	0.5306	2.3202
2018-10-04 20:30:00	0.1562	22.1	7.12	14.1	0.5306	2.3202
2018-10-04 20:31:00	0.1569	22.1	7.14	14.1	0.5306	2.3202
2018-10-04 20:32:00	0.1576	22.1	7.16	14.1	0.5306	2.3202
2018-10-04 20:33:00	0.1583	22.2	7.18	14.1	0.5306	2.3202
2018-10-04 20:34:00	0.159	22.2	7.2	14.1	0.5306	2.3202
2018-10-04 20:35:00	0.1597	22.2	7.22	14.1	0.5306	2.3202
2018-10-04 20:36:00	0.1604	22.1	7.23	14.1	0.5306	2.3202
2018-10-04 20:37:00	0.1611	22.2	7.07	14.1	0.5306	2.3202
2018-10-04 20:38:00	0.1618	22.2	7.09	14.2	0.54	2.2798
2018-10-04 20:39:00	0.1625	22.1	7.11	14.1	0.5306	2.3202
2018-10-04 20:40:00	0.1632	22.2	7.13	14.1	0.5306	2.3202
2018-10-04 20:41:00	0.1639	22.1	7.15	14.2	0.54	2.2798
2018-10-04 20:42:00	0.1646	22.2	7.17	14.1	0.5306	2.3202
2018-10-04 20:43:00	0.1653	22.2	7.19	14.1	0.5306	2.3202
2018-10-04 20:44:00	0.166	22.2	7.21	14.2	0.54	2.2798
2018-10-04 20:45:00	0.1667	22.2	7.22	14.2	0.54	2.2798
2018-10-04 20:46:00	0.1674	22.2	7.17	14.2	0.54	2.2798
2018-10-04 20:47:00	0.1681	22.1	7.07	14.2	0.54	2.2798
2018-10-04 20:48:00	0.1688	22.1	7.09	14.2	0.54	2.2798
2018-10-04 20:49:00	0.1694	22.1	7.12	14.2	0.54	2.2798
2018-10-04 20:50:00	0.1701	22.1	7.14	14.2	0.54	2.2798
2018-10-04 20:51:00	0.1708	22.1	7.15	14.2	0.54	2.2798
2018-10-04 20:52:00	0.1715	22.1	7.17	14.2	0.54	2.2798
2018-10-04 20:53:00	0.1722	22.1	7.19	14.2	0.54	2.2798
2018-10-04 20:54:00	0.1729	22.1	7.21	14.2	0.54	2.2798
2018-10-04 20:55:00	0.1736	22.2	7.23	14.2	0.54	2.2798
2018-10-04 20:56:00	0.1743	22.1	7.12	14.2	0.54	2.2798
2018-10-04 20:57:00	0.175	22.1	7.08	14.2	0.54	2.2798
2018-10-04 20:58:00	0.1757	22.1	7.1	14.2	0.54	2.2798
2018-10-04 20:59:00	0.1764	22.1	7.12	14.2	0.54	2.2798
2018-10-04 21:00:00	0.1771	22.1	7.14	14.2	0.54	2.2798
2018-10-04 21:01:00	0.1778	22.1	7.16	14.2	0.54	2.2798
2018-10-04 21:02:00	0.1785	22.1	7.18	14.2	0.54	2.2798
2018-10-04 21:03:00	0.1792	22.1	7.2	14.2	0.54	2.2798
2018-10-04 21:04:00	0.1799	22.1	7.22	14.2	0.54	2.2798
2018-10-04 21:05:00	0.1806	22.1	7.23	14.2	0.54	2.2798
2018-10-04 21:06:00	0.1812	22.1	7.07	14.2	0.54	2.2798
2018-10-04 21:07:00	0.1819	22.1	7.09	14.2	0.54	2.2798
2018-10-04 21:08:00	0.1826	22.1	7.11	14.2	0.54	2.2798
2018-10-04 21:09:00	0.1833	22.1	7.13	14.2	0.54	2.2798
2018-10-04 21:10:00	0.184	22.1	7.15	14.2	0.54	2.2798
2018-10-04 21:11:00	0.1847	22.1	7.17	14.2	0.54	2.2798
2018-10-04 21:12:00	0.1854	22.1	7.19	14.2	0.54	2.2798
2018-10-04 21:13:00	0.1861	22.1	7.2	14.3	0.5494	2.2408
2018-10-04 21:14:00	0.1868	22.1	7.22	14.3	0.5494	2.2408
2018-10-04 21:15:00	0.1875	22.1	7.18	14.3	0.5494	2.2408
2018-10-04 21:16:00	0.1882	22.1	7.07	14.3	0.5494	2.2408
2018-10-04 21:17:00	0.1889	22.1	7.09	14.3	0.5494	2.2408
2018-10-04 21:18:00	0.1896	22.1	7.11	14.2	0.54	2.2798
2018-10-04 21:19:00	0.1903	22.1	7.13	14.3	0.5494	2.2408
2018-10-04 21:20:00	0.191	22.1	7.15	14.3	0.5494	2.2408
2018-10-04 21:21:00	0.1917	22.1	7.17	14.3	0.5494	2.2408
2018-10-04 21:22:00	0.1924	22.1	7.19	14.3	0.5494	2.2408
2018-10-04 21:23:00	0.1931	22.1	7.21	14.3	0.5494	2.2408
2018-10-04 21:24:00	0.1938	22.1	7.23	14.3	0.5494	2.2408
2018-10-04 21:25:00	0.1944	22.1	7.14	14.3	0.5494	2.2408
2018-10-04 21:26:00	0.1951	22.1	7.07	14.3	0.5494	2.2408
2018-10-04 21:27:00	0.1958	22.1	7.1	14.3	0.5494	2.2408
2018-10-04 21:28:00	0.1965	22.1	7.12	14.3	0.5494	2.2408
2018-10-04 21:29:00	0.1972	22.1	7.14	14.3	0.5494	2.2408
2018-10-04 21:30:00	0.1979	22.1	7.16	14.3	0.5494	2.2408
2018-10-04 21:31:00	0.1986	22.1	7.18	14.3	0.5494	2.2408
2018-10-04 21:32:00	0.1993	22.1	7.2	14.3	0.5494	2.2408
2018-10-04 21:33:00	0.2	22.1	7.21	14.3	0.5494	2.2408
2018-10-04 21:34:00	0.2007	22.1	7.23	14.3	0.5494	2.2408
2018-10-04 21:35:00	0.2014	22.1	7.1	14.4	0.5589	2.203
2018-10-04 21:36:00	0.2021	22.1	7.08	14.3	0.5494	2.2408
2018-10-04 21:37:00	0.2028	22.1	7.11	14.4	0.5589	2.203
2018-10-04 21:38:00	0.2035	22.1	7.13	14.3	0.5494	2.2408
2018-10-04 21:39:00	0.2042	22.1	7.14	14.3	0.5494	2.2408
2018-10-04 21:40:00	0.2049	22.1	7.16	14.3	0.5494	2.2408
2018-10-04 21:41:00	0.2056	22.1	7.18	14.3	0.5494	2.2408
2018-10-04 21:42:00	0.2062	22.1	7.2	14.3	0.5494	2.2408
2018-10-04 21:43:00	0.2069	22.1	7.22	14.3	0.5494	2.2408
2018-10-04 21:44:00	0.2076	22.1	7.21	14.4	0.5589	2.203
2018-10-04 21:45:00	0.2083	22.1	7.07	14.4	0.5589	2.203
2018-10-04 21:46:00	0.209	22.1	7.09	14.4	0.5589	2.203
2018-10-04 21:47:00	0.2097	22.1	7.11	14.4	0.5589	2.203
2018-10-04 21:48:00	0.2104	22.1	7.13	14.4	0.5589	2.203
2018-10-04 21:49:00	0.2111	22.1	7.15	14.4	0.5589	2.203
2018-10-04 21:50:00	0.2118	22.1	7.17	14.3	0.5494	2.2408
2018-10-04 21:51:00	0.2125	22.1	7.19	14.4	0.5589	2.203
2018-10-04 21:52:00	0.2132	22.1	7.21	14.4	0.5589	2.203
2018-10-04 21:53:00	0.2139	22.1	7.23	14.4	0.5589	2.203
2018-10-04 21:54:00	0.2146	22.1	7.16	14.4	0.5589	2.203
2018-10-04 21:55:00	0.2153	22.1	7.08	14.4	0.5589	2.203
2018-10-04 21:56:00	0.216	22.1	7.1	14.4	0.5589	2.203
2018-10-04 21:57:00	0.2167	22.1	7.12	14.4	0.5589	2.203
2018-10-04 21:58:00	0.2174	22.1	7.14	14.4	0.5589	2.203
2018-10-04 21:59:00	0.2181	22.1	7.16	14.4	0.5589	2.203
2018-10-04 22:00:00	0.2188	22.1	7.18	14.4	0.5589	2.203
2018-10-04 22:01:00	0.2194	22.1	7.19	14.4	0.5589	2.203
2018-10-04 22:02:00	0.2201	22.1	7.21	14.4	0.5589	2.203
2018-10-04 22:03:00	0.2208	22.1	7.23	14.4	0.5589	2.203
2018-10-04 22:04:00	0.2215	22.1	7.11	14.4	0.5589	2.203
2018-10-04 22:05:00	0.2222	22.1	7.08	14.4	0.5589	2.203
2018-10-04 22:06:00	0.2229	22.1	7.1	14.4	0.5589	2.203
2018-10-04 22:07:00	0.2236	22.1	7.12	14.4	0.5589	2.203
2018-10-04 22:08:00	0.2243	22.1	7.14	14.4	0.5589	2.203
2018-10-04 22:09:00	0.225	22.1	7.16	14.4	0.5589	2.203
2018-10-04 22:10:00	0.2257	22.1	7.18	14.4	0.5589	2.203
2018-10-04 22:11:00	0.2264	22.1	7.2	14.4	0.5589	2.203
2018-10-04 22:12:00	0.2271	22.1	7.22	14.4	0.5589	2.203
2018-10-04 22:13:00	0.2278	22.1	7.24	14.4	0.5589	2.203
2018-10-04 22:14:00	0.2285	22.1	7.07	14.4	0.5589	2.203
2018-10-04 22:15:00	0.2292	22.1	7.09	14.5	0.5683	2.1666
2018-10-04 22:16:00	0.2299	22.1	7.11	14.5	0.5683	2.1666
2018-10-04 22:17:00	0.2306	22.1	7.13	14.5	0.5683	2.1666
2018-10-04 22:18:00	0.2312	22.1	7.15	14.5	0.5683	2.1666
2018-10-04 22:19:00	0.2319	22.1	7.17	14.5	0.5683	2.1666
2018-10-04 22:20:00	0.2326	22.1	7.18	14.5	0.5683	2.1666
2018-10-04 22:21:00	0.2333	22.1	7.2	14.5	0.5683	2.1666
2018-10-04 22:22:00	0.234	22.1	7.22	14.5	0.5683	2.1666
2018-10-04 22:23:00	0.2347	22.1	7.2	14.5	0.5683	2.1666
2018-10-04 22:24:00	0.2354	22.1	7.07	14.5	0.5683	2.1666
2018-10-04 22:25:00	0.2361	22.1	7.09	14.5	0.5683	2.1666
2018-10-04 22:26:00	0.2368	22.1	7.11	14.5	0.5683	2.1666
2018-10-04 22:27:00	0.2375	22.1	7.13	14.5	0.5683	2.1666
2018-10-04 22:28:00	0.2382	22.1	7.15	14.5	0.5683	2.1666
2018-10-04 22:29:00	0.2389	22.1	7.17	14.5	0.5683	2.1666
2018-10-04 22:30:00	0.2396	22.1	7.19	14.5	0.5683	2.1666
2018-10-04 22:31:00	0.2403	22.1	7.2	14.5	0.5683	2.1666
2018-10-04 22:32:00	0.241	22.1	7.22	14.5	0.5683	2.1666
2018-10-04 22:33:00	0.2417	22.1	7.19	14.5	0.5683	2.1666
2018-10-04 22:34:00	0.2424	22.1	7.07	14.5	0.5683	2.1666
2018-10-04 22:35:00	0.2431	22.1	7.09	14.5	0.5683	2.1666
2018-10-04 22:36:00	0.2438	22.1	7.12	14.5	0.5683	2.1666
2018-10-04 22:37:00	0.2444	22.1	7.13	14.5	0.5683	2.1666
2018-10-04 22:38:00	0.2451	22.1	7.15	14.5	0.5683	2.1666
2018-10-04 22:39:00	0.2458	22.1	7.17	14.5	0.5683	2.1666
2018-10-04 22:40:00	0.2465	22.1	7.19	14.5	0.5683	2.1666
2018-10-04 22:41:00	0.2472	22.1	7.21	14.5	0.5683	2.1666
2018-10-04 22:42:00	0.2479	22.1	7.23	14.5	0.5683	2.1666
2018-10-04 22:43:00	0.2486	22.1	7.15	14.5	0.5683	2.1666
2018-10-04 22:44:00	0.2493	22.1	7.08	14.5	0.5683	2.1666
2018-10-04 22:45:00	0.25	22.1	7.1	14.6	0.5777	2.1313
2018-10-04 22:46:00	0.2507	22.1	7.12	14.6	0.5777	2.1313
2018-10-04 22:47:00	0.2514	22.1	7.14	14.5	0.5683	2.1666
2018-10-04 22:48:00	0.2521	22.1	7.16	14.6	0.5777	2.1313
2018-10-04 22:49:00	0.2528	22.1	7.17	14.5	0.5683	2.1666
2018-10-04 22:50:00	0.2535	22.1	7.19	14.6	0.5777	2.1313
2018-10-04 22:51:00	0.2542	22.1	7.21	14.5	0.5683	2.1666
2018-10-04 22:52:00	0.2549	22.1	7.23	14.6	0.5777	2.1313
2018-10-04 22:53:00	0.2556	22.1	7.12	14.6	0.5777	2.1313
2018-10-04 22:54:00	0.2562	22.1	7.08	14.6	0.5777	2.1313
2018-10-04 22:55:00	0.2569	22.1	7.1	14.6	0.5777	2.1313
2018-10-04 22:56:00	0.2576	22.1	7.12	14.6	0.5777	2.1313
2018-10-04 22:57:00	0.2583	22.1	7.14	14.6	0.5777	2.1313
2018-10-04 22:58:00	0.259	22.1	7.16	14.6	0.5777	2.1313
2018-10-04 22:59:00	0.2597	22.1	7.18	14.6	0.5777	2.1313
2018-10-04 23:00:00	0.2604	22.1	7.2	14.6	0.5777	2.1313
2018-10-04 23:01:00	0.2611	22.1	7.21	14.6	0.5777	2.1313
2018-10-04 23:02:00	0.2618	22.1	7.23	14.6	0.5777	2.1313
2018-10-04 23:03:00	0.2625	22.1	7.09	14.6	0.5777	2.1313
2018-10-04 23:04:00	0.2632	22.1	7.09	14.6	0.5777	2.1313
2018-10-04 23:05:00	0.2639	22.1	7.11	14.6	0.5777	2.1313
2018-10-04 23:06:00	0.2646	22.0	7.13	14.6	0.5777	2.1313
2018-10-04 23:07:00	0.2653	22.1	7.14	14.6	0.5777	2.1313
2018-10-04 23:08:00	0.266	22.1	7.16	14.6	0.5777	2.1313
2018-10-04 23:09:00	0.2667	22.1	7.18	14.6	0.5777	2.1313
2018-10-04 23:10:00	0.2674	22.1	7.2	14.6	0.5777	2.1313
2018-10-04 23:11:00	0.2681	22.1	7.22	14.6	0.5777	2.1313
2018-10-04 23:12:00	0.2688	22.1	7.24	14.6	0.5777	2.1313
2018-10-04 23:13:00	0.2694	22.1	7.08	14.6	0.5777	2.1313
2018-10-04 23:14:00	0.2701	22.1	7.09	14.6	0.5777	2.1313
2018-10-04 23:15:00	0.2708	22.0	7.11	14.6	0.5777	2.1313
2018-10-04 23:16:00	0.2715	22.0	7.13	14.7	0.5871	2.0971
2018-10-04 23:17:00	0.2722	22.0	7.15	14.6	0.5777	2.1313
2018-10-04 23:18:00	0.2729	22.0	7.16	14.6	0.5777	2.1313
2018-10-04 23:19:00	0.2736	22.0	7.18	14.6	0.5777	2.1313
2018-10-04 23:20:00	0.2743	22.0	7.2	14.7	0.5871	2.0971
2018-10-04 23:21:00	0.275	22.1	7.22	14.6	0.5777	2.1313
2018-10-04 23:22:00	0.2757	22.0	7.22	14.6	0.5777	2.1313
2018-10-04 23:23:00	0.2764	22.0	7.07	14.7	0.5871	2.0971
2018-10-04 23:24:00	0.2771	22.0	7.09	14.7	0.5871	2.0971
2018-10-04 23:25:00	0.2778	22.0	7.11	14.6	0.5777	2.1313
2018-10-04 23:26:00	0.2785	22.0	7.13	14.6	0.5777	2.1313
2018-10-04 23:27:00	0.2792	22.0	7.15	14.7	0.5871	2.0971
2018-10-04 23:28:00	0.2799	22.0	7.17	14.7	0.5871	2.0971
2018-10-04 23:29:00	0.2806	22.0	7.18	14.7	0.5871	2.0971
2018-10-04 23:30:00	0.2812	22.0	7.2	14.7	0.5871	2.0971
2018-10-04 23:31:00	0.2819	22.0	7.22	14.7	0.5871	2.0971
2018-10-04 23:32:00	0.2826	22.0	7.21	14.7	0.5871	2.0971
2018-10-04 23:33:00	0.2833	22.0	7.07	14.7	0.5871	2.0971
2018-10-04 23:34:00	0.284	22.0	7.09	14.7	0.5871	2.0971
2018-10-04 23:35:00	0.2847	22.0	7.11	14.7	0.5871	2.0971
2018-10-04 23:36:00	0.2854	22.0	7.13	14.7	0.5871	2.0971
2018-10-04 23:37:00	0.2861	22.0	7.15	14.7	0.5871	2.0971
2018-10-04 23:38:00	0.2868	22.0	7.17	14.7	0.5871	2.0971
2018-10-04 23:39:00	0.2875	22.0	7.19	14.7	0.5871	2.0971
2018-10-04 23:40:00	0.2882	22.0	7.2	14.7	0.5871	2.0971
2018-10-04 23:41:00	0.2889	22.0	7.22	14.7	0.5871	2.0971
2018-10-04 23:42:00	0.2896	22.0	7.19	14.7	0.5871	2.0971
2018-10-04 23:43:00	0.2903	22.0	7.07	14.7	0.5871	2.0971
2018-10-04 23:44:00	0.291	22.0	7.09	14.7	0.5871	2.0971
2018-10-04 23:45:00	0.2917	22.0	7.11	14.7	0.5871	2.0971
2018-10-04 23:46:00	0.2924	22.0	7.13	14.7	0.5871	2.0971
2018-10-04 23:47:00	0.2931	22.0	7.15	14.7	0.5871	2.0971
2018-10-04 23:48:00	0.2938	22.0	7.17	14.7	0.5871	2.0971
2018-10-04 23:49:00	0.2944	22.0	7.19	14.7	0.5871	2.0971
2018-10-04 23:50:00	0.2951	22.0	7.21	14.7	0.5871	2.0971
2018-10-04 23:51:00	0.2958	22.0	7.22	14.7	0.5871	2.0971
2018-10-04 23:52:00	0.2965	22.0	7.17	14.7	0.5871	2.0971
2018-10-04 23:53:00	0.2972	22.0	7.08	14.7	0.5871	2.0971
2018-10-04 23:54:00	0.2979	22.0	7.1	14.7	0.5871	2.0971
2018-10-04 23:55:00	0.2986	22.0	7.12	14.7	0.5871	2.0971
2018-10-04 23:56:00	0.2993	22.0	7.14	14.7	0.5871	2.0971
2018-10-04 23:57:00	0.3	22.0	7.15	14.7	0.5871	2.0971
2018-10-04 23:58:00	0.3007	22.0	7.17	14.7	0.5871	2.0971
2018-10-04 23:59:00	0.3014	22.0	7.19	14.7	0.5871	2.0971
2018-10-05 00:00:00	0.3021	22.0	7.21	14.8	0.5965	2.064
2018-10-05 00:01:00	0.3028	22.0	7.23	14.7	0.5871	2.0971
2018-10-05 00:02:00	0.3035	22.0	7.15	14.8	0.5965	2.064
2018-10-05 00:03:00	0.3042	22.0	7.08	14.8	0.5965	2.064
2018-10-05 00:04:00	0.3049	22.0	7.1	14.7	0.5871	2.0971
2018-10-05 00:05:00	0.3056	22.0	7.12	14.8	0.5965	2.064
2018-10-05 00:06:00	0.3062	22.0	7.14	14.8	0.5965	2.064
2018-10-05 00:07:00	0.3069	22.0	7.16	14.8	0.5965	2.064
2018-10-05 00:08:00	0.3076	22.0	7.17	14.8	0.5965	2.064
2018-10-05 00:09:00	0.3083	22.0	7.19	14.8	0.5965	2.064
2018-10-05 00:10:00	0.309	22.0	7.21	14.8	0.5965	2.064
2018-10-05 00:11:00	0.3097	22.0	7.23	14.8	0.5965	2.064
2018-10-05 00:12:00	0.3104	22.0	7.13	14.8	0.5965	2.064
2018-10-05 00:13:00	0.3111	22.0	7.08	14.8	0.5965	2.064
2018-10-05 00:14:00	0.3118	22.0	7.1	14.8	0.5965	2.064
2018-10-05 00:15:00	0.3125	22.0	7.12	14.8	0.5965	2.064
2018-10-05 00:16:00	0.3132	22.0	7.14	14.8	0.5965	2.064
2018-10-05 00:17:00	0.3139	22.0	7.16	14.8	0.5965	2.064
2018-10-05 00:18:00	0.3146	22.0	7.18	14.8	0.5965	2.064
2018-10-05 00:19:00	0.3153	22.0	7.19	14.8	0.5965	2.064
2018-10-05 00:20:00	0.316	22.0	7.21	14.8	0.5965	2.064
2018-10-05 00:21:00	0.3167	22.0	7.23	14.8	0.5965	2.064
2018-10-05 00:22:00	0.3174	22.0	7.12	14.8	0.5965	2.064
2018-10-05 00:23:00	0.3181	22.0	7.08	14.8	0.5965	2.064
2018-10-05 00:24:00	0.3188	22.0	7.1	14.8	0.5965	2.064
2018-10-05 00:25:00	0.3194	22.0	7.12	14.8	0.5965	2.064
2018-10-05 00:26:00	0.3201	22.0	7.14	14.8	0.5965	2.064
2018-10-05 00:27:00	0.3208	22.0	7.16	14.8	0.5965	2.064
2018-10-05 00:28:00	0.3215	22.0	7.18	14.8	0.5965	2.064
2018-10-05 00:29:00	0.3222	22.0	7.2	14.8	0.5965	2.064
2018-10-05 00:30:00	0.3229	22.0	7.21	14.8	0.5965	2.064
2018-10-05 00:31:00	0.3236	22.0	7.23	14.8	0.5965	2.064
2018-10-05 00:32:00	0.3243	22.0	7.1	14.9	0.6059	2.032
2018-10-05 00:33:00	0.325	22.0	7.09	14.9	0.6059	2.032
2018-10-05 00:34:00	0.3257	22.0	7.11	14.8	0.5965	2.064
2018-10-05 00:35:00	0.3264	22.0	7.13	14.8	0.5965	2.064
2018-10-05 00:36:00	0.3271	22.0	7.14	14.8	0.5965	2.064
2018-10-05 00:37:00	0.3278	22.0	7.16	14.8	0.5965	2.064
2018-10-05 00:38:00	0.3285	22.0	7.18	14.8	0.5965	2.064
2018-10-05 00:39:00	0.3292	22.0	7.2	14.8	0.5965	2.064
2018-10-05 00:40:00	0.3299	22.0	7.22	14.8	0.5965	2.064
2018-10-05 00:41:00	0.3306	22.0	7.23	14.9	0.6059	2.032
2018-10-05 00:42:00	0.3312	22.0	7.08	14.9	0.6059	2.032
2018-10-05 00:43:00	0.3319	22.0	7.09	14.8	0.5965	2.064
2018-10-05 00:44:00	0.3326	22.0	7.11	14.9	0.6059	2.032
2018-10-05 00:45:00	0.3333	22.0	7.13	14.8	0.5965	2.064
2018-10-05 00:46:00	0.334	22.0	7.15	14.9	0.6059	2.032
2018-10-05 00:47:00	0.3347	22.0	7.16	14.9	0.6059	2.032
2018-10-05 00:48:00	0.3354	22.0	7.18	14.9	0.6059	2.032
2018-10-05 00:49:00	0.3361	22.0	7.2	14.9	0.6059	2.032
2018-10-05 00:50:00	0.3368	22.0	7.22	14.9	0.6059	2.032
2018-10-05 00:51:00	0.3375	22.0	7.23	14.9	0.6059	2.032
2018-10-05 00:52:00	0.3382	22.0	7.07	14.9	0.6059	2.032
2018-10-05 00:53:00	0.3389	22.0	7.09	14.9	0.6059	2.032
2018-10-05 00:54:00	0.3396	22.0	7.11	14.9	0.6059	2.032
2018-10-05 00:55:00	0.3403	22.0	7.13	14.9	0.6059	2.032
2018-10-05 00:56:00	0.341	22.0	7.15	14.9	0.6059	2.032
2018-10-05 00:57:00	0.3417	22.0	7.17	14.9	0.6059	2.032
2018-10-05 00:58:00	0.3424	22.0	7.18	14.9	0.6059	2.032
2018-10-05 00:59:00	0.3431	22.0	7.2	14.9	0.6059	2.032
2018-10-05 01:00:00	0.3438	22.0	7.22	14.9	0.6059	2.032
2018-10-05 01:01:00	0.3444	22.0	7.22	14.9	0.6059	2.032
2018-10-05 01:02:00	0.3451	22.0	7.07	14.9	0.6059	2.032
2018-10-05 01:03:00	0.3458	22.0	7.09	14.9	0.6059	2.032
2018-10-05 01:04:00	0.3465	22.0	7.11	14.9	0.6059	2.032
2018-10-05 01:05:00	0.3472	22.0	7.13	14.9	0.6059	2.032
2018-10-05 01:06:00	0.3479	22.0	7.15	14.9	0.6059	2.032
2018-10-05 01:07:00	0.3486	22.0	7.17	14.9	0.6059	2.032
2018-10-05 01:08:00	0.3493	22.0	7.19	14.9	0.6059	2.032
2018-10-05 01:09:00	0.35	22.0	7.2	14.9	0.6059	2.032
2018-10-05 01:10:00	0.3507	22.0	7.22	14.9	0.6059	2.032
2018-10-05 01:11:00	0.3514	22.0	7.21	14.9	0.6059	2.032
2018-10-05 01:12:00	0.3521	22.0	7.07	14.9	0.6059	2.032
2018-10-05 01:13:00	0.3528	22.0	7.09	14.9	0.6059	2.032
2018-10-05 01:14:00	0.3535	22.0	7.11	14.9	0.6059	2.032
2018-10-05 01:15:00	0.3542	22.0	7.13	14.9	0.6059	2.032
2018-10-05 01:16:00	0.3549	22.0	7.15	14.9	0.6059	2.032
2018-10-05 01:17:00	0.3556	22.0	7.17	14.9	0.6059	2.032
2018-10-05 01:18:00	0.3562	22.0	7.19	14.9	0.6059	2.032
2018-10-05 01:19:00	0.3569	22.0	7.2	14.9	0.6059	2.032
2018-10-05 01:20:00	0.3576	22.0	7.22	14.9	0.6059	2.032
2018-10-05 01:21:00	0.3583	22.0	7.2	14.9	0.6059	2.032
2018-10-05 01:22:00	0.359	22.0	7.07	14.9	0.6059	2.032
2018-10-05 01:23:00	0.3597	22.0	7.09	14.9	0.6059	2.032
2018-10-05 01:24:00	0.3604	22.0	7.11	15.0	0.6153	2.0009
2018-10-05 01:25:00	0.3611	22.0	7.13	15.0	0.6153	2.0009
2018-10-05 01:26:00	0.3618	22.0	7.15	15.0	0.6153	2.0009
2018-10-05 01:27:00	0.3625	22.0	7.17	14.9	0.6059	2.032
2018-10-05 01:28:00	0.3632	22.0	7.18	15.0	0.6153	2.0009
2018-10-05 01:29:00	0.3639	22.0	7.2	15.0	0.6153	2.0009
2018-10-05 01:30:00	0.3646	22.0	7.22	15.0	0.6153	2.0009
2018-10-05 01:31:00	0.3653	22.0	7.22	15.0	0.6153	2.0009
2018-10-05 01:32:00	0.366	22.0	7.07	15.0	0.6153	2.0009
2018-10-05 01:33:00	0.3667	22.0	7.09	15.0	0.6153	2.0009
2018-10-05 01:34:00	0.3674	22.0	7.11	15.0	0.6153	2.0009
2018-10-05 01:35:00	0.3681	22.0	7.13	15.0	0.6153	2.0009
2018-10-05 01:36:00	0.3688	22.0	7.15	15.0	0.6153	2.0009
2018-10-05 01:37:00	0.3694	22.0	7.17	15.0	0.6153	2.0009
2018-10-05 01:38:00	0.3701	22.0	7.18	15.0	0.6153	2.0009
2018-10-05 01:39:00	0.3708	22.0	7.2	15.0	0.6153	2.0009
2018-10-05 01:40:00	0.3715	22.0	7.22	15.0	0.6153	2.0009
2018-10-05 01:41:00	0.3722	22.0	7.22	15.0	0.6153	2.0009
2018-10-05 01:42:00	0.3729	22.0	7.07	15.0	0.6153	2.0009
2018-10-05 01:43:00	0.3736	22.0	7.09	15.0	0.6153	2.0009
2018-10-05 01:44:00	0.3743	22.0	7.11	15.0	0.6153	2.0009
2018-10-05 01:45:00	0.375	22.0	7.13	15.0	0.6153	2.0009
2018-10-05 01:46:00	0.3757	22.0	7.15	15.0	0.6153	2.0009
2018-10-05 01:47:00	0.3764	22.0	7.16	15.0	0.6153	2.0009
2018-10-05 01:48:00	0.3771	22.0	7.18	15.0	0.6153	2.0009
2018-10-05 01:49:00	0.3778	22.0	7.2	15.0	0.6153	2.0009
2018-10-05 01:50:00	0.3785	22.0	7.22	15.0	0.6153	2.0009
2018-10-05 01:51:00	0.3792	22.0	7.23	15.0	0.6153	2.0009
2018-10-05 01:52:00	0.3799	22.0	7.08	15.1	0.6247	1.9708
2018-10-05 01:53:00	0.3806	22.0	7.09	15.0	0.6153	2.0009
2018-10-05 01:54:00	0.3812	22.0	7.11	15.0	0.6153	2.0009
2018-10-05 01:55:00	0.3819	22.0	7.13	15.0	0.6153	2.0009
2018-10-05 01:56:00	0.3826	22.0	7.15	15.0	0.6153	2.0009
2018-10-05 01:57:00	0.3833	22.0	7.16	15.1	0.6247	1.9708
2018-10-05 01:58:00	0.384	22.0	7.18	15.0	0.6153	2.0009
2018-10-05 01:59:00	0.3847	22.0	7.2	15.0	0.6153	2.0009
2018-10-05 02:00:00	0.3854	22.0	7.22	15.0	0.6153	2.0009
2018-10-05 02:01:00	0.3861	22.0	7.23	15.0	0.6153	2.0009
2018-10-05 02:02:00	0.3868	22.0	7.08	15.1	0.6247	1.9708
2018-10-05 02:03:00	0.3875	22.0	7.09	15.0	0.6153	2.0009
2018-10-05 02:04:00	0.3882	22.0	7.11	15.1	0.6247	1.9708
2018-10-05 02:05:00	0.3889	22.0	7.13	15.1	0.6247	1.9708
2018-10-05 02:06:00	0.3896	22.0	7.14	15.1	0.6247	1.9708
2018-10-05 02:07:00	0.3903	22.0	7.16	15.1	0.6247	1.9708
2018-10-05 02:08:00	0.391	22.0	7.18	15.1	0.6247	1.9708
2018-10-05 02:09:00	0.3917	22.0	7.2	15.1	0.6247	1.9708
2018-10-05 02:10:00	0.3924	22.0	7.21	15.1	0.6247	1.9708
2018-10-05 02:11:00	0.3931	22.0	7.23	15.1	0.6247	1.9708
2018-10-05 02:12:00	0.3938	22.0	7.11	15.1	0.6247	1.9708
2018-10-05 02:13:00	0.3944	22.0	7.08	15.1	0.6247	1.9708
2018-10-05 02:14:00	0.3951	22.0	7.11	15.1	0.6247	1.9708
2018-10-05 02:15:00	0.3958	22.0	7.12	15.1	0.6247	1.9708
2018-10-05 02:16:00	0.3965	22.0	7.14	15.1	0.6247	1.9708
2018-10-05 02:17:00	0.3972	22.0	7.16	15.1	0.6247	1.9708
2018-10-05 02:18:00	0.3979	22.0	7.18	15.1	0.6247	1.9708
2018-10-05 02:19:00	0.3986	22.0	7.19	15.1	0.6247	1.9708
2018-10-05 02:20:00	0.3993	22.0	7.21	15.1	0.6247	1.9708
2018-10-05 02:21:00	0.4	22.0	7.23	15.1	0.6247	1.9708
2018-10-05 02:22:00	0.4007	22.0	7.14	15.1	0.6247	1.9708
2018-10-05 02:23:00	0.4014	22.0	7.08	15.1	0.6247	1.9708
2018-10-05 02:24:00	0.4021	22.0	7.1	15.1	0.6247	1.9708
2018-10-05 02:25:00	0.4028	22.0	7.12	15.1	0.6247	1.9708
2018-10-05 02:26:00	0.4035	22.0	7.14	15.1	0.6247	1.9708
2018-10-05 02:27:00	0.4042	22.0	7.16	15.1	0.6247	1.9708
2018-10-05 02:28:00	0.4049	22.0	7.17	15.1	0.6247	1.9708
2018-10-05 02:29:00	0.4056	22.0	7.19	15.1	0.6247	1.9708
2018-10-05 02:30:00	0.4062	22.0	7.21	15.1	0.6247	1.9708
2018-10-05 02:31:00	0.4069	22.0	7.22	15.1	0.6247	1.9708
2018-10-05 02:32:00	0.4076	22.0	7.18	15.1	0.6247	1.9708
2018-10-05 02:33:00	0.4083	22.0	7.08	15.1	0.6247	1.9708
2018-10-05 02:34:00	0.409	22.0	7.1	15.1	0.6247	1.9708
2018-10-05 02:35:00	0.4097	22.0	7.12	15.1	0.6247	1.9708
2018-10-05 02:36:00	0.4104	22.0	7.13	15.1	0.6247	1.9708
2018-10-05 02:37:00	0.4111	22.0	7.15	15.1	0.6247	1.9708
2018-10-05 02:38:00	0.4118	22.0	7.17	15.1	0.6247	1.9708
2018-10-05 02:39:00	0.4125	22.0	7.19	15.1	0.6247	1.9708
2018-10-05 02:40:00	0.4132	21.9	7.2	15.1	0.6247	1.9708
2018-10-05 02:41:00	0.4139	22.0	7.22	15.1	0.6247	1.9708
2018-10-05 02:42:00	0.4146	22.0	7.21	15.1	0.6247	1.9708
2018-10-05 02:43:00	0.4153	22.0	7.07	15.2	0.6341	1.9415
2018-10-05 02:44:00	0.416	21.9	7.09	15.2	0.6341	1.9415
2018-10-05 02:45:00	0.4167	21.9	7.11	15.2	0.6341	1.9415
2018-10-05 02:46:00	0.4174	21.9	7.13	15.2	0.6341	1.9415
2018-10-05 02:47:00	0.4181	21.9	7.15	15.2	0.6341	1.9415
2018-10-05 02:48:00	0.4188	22.0	7.16	15.1	0.6247	1.9708
2018-10-05 02:49:00	0.4194	21.9	7.18	15.2	0.6341	1.9415
2018-10-05 02:50:00	0.4201	22.0	7.2	15.2	0.6341	1.9415
2018-10-05 02:51:00	0.4208	21.9	7.21	15.2	0.6341	1.9415
2018-10-05 02:52:00	0.4215	21.9	7.23	15.2	0.6341	1.9415
2018-10-05 02:53:00	0.4222	21.9	7.11	15.2	0.6341	1.9415
2018-10-05 02:54:00	0.4229	21.9	7.09	15.2	0.6341	1.9415
2018-10-05 02:55:00	0.4236	22.0	7.11	15.2	0.6341	1.9415
2018-10-05 02:56:00	0.4243	21.9	7.12	15.2	0.6341	1.9415
2018-10-05 02:57:00	0.425	21.9	7.14	15.2	0.6341	1.9415
2018-10-05 02:58:00	0.4257	21.9	7.16	15.2	0.6341	1.9415
2018-10-05 02:59:00	0.4264	22.0	7.18	15.2	0.6341	1.9415
2018-10-05 03:00:00	0.4271	21.9	7.19	15.2	0.6341	1.9415
2018-10-05 03:01:00	0.4278	21.9	7.21	15.2	0.6341	1.9415
2018-10-05 03:02:00	0.4285	21.9	7.23	15.2	0.6341	1.9415
2018-10-05 03:03:00	0.4292	21.9	7.14	15.2	0.6341	1.9415
2018-10-05 03:04:00	0.4299	21.9	7.08	15.2	0.6341	1.9415
2018-10-05 03:05:00	0.4306	21.9	7.1	15.2	0.6341	1.9415
2018-10-05 03:06:00	0.4312	21.9	7.12	15.2	0.6341	1.9415
2018-10-05 03:07:00	0.4319	21.9	7.14	15.2	0.6341	1.9415
2018-10-05 03:08:00	0.4326	21.9	7.16	15.2	0.6341	1.9415
2018-10-05 03:09:00	0.4333	21.9	7.17	15.2	0.6341	1.9415
2018-10-05 03:10:00	0.434	21.9	7.19	15.2	0.6341	1.9415
2018-10-05 03:11:00	0.4347	21.9	7.21	15.2	0.6341	1.9415
2018-10-05 03:12:00	0.4354	21.9	7.23	15.2	0.6341	1.9415
2018-10-05 03:13:00	0.4361	21.9	7.17	15.2	0.6341	1.9415
2018-10-05 03:14:00	0.4368	21.9	7.08	15.2	0.6341	1.9415
2018-10-05 03:15:00	0.4375	21.9	7.1	15.2	0.6341	1.9415
2018-10-05 03:16:00	0.4382	21.9	7.12	15.2	0.6341	1.9415
2018-10-05 03:17:00	0.4389	21.9	7.14	15.2	0.6341	1.9415
2018-10-05 03:18:00	0.4396	21.9	7.15	15.2	0.6341	1.9415
2018-10-05 03:19:00	0.4403	21.9	7.17	15.2	0.6341	1.9415
2018-10-05 03:20:00	0.441	21.9	7.19	15.2	0.6341	1.9415
2018-10-05 03:21:00	0.4417	21.9	7.21	15.2	0.6341	1.9415
2018-10-05 03:22:00	0.4424	21.9	7.22	15.2	0.6341	1.9415
2018-10-05 03:23:00	0.4431	21.9	7.18	15.2	0.6341	1.9415
2018-10-05 03:24:00	0.4438	21.9	7.08	15.3	0.6435	1.9132
2018-10-05 03:25:00	0.4444	21.9	7.1	15.3	0.6435	1.9132
2018-10-05 03:26:00	0.4451	21.9	7.12	15.3	0.6435	1.9132
2018-10-05 03:27:00	0.4458	21.9	7.14	15.3	0.6435	1.9132
2018-10-05 03:28:00	0.4465	21.9	7.15	15.3	0.6435	1.9132
2018-10-05 03:29:00	0.4472	21.9	7.17	15.3	0.6435	1.9132
2018-10-05 03:30:00	0.4479	21.9	7.19	15.3	0.6435	1.9132
2018-10-05 03:31:00	0.4486	22.0	7.21	15.2	0.6341	1.9415
2018-10-05 03:32:00	0.4493	22.0	7.22	15.3	0.6435	1.9132
2018-10-05 03:33:00	0.45	21.9	7.18	15.3	0.6435	1.9132
2018-10-05 03:34:00	0.4507	21.9	7.08	15.3	0.6435	1.9132
2018-10-05 03:35:00	0.4514	21.9	7.1	15.3	0.6435	1.9132
2018-10-05 03:36:00	0.4521	21.9	7.12	15.3	0.6435	1.9132
2018-10-05 03:37:00	0.4528	21.9	7.14	15.3	0.6435	1.9132
2018-10-05 03:38:00	0.4535	21.9	7.15	15.3	0.6435	1.9132
2018-10-05 03:39:00	0.4542	21.9	7.17	15.3	0.6435	1.9132
2018-10-05 03:40:00	0.4549	21.9	7.19	15.3	0.6435	1.9132
2018-10-05 03:41:00	0.4556	21.9	7.21	15.3	0.6435	1.9132
2018-10-05 03:42:00	0.4562	21.9	7.22	15.3	0.6435	1.9132
2018-10-05 03:43:00	0.4569	21.9	7.19	15.3	0.6435	1.9132
2018-10-05 03:44:00	0.4576	21.9	7.08	15.3	0.6435	1.9132
2018-10-05 03:45:00	0.4583	21.9	7.1	15.4	0.6529	1.8856
2018-10-05 03:46:00	0.459	21.9	7.12	15.3	0.6435	1.9132
2018-10-05 03:47:00	0.4597	21.9	7.14	15.4	0.6529	1.8856
2018-10-05 03:48:00	0.4604	21.9	7.15	15.3	0.6435	1.9132
2018-10-05 03:49:00	0.4611	21.9	7.17	15.3	0.6435	1.9132
2018-10-05 03:50:00	0.4618	21.9	7.19	15.3	0.6435	1.9132
2018-10-05 03:51:00	0.4625	21.9	7.2	15.3	0.6435	1.9132
2018-10-05 03:52:00	0.4632	21.9	7.22	15.3	0.6435	1.9132
2018-10-05 03:53:00	0.4639	21.9	7.19	15.3	0.6435	1.9132
2018-10-05 03:54:00	0.4646	21.9	7.08	15.3	0.6435	1.9132
2018-10-05 03:55:00	0.4653	21.9	7.1	15.3	0.6435	1.9132
2018-10-05 03:56:00	0.466	21.9	7.12	15.3	0.6435	1.9132
2018-10-05 03:57:00	0.4667	21.9	7.14	15.3	0.6435	1.9132
2018-10-05 03:58:00	0.4674	21.9	7.15	15.3	0.6435	1.9132
2018-10-05 03:59:00	0.4681	21.9	7.17	15.3	0.6435	1.9132
2018-10-05 04:00:00	0.4688	21.9	7.19	15.3	0.6435	1.9132
2018-10-05 04:01:00	0.4694	21.9	7.21	15.3	0.6435	1.9132
2018-10-05 04:02:00	0.4701	21.9	7.22	15.4	0.6529	1.8856
2018-10-05 04:03:00	0.4708	21.9	7.19	15.3	0.6435	1.9132
2018-10-05 04:04:00	0.4715	21.9	7.08	15.4	0.6529	1.8856
2018-10-05 04:05:00	0.4722	21.9	7.1	15.4	0.6529	1.8856
2018-10-05 04:06:00	0.4729	21.9	7.12	15.3	0.6435	1.9132
2018-10-05 04:07:00	0.4736	21.9	7.14	15.3	0.6435	1.9132
2018-10-05 04:08:00	0.4743	21.9	7.15	15.3	0.6435	1.9132
2018-10-05 04:09:00	0.475	21.9	7.17	15.4	0.6529	1.8856
2018-10-05 04:10:00	0.4757	21.9	7.19	15.4	0.6529	1.8856
2018-10-05 04:11:00	0.4764	21.9	7.21	15.4	0.6529	1.8856
2018-10-05 04:12:00	0.4771	21.9	7.22	15.4	0.6529	1.8856
2018-10-05 04:13:00	0.4778	21.9	7.19	15.4	0.6529	1.8856
2018-10-05 04:14:00	0.4785	21.9	7.08	15.4	0.6529	1.8856
2018-10-05 04:15:00	0.4792	21.9	7.1	15.4	0.6529	1.8856
2018-10-05 04:16:00	0.4799	21.9	7.12	15.4	0.6529	1.8856
2018-10-05 04:17:00	0.4806	21.9	7.14	15.4	0.6529	1.8856
2018-10-05 04:18:00	0.4812	21.9	7.15	15.4	0.6529	1.8856
2018-10-05 04:19:00	0.4819	21.9	7.17	15.4	0.6529	1.8856
2018-10-05 04:20:00	0.4826	21.9	7.19	15.4	0.6529	1.8856
2018-10-05 04:21:00	0.4833	21.9	7.21	15.4	0.6529	1.8856
2018-10-05 04:22:00	0.484	21.9	7.22	15.4	0.6529	1.8856
2018-10-05 04:23:00	0.4847	21.9	7.19	15.4	0.6529	1.8856
2018-10-05 04:24:00	0.4854	21.9	7.08	15.4	0.6529	1.8856
2018-10-05 04:25:00	0.4861	21.9	7.1	15.4	0.6529	1.8856
2018-10-05 04:26:00	0.4868	21.9	7.12	15.4	0.6529	1.8856
2018-10-05 04:27:00	0.4875	21.9	7.14	15.4	0.6529	1.8856
2018-10-05 04:28:00	0.4882	21.9	7.15	15.4	0.6529	1.8856
2018-10-05 04:29:00	0.4889	21.9	7.17	15.4	0.6529	1.8856
2018-10-05 04:30:00	0.4896	21.9	7.19	15.4	0.6529	1.8856
2018-10-05 04:31:00	0.4903	21.9	7.2	15.4	0.6529	1.8856
2018-10-05 04:32:00	0.491	21.9	7.22	15.4	0.6529	1.8856
2018-10-05 04:33:00	0.4917	21.9	7.2	15.4	0.6529	1.8856
2018-10-05 04:34:00	0.4924	21.9	7.08	15.4	0.6529	1.8856
2018-10-05 04:35:00	0.4931	21.9	7.1	15.4	0.6529	1.8856
2018-10-05 04:36:00	0.4938	21.9	7.12	15.4	0.6529	1.8856
2018-10-05 04:37:00	0.4944	21.9	7.14	15.4	0.6529	1.8856
2018-10-05 04:38:00	0.4951	21.9	7.15	15.4	0.6529	1.8856
2018-10-05 04:39:00	0.4958	21.9	7.17	15.4	0.6529	1.8856
2018-10-05 04:40:00	0.4965	21.9	7.19	15.4	0.6529	1.8856
2018-10-05 04:41:00	0.4972	21.9	7.2	15.4	0.6529	1.8856
2018-10-05 04:42:00	0.4979	21.9	7.22	15.4	0.6529	1.8856
2018-10-05 04:43:00	0.4986	21.9	7.2	15.4	0.6529	1.8856
2018-10-05 04:44:00	0.4993	21.9	7.08	15.4	0.6529	1.8856
2018-10-05 04:45:00	0.5	21.9	7.1	15.4	0.6529	1.8856
2018-10-05 04:46:00	0.5007	21.9	7.12	15.5	0.6623	1.8588
2018-10-05 04:47:00	0.5014	21.9	7.14	15.5	0.6623	1.8588
2018-10-05 04:48:00	0.5021	21.9	7.15	15.5	0.6623	1.8588
2018-10-05 04:49:00	0.5028	21.9	7.17	15.5	0.6623	1.8588
2018-10-05 04:50:00	0.5035	21.9	7.19	15.5	0.6623	1.8588
2018-10-05 04:51:00	0.5042	21.9	7.2	15.5	0.6623	1.8588
2018-10-05 04:52:00	0.5049	21.9	7.22	15.5	0.6623	1.8588
2018-10-05 04:53:00	0.5056	21.9	7.2	15.5	0.6623	1.8588
2018-10-05 04:54:00	0.5062	21.9	7.08	15.5	0.6623	1.8588
2018-10-05 04:55:00	0.5069	21.9	7.1	15.5	0.6623	1.8588
2018-10-05 04:56:00	0.5076	21.9	7.12	15.5	0.6623	1.8588
2018-10-05 04:57:00	0.5083	21.9	7.13	15.5	0.6623	1.8588
2018-10-05 04:58:00	0.509	21.9	7.15	15.5	0.6623	1.8588
2018-10-05 04:59:00	0.5097	21.9	7.17	15.5	0.6623	1.8588
2018-10-05 05:00:00	0.5104	21.9	7.19	15.5	0.6623	1.8588
2018-10-05 05:01:00	0.5111	21.9	7.2	15.5	0.6623	1.8588
2018-10-05 05:02:00	0.5118	21.9	7.22	15.5	0.6623	1.8588
2018-10-05 05:03:00	0.5125	21.9	7.21	15.5	0.6623	1.8588
2018-10-05 05:04:00	0.5132	21.9	7.08	15.5	0.6623	1.8588
2018-10-05 05:05:00	0.5139	21.9	7.1	15.5	0.6623	1.8588
2018-10-05 05:06:00	0.5146	21.9	7.12	15.5	0.6623	1.8588
2018-10-05 05:07:00	0.5153	21.9	7.13	15.5	0.6623	1.8588
2018-10-05 05:08:00	0.516	21.9	7.15	15.5	0.6623	1.8588
2018-10-05 05:09:00	0.5167	21.9	7.17	15.5	0.6623	1.8588
2018-10-05 05:10:00	0.5174	21.9	7.19	15.5	0.6623	1.8588
2018-10-05 05:11:00	0.5181	21.9	7.2	15.5	0.6623	1.8588
2018-10-05 05:12:00	0.5188	21.9	7.22	15.5	0.6623	1.8588
2018-10-05 05:13:00	0.5194	21.9	7.23	15.5	0.6623	1.8588
2018-10-05 05:14:00	0.5201	21.9	7.07	15.5	0.6623	1.8588
2018-10-05 05:15:00	0.5208	21.9	7.1	15.5	0.6623	1.8588
2018-10-05 05:16:00	0.5215	21.9	7.11	15.5	0.6623	1.8588
2018-10-05 05:17:00	0.5222	21.9	7.13	15.6	0.6718	1.8328
2018-10-05 05:18:00	0.5229	21.9	7.15	15.5	0.6623	1.8588
2018-10-05 05:19:00	0.5236	21.9	7.17	15.5	0.6623	1.8588
2018-10-05 05:20:00	0.5243	21.9	7.18	15.5	0.6623	1.8588
2018-10-05 05:21:00	0.525	21.9	7.2	15.5	0.6623	1.8588
2018-10-05 05:22:00	0.5257	21.9	7.22	15.5	0.6623	1.8588
2018-10-05 05:23:00	0.5264	21.9	7.23	15.6	0.6718	1.8328
2018-10-05 05:24:00	0.5271	21.9	7.08	15.6	0.6718	1.8328
2018-10-05 05:25:00	0.5278	21.9	7.09	15.6	0.6718	1.8328
2018-10-05 05:26:00	0.5285	21.9	7.11	15.6	0.6718	1.8328
2018-10-05 05:27:00	0.5292	21.9	7.13	15.6	0.6718	1.8328
2018-10-05 05:28:00	0.5299	21.9	7.15	15.5	0.6623	1.8588
2018-10-05 05:29:00	0.5306	21.9	7.17	15.5	0.6623	1.8588
2018-10-05 05:30:00	0.5312	21.9	7.18	15.6	0.6718	1.8328
2018-10-05 05:31:00	0.5319	21.9	7.2	15.6	0.6718	1.8328
2018-10-05 05:32:00	0.5326	21.9	7.22	15.6	0.6718	1.8328
2018-10-05 05:33:00	0.5333	21.9	7.23	15.6	0.6718	1.8328
2018-10-05 05:34:00	0.534	21.9	7.08	15.6	0.6718	1.8328
2018-10-05 05:35:00	0.5347	21.9	7.09	15.6	0.6718	1.8328
2018-10-05 05:36:00	0.5354	21.9	7.11	15.6	0.6718	1.8328
2018-10-05 05:37:00	0.5361	21.9	7.13	15.6	0.6718	1.8328
2018-10-05 05:38:00	0.5368	21.9	7.15	15.6	0.6718	1.8328
2018-10-05 05:39:00	0.5375	21.9	7.17	15.6	0.6718	1.8328
2018-10-05 05:40:00	0.5382	21.9	7.18	15.6	0.6718	1.8328
2018-10-05 05:41:00	0.5389	21.9	7.2	15.6	0.6718	1.8328
2018-10-05 05:42:00	0.5396	21.9	7.22	15.6	0.6718	1.8328
2018-10-05 05:43:00	0.5403	21.9	7.23	15.6	0.6718	1.8328
2018-10-05 05:44:00	0.541	21.9	7.09	15.6	0.6718	1.8328
2018-10-05 05:45:00	0.5417	21.9	7.09	15.6	0.6718	1.8328
2018-10-05 05:46:00	0.5424	21.9	7.11	15.6	0.6718	1.8328
2018-10-05 05:47:00	0.5431	21.9	7.13	15.6	0.6718	1.8328
2018-10-05 05:48:00	0.5438	21.9	7.15	15.6	0.6718	1.8328
2018-10-05 05:49:00	0.5444	21.9	7.17	15.6	0.6718	1.8328
2018-10-05 05:50:00	0.5451	21.9	7.18	15.6	0.6718	1.8328
2018-10-05 05:51:00	0.5458	21.9	7.2	15.6	0.6718	1.8328
2018-10-05 05:52:00	0.5465	21.9	7.22	15.6	0.6718	1.8328
2018-10-05 05:53:00	0.5472	21.9	7.23	15.6	0.6718	1.8328
2018-10-05 05:54:00	0.5479	21.9	7.08	15.6	0.6718	1.8328
2018-10-05 05:55:00	0.5486	21.9	7.09	15.6	0.6718	1.8328
2018-10-05 05:56:00	0.5493	21.9	7.11	15.6	0.6718	1.8328
2018-10-05 05:57:00	0.55	21.9	7.13	15.6	0.6718	1.8328
2018-10-05 05:58:00	0.5507	21.9	7.15	15.6	0.6718	1.8328
2018-10-05 05:59:00	0.5514	21.9	7.17	15.6	0.6718	1.8328
2018-10-05 06:00:00	0.5521	21.9	7.18	15.6	0.6718	1.8328
2018-10-05 06:01:00	0.5528	21.9	7.2	15.6	0.6718	1.8328
2018-10-05 06:02:00	0.5535	21.9	7.22	15.6	0.6718	1.8328
2018-10-05 06:03:00	0.5542	21.9	7.23	15.7	0.6812	1.8075
2018-10-05 06:04:00	0.5549	21.9	7.09	15.7	0.6812	1.8075
2018-10-05 06:05:00	0.5556	21.9	7.09	15.6	0.6718	1.8328
2018-10-05 06:06:00	0.5562	21.9	7.11	15.6	0.6718	1.8328
2018-10-05 06:07:00	0.5569	21.9	7.13	15.7	0.6812	1.8075
2018-10-05 06:08:00	0.5576	21.9	7.15	15.7	0.6812	1.8075
2018-10-05 06:09:00	0.5583	21.9	7.17	15.7	0.6812	1.8075
2018-10-05 06:10:00	0.559	21.9	7.18	15.6	0.6718	1.8328
2018-10-05 06:11:00	0.5597	21.9	7.2	15.7	0.6812	1.8075
2018-10-05 06:12:00	0.5604	21.9	7.22	15.7	0.6812	1.8075
2018-10-05 06:13:00	0.5611	21.9	7.23	15.7	0.6812	1.8075
2018-10-05 06:14:00	0.5618	21.9	7.08	15.7	0.6812	1.8075
2018-10-05 06:15:00	0.5625	21.9	7.09	15.7	0.6812	1.8075
2018-10-05 06:16:00	0.5632	21.9	7.11	15.7	0.6812	1.8075
2018-10-05 06:17:00	0.5639	21.9	7.13	15.7	0.6812	1.8075
2018-10-05 06:18:00	0.5646	21.9	7.15	15.7	0.6812	1.8075
2018-10-05 06:19:00	0.5653	21.9	7.17	15.7	0.6812	1.8075
2018-10-05 06:20:00	0.566	21.9	7.18	15.7	0.6812	1.8075
2018-10-05 06:21:00	0.5667	21.9	7.2	15.7	0.6812	1.8075
2018-10-05 06:22:00	0.5674	21.9	7.22	15.7	0.6812	1.8075
2018-10-05 06:23:00	0.5681	21.9	7.23	15.7	0.6812	1.8075
2018-10-05 06:24:00	0.5688	21.9	7.09	15.7	0.6812	1.8075
2018-10-05 06:25:00	0.5694	21.9	7.09	15.7	0.6812	1.8075
2018-10-05 06:26:00	0.5701	21.9	7.11	15.7	0.6812	1.8075
2018-10-05 06:27:00	0.5708	21.9	7.13	15.7	0.6812	1.8075
2018-10-05 06:28:00	0.5715	21.9	7.15	15.8	0.6906	1.7828
2018-10-05 06:29:00	0.5722	21.9	7.17	15.7	0.6812	1.8075
2018-10-05 06:30:00	0.5729	21.9	7.18	15.7	0.6812	1.8075
2018-10-05 06:31:00	0.5736	21.9	7.2	15.7	0.6812	1.8075
2018-10-05 06:32:00	0.5743	21.9	7.22	15.7	0.6812	1.8075
2018-10-05 06:33:00	0.575	21.9	7.23	15.7	0.6812	1.8075
2018-10-05 06:34:00	0.5757	21.9	7.08	15.7	0.6812	1.8075
2018-10-05 06:35:00	0.5764	21.9	7.1	15.7	0.6812	1.8075
2018-10-05 06:36:00	0.5771	21.9	7.12	15.7	0.6812	1.8075
2018-10-05 06:37:00	0.5778	21.9	7.13	15.7	0.6812	1.8075
2018-10-05 06:38:00	0.5785	21.9	7.15	15.8	0.6906	1.7828
2018-10-05 06:39:00	0.5792	21.9	7.17	15.8	0.6906	1.7828
2018-10-05 06:40:00	0.5799	21.9	7.18	15.7	0.6812	1.8075
2018-10-05 06:41:00	0.5806	21.9	7.2	15.7	0.6812	1.8075
2018-10-05 06:42:00	0.5812	21.9	7.22	15.8	0.6906	1.7828
2018-10-05 06:43:00	0.5819	21.9	7.23	15.8	0.6906	1.7828
2018-10-05 06:44:00	0.5826	21.9	7.08	15.8	0.6906	1.7828
2018-10-05 06:45:00	0.5833	21.9	7.1	15.8	0.6906	1.7828
2018-10-05 06:46:00	0.584	21.9	7.11	15.8	0.6906	1.7828
2018-10-05 06:47:00	0.5847	21.9	7.13	15.8	0.6906	1.7828
2018-10-05 06:48:00	0.5854	21.9	7.15	15.8	0.6906	1.7828
2018-10-05 06:49:00	0.5861	21.9	7.17	15.8	0.6906	1.7828
2018-10-05 06:50:00	0.5868	21.9	7.18	15.8	0.6906	1.7828
2018-10-05 06:51:00	0.5875	21.8	7.2	15.8	0.6906	1.7828
2018-10-05 06:52:00	0.5882	21.8	7.22	15.8	0.6906	1.7828
2018-10-05 06:53:00	0.5889	21.8	7.23	15.8	0.6906	1.7828
2018-10-05 06:54:00	0.5896	21.8	7.09	15.8	0.6906	1.7828
2018-10-05 06:55:00	0.5903	21.8	7.09	15.8	0.6906	1.7828
2018-10-05 06:56:00	0.591	21.8	7.11	15.8	0.6906	1.7828
2018-10-05 06:57:00	0.5917	21.8	7.13	15.8	0.6906	1.7828
2018-10-05 06:58:00	0.5924	21.8	7.15	15.8	0.6906	1.7828
2018-10-05 06:59:00	0.5931	21.8	7.16	15.8	0.6906	1.7828
2018-10-05 07:00:00	0.5938	21.8	7.18	15.8	0.6906	1.7828
2018-10-05 07:01:00	0.5944	21.8	7.2	15.8	0.6906	1.7828
2018-10-05 07:02:00	0.5951	21.8	7.21	15.8	0.6906	1.7828
2018-10-05 07:03:00	0.5958	21.8	7.23	15.9	0.7	1.7589
2018-10-05 07:04:00	0.5965	21.8	7.11	15.8	0.6906	1.7828
2018-10-05 07:05:00	0.5972	21.8	7.09	15.8	0.6906	1.7828
2018-10-05 07:06:00	0.5979	21.8	7.11	15.8	0.6906	1.7828
2018-10-05 07:07:00	0.5986	21.8	7.13	15.8	0.6906	1.7828
2018-10-05 07:08:00	0.5993	21.8	7.14	15.8	0.6906	1.7828
2018-10-05 07:09:00	0.6	21.8	7.16	15.8	0.6906	1.7828
2018-10-05 07:10:00	0.6007	21.8	7.18	15.8	0.6906	1.7828
2018-10-05 07:11:00	0.6014	21.8	7.19	15.8	0.6906	1.7828
2018-10-05 07:12:00	0.6021	21.8	7.21	15.8	0.6906	1.7828
2018-10-05 07:13:00	0.6028	21.8	7.23	15.8	0.6906	1.7828
2018-10-05 07:14:00	0.6035	21.7	7.14	15.8	0.6906	1.7828
2018-10-05 07:15:00	0.6042	21.7	7.08	15.8	0.6906	1.7828
2018-10-05 07:16:00	0.6049	21.7	7.11	15.8	0.6906	1.7828
2018-10-05 07:17:00	0.6056	21.7	7.12	15.9	0.7	1.7589
2018-10-05 07:18:00	0.6062	21.7	7.14	15.8	0.6906	1.7828
2018-10-05 07:19:00	0.6069	21.7	7.16	15.8	0.6906	1.7828
2018-10-05 07:20:00	0.6076	21.7	7.18	15.8	0.6906	1.7828
2018-10-05 07:21:00	0.6083	21.7	7.19	15.9	0.7	1.7589
2018-10-05 07:22:00	0.609	21.7	7.21	15.9	0.7	1.7589
2018-10-05 07:23:00	0.6097	21.7	7.23	15.9	0.7	1.7589
2018-10-05 07:24:00	0.6104	21.7	7.16	15.9	0.7	1.7589
2018-10-05 07:25:00	0.6111	21.7	7.08	15.9	0.7	1.7589
2018-10-05 07:26:00	0.6118	21.7	7.1	15.9	0.7	1.7589
2018-10-05 07:27:00	0.6125	21.7	7.12	15.9	0.7	1.7589
2018-10-05 07:28:00	0.6132	21.7	7.14	15.9	0.7	1.7589
2018-10-05 07:29:00	0.6139	21.7	7.16	15.9	0.7	1.7589
2018-10-05 07:30:00	0.6146	21.7	7.17	15.9	0.7	1.7589
2018-10-05 07:31:00	0.6153	21.7	7.19	15.9	0.7	1.7589
2018-10-05 07:32:00	0.616	21.7	7.21	15.9	0.7	1.7589
2018-10-05 07:33:00	0.6167	21.7	7.22	15.9	0.7	1.7589
2018-10-05 07:34:00	0.6174	21.7	7.17	15.9	0.7	1.7589
2018-10-05 07:35:00	0.6181	21.7	7.08	15.9	0.7	1.7589
2018-10-05 07:36:00	0.6188	21.7	7.1	15.9	0.7	1.7589
2018-10-05 07:37:00	0.6194	21.7	7.12	15.9	0.7	1.7589
2018-10-05 07:38:00	0.6201	21.7	7.14	15.9	0.7	1.7589
2018-10-05 07:39:00	0.6208	21.7	7.15	15.9	0.7	1.7589
2018-10-05 07:40:00	0.6215	21.7	7.17	15.9	0.7	1.7589
2018-10-05 07:41:00	0.6222	21.7	7.19	15.9	0.7	1.7589
2018-10-05 07:42:00	0.6229	21.7	7.2	15.9	0.7	1.7589
2018-10-05 07:43:00	0.6236	21.7	7.22	15.9	0.7	1.7589
2018-10-05 07:44:00	0.6243	21.7	7.2	15.9	0.7	1.7589
2018-10-05 07:45:00	0.625	21.7	7.08	15.9	0.7	1.7589
2018-10-05 07:46:00	0.6257	21.7	7.1	15.9	0.7	1.7589
2018-10-05 07:47:00	0.6264	21.7	7.12	15.9	0.7	1.7589
2018-10-05 07:48:00	0.6271	21.7	7.14	15.9	0.7	1.7589
2018-10-05 07:49:00	0.6278	21.7	7.15	15.9	0.7	1.7589
2018-10-05 07:50:00	0.6285	21.7	7.17	15.9	0.7	1.7589
2018-10-05 07:51:00	0.6292	21.7	7.19	15.9	0.7	1.7589
2018-10-05 07:52:00	0.6299	21.7	7.2	16.0	0.7094	1.7355
2018-10-05 07:53:00	0.6306	21.7	7.22	15.9	0.7	1.7589
2018-10-05 07:54:00	0.6312	21.7	7.21	15.9	0.7	1.7589
2018-10-05 07:55:00	0.6319	21.7	7.08	15.9	0.7	1.7589
2018-10-05 07:56:00	0.6326	21.7	7.1	16.0	0.7094	1.7355
2018-10-05 07:57:00	0.6333	21.7	7.12	15.9	0.7	1.7589
2018-10-05 07:58:00	0.634	21.7	7.14	16.0	0.7094	1.7355
2018-10-05 07:59:00	0.6347	21.7	7.15	15.9	0.7	1.7589
2018-10-05 08:00:00	0.6354	21.7	7.17	15.9	0.7	1.7589
2018-10-05 08:01:00	0.6361	21.7	7.19	16.0	0.7094	1.7355
2018-10-05 08:02:00	0.6368	21.7	7.2	16.0	0.7094	1.7355
2018-10-05 08:03:00	0.6375	21.7	7.22	16.0	0.7094	1.7355
2018-10-05 08:04:00	0.6382	21.7	7.2	15.9	0.7	1.7589
2018-10-05 08:05:00	0.6389	21.7	7.08	16.0	0.7094	1.7355
2018-10-05 08:06:00	0.6396	21.7	7.1	16.0	0.7094	1.7355
2018-10-05 08:07:00	0.6403	21.7	7.12	16.0	0.7094	1.7355
2018-10-05 08:08:00	0.641	21.7	7.14	16.0	0.7094	1.7355
2018-10-05 08:09:00	0.6417	21.7	7.15	16.0	0.7094	1.7355
2018-10-05 08:10:00	0.6424	21.7	7.17	16.0	0.7094	1.7355
2018-10-05 08:11:00	0.6431	21.7	7.19	16.0	0.7094	1.7355
2018-10-05 08:12:00	0.6438	21.7	7.2	16.0	0.7094	1.7355
2018-10-05 08:13:00	0.6444	21.7	7.22	16.0	0.7094	1.7355
2018-10-05 08:14:00	0.6451	21.7	7.19	16.0	0.7094	1.7355
2018-10-05 08:15:00	0.6458	21.7	7.08	16.0	0.7094	1.7355
2018-10-05 08:16:00	0.6465	21.7	7.1	16.0	0.7094	1.7355
2018-10-05 08:17:00	0.6472	21.7	7.12	16.0	0.7094	1.7355
2018-10-05 08:18:00	0.6479	21.7	7.14	16.0	0.7094	1.7355
2018-10-05 08:19:00	0.6486	21.7	7.16	16.0	0.7094	1.7355
2018-10-05 08:20:00	0.6493	21.7	7.17	16.0	0.7094	1.7355
2018-10-05 08:21:00	0.65	21.7	7.19	16.0	0.7094	1.7355
2018-10-05 08:22:00	0.6507	21.7	7.21	16.0	0.7094	1.7355
2018-10-05 08:23:00	0.6514	21.7	7.22	16.0	0.7094	1.7355
2018-10-05 08:24:00	0.6521	21.7	7.2	16.0	0.7094	1.7355
2018-10-05 08:25:00	0.6528	21.7	7.08	16.0	0.7094	1.7355
2018-10-05 08:26:00	0.6535	21.7	7.1	16.0	0.7094	1.7355
2018-10-05 08:27:00	0.6542	21.7	7.12	16.0	0.7094	1.7355
2018-10-05 08:28:00	0.6549	21.7	7.14	16.0	0.7094	1.7355
2018-10-05 08:29:00	0.6556	21.7	7.16	16.0	0.7094	1.7355
2018-10-05 08:30:00	0.6562	21.7	7.17	16.0	0.7094	1.7355
2018-10-05 08:31:00	0.6569	21.7	7.19	16.0	0.7094	1.7355
2018-10-05 08:32:00	0.6576	21.7	7.21	16.0	0.7094	1.7355
2018-10-05 08:33:00	0.6583	21.7	7.22	16.0	0.7094	1.7355
2018-10-05 08:34:00	0.659	21.7	7.19	16.0	0.7094	1.7355
2018-10-05 08:35:00	0.6597	21.7	7.08	16.0	0.7094	1.7355
2018-10-05 08:36:00	0.6604	21.7	7.1	16.0	0.7094	1.7355
2018-10-05 08:37:00	0.6611	21.7	7.12	16.0	0.7094	1.7355
2018-10-05 08:38:00	0.6618	21.7	7.14	16.0	0.7094	1.7355
2018-10-05 08:39:00	0.6625	21.7	7.16	16.0	0.7094	1.7355
2018-10-05 08:40:00	0.6632	21.7	7.17	16.0	0.7094	1.7355
2018-10-05 08:41:00	0.6639	21.7	7.19	16.0	0.7094	1.7355
2018-10-05 08:42:00	0.6646	21.7	7.21	16.1	0.7188	1.7128
2018-10-05 08:43:00	0.6653	21.7	7.22	16.1	0.7188	1.7128
2018-10-05 08:44:00	0.666	21.7	7.19	16.0	0.7094	1.7355
2018-10-05 08:45:00	0.6667	21.7	7.08	16.1	0.7188	1.7128
2018-10-05 08:46:00	0.6674	21.7	7.1	16.1	0.7188	1.7128
2018-10-05 08:47:00	0.6681	21.7	7.12	16.1	0.7188	1.7128
2018-10-05 08:48:00	0.6688	21.7	7.14	16.1	0.7188	1.7128
2018-10-05 08:49:00	0.6694	21.7	7.16	16.1	0.7188	1.7128
2018-10-05 08:50:00	0.6701	21.7	7.17	16.1	0.7188	1.7128
2018-10-05 08:51:00	0.6708	21.7	7.19	16.1	0.7188	1.7128
2018-10-05 08:52:00	0.6715	21.7	7.21	16.1	0.7188	1.7128
2018-10-05 08:53:00	0.6722	21.7	7.22	16.1	0.7188	1.7128
2018-10-05 08:54:00	0.6729	21.7	7.19	16.1	0.7188	1.7128
2018-10-05 08:55:00	0.6736	21.7	7.09	16.1	0.7188	1.7128
2018-10-05 08:56:00	0.6743	21.7	7.1	16.1	0.7188	1.7128
2018-10-05 08:57:00	0.675	21.7	7.12	16.1	0.7188	1.7128
2018-10-05 08:58:00	0.6757	21.7	7.14	16.1	0.7188	1.7128
2018-10-05 08:59:00	0.6764	21.7	7.16	16.1	0.7188	1.7128
2018-10-05 09:00:00	0.6771	21.7	7.17	16.1	0.7188	1.7128
2018-10-05 09:01:00	0.6778	21.8	7.19	16.1	0.7188	1.7128
2018-10-05 09:02:00	0.6785	21.8	7.21	16.1	0.7188	1.7128
2018-10-05 09:03:00	0.6792	21.8	7.22	16.1	0.7188	1.7128
2018-10-05 09:04:00	0.6799	21.8	7.18	16.1	0.7188	1.7128
2018-10-05 09:05:00	0.6806	21.8	7.09	16.1	0.7188	1.7128
2018-10-05 09:06:00	0.6812	21.8	7.11	16.1	0.7188	1.7128
2018-10-05 09:07:00	0.6819	21.8	7.13	16.1	0.7188	1.7128
2018-10-05 09:08:00	0.6826	21.8	7.14	16.1	0.7188	1.7128
2018-10-05 09:09:00	0.6833	21.8	7.16	16.1	0.7188	1.7128
2018-10-05 09:10:00	0.684	21.8	7.18	16.1	0.7188	1.7128
2018-10-05 09:11:00	0.6847	21.8	7.19	16.1	0.7188	1.7128
2018-10-05 09:12:00	0.6854	21.8	7.21	16.2	0.7282	1.6907
2018-10-05 09:13:00	0.6861	21.8	7.23	16.1	0.7188	1.7128
2018-10-05 09:14:00	0.6868	21.8	7.17	16.1	0.7188	1.7128
2018-10-05 09:15:00	0.6875	21.8	7.09	16.1	0.7188	1.7128
2018-10-05 09:16:00	0.6882	21.8	7.11	16.1	0.7188	1.7128
2018-10-05 09:17:00	0.6889	21.8	7.13	16.2	0.7282	1.6907
2018-10-05 09:18:00	0.6896	21.8	7.14	16.1	0.7188	1.7128
2018-10-05 09:19:00	0.6903	21.8	7.16	16.1	0.7188	1.7128
2018-10-05 09:20:00	0.691	21.8	7.18	16.1	0.7188	1.7128
2018-10-05 09:21:00	0.6917	21.8	7.2	16.1	0.7188	1.7128
2018-10-05 09:22:00	0.6924	21.8	7.21	16.1	0.7188	1.7128
2018-10-05 09:23:00	0.6931	21.8	7.23	16.2	0.7282	1.6907
2018-10-05 09:24:00	0.6938	21.8	7.13	16.2	0.7282	1.6907
2018-10-05 09:25:00	0.6944	21.8	7.09	16.2	0.7282	1.6907
2018-10-05 09:26:00	0.6951	21.8	7.11	16.2	0.7282	1.6907
2018-10-05 09:27:00	0.6958	21.8	7.13	16.2	0.7282	1.6907
2018-10-05 09:28:00	0.6965	21.8	7.15	16.2	0.7282	1.6907
2018-10-05 09:29:00	0.6972	21.8	7.17	16.2	0.7282	1.6907
2018-10-05 09:30:00	0.6979	21.8	7.18	16.2	0.7282	1.6907
2018-10-05 09:31:00	0.6986	21.8	7.2	16.2	0.7282	1.6907
2018-10-05 09:32:00	0.6993	21.8	7.22	16.2	0.7282	1.6907
2018-10-05 09:33:00	0.7	21.8	7.23	16.2	0.7282	1.6907
2018-10-05 09:34:00	0.7007	21.8	7.09	16.2	0.7282	1.6907
2018-10-05 09:35:00	0.7014	21.8	7.1	16.2	0.7282	1.6907
2018-10-05 09:36:00	0.7021	21.8	7.12	16.2	0.7282	1.6907
2018-10-05 09:37:00	0.7028	21.8	7.14	16.2	0.7282	1.6907
2018-10-05 09:38:00	0.7035	21.8	7.16	16.2	0.7282	1.6907
2018-10-05 09:39:00	0.7042	21.8	7.17	16.2	0.7282	1.6907
2018-10-05 09:40:00	0.7049	21.8	7.19	16.2	0.7282	1.6907
2018-10-05 09:41:00	0.7056	21.8	7.21	16.2	0.7282	1.6907
2018-10-05 09:42:00	0.7062	21.8	7.22	16.2	0.7282	1.6907
2018-10-05 09:43:00	0.7069	21.8	7.21	16.2	0.7282	1.6907
2018-10-05 09:44:00	0.7076	21.8	7.09	16.2	0.7282	1.6907
2018-10-05 09:45:00	0.7083	21.8	7.1	16.2	0.7282	1.6907
2018-10-05 09:46:00	0.709	21.8	7.12	16.2	0.7282	1.6907
2018-10-05 09:47:00	0.7097	21.8	7.14	16.2	0.7282	1.6907
2018-10-05 09:48:00	0.7104	21.8	7.16	16.2	0.7282	1.6907
2018-10-05 09:49:00	0.7111	21.8	7.18	16.2	0.7282	1.6907
2018-10-05 09:50:00	0.7118	21.8	7.19	16.2	0.7282	1.6907
2018-10-05 09:51:00	0.7125	21.8	7.21	16.2	0.7282	1.6907
2018-10-05 09:52:00	0.7132	21.8	7.23	16.2	0.7282	1.6907
2018-10-05 09:53:00	0.7139	21.8	7.17	16.2	0.7282	1.6907
2018-10-05 09:54:00	0.7146	21.8	7.09	16.2	0.7282	1.6907
2018-10-05 09:55:00	0.7153	21.8	7.11	16.2	0.7282	1.6907
2018-10-05 09:56:00	0.716	21.8	7.13	16.2	0.7282	1.6907
2018-10-05 09:57:00	0.7167	21.8	7.15	16.2	0.7282	1.6907
2018-10-05 09:58:00	0.7174	21.8	7.16	16.2	0.7282	1.6907
2018-10-05 09:59:00	0.7181	21.8	7.18	16.3	0.7376	1.6691
2018-10-05 10:00:00	0.7188	21.8	7.2	16.3	0.7376	1.6691
2018-10-05 10:01:00	0.7194	21.8	7.21	16.3	0.7376	1.6691
2018-10-05 10:02:00	0.7201	21.8	7.23	16.2	0.7282	1.6907
2018-10-05 10:03:00	0.7208	21.8	7.14	16.2	0.7282	1.6907
2018-10-05 10:04:00	0.7215	21.8	7.09	16.3	0.7376	1.6691
2018-10-05 10:05:00	0.7222	21.8	7.11	16.2	0.7282	1.6907
2018-10-05 10:06:00	0.7229	21.8	7.13	16.2	0.7282	1.6907
2018-10-05 10:07:00	0.7236	21.8	7.15	16.3	0.7376	1.6691
2018-10-05 10:08:00	0.7243	21.8	7.17	16.3	0.7376	1.6691
2018-10-05 10:09:00	0.725	21.8	7.18	16.3	0.7376	1.6691
2018-10-05 10:10:00	0.7257	21.8	7.2	16.3	0.7376	1.6691
2018-10-05 10:11:00	0.7264	21.8	7.22	16.3	0.7376	1.6691
2018-10-05 10:12:00	0.7271	21.8	7.23	16.3	0.7376	1.6691
2018-10-05 10:13:00	0.7278	21.8	7.11	16.3	0.7376	1.6691
2018-10-05 10:14:00	0.7285	21.8	7.1	16.3	0.7376	1.6691
2018-10-05 10:15:00	0.7292	21.8	7.12	16.3	0.7376	1.6691
2018-10-05 10:16:00	0.7299	21.8	7.13	16.3	0.7376	1.6691
2018-10-05 10:17:00	0.7306	21.8	7.15	16.3	0.7376	1.6691
2018-10-05 10:18:00	0.7312	21.8	7.17	16.3	0.7376	1.6691
2018-10-05 10:19:00	0.7319	21.8	7.19	16.3	0.7376	1.6691
2018-10-05 10:20:00	0.7326	21.8	7.2	16.3	0.7376	1.6691
2018-10-05 10:21:00	0.7333	21.8	7.22	16.3	0.7376	1.6691
2018-10-05 10:22:00	0.734	21.8	7.23	16.3	0.7376	1.6691
2018-10-05 10:23:00	0.7347	21.8	7.08	16.3	0.7376	1.6691
2018-10-05 10:24:00	0.7354	21.8	7.1	16.3	0.7376	1.6691
2018-10-05 10:25:00	0.7361	21.8	7.12	16.3	0.7376	1.6691
2018-10-05 10:26:00	0.7368	21.8	7.14	16.3	0.7376	1.6691
2018-10-05 10:27:00	0.7375	21.8	7.16	16.3	0.7376	1.6691
2018-10-05 10:28:00	0.7382	21.8	7.17	16.3	0.7376	1.6691
2018-10-05 10:29:00	0.7389	21.8	7.19	16.3	0.7376	1.6691
2018-10-05 10:30:00	0.7396	21.8	7.21	16.3	0.7376	1.6691
2018-10-05 10:31:00	0.7403	21.8	7.22	16.3	0.7376	1.6691
2018-10-05 10:32:00	0.741	21.8	7.21	16.3	0.7376	1.6691
2018-10-05 10:33:00	0.7417	21.8	7.09	16.3	0.7376	1.6691
2018-10-05 10:34:00	0.7424	21.8	7.1	16.3	0.7376	1.6691
2018-10-05 10:35:00	0.7431	21.8	7.12	16.3	0.7376	1.6691
2018-10-05 10:36:00	0.7438	21.9	7.14	16.3	0.7376	1.6691
2018-10-05 10:37:00	0.7444	21.8	7.16	16.3	0.7376	1.6691
2018-10-05 10:38:00	0.7451	21.9	7.18	16.3	0.7376	1.6691
2018-10-05 10:39:00	0.7458	21.9	7.19	16.3	0.7376	1.6691
2018-10-05 10:40:00	0.7465	21.8	7.21	16.3	0.7376	1.6691
2018-10-05 10:41:00	0.7472	21.8	7.23	16.3	0.7376	1.6691
2018-10-05 10:42:00	0.7479	21.9	7.17	16.4	0.747	1.6481
2018-10-05 10:43:00	0.7486	21.9	7.09	16.3	0.7376	1.6691
2018-10-05 10:44:00	0.7493	21.9	7.11	16.4	0.747	1.6481
2018-10-05 10:45:00	0.75	21.9	7.13	16.3	0.7376	1.6691
2018-10-05 10:46:00	0.7507	21.9	7.15	16.3	0.7376	1.6691
2018-10-05 10:47:00	0.7514	21.9	7.16	16.4	0.747	1.6481
2018-10-05 10:48:00	0.7521	21.9	7.18	16.4	0.747	1.6481
2018-10-05 10:49:00	0.7528	21.9	7.2	16.4	0.747	1.6481
2018-10-05 10:50:00	0.7535	21.9	7.21	16.4	0.747	1.6481
2018-10-05 10:51:00	0.7542	21.9	7.23	16.4	0.747	1.6481
2018-10-05 10:52:00	0.7549	21.9	7.13	16.4	0.747	1.6481
2018-10-05 10:53:00	0.7556	21.9	7.09	16.4	0.747	1.6481
2018-10-05 10:54:00	0.7562	21.9	7.12	16.4	0.747	1.6481
2018-10-05 10:55:00	0.7569	21.9	7.13	16.4	0.747	1.6481
2018-10-05 10:56:00	0.7576	21.9	7.15	16.4	0.747	1.6481
2018-10-05 10:57:00	0.7583	21.9	7.17	16.4	0.747	1.6481
2018-10-05 10:58:00	0.759	21.9	7.19	16.4	0.747	1.6481
2018-10-05 10:59:00	0.7597	21.9	7.2	16.4	0.747	1.6481
2018-10-05 11:00:00	0.7604	21.9	7.22	16.4	0.747	1.6481
2018-10-05 11:01:00	0.7611	21.9	7.23	16.4	0.747	1.6481
2018-10-05 11:02:00	0.7618	21.9	7.08	16.4	0.747	1.6481
2018-10-05 11:03:00	0.7625	21.9	7.1	16.4	0.747	1.6481
2018-10-05 11:04:00	0.7632	21.9	7.12	16.4	0.747	1.6481
2018-10-05 11:05:00	0.7639	21.9	7.14	16.4	0.747	1.6481
2018-10-05 11:06:00	0.7646	21.9	7.16	16.4	0.747	1.6481
2018-10-05 11:07:00	0.7653	21.9	7.17	16.4	0.747	1.6481
2018-10-05 11:08:00	0.766	21.9	7.19	16.4	0.747	1.6481
2018-10-05 11:09:00	0.7667	21.9	7.21	16.4	0.747	1.6481
2018-10-05 11:10:00	0.7674	21.9	7.22	16.4	0.747	1.6481
2018-10-05 11:11:00	0.7681	21.9	7.2	16.4	0.747	1.6481
2018-10-05 11:12:00	0.7688	21.9	7.09	16.4	0.747	1.6481
2018-10-05 11:13:00	0.7694	21.9	7.11	16.4	0.747	1.6481
2018-10-05 11:14:00	0.7701	21.9	7.13	16.4	0.747	1.6481
2018-10-05 11:15:00	0.7708	21.9	7.15	16.4	0.747	1.6481
2018-10-05 11:16:00	0.7715	21.9	7.16	16.4	0.747	1.6481
2018-10-05 11:17:00	0.7722	21.9	7.18	16.4	0.747	1.6481
2018-10-05 11:18:00	0.7729	21.9	7.2	16.4	0.747	1.6481
2018-10-05 11:19:00	0.7736	21.9	7.21	16.4	0.747	1.6481
2018-10-05 11:20:00	0.7743	21.9	7.23	16.4	0.747	1.6481
2018-10-05 11:21:00	0.775	21.9	7.14	16.4	0.747	1.6481
2018-10-05 11:22:00	0.7757	21.9	7.09	16.4	0.747	1.6481
2018-10-05 11:23:00	0.7764	21.9	7.12	16.4	0.747	1.6481
2018-10-05 11:24:00	0.7771	21.9	7.13	16.5	0.7564	1.6276
2018-10-05 11:25:00	0.7778	21.9	7.15	16.4	0.747	1.6481
2018-10-05 11:26:00	0.7785	21.9	7.17	16.5	0.7564	1.6276
2018-10-05 11:27:00	0.7792	21.9	7.19	16.5	0.7564	1.6276
2018-10-05 11:28:00	0.7799	21.9	7.2	16.5	0.7564	1.6276
2018-10-05 11:29:00	0.7806	21.9	7.22	16.5	0.7564	1.6276
2018-10-05 11:30:00	0.7812	21.9	7.23	16.4	0.747	1.6481
2018-10-05 11:31:00	0.7819	21.9	7.09	16.5	0.7564	1.6276
2018-10-05 11:32:00	0.7826	21.9	7.1	16.5	0.7564	1.6276
2018-10-05 11:33:00	0.7833	21.9	7.12	16.5	0.7564	1.6276
2018-10-05 11:34:00	0.784	21.9	7.14	16.5	0.7564	1.6276
2018-10-05 11:35:00	0.7847	21.9	7.16	16.5	0.7564	1.6276
2018-10-05 11:36:00	0.7854	21.9	7.17	16.5	0.7564	1.6276
2018-10-05 11:37:00	0.7861	21.9	7.19	16.5	0.7564	1.6276
2018-10-05 11:38:00	0.7868	21.9	7.21	16.5	0.7564	1.6276
2018-10-05 11:39:00	0.7875	21.9	7.22	16.5	0.7564	1.6276
2018-10-05 11:40:00	0.7882	21.9	7.18	16.5	0.7564	1.6276
2018-10-05 11:41:00	0.7889	21.9	7.09	16.5	0.7564	1.6276
2018-10-05 11:42:00	0.7896	21.9	7.11	16.5	0.7564	1.6276
2018-10-05 11:43:00	0.7903	21.9	7.13	16.5	0.7564	1.6276
2018-10-05 11:44:00	0.791	21.9	7.15	16.5	0.7564	1.6276
2018-10-05 11:45:00	0.7917	21.9	7.16	16.5	0.7564	1.6276
2018-10-05 11:46:00	0.7924	21.9	7.18	16.5	0.7564	1.6276
2018-10-05 11:47:00	0.7931	21.9	7.2	16.5	0.7564	1.6276
2018-10-05 11:48:00	0.7938	21.9	7.21	16.5	0.7564	1.6276
2018-10-05 11:49:00	0.7944	21.9	7.23	16.5	0.7564	1.6276
2018-10-05 11:50:00	0.7951	21.9	7.14	16.5	0.7564	1.6276
2018-10-05 11:51:00	0.7958	21.9	7.09	16.5	0.7564	1.6276
2018-10-05 11:52:00	0.7965	21.9	7.12	16.5	0.7564	1.6276
2018-10-05 11:53:00	0.7972	21.9	7.13	16.5	0.7564	1.6276
2018-10-05 11:54:00	0.7979	21.9	7.15	16.5	0.7564	1.6276
2018-10-05 11:55:00	0.7986	21.9	7.17	16.5	0.7564	1.6276
2018-10-05 11:56:00	0.7993	21.9	7.19	16.5	0.7564	1.6276
2018-10-05 11:57:00	0.8	21.9	7.2	16.5	0.7564	1.6276
2018-10-05 11:58:00	0.8007	21.9	7.22	16.5	0.7564	1.6276
2018-10-05 11:59:00	0.8014	21.9	7.23	16.5	0.7564	1.6276
2018-10-05 12:00:00	0.8021	21.9	7.09	16.5	0.7564	1.6276
2018-10-05 12:01:00	0.8028	21.9	7.1	16.5	0.7564	1.6276
2018-10-05 12:02:00	0.8035	21.9	7.12	16.5	0.7564	1.6276
2018-10-05 12:03:00	0.8042	21.9	7.14	16.5	0.7564	1.6276
2018-10-05 12:04:00	0.8049	21.9	7.16	16.5	0.7564	1.6276
2018-10-05 12:05:00	0.8056	21.9	7.17	16.6	0.7658	1.6076
2018-10-05 12:06:00	0.8062	21.9	7.19	16.6	0.7658	1.6076
2018-10-05 12:07:00	0.8069	21.9	7.21	16.5	0.7564	1.6276
2018-10-05 12:08:00	0.8076	21.9	7.22	16.6	0.7658	1.6076
2018-10-05 12:09:00	0.8083	21.9	7.18	16.6	0.7658	1.6076
2018-10-05 12:10:00	0.809	21.9	7.09	16.6	0.7658	1.6076
2018-10-05 12:11:00	0.8097	21.9	7.11	16.6	0.7658	1.6076
2018-10-05 12:12:00	0.8104	21.9	7.13	16.6	0.7658	1.6076
2018-10-05 12:13:00	0.8111	21.9	7.15	16.6	0.7658	1.6076
2018-10-05 12:14:00	0.8118	21.9	7.16	16.6	0.7658	1.6076
2018-10-05 12:15:00	0.8125	21.9	7.18	16.6	0.7658	1.6076
2018-10-05 12:16:00	0.8132	21.9	7.2	16.6	0.7658	1.6076
2018-10-05 12:17:00	0.8139	21.9	7.21	16.6	0.7658	1.6076
2018-10-05 12:18:00	0.8146	21.9	7.23	16.6	0.7658	1.6076
2018-10-05 12:19:00	0.8153	21.9	7.14	16.6	0.7658	1.6076
2018-10-05 12:20:00	0.816	21.9	7.1	16.6	0.7658	1.6076
2018-10-05 12:21:00	0.8167	21.9	7.12	16.6	0.7658	1.6076
2018-10-05 12:22:00	0.8174	21.9	7.14	16.6	0.7658	1.6076
2018-10-05 12:23:00	0.8181	21.9	7.15	16.6	0.7658	1.6076
2018-10-05 12:24:00	0.8188	21.9	7.17	16.6	0.7658	1.6076
2018-10-05 12:25:00	0.8194	21.9	7.19	16.6	0.7658	1.6076
2018-10-05 12:26:00	0.8201	21.9	7.2	16.6	0.7658	1.6076
2018-10-05 12:27:00	0.8208	21.9	7.22	16.6	0.7658	1.6076
2018-10-05 12:28:00	0.8215	21.9	7.23	16.6	0.7658	1.6076
2018-10-05 12:29:00	0.8222	21.9	7.09	16.6	0.7658	1.6076
2018-10-05 12:30:00	0.8229	21.9	7.11	16.6	0.7658	1.6076
2018-10-05 12:31:00	0.8236	21.9	7.13	16.6	0.7658	1.6076
2018-10-05 12:32:00	0.8243	21.9	7.14	16.6	0.7658	1.6076
2018-10-05 12:33:00	0.825	21.9	7.16	16.6	0.7658	1.6076
2018-10-05 12:34:00	0.8257	21.9	7.18	16.6	0.7658	1.6076
2018-10-05 12:35:00	0.8264	21.9	7.19	16.6	0.7658	1.6076
2018-10-05 12:36:00	0.8271	21.9	7.21	16.6	0.7658	1.6076
2018-10-05 12:37:00	0.8278	21.9	7.23	16.6	0.7658	1.6076
2018-10-05 12:38:00	0.8285	21.9	7.16	16.6	0.7658	1.6076
2018-10-05 12:39:00	0.8292	21.9	7.09	16.7	0.7752	1.5881
2018-10-05 12:40:00	0.8299	21.9	7.11	16.6	0.7658	1.6076
2018-10-05 12:41:00	0.8306	21.9	7.13	16.6	0.7658	1.6076
2018-10-05 12:42:00	0.8312	21.9	7.15	16.7	0.7752	1.5881
2018-10-05 12:43:00	0.8319	21.9	7.17	16.7	0.7752	1.5881
2018-10-05 12:44:00	0.8326	21.9	7.18	16.7	0.7752	1.5881
2018-10-05 12:45:00	0.8333	21.9	7.2	16.7	0.7752	1.5881
2018-10-05 12:46:00	0.834	21.9	7.22	16.7	0.7752	1.5881
2018-10-05 12:47:00	0.8347	21.9	7.23	16.7	0.7752	1.5881
2018-10-05 12:48:00	0.8354	21.9	7.1	16.7	0.7752	1.5881
2018-10-05 12:49:00	0.8361	21.9	7.1	16.7	0.7752	1.5881
2018-10-05 12:50:00	0.8368	21.9	7.12	16.7	0.7752	1.5881
2018-10-05 12:51:00	0.8375	21.9	7.14	16.7	0.7752	1.5881
2018-10-05 12:52:00	0.8382	21.9	7.16	16.7	0.7752	1.5881
2018-10-05 12:53:00	0.8389	21.9	7.18	16.7	0.7752	1.5881
2018-10-05 12:54:00	0.8396	21.9	7.19	16.7	0.7752	1.5881
2018-10-05 12:55:00	0.8403	21.9	7.21	16.7	0.7752	1.5881
2018-10-05 12:56:00	0.841	21.9	7.22	16.7	0.7752	1.5881
2018-10-05 12:57:00	0.8417	21.9	7.19	16.7	0.7752	1.5881
2018-10-05 12:58:00	0.8424	21.9	7.09	16.7	0.7752	1.5881
2018-10-05 12:59:00	0.8431	21.9	7.11	16.7	0.7752	1.5881
2018-10-05 13:00:00	0.8438	21.9	7.13	16.7	0.7752	1.5881
2018-10-05 13:01:00	0.8444	21.9	7.15	16.7	0.7752	1.5881
2018-10-05 13:02:00	0.8451	21.9	7.16	16.7	0.7752	1.5881
2018-10-05 13:03:00	0.8458	21.9	7.18	16.7	0.7752	1.5881
2018-10-05 13:04:00	0.8465	21.9	7.2	16.7	0.7752	1.5881
2018-10-05 13:05:00	0.8472	21.9	7.21	16.7	0.7752	1.5881
2018-10-05 13:06:00	0.8479	21.9	7.23	16.7	0.7752	1.5881
2018-10-05 13:07:00	0.8486	21.9	7.14	16.7	0.7752	1.5881
2018-10-05 13:08:00	0.8493	21.9	7.1	16.7	0.7752	1.5881
2018-10-05 13:09:00	0.85	21.9	7.12	16.7	0.7752	1.5881
2018-10-05 13:10:00	0.8507	21.9	7.14	16.7	0.7752	1.5881
2018-10-05 13:11:00	0.8514	21.9	7.15	16.7	0.7752	1.5881
2018-10-05 13:12:00	0.8521	21.9	7.17	16.7	0.7752	1.5881
2018-10-05 13:13:00	0.8528	21.9	7.19	16.7	0.7752	1.5881
2018-10-05 13:14:00	0.8535	21.9	7.2	16.7	0.7752	1.5881
2018-10-05 13:15:00	0.8542	21.9	7.22	16.7	0.7752	1.5881
2018-10-05 13:16:00	0.8549	21.9	7.22	16.7	0.7752	1.5881
2018-10-05 13:17:00	0.8556	21.9	7.09	16.8	0.7847	1.5691
2018-10-05 13:18:00	0.8562	21.9	7.11	16.7	0.7752	1.5881
2018-10-05 13:19:00	0.8569	21.9	7.13	16.7	0.7752	1.5881
2018-10-05 13:20:00	0.8576	21.9	7.14	16.7	0.7752	1.5881
2018-10-05 13:21:00	0.8583	21.9	7.16	16.8	0.7847	1.5691
2018-10-05 13:22:00	0.859	21.9	7.18	16.7	0.7752	1.5881
2018-10-05 13:23:00	0.8597	21.9	7.19	16.8	0.7847	1.5691
2018-10-05 13:24:00	0.8604	21.9	7.21	16.7	0.7752	1.5881
2018-10-05 13:25:00	0.8611	21.9	7.23	16.7	0.7752	1.5881
2018-10-05 13:26:00	0.8618	21.9	7.16	16.7	0.7752	1.5881
2018-10-05 13:27:00	0.8625	21.9	7.1	16.8	0.7847	1.5691
2018-10-05 13:28:00	0.8632	21.9	7.12	16.8	0.7847	1.5691
2018-10-05 13:29:00	0.8639	21.9	7.13	16.8	0.7847	1.5691
2018-10-05 13:30:00	0.8646	21.9	7.15	16.8	0.7847	1.5691
2018-10-05 13:31:00	0.8653	21.9	7.17	16.8	0.7847	1.5691
2018-10-05 13:32:00	0.866	21.9	7.19	16.8	0.7847	1.5691
2018-10-05 13:33:00	0.8667	21.9	7.2	16.8	0.7847	1.5691
2018-10-05 13:34:00	0.8674	21.9	7.22	16.8	0.7847	1.5691
2018-10-05 13:35:00	0.8681	21.9	7.23	16.8	0.7847	1.5691
2018-10-05 13:36:00	0.8688	21.9	7.09	16.8	0.7847	1.5691
2018-10-05 13:37:00	0.8694	21.9	7.11	16.8	0.7847	1.5691
2018-10-05 13:38:00	0.8701	21.9	7.12	16.8	0.7847	1.5691
2018-10-05 13:39:00	0.8708	21.9	7.14	16.8	0.7847	1.5691
2018-10-05 13:40:00	0.8715	21.9	7.16	16.8	0.7847	1.5691
2018-10-05 13:41:00	0.8722	21.9	7.18	16.8	0.7847	1.5691
2018-10-05 13:42:00	0.8729	21.9	7.19	16.8	0.7847	1.5691
2018-10-05 13:43:00	0.8736	21.9	7.21	16.8	0.7847	1.5691
2018-10-05 13:44:00	0.8743	21.9	7.22	16.8	0.7847	1.5691
2018-10-05 13:45:00	0.875	21.9	7.18	16.8	0.7847	1.5691
2018-10-05 13:46:00	0.8757	21.9	7.09	16.8	0.7847	1.5691
2018-10-05 13:47:00	0.8764	22.0	7.11	16.8	0.7847	1.5691
2018-10-05 13:48:00	0.8771	21.9	7.13	16.8	0.7847	1.5691
2018-10-05 13:49:00	0.8778	22.0	7.15	16.8	0.7847	1.5691
2018-10-05 13:50:00	0.8785	21.9	7.17	16.8	0.7847	1.5691
2018-10-05 13:51:00	0.8792	22.0	7.18	16.8	0.7847	1.5691
2018-10-05 13:52:00	0.8799	22.0	7.2	16.8	0.7847	1.5691
2018-10-05 13:53:00	0.8806	22.0	7.22	16.8	0.7847	1.5691
2018-10-05 13:54:00	0.8812	22.0	7.23	16.8	0.7847	1.5691
2018-10-05 13:55:00	0.8819	21.9	7.11	16.8	0.7847	1.5691
2018-10-05 13:56:00	0.8826	22.0	7.1	16.8	0.7847	1.5691
2018-10-05 13:57:00	0.8833	22.0	7.12	16.8	0.7847	1.5691
2018-10-05 13:58:00	0.884	22.0	7.14	16.8	0.7847	1.5691
2018-10-05 13:59:00	0.8847	22.0	7.16	16.8	0.7847	1.5691
2018-10-05 14:00:00	0.8854	22.0	7.17	16.8	0.7847	1.5691
2018-10-05 14:01:00	0.8861	22.0	7.19	16.8	0.7847	1.5691
2018-10-05 14:02:00	0.8868	22.0	7.21	16.8	0.7847	1.5691
2018-10-05 14:03:00	0.8875	22.0	7.22	16.8	0.7847	1.5691
2018-10-05 14:04:00	0.8882	22.0	7.19	16.8	0.7847	1.5691
2018-10-05 14:05:00	0.8889	22.0	7.09	16.8	0.7847	1.5691
2018-10-05 14:06:00	0.8896	22.0	7.11	16.8	0.7847	1.5691
2018-10-05 14:07:00	0.8903	22.0	7.13	16.8	0.7847	1.5691
2018-10-05 14:08:00	0.891	22.0	7.15	16.9	0.7941	1.5505
2018-10-05 14:09:00	0.8917	22.0	7.17	16.9	0.7941	1.5505
2018-10-05 14:10:00	0.8924	22.0	7.18	16.9	0.7941	1.5505
2018-10-05 14:11:00	0.8931	22.0	7.2	16.9	0.7941	1.5505
2018-10-05 14:12:00	0.8938	22.0	7.22	16.9	0.7941	1.5505
2018-10-05 14:13:00	0.8944	22.0	7.23	16.9	0.7941	1.5505
2018-10-05 14:14:00	0.8951	22.0	7.12	16.9	0.7941	1.5505
2018-10-05 14:15:00	0.8958	22.0	7.1	16.9	0.7941	1.5505
2018-10-05 14:16:00	0.8965	22.0	7.12	16.9	0.7941	1.5505
2018-10-05 14:17:00	0.8972	22.0	7.14	16.9	0.7941	1.5505
2018-10-05 14:18:00	0.8979	22.0	7.16	16.9	0.7941	1.5505
2018-10-05 14:19:00	0.8986	22.0	7.17	16.9	0.7941	1.5505
2018-10-05 14:20:00	0.8993	22.0	7.19	16.9	0.7941	1.5505
2018-10-05 14:21:00	0.9	22.0	7.21	16.9	0.7941	1.5505
2018-10-05 14:22:00	0.9007	22.0	7.22	16.9	0.7941	1.5505
2018-10-05 14:23:00	0.9014	22.0	7.2	16.9	0.7941	1.5505
2018-10-05 14:24:00	0.9021	22.0	7.09	16.9	0.7941	1.5505
2018-10-05 14:25:00	0.9028	22.0	7.11	16.9	0.7941	1.5505
2018-10-05 14:26:00	0.9035	22.0	7.13	16.9	0.7941	1.5505
2018-10-05 14:27:00	0.9042	22.0	7.15	16.9	0.7941	1.5505
2018-10-05 14:28:00	0.9049	22.0	7.17	16.9	0.7941	1.5505
2018-10-05 14:29:00	0.9056	22.0	7.18	16.9	0.7941	1.5505
2018-10-05 14:30:00	0.9062	22.0	7.2	16.9	0.7941	1.5505
2018-10-05 14:31:00	0.9069	22.0	7.21	16.9	0.7941	1.5505
2018-10-05 14:32:00	0.9076	22.0	7.23	16.9	0.7941	1.5505
2018-10-05 14:33:00	0.9083	22.0	7.13	16.9	0.7941	1.5505
2018-10-05 14:34:00	0.909	22.0	7.1	16.9	0.7941	1.5505
2018-10-05 14:35:00	0.9097	22.0	7.12	16.9	0.7941	1.5505
2018-10-05 14:36:00	0.9104	22.0	7.14	16.9	0.7941	1.5505
2018-10-05 14:37:00	0.9111	22.0	7.16	16.9	0.7941	1.5505
2018-10-05 14:38:00	0.9118	22.0	7.17	17.0	0.8035	1.5323
2018-10-05 14:39:00	0.9125	22.0	7.19	16.9	0.7941	1.5505
2018-10-05 14:40:00	0.9132	22.0	7.21	16.9	0.7941	1.5505
2018-10-05 14:41:00	0.9139	22.0	7.22	16.9	0.7941	1.5505
2018-10-05 14:42:00	0.9146	22.0	7.19	16.9	0.7941	1.5505
2018-10-05 14:43:00	0.9153	22.0	7.1	17.0	0.8035	1.5323
2018-10-05 14:44:00	0.916	22.0	7.11	17.0	0.8035	1.5323
2018-10-05 14:45:00	0.9167	22.0	7.13	17.0	0.8035	1.5323
2018-10-05 14:46:00	0.9174	22.0	7.15	16.9	0.7941	1.5505
2018-10-05 14:47:00	0.9181	22.0	7.17	16.9	0.7941	1.5505
2018-10-05 14:48:00	0.9188	22.0	7.18	17.0	0.8035	1.5323
2018-10-05 14:49:00	0.9194	22.0	7.2	17.0	0.8035	1.5323
2018-10-05 14:50:00	0.9201	22.0	7.22	17.0	0.8035	1.5323
2018-10-05 14:51:00	0.9208	22.0	7.23	17.0	0.8035	1.5323
2018-10-05 14:52:00	0.9215	22.0	7.1	17.0	0.8035	1.5323
2018-10-05 14:53:00	0.9222	22.0	7.11	17.0	0.8035	1.5323
2018-10-05 14:54:00	0.9229	22.0	7.13	17.0	0.8035	1.5323
2018-10-05 14:55:00	0.9236	22.0	7.15	17.0	0.8035	1.5323
2018-10-05 14:56:00	0.9243	22.0	7.16	17.0	0.8035	1.5323
2018-10-05 14:57:00	0.925	22.0	7.18	17.0	0.8035	1.5323
2018-10-05 14:58:00	0.9257	22.1	7.2	17.0	0.8035	1.5323
2018-10-05 14:59:00	0.9264	22.1	7.21	17.0	0.8035	1.5323
2018-10-05 15:00:00	0.9271	22.1	7.23	17.0	0.8035	1.5323
2018-10-05 15:01:00	0.9278	22.1	7.15	17.0	0.8035	1.5323
2018-10-05 15:02:00	0.9285	22.1	7.1	17.0	0.8035	1.5323
2018-10-05 15:03:00	0.9292	22.1	7.12	17.0	0.8035	1.5323
2018-10-05 15:04:00	0.9299	22.1	7.14	17.0	0.8035	1.5323
2018-10-05 15:05:00	0.9306	22.1	7.16	17.0	0.8035	1.5323
2018-10-05 15:06:00	0.9312	22.1	7.17	17.0	0.8035	1.5323
2018-10-05 15:07:00	0.9319	22.1	7.19	17.0	0.8035	1.5323
2018-10-05 15:08:00	0.9326	22.1	7.21	17.0	0.8035	1.5323
2018-10-05 15:09:00	0.9333	22.1	7.22	17.0	0.8035	1.5323
2018-10-05 15:10:00	0.934	22.1	7.2	17.0	0.8035	1.5323
2018-10-05 15:11:00	0.9347	22.1	7.1	17.0	0.8035	1.5323
2018-10-05 15:12:00	0.9354	22.1	7.12	17.0	0.8035	1.5323
2018-10-05 15:13:00	0.9361	22.1	7.14	17.0	0.8035	1.5323
2018-10-05 15:14:00	0.9368	22.1	7.15	17.1	0.8129	1.5146
2018-10-05 15:15:00	0.9375	22.1	7.17	17.1	0.8129	1.5146
2018-10-05 15:16:00	0.9382	22.1	7.19	17.1	0.8129	1.5146
2018-10-05 15:17:00	0.9389	22.1	7.21	17.1	0.8129	1.5146
2018-10-05 15:18:00	0.9396	22.2	7.23	17.1	0.8129	1.5146
2018-10-05 15:19:00	0.9403	22.2	7.15	17.1	0.8129	1.5146
2018-10-05 15:20:00	0.941	22.2	7.1	17.1	0.8129	1.5146
2018-10-05 15:21:00	0.9417	22.2	7.12	17.1	0.8129	1.5146
2018-10-05 15:22:00	0.9424	22.2	7.14	17.1	0.8129	1.5146
2018-10-05 15:23:00	0.9431	22.2	7.16	17.1	0.8129	1.5146
2018-10-05 15:24:00	0.9438	22.2	7.18	17.1	0.8129	1.5146
2018-10-05 15:25:00	0.9444	22.2	7.19	17.1	0.8129	1.5146
2018-10-05 15:26:00	0.9451	22.2	7.21	17.1	0.8129	1.5146
2018-10-05 15:27:00	0.9458	22.2	7.23	17.1	0.8129	1.5146
2018-10-05 15:28:00	0.9465	22.2	7.17	17.1	0.8129	1.5146
2018-10-05 15:29:00	0.9472	22.2	7.1	17.1	0.8129	1.5146
2018-10-05 15:30:00	0.9479	22.2	7.12	17.1	0.8129	1.5146
2018-10-05 15:31:00	0.9486	22.3	7.14	17.1	0.8129	1.5146
2018-10-05 15:32:00	0.9493	22.3	7.16	17.1	0.8129	1.5146
2018-10-05 15:33:00	0.95	22.3	7.18	17.1	0.8129	1.5146
2018-10-05 15:34:00	0.9507	22.3	7.19	17.1	0.8129	1.5146
2018-10-05 15:35:00	0.9514	22.3	7.21	17.1	0.8129	1.5146
2018-10-05 15:36:00	0.9521	22.3	7.23	17.2	0.8223	1.4973
2018-10-05 15:37:00	0.9528	22.3	7.17	17.1	0.8129	1.5146
2018-10-05 15:38:00	0.9535	22.3	7.1	17.1	0.8129	1.5146
2018-10-05 15:39:00	0.9542	22.3	7.12	17.2	0.8223	1.4973
2018-10-05 15:40:00	0.9549	22.3	7.14	17.2	0.8223	1.4973
2018-10-05 15:41:00	0.9556	22.3	7.16	17.2	0.8223	1.4973
2018-10-05 15:42:00	0.9562	22.3	7.17	17.2	0.8223	1.4973
2018-10-05 15:43:00	0.9569	22.3	7.19	17.2	0.8223	1.4973
2018-10-05 15:44:00	0.9576	22.3	7.21	17.2	0.8223	1.4973
2018-10-05 15:45:00	0.9583	22.3	7.23	17.2	0.8223	1.4973
2018-10-05 15:46:00	0.959	22.3	7.18	17.2	0.8223	1.4973
2018-10-05 15:47:00	0.9597	22.3	7.09	17.2	0.8223	1.4973
2018-10-05 15:48:00	0.9604	22.3	7.11	17.2	0.8223	1.4973
2018-10-05 15:49:00	0.9611	22.3	7.14	17.2	0.8223	1.4973
2018-10-05 15:50:00	0.9618	22.3	7.15	17.2	0.8223	1.4973
2018-10-05 15:51:00	0.9625	22.3	7.17	17.2	0.8223	1.4973
2018-10-05 15:52:00	0.9632	22.3	7.19	17.2	0.8223	1.4973
2018-10-05 15:53:00	0.9639	22.2	7.21	17.2	0.8223	1.4973
2018-10-05 15:54:00	0.9646	22.3	7.22	17.2	0.8223	1.4973
2018-10-05 15:55:00	0.9653	22.3	7.19	17.2	0.8223	1.4973
2018-10-05 15:56:00	0.966	22.3	7.09	17.2	0.8223	1.4973
2018-10-05 15:57:00	0.9667	22.3	7.11	17.2	0.8223	1.4973
2018-10-05 15:58:00	0.9674	22.2	7.13	17.2	0.8223	1.4973
2018-10-05 15:59:00	0.9681	22.3	7.15	17.2	0.8223	1.4973
2018-10-05 16:00:00	0.9688	22.3	7.17	17.2	0.8223	1.4973
2018-10-05 16:01:00	0.9694	22.3	7.19	17.2	0.8223	1.4973
2018-10-05 16:02:00	0.9701	22.3	7.2	17.2	0.8223	1.4973
2018-10-05 16:03:00	0.9708	22.3	7.22	17.2	0.8223	1.4973
2018-10-05 16:04:00	0.9715	22.3	7.21	17.3	0.8317	1.4803
2018-10-05 16:05:00	0.9722	22.3	7.09	17.2	0.8223	1.4973
2018-10-05 16:06:00	0.9729	22.3	7.11	17.2	0.8223	1.4973
2018-10-05 16:07:00	0.9736	22.2	7.13	17.2	0.8223	1.4973
2018-10-05 16:08:00	0.9743	22.3	7.15	17.2	0.8223	1.4973
2018-10-05 16:09:00	0.975	22.2	7.17	17.2	0.8223	1.4973
2018-10-05 16:10:00	0.9757	22.3	7.19	17.2	0.8223	1.4973
2018-10-05 16:11:00	0.9764	22.3	7.2	17.2	0.8223	1.4973
2018-10-05 16:12:00	0.9771	22.3	7.22	17.2	0.8223	1.4973
2018-10-05 16:13:00	0.9778	22.3	7.23	17.2	0.8223	1.4973
2018-10-05 16:14:00	0.9785	22.3	7.09	17.2	0.8223	1.4973
2018-10-05 16:15:00	0.9792	22.3	7.11	17.2	0.8223	1.4973
2018-10-05 16:16:00	0.9799	22.3	7.13	17.2	0.8223	1.4973
2018-10-05 16:17:00	0.9806	22.3	7.15	17.3	0.8317	1.4803
2018-10-05 16:18:00	0.9812	22.3	7.17	17.3	0.8317	1.4803
2018-10-05 16:19:00	0.9819	22.3	7.19	17.3	0.8317	1.4803
2018-10-05 16:20:00	0.9826	22.3	7.2	17.3	0.8317	1.4803
2018-10-05 16:21:00	0.9833	22.3	7.22	17.3	0.8317	1.4803
2018-10-05 16:22:00	0.984	22.3	7.23	17.3	0.8317	1.4803
2018-10-05 16:23:00	0.9847	22.3	7.08	17.3	0.8317	1.4803
2018-10-05 16:24:00	0.9854	22.3	7.11	17.3	0.8317	1.4803
2018-10-05 16:25:00	0.9861	22.3	7.13	17.3	0.8317	1.4803
2018-10-05 16:26:00	0.9868	22.2	7.15	17.3	0.8317	1.4803
2018-10-05 16:27:00	0.9875	22.3	7.17	17.3	0.8317	1.4803
2018-10-05 16:28:00	0.9882	22.2	7.18	17.3	0.8317	1.4803
2018-10-05 16:29:00	0.9889	22.3	7.2	17.3	0.8317	1.4803
2018-10-05 16:30:00	0.9896	22.3	7.22	17.3	0.8317	1.4803
2018-10-05 16:31:00	0.9903	22.2	7.23	17.3	0.8317	1.4803
2018-10-05 16:32:00	0.991	22.2	7.1	17.3	0.8317	1.4803
2018-10-05 16:33:00	0.9917	22.3	7.11	17.3	0.8317	1.4803
2018-10-05 16:34:00	0.9924	22.2	7.13	17.3	0.8317	1.4803
2018-10-05 16:35:00	0.9931	22.3	7.15	17.3	0.8317	1.4803
2018-10-05 16:36:00	0.9938	22.2	7.16	17.3	0.8317	1.4803
2018-10-05 16:37:00	0.9944	22.3	7.18	17.3	0.8317	1.4803
2018-10-05 16:38:00	0.9951	22.3	7.2	17.3	0.8317	1.4803
2018-10-05 16:39:00	0.9958	22.3	7.22	17.3	0.8317	1.4803
2018-10-05 16:40:00	0.9965	22.3	7.23	17.3	0.8317	1.4803
2018-10-05 16:41:00	0.9972	22.3	7.1	17.3	0.8317	1.4803
2018-10-05 16:42:00	0.9979	22.3	7.11	17.3	0.8317	1.4803
2018-10-05 16:43:00	0.9986	22.2	7.13	17.3	0.8317	1.4803
2018-10-05 16:44:00	0.9993	22.3	7.15	17.3	0.8317	1.4803
2018-10-05 16:45:00	1.0	22.3	7.17	17.3	0.8317	1.4803
2018-10-05 16:46:00	1.0007	22.3	7.18	17.3	0.8317	1.4803
2018-10-05 16:47:00	1.0014	22.3	7.2	17.3	0.8317	1.4803
2018-10-05 16:48:00	1.0021	22.3	7.22	17.3	0.8317	1.4803
2018-10-05 16:49:00	1.0028	22.3	7.23	17.4	0.8411	1.4638
2018-10-05 16:50:00	1.0035	22.3	7.11	17.3	0.8317	1.4803
2018-10-05 16:51:00	1.0042	22.3	7.11	17.3	0.8317	1.4803
2018-10-05 16:52:00	1.0049	22.2	7.13	17.4	0.8411	1.4638
2018-10-05 16:53:00	1.0056	22.3	7.15	17.3	0.8317	1.4803
2018-10-05 16:54:00	1.0062	22.2	7.16	17.3	0.8317	1.4803
2018-10-05 16:55:00	1.0069	22.3	7.18	17.4	0.8411	1.4638
2018-10-05 16:56:00	1.0076	22.3	7.2	17.4	0.8411	1.4638
2018-10-05 16:57:00	1.0083	22.2	7.22	17.4	0.8411	1.4638
2018-10-05 16:58:00	1.009	22.3	7.23	17.4	0.8411	1.4638
2018-10-05 16:59:00	1.0097	22.3	7.11	17.4	0.8411	1.4638
2018-10-05 17:00:00	1.0104	22.3	7.1	17.4	0.8411	1.4638
2018-10-05 17:01:00	1.0111	22.2	7.13	17.4	0.8411	1.4638
2018-10-05 17:02:00	1.0118	22.3	7.15	17.4	0.8411	1.4638
2018-10-05 17:03:00	1.0125	22.3	7.16	17.4	0.8411	1.4638
2018-10-05 17:04:00	1.0132	22.2	7.18	17.4	0.8411	1.4638
2018-10-05 17:05:00	1.0139	22.3	7.2	17.4	0.8411	1.4638
2018-10-05 17:06:00	1.0146	22.3	7.22	17.4	0.8411	1.4638
2018-10-05 17:07:00	1.0153	22.3	7.23	17.4	0.8411	1.4638
2018-10-05 17:08:00	1.016	22.3	7.11	17.4	0.8411	1.4638
2018-10-05 17:09:00	1.0167	22.2	7.11	17.4	0.8411	1.4638
2018-10-05 17:10:00	1.0174	22.3	7.13	17.4	0.8411	1.4638
2018-10-05 17:11:00	1.0181	22.3	7.15	17.4	0.8411	1.4638
2018-10-05 17:12:00	1.0188	22.3	7.16	17.4	0.8411	1.4638
2018-10-05 17:13:00	1.0194	22.3	7.18	17.4	0.8411	1.4638
2018-10-05 17:14:00	1.0201	22.3	7.2	17.4	0.8411	1.4638
2018-10-05 17:15:00	1.0208	22.3	7.22	17.4	0.8411	1.4638
2018-10-05 17:16:00	1.0215	22.3	7.23	17.4	0.8411	1.4638
2018-10-05 17:17:00	1.0222	22.2	7.12	17.4	0.8411	1.4638
2018-10-05 17:18:00	1.0229	22.2	7.1	17.4	0.8411	1.4638
2018-10-05 17:19:00	1.0236	22.2	7.13	17.4	0.8411	1.4638
2018-10-05 17:20:00	1.0243	22.3	7.14	17.4	0.8411	1.4638
2018-10-05 17:21:00	1.025	22.3	7.16	17.4	0.8411	1.4638
2018-10-05 17:22:00	1.0257	22.3	7.18	17.4	0.8411	1.4638
2018-10-05 17:23:00	1.0264	22.3	7.2	17.4	0.8411	1.4638
2018-10-05 17:24:00	1.0271	22.3	7.21	17.4	0.8411	1.4638
2018-10-05 17:25:00	1.0278	22.3	7.23	17.4	0.8411	1.4638
2018-10-05 17:26:00	1.0285	22.3	7.13	17.4	0.8411	1.4638
2018-10-05 17:27:00	1.0292	22.2	7.1	17.4	0.8411	1.4638
2018-10-05 17:28:00	1.0299	22.3	7.13	17.4	0.8411	1.4638
2018-10-05 17:29:00	1.0306	22.3	7.14	17.4	0.8411	1.4638
2018-10-05 17:30:00	1.0312	22.2	7.16	17.4	0.8411	1.4638
2018-10-05 17:31:00	1.0319	22.3	7.18	17.4	0.8411	1.4638
2018-10-05 17:32:00	1.0326	22.3	7.2	17.5	0.8505	1.4476
2018-10-05 17:33:00	1.0333	22.2	7.21	17.5	0.8505	1.4476
2018-10-05 17:34:00	1.034	22.3	7.23	17.5	0.8505	1.4476
2018-10-05 17:35:00	1.0347	22.2	7.13	17.5	0.8505	1.4476
2018-10-05 17:36:00	1.0354	22.2	7.1	17.5	0.8505	1.4476
2018-10-05 17:37:00	1.0361	22.2	7.12	17.5	0.8505	1.4476
2018-10-05 17:38:00	1.0368	22.2	7.14	17.5	0.8505	1.4476
2018-10-05 17:39:00	1.0375	22.2	7.16	17.5	0.8505	1.4476
2018-10-05 17:40:00	1.0382	22.2	7.18	17.5	0.8505	1.4476
2018-10-05 17:41:00	1.0389	22.2	7.2	17.5	0.8505	1.4476
2018-10-05 17:42:00	1.0396	22.2	7.21	17.5	0.8505	1.4476
2018-10-05 17:43:00	1.0403	22.2	7.23	17.5	0.8505	1.4476
2018-10-05 17:44:00	1.041	22.2	7.15	17.5	0.8505	1.4476
2018-10-05 17:45:00	1.0417	22.2	7.1	17.5	0.8505	1.4476
2018-10-05 17:46:00	1.0424	22.2	7.12	17.5	0.8505	1.4476
2018-10-05 17:47:00	1.0431	22.2	7.14	17.5	0.8505	1.4476
2018-10-05 17:48:00	1.0438	22.2	7.16	17.5	0.8505	1.4476
2018-10-05 17:49:00	1.0444	22.2	7.18	17.5	0.8505	1.4476
2018-10-05 17:50:00	1.0451	22.2	7.19	17.5	0.8505	1.4476
2018-10-05 17:51:00	1.0458	22.2	7.21	17.5	0.8505	1.4476
2018-10-05 17:52:00	1.0465	22.2	7.23	17.5	0.8505	1.4476
2018-10-05 17:53:00	1.0472	22.2	7.15	17.5	0.8505	1.4476
2018-10-05 17:54:00	1.0479	22.2	7.1	17.5	0.8505	1.4476
2018-10-05 17:55:00	1.0486	22.2	7.12	17.5	0.8505	1.4476
2018-10-05 17:56:00	1.0493	22.2	7.14	17.5	0.8505	1.4476
2018-10-05 17:57:00	1.05	22.2	7.16	17.5	0.8505	1.4476
2018-10-05 17:58:00	1.0507	22.2	7.18	17.5	0.8505	1.4476
2018-10-05 17:59:00	1.0514	22.2	7.19	17.5	0.8505	1.4476
2018-10-05 18:00:00	1.0521	22.2	7.21	17.5	0.8505	1.4476
2018-10-05 18:01:00	1.0528	22.2	7.23	17.5	0.8505	1.4476
2018-10-05 18:02:00	1.0535	22.2	7.16	17.5	0.8505	1.4476
2018-10-05 18:03:00	1.0542	22.2	7.1	17.5	0.8505	1.4476
2018-10-05 18:04:00	1.0549	22.2	7.12	17.5	0.8505	1.4476
2018-10-05 18:05:00	1.0556	22.2	7.14	17.5	0.8505	1.4476
2018-10-05 18:06:00	1.0562	22.2	7.16	17.5	0.8505	1.4476
2018-10-05 18:07:00	1.0569	22.2	7.18	17.6	0.8599	1.4317
2018-10-05 18:08:00	1.0576	22.2	7.19	17.5	0.8505	1.4476
2018-10-05 18:09:00	1.0583	22.2	7.21	17.6	0.8599	1.4317
2018-10-05 18:10:00	1.059	22.2	7.23	17.6	0.8599	1.4317
2018-10-05 18:11:00	1.0597	22.2	7.15	17.6	0.8599	1.4317
2018-10-05 18:12:00	1.0604	22.2	7.1	17.6	0.8599	1.4317
2018-10-05 18:13:00	1.0611	22.2	7.12	17.6	0.8599	1.4317
2018-10-05 18:14:00	1.0618	22.2	7.14	17.6	0.8599	1.4317
2018-10-05 18:15:00	1.0625	22.2	7.16	17.6	0.8599	1.4317
2018-10-05 18:16:00	1.0632	22.2	7.18	17.6	0.8599	1.4317
2018-10-05 18:17:00	1.0639	22.2	7.2	17.6	0.8599	1.4317
2018-10-05 18:18:00	1.0646	22.2	7.21	17.6	0.8599	1.4317
2018-10-05 18:19:00	1.0653	22.2	7.23	17.6	0.8599	1.4317
2018-10-05 18:20:00	1.066	22.2	7.14	17.6	0.8599	1.4317
2018-10-05 18:21:00	1.0667	22.2	7.1	17.6	0.8599	1.4317
2018-10-05 18:22:00	1.0674	22.2	7.12	17.6	0.8599	1.4317
2018-10-05 18:23:00	1.0681	22.2	7.14	17.6	0.8599	1.4317
2018-10-05 18:24:00	1.0688	22.2	7.16	17.6	0.8599	1.4317
2018-10-05 18:25:00	1.0694	22.2	7.18	17.6	0.8599	1.4317
2018-10-05 18:26:00	1.0701	22.2	7.2	17.6	0.8599	1.4317
2018-10-05 18:27:00	1.0708	22.2	7.21	17.6	0.8599	1.4317
2018-10-05 18:28:00	1.0715	22.2	7.23	17.6	0.8599	1.4317
2018-10-05 18:29:00	1.0722	22.2	7.14	17.6	0.8599	1.4317
2018-10-05 18:30:00	1.0729	22.2	7.1	17.6	0.8599	1.4317
2018-10-05 18:31:00	1.0736	22.2	7.12	17.6	0.8599	1.4317
2018-10-05 18:32:00	1.0743	22.2	7.14	17.6	0.8599	1.4317
2018-10-05 18:33:00	1.075	22.2	7.16	17.6	0.8599	1.4317
2018-10-05 18:34:00	1.0757	22.2	7.18	17.6	0.8599	1.4317
2018-10-05 18:35:00	1.0764	22.2	7.2	17.6	0.8599	1.4317
2018-10-05 18:36:00	1.0771	22.2	7.21	17.7	0.8693	1.4162
2018-10-05 18:37:00	1.0778	22.2	7.23	17.6	0.8599	1.4317
2018-10-05 18:38:00	1.0785	22.2	7.15	17.6	0.8599	1.4317
2018-10-05 18:39:00	1.0792	22.2	7.1	17.6	0.8599	1.4317
2018-10-05 18:40:00	1.0799	22.2	7.12	17.6	0.8599	1.4317
2018-10-05 18:41:00	1.0806	22.2	7.14	17.6	0.8599	1.4317
2018-10-05 18:42:00	1.0812	22.2	7.16	17.6	0.8599	1.4317
2018-10-05 18:43:00	1.0819	22.2	7.18	17.7	0.8693	1.4162
2018-10-05 18:44:00	1.0826	22.2	7.2	17.7	0.8693	1.4162
2018-10-05 18:45:00	1.0833	22.2	7.21	17.7	0.8693	1.4162
2018-10-05 18:46:00	1.084	22.2	7.23	17.7	0.8693	1.4162
2018-10-05 18:47:00	1.0847	22.2	7.15	17.7	0.8693	1.4162
2018-10-05 18:48:00	1.0854	22.2	7.1	17.7	0.8693	1.4162
2018-10-05 18:49:00	1.0861	22.2	7.12	17.7	0.8693	1.4162
2018-10-05 18:50:00	1.0868	22.2	7.14	17.7	0.8693	1.4162
2018-10-05 18:51:00	1.0875	22.2	7.16	17.7	0.8693	1.4162
2018-10-05 18:52:00	1.0882	22.2	7.18	17.7	0.8693	1.4162
2018-10-05 18:53:00	1.0889	22.2	7.2	17.7	0.8693	1.4162
2018-10-05 18:54:00	1.0896	22.2	7.21	17.7	0.8693	1.4162
2018-10-05 18:55:00	1.0903	22.2	7.23	17.7	0.8693	1.4162
2018-10-05 18:56:00	1.091	22.2	7.14	17.7	0.8693	1.4162
2018-10-05 18:57:00	1.0917	22.2	7.1	17.7	0.8693	1.4162
2018-10-05 18:58:00	1.0924	22.2	7.12	17.7	0.8693	1.4162
2018-10-05 18:59:00	1.0931	22.2	7.14	17.7	0.8693	1.4162
2018-10-05 19:00:00	1.0938	22.2	7.16	17.7	0.8693	1.4162
2018-10-05 19:01:00	1.0944	22.2	7.18	17.7	0.8693	1.4162
2018-10-05 19:02:00	1.0951	22.2	7.19	17.7	0.8693	1.4162
2018-10-05 19:03:00	1.0958	22.2	7.21	17.7	0.8693	1.4162
2018-10-05 19:04:00	1.0965	22.2	7.23	17.7	0.8693	1.4162
2018-10-05 19:05:00	1.0972	22.2	7.16	17.7	0.8693	1.4162
2018-10-05 19:06:00	1.0979	22.2	7.1	17.7	0.8693	1.4162
2018-10-05 19:07:00	1.0986	22.2	7.12	17.7	0.8693	1.4162
2018-10-05 19:08:00	1.0993	22.2	7.14	17.7	0.8693	1.4162
2018-10-05 19:09:00	1.1	22.2	7.16	17.7	0.8693	1.4162
2018-10-05 19:10:00	1.1007	22.2	7.18	17.7	0.8693	1.4162
2018-10-05 19:11:00	1.1014	22.2	7.19	17.7	0.8693	1.4162
2018-10-05 19:12:00	1.1021	22.2	7.21	17.7	0.8693	1.4162
2018-10-05 19:13:00	1.1028	22.2	7.23	17.7	0.8693	1.4162
2018-10-05 19:14:00	1.1035	22.2	7.17	17.7	0.8693	1.4162
2018-10-05 19:15:00	1.1042	22.2	7.1	17.7	0.8693	1.4162
2018-10-05 19:16:00	1.1049	22.2	7.12	17.7	0.8693	1.4162
2018-10-05 19:17:00	1.1056	22.2	7.14	17.7	0.8693	1.4162
2018-10-05 19:18:00	1.1062	22.2	7.16	17.8	0.8787	1.4011
2018-10-05 19:19:00	1.1069	22.2	7.18	17.8	0.8787	1.4011
2018-10-05 19:20:00	1.1076	22.2	7.19	17.7	0.8693	1.4162
2018-10-05 19:21:00	1.1083	22.2	7.21	17.8	0.8787	1.4011
2018-10-05 19:22:00	1.109	22.2	7.23	17.8	0.8787	1.4011
2018-10-05 19:23:00	1.1097	22.2	7.16	17.8	0.8787	1.4011
2018-10-05 19:24:00	1.1104	22.2	7.1	17.8	0.8787	1.4011
2018-10-05 19:25:00	1.1111	22.1	7.12	17.8	0.8787	1.4011
2018-10-05 19:26:00	1.1118	22.2	7.14	17.8	0.8787	1.4011
2018-10-05 19:27:00	1.1125	22.1	7.16	17.8	0.8787	1.4011
2018-10-05 19:28:00	1.1132	22.1	7.18	17.8	0.8787	1.4011
2018-10-05 19:29:00	1.1139	22.2	7.19	17.8	0.8787	1.4011
2018-10-05 19:30:00	1.1146	22.1	7.21	17.8	0.8787	1.4011
2018-10-05 19:31:00	1.1153	22.1	7.23	17.8	0.8787	1.4011
2018-10-05 19:32:00	1.116	22.1	7.16	17.8	0.8787	1.4011
2018-10-05 19:33:00	1.1167	22.1	7.1	17.8	0.8787	1.4011
2018-10-05 19:34:00	1.1174	22.1	7.12	17.8	0.8787	1.4011
2018-10-05 19:35:00	1.1181	22.1	7.14	17.8	0.8787	1.4011
2018-10-05 19:36:00	1.1188	22.1	7.16	17.8	0.8787	1.4011
2018-10-05 19:37:00	1.1194	22.1	7.18	17.8	0.8787	1.4011
2018-10-05 19:38:00	1.1201	22.1	7.19	17.8	0.8787	1.4011
2018-10-05 19:39:00	1.1208	22.1	7.21	17.8	0.8787	1.4011
2018-10-05 19:40:00	1.1215	22.1	7.23	17.8	0.8787	1.4011
2018-10-05 19:41:00	1.1222	22.1	7.16	17.8	0.8787	1.4011
2018-10-05 19:42:00	1.1229	22.1	7.1	17.8	0.8787	1.4011
2018-10-05 19:43:00	1.1236	22.1	7.12	17.8	0.8787	1.4011
2018-10-05 19:44:00	1.1243	22.1	7.14	17.8	0.8787	1.4011
2018-10-05 19:45:00	1.125	22.1	7.16	17.8	0.8787	1.4011
2018-10-05 19:46:00	1.1257	22.1	7.18	17.8	0.8787	1.4011
2018-10-05 19:47:00	1.1264	22.1	7.19	17.8	0.8787	1.4011
2018-10-05 19:48:00	1.1271	22.1	7.21	17.8	0.8787	1.4011
2018-10-05 19:49:00	1.1278	22.1	7.23	17.8	0.8787	1.4011
2018-10-05 19:50:00	1.1285	22.1	7.16	17.8	0.8787	1.4011
2018-10-05 19:51:00	1.1292	22.1	7.1	17.9	0.8881	1.3862
2018-10-05 19:52:00	1.1299	22.1	7.12	17.9	0.8881	1.3862
2018-10-05 19:53:00	1.1306	22.1	7.14	17.8	0.8787	1.4011
2018-10-05 19:54:00	1.1312	22.1	7.16	17.9	0.8881	1.3862
2018-10-05 19:55:00	1.1319	22.1	7.18	17.8	0.8787	1.4011
2018-10-05 19:56:00	1.1326	22.1	7.19	17.9	0.8881	1.3862
2018-10-05 19:57:00	1.1333	22.1	7.21	17.9	0.8881	1.3862
2018-10-05 19:58:00	1.134	22.1	7.23	17.9	0.8881	1.3862
2018-10-05 19:59:00	1.1347	22.1	7.16	17.9	0.8881	1.3862
2018-10-05 20:00:00	1.1354	22.1	7.1	17.9	0.8881	1.3862
2018-10-05 20:01:00	1.1361	22.1	7.12	17.9	0.8881	1.3862
2018-10-05 20:02:00	1.1368	22.1	7.14	17.9	0.8881	1.3862
2018-10-05 20:03:00	1.1375	22.1	7.16	17.9	0.8881	1.3862
2018-10-05 20:04:00	1.1382	22.1	7.18	17.9	0.8881	1.3862
2018-10-05 20:05:00	1.1389	22.1	7.19	17.9	0.8881	1.3862
2018-10-05 20:06:00	1.1396	22.1	7.21	17.9	0.8881	1.3862
2018-10-05 20:07:00	1.1403	22.1	7.23	17.9	0.8881	1.3862
2018-10-05 20:08:00	1.141	22.1	7.16	17.9	0.8881	1.3862
2018-10-05 20:09:00	1.1417	22.1	7.1	17.9	0.8881	1.3862
2018-10-05 20:10:00	1.1424	22.1	7.12	17.9	0.8881	1.3862
2018-10-05 20:11:00	1.1431	22.1	7.14	17.9	0.8881	1.3862
2018-10-05 20:12:00	1.1438	22.1	7.16	17.9	0.8881	1.3862
2018-10-05 20:13:00	1.1444	22.1	7.18	17.9	0.8881	1.3862
2018-10-05 20:14:00	1.1451	22.1	7.19	17.9	0.8881	1.3862
2018-10-05 20:15:00	1.1458	22.1	7.21	17.9	0.8881	1.3862
2018-10-05 20:16:00	1.1465	22.1	7.23	17.9	0.8881	1.3862
2018-10-05 20:17:00	1.1472	22.1	7.16	17.9	0.8881	1.3862
2018-10-05 20:18:00	1.1479	22.1	7.1	17.9	0.8881	1.3862
2018-10-05 20:19:00	1.1486	22.1	7.12	17.9	0.8881	1.3862
2018-10-05 20:20:00	1.1493	22.1	7.14	17.9	0.8881	1.3862
2018-10-05 20:21:00	1.15	22.1	7.16	17.9	0.8881	1.3862
2018-10-05 20:22:00	1.1507	22.1	7.18	17.9	0.8881	1.3862
2018-10-05 20:23:00	1.1514	22.1	7.19	17.9	0.8881	1.3862
2018-10-05 20:24:00	1.1521	22.1	7.21	17.9	0.8881	1.3862
2018-10-05 20:25:00	1.1528	22.1	7.23	17.9	0.8881	1.3862
2018-10-05 20:26:00	1.1535	22.1	7.16	17.9	0.8881	1.3862
2018-10-05 20:27:00	1.1542	22.1	7.1	17.9	0.8881	1.3862
2018-10-05 20:28:00	1.1549	22.1	7.12	17.9	0.8881	1.3862
2018-10-05 20:29:00	1.1556	22.1	7.14	17.9	0.8881	1.3862
2018-10-05 20:30:00	1.1562	22.1	7.16	17.9	0.8881	1.3862
2018-10-05 20:31:00	1.1569	22.1	7.18	17.9	0.8881	1.3862
2018-10-05 20:32:00	1.1576	22.1	7.2	18.0	0.8976	1.3717
2018-10-05 20:33:00	1.1583	22.1	7.21	18.0	0.8976	1.3717
2018-10-05 20:34:00	1.159	22.1	7.23	18.0	0.8976	1.3717
2018-10-05 20:35:00	1.1597	22.1	7.15	18.0	0.8976	1.3717
2018-10-05 20:36:00	1.1604	22.1	7.1	18.0	0.8976	1.3717
2018-10-05 20:37:00	1.1611	22.1	7.13	18.0	0.8976	1.3717
2018-10-05 20:38:00	1.1618	22.1	7.14	18.0	0.8976	1.3717
2018-10-05 20:39:00	1.1625	22.1	7.16	18.0	0.8976	1.3717
2018-10-05 20:40:00	1.1632	22.1	7.18	18.0	0.8976	1.3717
2018-10-05 20:41:00	1.1639	22.1	7.2	18.0	0.8976	1.3717
2018-10-05 20:42:00	1.1646	22.1	7.21	18.0	0.8976	1.3717
2018-10-05 20:43:00	1.1653	22.1	7.23	18.0	0.8976	1.3717
2018-10-05 20:44:00	1.166	22.1	7.14	18.0	0.8976	1.3717
2018-10-05 20:45:00	1.1667	22.1	7.1	18.0	0.8976	1.3717
2018-10-05 20:46:00	1.1674	22.1	7.13	18.0	0.8976	1.3717
2018-10-05 20:47:00	1.1681	22.1	7.15	18.0	0.8976	1.3717
2018-10-05 20:48:00	1.1688	22.1	7.16	18.0	0.8976	1.3717
2018-10-05 20:49:00	1.1694	22.1	7.18	18.0	0.8976	1.3717
2018-10-05 20:50:00	1.1701	22.1	7.2	18.0	0.8976	1.3717
2018-10-05 20:51:00	1.1708	22.1	7.21	18.0	0.8976	1.3717
2018-10-05 20:52:00	1.1715	22.1	7.23	18.0	0.8976	1.3717
2018-10-05 20:53:00	1.1722	22.1	7.13	18.0	0.8976	1.3717
2018-10-05 20:54:00	1.1729	22.1	7.11	18.0	0.8976	1.3717
2018-10-05 20:55:00	1.1736	22.1	7.13	18.0	0.8976	1.3717
2018-10-05 20:56:00	1.1743	22.1	7.15	18.0	0.8976	1.3717
2018-10-05 20:57:00	1.175	22.1	7.17	18.0	0.8976	1.3717
2018-10-05 20:58:00	1.1757	22.1	7.18	18.0	0.8976	1.3717
2018-10-05 20:59:00	1.1764	22.1	7.2	18.0	0.8976	1.3717
2018-10-05 21:00:00	1.1771	22.1	7.22	18.0	0.8976	1.3717
2018-10-05 21:01:00	1.1778	22.1	7.23	18.0	0.8976	1.3717
2018-10-05 21:02:00	1.1785	22.1	7.11	18.1	0.907	1.3575
2018-10-05 21:03:00	1.1792	22.1	7.11	18.1	0.907	1.3575
2018-10-05 21:04:00	1.1799	22.1	7.13	18.0	0.8976	1.3717
2018-10-05 21:05:00	1.1806	22.1	7.15	18.0	0.8976	1.3717
2018-10-05 21:06:00	1.1812	22.1	7.17	18.1	0.907	1.3575
2018-10-05 21:07:00	1.1819	22.1	7.19	18.1	0.907	1.3575
2018-10-05 21:08:00	1.1826	22.1	7.2	18.0	0.8976	1.3717
2018-10-05 21:09:00	1.1833	22.1	7.22	18.1	0.907	1.3575
2018-10-05 21:10:00	1.184	22.1	7.23	18.1	0.907	1.3575
2018-10-05 21:11:00	1.1847	22.1	7.09	18.1	0.907	1.3575
2018-10-05 21:12:00	1.1854	22.1	7.11	18.1	0.907	1.3575
2018-10-05 21:13:00	1.1861	22.1	7.13	18.1	0.907	1.3575
2018-10-05 21:14:00	1.1868	22.1	7.15	18.1	0.907	1.3575
2018-10-05 21:15:00	1.1875	22.1	7.17	18.1	0.907	1.3575
2018-10-05 21:16:00	1.1882	22.1	7.19	18.1	0.907	1.3575
2018-10-05 21:17:00	1.1889	22.1	7.2	18.1	0.907	1.3575
2018-10-05 21:18:00	1.1896	22.1	7.22	18.1	0.907	1.3575
2018-10-05 21:19:00	1.1903	22.1	7.22	18.1	0.907	1.3575
2018-10-05 21:20:00	1.191	22.1	7.09	18.1	0.907	1.3575
2018-10-05 21:21:00	1.1917	22.1	7.12	18.1	0.907	1.3575
2018-10-05 21:22:00	1.1924	22.1	7.14	18.1	0.907	1.3575
2018-10-05 21:23:00	1.1931	22.1	7.15	18.1	0.907	1.3575
2018-10-05 21:24:00	1.1938	22.0	7.17	18.1	0.907	1.3575
2018-10-05 21:25:00	1.1944	22.1	7.19	18.1	0.907	1.3575
2018-10-05 21:26:00	1.1951	22.0	7.21	18.1	0.907	1.3575
2018-10-05 21:27:00	1.1958	22.1	7.22	18.1	0.907	1.3575
2018-10-05 21:28:00	1.1965	22.1	7.2	18.1	0.907	1.3575
2018-10-05 21:29:00	1.1972	22.0	7.1	18.1	0.907	1.3575
2018-10-05 21:30:00	1.1979	22.1	7.12	18.1	0.907	1.3575
2018-10-05 21:31:00	1.1986	22.0	7.14	18.1	0.907	1.3575
2018-10-05 21:32:00	1.1993	22.1	7.16	18.1	0.907	1.3575
2018-10-05 21:33:00	1.2	22.0	7.17	18.1	0.907	1.3575
2018-10-05 21:34:00	1.2007	22.1	7.19	18.1	0.907	1.3575
2018-10-05 21:35:00	1.2014	22.0	7.21	18.1	0.907	1.3575
2018-10-05 21:36:00	1.2021	22.0	7.22	18.1	0.907	1.3575
2018-10-05 21:37:00	1.2028	22.1	7.19	18.1	0.907	1.3575
2018-10-05 21:38:00	1.2035	22.0	7.1	18.1	0.907	1.3575
2018-10-05 21:39:00	1.2042	22.0	7.12	18.1	0.907	1.3575
2018-10-05 21:40:00	1.2049	22.0	7.14	18.1	0.907	1.3575
2018-10-05 21:41:00	1.2056	22.0	7.16	18.1	0.907	1.3575
2018-10-05 21:42:00	1.2062	22.0	7.18	18.1	0.907	1.3575
2018-10-05 21:43:00	1.2069	22.1	7.19	18.1	0.907	1.3575
2018-10-05 21:44:00	1.2076	22.0	7.21	18.1	0.907	1.3575
2018-10-05 21:45:00	1.2083	22.0	7.23	18.1	0.907	1.3575
2018-10-05 21:46:00	1.209	22.0	7.16	18.1	0.907	1.3575
2018-10-05 21:47:00	1.2097	22.0	7.1	18.2	0.9164	1.3435
2018-10-05 21:48:00	1.2104	22.0	7.13	18.1	0.907	1.3575
2018-10-05 21:49:00	1.2111	22.0	7.15	18.2	0.9164	1.3435
2018-10-05 21:50:00	1.2118	22.1	7.16	18.1	0.907	1.3575
2018-10-05 21:51:00	1.2125	22.0	7.18	18.2	0.9164	1.3435
2018-10-05 21:52:00	1.2132	22.0	7.2	18.2	0.9164	1.3435
2018-10-05 21:53:00	1.2139	22.1	7.21	18.2	0.9164	1.3435
2018-10-05 21:54:00	1.2146	22.0	7.23	18.2	0.9164	1.3435
2018-10-05 21:55:00	1.2153	22.0	7.14	18.2	0.9164	1.3435
2018-10-05 21:56:00	1.216	22.0	7.1	18.2	0.9164	1.3435
2018-10-05 21:57:00	1.2167	22.0	7.13	18.2	0.9164	1.3435
2018-10-05 21:58:00	1.2174	22.0	7.15	18.2	0.9164	1.3435
2018-10-05 21:59:00	1.2181	22.0	7.17	18.2	0.9164	1.3435
2018-10-05 22:00:00	1.2188	22.0	7.18	18.2	0.9164	1.3435
2018-10-05 22:01:00	1.2194	22.0	7.2	18.2	0.9164	1.3435
2018-10-05 22:02:00	1.2201	22.0	7.22	18.2	0.9164	1.3435
2018-10-05 22:03:00	1.2208	22.0	7.23	18.2	0.9164	1.3435
2018-10-05 22:04:00	1.2215	22.0	7.12	18.2	0.9164	1.3435
2018-10-05 22:05:00	1.2222	22.0	7.11	18.2	0.9164	1.3435
2018-10-05 22:06:00	1.2229	22.0	7.13	18.2	0.9164	1.3435
2018-10-05 22:07:00	1.2236	22.0	7.15	18.2	0.9164	1.3435
2018-10-05 22:08:00	1.2243	22.0	7.17	18.2	0.9164	1.3435
2018-10-05 22:09:00	1.225	22.0	7.18	18.2	0.9164	1.3435
2018-10-05 22:10:00	1.2257	22.0	7.2	18.2	0.9164	1.3435
2018-10-05 22:11:00	1.2264	22.0	7.22	18.2	0.9164	1.3435
2018-10-05 22:12:00	1.2271	22.0	7.23	18.2	0.9164	1.3435
2018-10-05 22:13:00	1.2278	22.0	7.1	18.2	0.9164	1.3435
2018-10-05 22:14:00	1.2285	22.0	7.11	18.2	0.9164	1.3435
2018-10-05 22:15:00	1.2292	22.0	7.13	18.2	0.9164	1.3435
2018-10-05 22:16:00	1.2299	22.0	7.15	18.2	0.9164	1.3435
2018-10-05 22:17:00	1.2306	22.0	7.17	18.2	0.9164	1.3435
2018-10-05 22:18:00	1.2312	22.0	7.19	18.2	0.9164	1.3435
2018-10-05 22:19:00	1.2319	22.0	7.2	18.2	0.9164	1.3435
2018-10-05 22:20:00	1.2326	22.0	7.22	18.3	0.9258	1.3299
2018-10-05 22:21:00	1.2333	22.0	7.23	18.2	0.9164	1.3435
2018-10-05 22:22:00	1.234	22.0	7.09	18.2	0.9164	1.3435
2018-10-05 22:23:00	1.2347	22.0	7.12	18.2	0.9164	1.3435
2018-10-05 22:24:00	1.2354	22.0	7.13	18.2	0.9164	1.3435
2018-10-05 22:25:00	1.2361	22.0	7.15	18.3	0.9258	1.3299
2018-10-05 22:26:00	1.2368	22.0	7.17	18.2	0.9164	1.3435
2018-10-05 22:27:00	1.2375	22.0	7.19	18.2	0.9164	1.3435
2018-10-05 22:28:00	1.2382	22.0	7.2	18.3	0.9258	1.3299
2018-10-05 22:29:00	1.2389	22.0	7.22	18.3	0.9258	1.3299
2018-10-05 22:30:00	1.2396	22.0	7.22	18.3	0.9258	1.3299
2018-10-05 22:31:00	1.2403	22.0	7.1	18.3	0.9258	1.3299
2018-10-05 22:32:00	1.241	22.0	7.12	18.3	0.9258	1.3299
2018-10-05 22:33:00	1.2417	22.0	7.14	18.3	0.9258	1.3299
2018-10-05 22:34:00	1.2424	22.0	7.16	18.3	0.9258	1.3299
2018-10-05 22:35:00	1.2431	22.0	7.17	18.3	0.9258	1.3299
2018-10-05 22:36:00	1.2438	22.0	7.19	18.3	0.9258	1.3299
2018-10-05 22:37:00	1.2444	22.0	7.21	18.3	0.9258	1.3299
2018-10-05 22:38:00	1.2451	22.0	7.22	18.3	0.9258	1.3299
2018-10-05 22:39:00	1.2458	22.0	7.2	18.3	0.9258	1.3299
2018-10-05 22:40:00	1.2465	22.0	7.1	18.3	0.9258	1.3299
2018-10-05 22:41:00	1.2472	22.0	7.12	18.3	0.9258	1.3299
2018-10-05 22:42:00	1.2479	22.0	7.14	18.3	0.9258	1.3299
2018-10-05 22:43:00	1.2486	22.0	7.16	18.3	0.9258	1.3299
2018-10-05 22:44:00	1.2493	22.0	7.18	18.3	0.9258	1.3299
2018-10-05 22:45:00	1.25	22.0	7.19	18.3	0.9258	1.3299
2018-10-05 22:46:00	1.2507	22.0	7.21	18.3	0.9258	1.3299
2018-10-05 22:47:00	1.2514	22.0	7.23	18.3	0.9258	1.3299
2018-10-05 22:48:00	1.2521	22.0	7.18	18.3	0.9258	1.3299
2018-10-05 22:49:00	1.2528	22.0	7.1	18.3	0.9258	1.3299
2018-10-05 22:50:00	1.2535	22.0	7.12	18.3	0.9258	1.3299
2018-10-05 22:51:00	1.2542	22.0	7.14	18.3	0.9258	1.3299
2018-10-05 22:52:00	1.2549	22.0	7.16	18.3	0.9258	1.3299
2018-10-05 22:53:00	1.2556	22.0	7.18	18.3	0.9258	1.3299
2018-10-05 22:54:00	1.2562	22.0	7.19	18.3	0.9258	1.3299
2018-10-05 22:55:00	1.2569	22.0	7.21	18.3	0.9258	1.3299
2018-10-05 22:56:00	1.2576	22.0	7.23	18.3	0.9258	1.3299
2018-10-05 22:57:00	1.2583	22.0	7.16	18.3	0.9258	1.3299
2018-10-05 22:58:00	1.259	22.0	7.1	18.4	0.9352	1.3165
2018-10-05 22:59:00	1.2597	22.0	7.13	18.4	0.9352	1.3165
2018-10-05 23:00:00	1.2604	22.0	7.15	18.4	0.9352	1.3165
2018-10-05 23:01:00	1.2611	22.0	7.16	18.3	0.9258	1.3299
2018-10-05 23:02:00	1.2618	22.0	7.18	18.4	0.9352	1.3165
2018-10-05 23:03:00	1.2625	22.0	7.2	18.4	0.9352	1.3165
2018-10-05 23:04:00	1.2632	22.0	7.21	18.4	0.9352	1.3165
2018-10-05 23:05:00	1.2639	22.0	7.23	18.4	0.9352	1.3165
2018-10-05 23:06:00	1.2646	22.0	7.13	18.4	0.9352	1.3165
2018-10-05 23:07:00	1.2653	22.0	7.11	18.4	0.9352	1.3165
2018-10-05 23:08:00	1.266	22.0	7.13	18.4	0.9352	1.3165
2018-10-05 23:09:00	1.2667	22.0	7.15	18.4	0.9352	1.3165
2018-10-05 23:10:00	1.2674	22.0	7.17	18.4	0.9352	1.3165
2018-10-05 23:11:00	1.2681	22.0	7.18	18.4	0.9352	1.3165
2018-10-05 23:12:00	1.2688	22.0	7.2	18.4	0.9352	1.3165
2018-10-05 23:13:00	1.2694	22.0	7.22	18.4	0.9352	1.3165
2018-10-05 23:14:00	1.2701	22.0	7.23	18.4	0.9352	1.3165
2018-10-05 23:15:00	1.2708	22.0	7.1	18.4	0.9352	1.3165
2018-10-05 23:16:00	1.2715	22.0	7.12	18.4	0.9352	1.3165
2018-10-05 23:17:00	1.2722	22.0	7.13	18.4	0.9352	1.3165
2018-10-05 23:18:00	1.2729	22.0	7.15	18.4	0.9352	1.3165
2018-10-05 23:19:00	1.2736	22.0	7.17	18.4	0.9352	1.3165
2018-10-05 23:20:00	1.2743	22.0	7.19	18.4	0.9352	1.3165
2018-10-05 23:21:00	1.275	22.0	7.2	18.4	0.9352	1.3165
2018-10-05 23:22:00	1.2757	22.0	7.22	18.4	0.9352	1.3165
2018-10-05 23:23:00	1.2764	22.0	7.22	18.4	0.9352	1.3165
2018-10-05 23:24:00	1.2771	22.0	7.1	18.4	0.9352	1.3165
2018-10-05 23:25:00	1.2778	22.0	7.12	18.4	0.9352	1.3165
2018-10-05 23:26:00	1.2785	22.0	7.14	18.4	0.9352	1.3165
2018-10-05 23:27:00	1.2792	22.0	7.16	18.4	0.9352	1.3165
2018-10-05 23:28:00	1.2799	22.0	7.17	18.4	0.9352	1.3165
2018-10-05 23:29:00	1.2806	22.0	7.19	18.4	0.9352	1.3165
2018-10-05 23:30:00	1.2812	22.0	7.21	18.4	0.9352	1.3165
2018-10-05 23:31:00	1.2819	22.0	7.22	18.4	0.9352	1.3165
2018-10-05 23:32:00	1.2826	22.0	7.2	18.4	0.9352	1.3165
2018-10-05 23:33:00	1.2833	22.0	7.1	18.4	0.9352	1.3165
2018-10-05 23:34:00	1.284	22.0	7.12	18.4	0.9352	1.3165
2018-10-05 23:35:00	1.2847	22.0	7.14	18.5	0.9446	1.3034
2018-10-05 23:36:00	1.2854	22.0	7.16	18.4	0.9352	1.3165
2018-10-05 23:37:00	1.2861	22.0	7.18	18.5	0.9446	1.3034
2018-10-05 23:38:00	1.2868	22.0	7.19	18.5	0.9446	1.3034
2018-10-05 23:39:00	1.2875	22.0	7.21	18.5	0.9446	1.3034
2018-10-05 23:40:00	1.2882	22.0	7.23	18.5	0.9446	1.3034
2018-10-05 23:41:00	1.2889	22.0	7.17	18.5	0.9446	1.3034
2018-10-05 23:42:00	1.2896	22.0	7.11	18.5	0.9446	1.3034
2018-10-05 23:43:00	1.2903	22.0	7.13	18.5	0.9446	1.3034
2018-10-05 23:44:00	1.291	22.0	7.15	18.5	0.9446	1.3034
2018-10-05 23:45:00	1.2917	22.0	7.16	18.5	0.9446	1.3034
2018-10-05 23:46:00	1.2924	22.0	7.18	18.5	0.9446	1.3034
2018-10-05 23:47:00	1.2931	22.0	7.2	18.5	0.9446	1.3034
2018-10-05 23:48:00	1.2938	22.0	7.21	18.5	0.9446	1.3034
2018-10-05 23:49:00	1.2944	22.0	7.23	18.5	0.9446	1.3034
2018-10-05 23:50:00	1.2951	22.0	7.13	18.5	0.9446	1.3034
2018-10-05 23:51:00	1.2958	22.0	7.11	18.5	0.9446	1.3034
2018-10-05 23:52:00	1.2965	22.0	7.13	18.5	0.9446	1.3034
2018-10-05 23:53:00	1.2972	22.0	7.15	18.5	0.9446	1.3034
2018-10-05 23:54:00	1.2979	22.0	7.17	18.5	0.9446	1.3034
2018-10-05 23:55:00	1.2986	22.0	7.19	18.5	0.9446	1.3034
2018-10-05 23:56:00	1.2993	22.0	7.2	18.5	0.9446	1.3034
2018-10-05 23:57:00	1.3	22.0	7.22	18.5	0.9446	1.3034
2018-10-05 23:58:00	1.3007	22.0	7.23	18.5	0.9446	1.3034
2018-10-05 23:59:00	1.3014	22.0	7.09	18.5	0.9446	1.3034
2018-10-06 00:00:00	1.3021	22.0	7.12	18.5	0.9446	1.3034
2018-10-06 00:01:00	1.3028	22.0	7.14	18.5	0.9446	1.3034
2018-10-06 00:02:00	1.3035	22.0	7.16	18.5	0.9446	1.3034
2018-10-06 00:03:00	1.3042	22.0	7.17	18.5	0.9446	1.3034
2018-10-06 00:04:00	1.3049	22.0	7.19	18.5	0.9446	1.3034
2018-10-06 00:05:00	1.3056	22.0	7.21	18.5	0.9446	1.3034
2018-10-06 00:06:00	1.3062	22.0	7.22	18.5	0.9446	1.3034
2018-10-06 00:07:00	1.3069	22.0	7.19	18.5	0.9446	1.3034
2018-10-06 00:08:00	1.3076	22.0	7.1	18.5	0.9446	1.3034
2018-10-06 00:09:00	1.3083	22.0	7.12	18.5	0.9446	1.3034
2018-10-06 00:10:00	1.309	22.0	7.14	18.5	0.9446	1.3034
2018-10-06 00:11:00	1.3097	22.0	7.16	18.5	0.9446	1.3034
2018-10-06 00:12:00	1.3104	22.0	7.18	18.6	0.954	1.2905
2018-10-06 00:13:00	1.3111	22.0	7.2	18.6	0.954	1.2905
2018-10-06 00:14:00	1.3118	22.0	7.21	18.6	0.954	1.2905
2018-10-06 00:15:00	1.3125	22.0	7.23	18.6	0.954	1.2905
2018-10-06 00:16:00	1.3132	22.0	7.16	18.6	0.954	1.2905
2018-10-06 00:17:00	1.3139	22.0	7.11	18.6	0.954	1.2905
2018-10-06 00:18:00	1.3146	22.0	7.13	18.6	0.954	1.2905
2018-10-06 00:19:00	1.3153	22.0	7.15	18.6	0.954	1.2905
2018-10-06 00:20:00	1.316	22.0	7.17	18.6	0.954	1.2905
2018-10-06 00:21:00	1.3167	22.0	7.18	18.6	0.954	1.2905
2018-10-06 00:22:00	1.3174	22.0	7.2	18.6	0.954	1.2905
2018-10-06 00:23:00	1.3181	22.0	7.22	18.6	0.954	1.2905
2018-10-06 00:24:00	1.3188	22.0	7.23	18.6	0.954	1.2905
2018-10-06 00:25:00	1.3194	22.0	7.12	18.6	0.954	1.2905
2018-10-06 00:26:00	1.3201	22.0	7.12	18.6	0.954	1.2905
2018-10-06 00:27:00	1.3208	22.0	7.14	18.6	0.954	1.2905
2018-10-06 00:28:00	1.3215	22.0	7.15	18.6	0.954	1.2905
2018-10-06 00:29:00	1.3222	22.0	7.17	18.6	0.954	1.2905
2018-10-06 00:30:00	1.3229	22.0	7.19	18.6	0.954	1.2905
2018-10-06 00:31:00	1.3236	22.0	7.21	18.6	0.954	1.2905
2018-10-06 00:32:00	1.3243	22.0	7.22	18.6	0.954	1.2905
2018-10-06 00:33:00	1.325	22.0	7.21	18.6	0.954	1.2905
2018-10-06 00:34:00	1.3257	22.0	7.1	18.6	0.954	1.2905
2018-10-06 00:35:00	1.3264	22.0	7.12	18.6	0.954	1.2905
2018-10-06 00:36:00	1.3271	22.0	7.14	18.6	0.954	1.2905
2018-10-06 00:37:00	1.3278	22.0	7.16	18.6	0.954	1.2905
2018-10-06 00:38:00	1.3285	22.0	7.18	18.6	0.954	1.2905
2018-10-06 00:39:00	1.3292	22.0	7.19	18.6	0.954	1.2905
2018-10-06 00:40:00	1.3299	22.0	7.21	18.6	0.954	1.2905
2018-10-06 00:41:00	1.3306	22.0	7.23	18.6	0.954	1.2905
2018-10-06 00:42:00	1.3312	22.0	7.17	18.6	0.954	1.2905
2018-10-06 00:43:00	1.3319	22.0	7.11	18.6	0.954	1.2905
2018-10-06 00:44:00	1.3326	21.9	7.13	18.6	0.954	1.2905
2018-10-06 00:45:00	1.3333	22.0	7.15	18.6	0.954	1.2905
2018-10-06 00:46:00	1.334	21.9	7.17	18.6	0.954	1.2905
2018-10-06 00:47:00	1.3347	21.9	7.18	18.6	0.954	1.2905
2018-10-06 00:48:00	1.3354	21.9	7.2	18.7	0.9634	1.2779
2018-10-06 00:49:00	1.3361	22.0	7.22	18.6	0.954	1.2905
2018-10-06 00:50:00	1.3368	22.0	7.23	18.7	0.9634	1.2779
2018-10-06 00:51:00	1.3375	22.0	7.12	18.7	0.9634	1.2779
2018-10-06 00:52:00	1.3382	21.9	7.11	18.7	0.9634	1.2779
2018-10-06 00:53:00	1.3389	22.0	7.14	18.7	0.9634	1.2779
2018-10-06 00:54:00	1.3396	22.0	7.15	18.7	0.9634	1.2779
2018-10-06 00:55:00	1.3403	21.9	7.17	18.7	0.9634	1.2779
2018-10-06 00:56:00	1.341	22.0	7.19	18.7	0.9634	1.2779
2018-10-06 00:57:00	1.3417	21.9	7.2	18.7	0.9634	1.2779
2018-10-06 00:58:00	1.3424	21.9	7.22	18.7	0.9634	1.2779
2018-10-06 00:59:00	1.3431	22.0	7.21	18.7	0.9634	1.2779
2018-10-06 01:00:00	1.3438	21.9	7.1	18.7	0.9634	1.2779
2018-10-06 01:01:00	1.3444	21.9	7.12	18.7	0.9634	1.2779
2018-10-06 01:02:00	1.3451	21.9	7.14	18.7	0.9634	1.2779
2018-10-06 01:03:00	1.3458	21.9	7.16	18.7	0.9634	1.2779
2018-10-06 01:04:00	1.3465	21.9	7.18	18.7	0.9634	1.2779
2018-10-06 01:05:00	1.3472	21.9	7.19	18.7	0.9634	1.2779
2018-10-06 01:06:00	1.3479	21.9	7.21	18.7	0.9634	1.2779
2018-10-06 01:07:00	1.3486	21.9	7.23	18.7	0.9634	1.2779
2018-10-06 01:08:00	1.3493	21.9	7.17	18.7	0.9634	1.2779
2018-10-06 01:09:00	1.35	21.9	7.11	18.7	0.9634	1.2779
2018-10-06 01:10:00	1.3507	21.9	7.13	18.7	0.9634	1.2779
2018-10-06 01:11:00	1.3514	21.9	7.15	18.7	0.9634	1.2779
2018-10-06 01:12:00	1.3521	21.9	7.17	18.7	0.9634	1.2779
2018-10-06 01:13:00	1.3528	21.9	7.18	18.7	0.9634	1.2779
2018-10-06 01:14:00	1.3535	21.9	7.2	18.7	0.9634	1.2779
2018-10-06 01:15:00	1.3542	21.9	7.22	18.7	0.9634	1.2779
2018-10-06 01:16:00	1.3549	21.9	7.23	18.7	0.9634	1.2779
2018-10-06 01:17:00	1.3556	21.9	7.12	18.7	0.9634	1.2779
2018-10-06 01:18:00	1.3562	21.9	7.12	18.7	0.9634	1.2779
2018-10-06 01:19:00	1.3569	21.9	7.14	18.7	0.9634	1.2779
2018-10-06 01:20:00	1.3576	21.9	7.16	18.8	0.9728	1.2656
2018-10-06 01:21:00	1.3583	21.9	7.17	18.7	0.9634	1.2779
2018-10-06 01:22:00	1.359	21.9	7.19	18.7	0.9634	1.2779
2018-10-06 01:23:00	1.3597	21.9	7.21	18.7	0.9634	1.2779
2018-10-06 01:24:00	1.3604	21.9	7.22	18.8	0.9728	1.2656
2018-10-06 01:25:00	1.3611	21.9	7.2	18.7	0.9634	1.2779
2018-10-06 01:26:00	1.3618	21.9	7.1	18.8	0.9728	1.2656
2018-10-06 01:27:00	1.3625	21.9	7.12	18.7	0.9634	1.2779
2018-10-06 01:28:00	1.3632	21.9	7.14	18.8	0.9728	1.2656
2018-10-06 01:29:00	1.3639	21.9	7.16	18.8	0.9728	1.2656
2018-10-06 01:30:00	1.3646	21.9	7.18	18.7	0.9634	1.2779
2018-10-06 01:31:00	1.3653	21.9	7.2	18.8	0.9728	1.2656
2018-10-06 01:32:00	1.366	21.9	7.21	18.8	0.9728	1.2656
2018-10-06 01:33:00	1.3667	22.0	7.23	18.8	0.9728	1.2656
2018-10-06 01:34:00	1.3674	21.9	7.16	18.8	0.9728	1.2656
2018-10-06 01:35:00	1.3681	21.9	7.11	18.8	0.9728	1.2656
2018-10-06 01:36:00	1.3688	21.9	7.13	18.8	0.9728	1.2656
2018-10-06 01:37:00	1.3694	21.9	7.15	18.8	0.9728	1.2656
2018-10-06 01:38:00	1.3701	21.9	7.17	18.8	0.9728	1.2656
2018-10-06 01:39:00	1.3708	21.9	7.19	18.8	0.9728	1.2656
2018-10-06 01:40:00	1.3715	21.9	7.2	18.8	0.9728	1.2656
2018-10-06 01:41:00	1.3722	21.9	7.22	18.8	0.9728	1.2656
2018-10-06 01:42:00	1.3729	21.9	7.23	18.8	0.9728	1.2656
2018-10-06 01:43:00	1.3736	21.9	7.1	18.8	0.9728	1.2656
2018-10-06 01:44:00	1.3743	21.9	7.12	18.8	0.9728	1.2656
2018-10-06 01:45:00	1.375	21.9	7.14	18.8	0.9728	1.2656
2018-10-06 01:46:00	1.3757	21.9	7.16	18.8	0.9728	1.2656
2018-10-06 01:47:00	1.3764	21.9	7.17	18.8	0.9728	1.2656
2018-10-06 01:48:00	1.3771	21.9	7.19	18.8	0.9728	1.2656
2018-10-06 01:49:00	1.3778	21.9	7.21	18.8	0.9728	1.2656
2018-10-06 01:50:00	1.3785	21.9	7.22	18.8	0.9728	1.2656
2018-10-06 01:51:00	1.3792	21.9	7.19	18.8	0.9728	1.2656
2018-10-06 01:52:00	1.3799	21.9	7.11	18.8	0.9728	1.2656
2018-10-06 01:53:00	1.3806	21.9	7.13	18.8	0.9728	1.2656
2018-10-06 01:54:00	1.3812	21.9	7.15	18.8	0.9728	1.2656
2018-10-06 01:55:00	1.3819	21.9	7.16	18.8	0.9728	1.2656
2018-10-06 01:56:00	1.3826	21.9	7.18	18.8	0.9728	1.2656
2018-10-06 01:57:00	1.3833	21.9	7.2	18.8	0.9728	1.2656
2018-10-06 01:58:00	1.384	21.9	7.22	18.8	0.9728	1.2656
2018-10-06 01:59:00	1.3847	21.9	7.23	18.8	0.9728	1.2656
2018-10-06 02:00:00	1.3854	21.9	7.13	18.9	0.9822	1.2534
2018-10-06 02:01:00	1.3861	21.9	7.11	18.8	0.9728	1.2656
2018-10-06 02:02:00	1.3868	21.9	7.14	18.8	0.9728	1.2656
2018-10-06 02:03:00	1.3875	21.9	7.15	18.8	0.9728	1.2656
[truncated: 8,034 more rows]
