# Supplementary material for: Experimental and Model-Based Analysis to Optimize Microalgal Biomass Productivity in a Pilot-Scale Tubular Photobioreactor
Source: Front Bioeng Biotechnol. 2020 May 13;8:453. doi: 10.3389/fbioe.2020.00453 (PMC7247861; doi:10.3389/fbioe.2020.00453)
Supplement: Supplementary file 1 [file Data_Sheet_1.ZIP › suppl_data/raw_data/suppl_data_raw_exp_no_13.txt]

datetime	time	temp	pH	OD_NIR	cX	qph
2018-10-11 16:55:00	0.0	21.8	6.68	13.3	0.4766	2.5831
2018-10-11 16:56:00	0.0007	21.7	6.69	13.3	0.4766	2.5831
2018-10-11 16:57:00	0.0014	21.7	6.71	13.3	0.4766	2.5831
2018-10-11 16:58:00	0.0021	21.6	6.72	13.4	0.4856	2.5351
2018-10-11 16:59:00	0.0028	21.6	6.73	13.3	0.4766	2.5831
2018-10-11 17:00:00	0.0035	21.5	6.75	13.3	0.4766	2.5831
2018-10-11 17:01:00	0.0042	21.5	6.76	13.4	0.4856	2.5351
2018-10-11 17:02:00	0.0049	21.5	6.78	13.4	0.4856	2.5351
2018-10-11 17:03:00	0.0056	21.4	6.79	13.4	0.4856	2.5351
2018-10-11 17:04:00	0.0062	21.4	6.81	13.4	0.4856	2.5351
2018-10-11 17:05:00	0.0069	21.4	6.82	13.4	0.4856	2.5351
2018-10-11 17:06:00	0.0076	21.4	6.84	13.4	0.4856	2.5351
2018-10-11 17:07:00	0.0083	21.4	6.85	13.4	0.4856	2.5351
2018-10-11 17:08:00	0.009	21.4	6.87	13.4	0.4856	2.5351
2018-10-11 17:09:00	0.0097	21.3	6.88	13.5	0.4947	2.4889
2018-10-11 17:10:00	0.0104	21.3	6.9	13.5	0.4947	2.4889
2018-10-11 17:11:00	0.0111	21.3	6.92	13.4	0.4856	2.5351
2018-10-11 17:12:00	0.0118	21.3	6.93	13.5	0.4947	2.4889
2018-10-11 17:13:00	0.0125	21.3	6.95	13.4	0.4856	2.5351
2018-10-11 17:14:00	0.0132	21.3	6.97	13.5	0.4947	2.4889
2018-10-11 17:15:00	0.0139	21.3	6.98	13.5	0.4947	2.4889
2018-10-11 17:16:00	0.0146	21.3	7.0	13.5	0.4947	2.4889
2018-10-11 17:17:00	0.0153	21.3	7.02	13.4	0.4856	2.5351
2018-10-11 17:18:00	0.016	21.3	7.04	13.5	0.4947	2.4889
2018-10-11 17:19:00	0.0167	21.3	7.06	13.5	0.4947	2.4889
2018-10-11 17:20:00	0.0174	21.3	7.07	13.5	0.4947	2.4889
2018-10-11 17:21:00	0.0181	21.3	7.09	13.5	0.4947	2.4889
2018-10-11 17:22:00	0.0188	21.3	7.11	13.5	0.4947	2.4889
2018-10-11 17:23:00	0.0194	21.3	7.13	13.5	0.4947	2.4889
2018-10-11 17:24:00	0.0201	21.3	7.15	13.5	0.4947	2.4889
2018-10-11 17:25:00	0.0208	21.3	7.17	13.5	0.4947	2.4889
2018-10-11 17:26:00	0.0215	21.4	7.19	13.5	0.4947	2.4889
2018-10-11 17:27:00	0.0222	21.4	7.21	13.5	0.4947	2.4889
2018-10-11 17:28:00	0.0229	21.4	7.23	13.5	0.4947	2.4889
2018-10-11 17:29:00	0.0236	21.4	7.11	13.5	0.4947	2.4889
2018-10-11 17:30:00	0.0243	21.4	7.07	13.5	0.4947	2.4889
2018-10-11 17:31:00	0.025	21.4	7.1	13.5	0.4947	2.4889
2018-10-11 17:32:00	0.0257	21.4	7.11	13.5	0.4947	2.4889
2018-10-11 17:33:00	0.0264	21.4	7.13	13.5	0.4947	2.4889
2018-10-11 17:34:00	0.0271	21.4	7.15	13.5	0.4947	2.4889
2018-10-11 17:35:00	0.0278	21.4	7.17	13.5	0.4947	2.4889
2018-10-11 17:36:00	0.0285	21.4	7.19	13.5	0.4947	2.4889
2018-10-11 17:37:00	0.0292	21.4	7.21	13.5	0.4947	2.4889
2018-10-11 17:38:00	0.0299	21.5	7.23	13.5	0.4947	2.4889
2018-10-11 17:39:00	0.0306	21.5	7.16	13.5	0.4947	2.4889
2018-10-11 17:40:00	0.0312	21.5	7.06	13.5	0.4947	2.4889
2018-10-11 17:41:00	0.0319	21.5	7.08	13.5	0.4947	2.4889
2018-10-11 17:42:00	0.0326	21.5	7.1	13.5	0.4947	2.4889
2018-10-11 17:43:00	0.0333	21.5	7.12	13.5	0.4947	2.4889
2018-10-11 17:44:00	0.034	21.5	7.14	13.5	0.4947	2.4889
2018-10-11 17:45:00	0.0347	21.5	7.16	13.5	0.4947	2.4889
2018-10-11 17:46:00	0.0354	21.6	7.18	13.5	0.4947	2.4889
2018-10-11 17:47:00	0.0361	21.6	7.19	13.5	0.4947	2.4889
2018-10-11 17:48:00	0.0368	21.6	7.21	13.5	0.4947	2.4889
2018-10-11 17:49:00	0.0375	21.6	7.23	13.5	0.4947	2.4889
2018-10-11 17:50:00	0.0382	21.6	7.11	13.5	0.4947	2.4889
2018-10-11 17:51:00	0.0389	21.6	7.07	13.5	0.4947	2.4889
2018-10-11 17:52:00	0.0396	21.6	7.09	13.5	0.4947	2.4889
2018-10-11 17:53:00	0.0403	21.6	7.11	13.5	0.4947	2.4889
2018-10-11 17:54:00	0.041	21.6	7.13	13.5	0.4947	2.4889
2018-10-11 17:55:00	0.0417	21.7	7.15	13.5	0.4947	2.4889
2018-10-11 17:56:00	0.0424	21.7	7.16	13.5	0.4947	2.4889
2018-10-11 17:57:00	0.0431	21.7	7.18	13.5	0.4947	2.4889
2018-10-11 17:58:00	0.0438	21.7	7.2	13.4	0.4856	2.5351
2018-10-11 17:59:00	0.0444	21.7	7.22	13.4	0.4856	2.5351
2018-10-11 18:00:00	0.0451	21.7	7.22	13.4	0.4856	2.5351
2018-10-11 18:01:00	0.0458	21.7	7.06	13.4	0.4856	2.5351
2018-10-11 18:02:00	0.0465	21.8	7.07	13.5	0.4947	2.4889
2018-10-11 18:03:00	0.0472	21.8	7.1	13.4	0.4856	2.5351
2018-10-11 18:04:00	0.0479	21.8	7.12	13.4	0.4856	2.5351
2018-10-11 18:05:00	0.0486	21.8	7.13	13.4	0.4856	2.5351
2018-10-11 18:06:00	0.0493	21.8	7.15	13.4	0.4856	2.5351
2018-10-11 18:07:00	0.05	21.8	7.17	13.4	0.4856	2.5351
2018-10-11 18:08:00	0.0507	21.8	7.19	13.5	0.4947	2.4889
2018-10-11 18:09:00	0.0514	21.8	7.21	13.5	0.4947	2.4889
2018-10-11 18:10:00	0.0521	21.9	7.23	13.5	0.4947	2.4889
2018-10-11 18:11:00	0.0528	21.9	7.15	13.4	0.4856	2.5351
2018-10-11 18:12:00	0.0535	21.9	7.06	13.5	0.4947	2.4889
2018-10-11 18:13:00	0.0542	21.9	7.09	13.4	0.4856	2.5351
2018-10-11 18:14:00	0.0549	21.9	7.11	13.5	0.4947	2.4889
2018-10-11 18:15:00	0.0556	21.9	7.12	13.4	0.4856	2.5351
2018-10-11 18:16:00	0.0562	21.9	7.14	13.5	0.4947	2.4889
2018-10-11 18:17:00	0.0569	21.9	7.16	13.4	0.4856	2.5351
2018-10-11 18:18:00	0.0576	21.9	7.18	13.4	0.4856	2.5351
2018-10-11 18:19:00	0.0583	22.0	7.2	13.4	0.4856	2.5351
2018-10-11 18:20:00	0.059	22.0	7.22	13.4	0.4856	2.5351
2018-10-11 18:21:00	0.0597	22.0	7.24	13.5	0.4947	2.4889
2018-10-11 18:22:00	0.0604	22.0	7.07	13.4	0.4856	2.5351
2018-10-11 18:23:00	0.0611	22.0	7.08	13.4	0.4856	2.5351
2018-10-11 18:24:00	0.0618	22.0	7.1	13.5	0.4947	2.4889
2018-10-11 18:25:00	0.0625	22.0	7.12	13.4	0.4856	2.5351
2018-10-11 18:26:00	0.0632	22.0	7.13	13.4	0.4856	2.5351
2018-10-11 18:27:00	0.0639	22.1	7.15	13.4	0.4856	2.5351
2018-10-11 18:28:00	0.0646	22.1	7.17	13.4	0.4856	2.5351
2018-10-11 18:29:00	0.0653	22.1	7.19	13.4	0.4856	2.5351
2018-10-11 18:30:00	0.066	22.1	7.21	13.4	0.4856	2.5351
2018-10-11 18:31:00	0.0667	22.1	7.23	13.5	0.4947	2.4889
2018-10-11 18:32:00	0.0674	22.1	7.15	13.4	0.4856	2.5351
2018-10-11 18:33:00	0.0681	22.1	7.06	13.4	0.4856	2.5351
2018-10-11 18:34:00	0.0688	22.1	7.09	13.4	0.4856	2.5351
2018-10-11 18:35:00	0.0694	22.1	7.11	13.4	0.4856	2.5351
2018-10-11 18:36:00	0.0701	22.1	7.13	13.5	0.4947	2.4889
2018-10-11 18:37:00	0.0708	22.2	7.14	13.4	0.4856	2.5351
2018-10-11 18:38:00	0.0715	22.2	7.16	13.5	0.4947	2.4889
2018-10-11 18:39:00	0.0722	22.2	7.18	13.4	0.4856	2.5351
2018-10-11 18:40:00	0.0729	22.2	7.2	13.5	0.4947	2.4889
2018-10-11 18:41:00	0.0736	22.2	7.22	13.5	0.4947	2.4889
2018-10-11 18:42:00	0.0743	22.2	7.23	13.5	0.4947	2.4889
2018-10-11 18:43:00	0.075	22.2	7.06	13.4	0.4856	2.5351
2018-10-11 18:44:00	0.0757	22.2	7.08	13.5	0.4947	2.4889
2018-10-11 18:45:00	0.0764	22.2	7.1	13.5	0.4947	2.4889
2018-10-11 18:46:00	0.0771	22.2	7.12	13.4	0.4856	2.5351
2018-10-11 18:47:00	0.0778	22.2	7.14	13.4	0.4856	2.5351
2018-10-11 18:48:00	0.0785	22.2	7.16	13.4	0.4856	2.5351
2018-10-11 18:49:00	0.0792	22.2	7.18	13.4	0.4856	2.5351
2018-10-11 18:50:00	0.0799	22.3	7.2	13.4	0.4856	2.5351
2018-10-11 18:51:00	0.0806	22.3	7.22	13.5	0.4947	2.4889
2018-10-11 18:52:00	0.0812	22.3	7.22	13.4	0.4856	2.5351
2018-10-11 18:53:00	0.0819	22.3	7.06	13.5	0.4947	2.4889
2018-10-11 18:54:00	0.0826	22.3	7.08	13.5	0.4947	2.4889
2018-10-11 18:55:00	0.0833	22.3	7.1	13.4	0.4856	2.5351
2018-10-11 18:56:00	0.084	22.3	7.12	13.4	0.4856	2.5351
2018-10-11 18:57:00	0.0847	22.3	7.14	13.4	0.4856	2.5351
2018-10-11 18:58:00	0.0854	22.3	7.16	13.5	0.4947	2.4889
2018-10-11 18:59:00	0.0861	22.3	7.18	13.5	0.4947	2.4889
2018-10-11 19:00:00	0.0868	22.3	7.2	13.5	0.4947	2.4889
2018-10-11 19:01:00	0.0875	22.3	7.22	13.5	0.4947	2.4889
2018-10-11 19:02:00	0.0882	22.3	7.23	13.5	0.4947	2.4889
2018-10-11 19:03:00	0.0889	22.3	7.06	13.5	0.4947	2.4889
2018-10-11 19:04:00	0.0896	22.3	7.08	13.5	0.4947	2.4889
2018-10-11 19:05:00	0.0903	22.3	7.1	13.5	0.4947	2.4889
2018-10-11 19:06:00	0.091	22.3	7.12	13.5	0.4947	2.4889
2018-10-11 19:07:00	0.0917	22.3	7.14	13.5	0.4947	2.4889
2018-10-11 19:08:00	0.0924	22.4	7.16	13.5	0.4947	2.4889
2018-10-11 19:09:00	0.0931	22.3	7.18	13.5	0.4947	2.4889
2018-10-11 19:10:00	0.0938	22.4	7.2	13.5	0.4947	2.4889
2018-10-11 19:11:00	0.0944	22.4	7.22	13.5	0.4947	2.4889
2018-10-11 19:12:00	0.0951	22.4	7.22	13.5	0.4947	2.4889
2018-10-11 19:13:00	0.0958	22.4	7.06	13.5	0.4947	2.4889
2018-10-11 19:14:00	0.0965	22.4	7.08	13.5	0.4947	2.4889
2018-10-11 19:15:00	0.0972	22.4	7.1	13.5	0.4947	2.4889
2018-10-11 19:16:00	0.0979	22.4	7.12	13.5	0.4947	2.4889
2018-10-11 19:17:00	0.0986	22.4	7.14	13.5	0.4947	2.4889
2018-10-11 19:18:00	0.0993	22.4	7.16	13.5	0.4947	2.4889
2018-10-11 19:19:00	0.1	22.4	7.18	13.5	0.4947	2.4889
2018-10-11 19:20:00	0.1007	22.4	7.2	13.5	0.4947	2.4889
2018-10-11 19:21:00	0.1014	22.4	7.22	13.5	0.4947	2.4889
2018-10-11 19:22:00	0.1021	22.4	7.22	13.5	0.4947	2.4889
2018-10-11 19:23:00	0.1028	22.4	7.06	13.5	0.4947	2.4889
2018-10-11 19:24:00	0.1035	22.4	7.08	13.5	0.4947	2.4889
2018-10-11 19:25:00	0.1042	22.4	7.1	13.5	0.4947	2.4889
2018-10-11 19:26:00	0.1049	22.4	7.12	13.5	0.4947	2.4889
2018-10-11 19:27:00	0.1056	22.4	7.14	13.5	0.4947	2.4889
2018-10-11 19:28:00	0.1062	22.4	7.16	13.5	0.4947	2.4889
2018-10-11 19:29:00	0.1069	22.5	7.18	13.5	0.4947	2.4889
2018-10-11 19:30:00	0.1076	22.5	7.2	13.6	0.5037	2.4443
2018-10-11 19:31:00	0.1083	22.5	7.22	13.6	0.5037	2.4443
2018-10-11 19:32:00	0.109	22.5	7.22	13.6	0.5037	2.4443
2018-10-11 19:33:00	0.1097	22.5	7.06	13.5	0.4947	2.4889
2018-10-11 19:34:00	0.1104	22.5	7.08	13.6	0.5037	2.4443
2018-10-11 19:35:00	0.1111	22.5	7.1	13.6	0.5037	2.4443
2018-10-11 19:36:00	0.1118	22.5	7.12	13.6	0.5037	2.4443
2018-10-11 19:37:00	0.1125	22.5	7.14	13.6	0.5037	2.4443
2018-10-11 19:38:00	0.1132	22.5	7.16	13.6	0.5037	2.4443
2018-10-11 19:39:00	0.1139	22.5	7.18	13.5	0.4947	2.4889
2018-10-11 19:40:00	0.1146	22.5	7.2	13.6	0.5037	2.4443
2018-10-11 19:41:00	0.1153	22.5	7.22	13.6	0.5037	2.4443
2018-10-11 19:42:00	0.116	22.5	7.23	13.6	0.5037	2.4443
2018-10-11 19:43:00	0.1167	22.5	7.06	13.6	0.5037	2.4443
2018-10-11 19:44:00	0.1174	22.5	7.08	13.6	0.5037	2.4443
2018-10-11 19:45:00	0.1181	22.5	7.1	13.6	0.5037	2.4443
2018-10-11 19:46:00	0.1188	22.5	7.12	13.6	0.5037	2.4443
2018-10-11 19:47:00	0.1194	22.5	7.14	13.6	0.5037	2.4443
2018-10-11 19:48:00	0.1201	22.5	7.16	13.6	0.5037	2.4443
2018-10-11 19:49:00	0.1208	22.5	7.18	13.6	0.5037	2.4443
2018-10-11 19:50:00	0.1215	22.5	7.2	13.6	0.5037	2.4443
2018-10-11 19:51:00	0.1222	22.5	7.22	13.6	0.5037	2.4443
2018-10-11 19:52:00	0.1229	22.5	7.23	13.6	0.5037	2.4443
2018-10-11 19:53:00	0.1236	22.6	7.07	13.6	0.5037	2.4443
2018-10-11 19:54:00	0.1243	22.5	7.08	13.6	0.5037	2.4443
2018-10-11 19:55:00	0.125	22.6	7.1	13.6	0.5037	2.4443
2018-10-11 19:56:00	0.1257	22.6	7.12	13.6	0.5037	2.4443
2018-10-11 19:57:00	0.1264	22.6	7.14	13.6	0.5037	2.4443
2018-10-11 19:58:00	0.1271	22.6	7.16	13.6	0.5037	2.4443
2018-10-11 19:59:00	0.1278	22.6	7.17	13.6	0.5037	2.4443
2018-10-11 20:00:00	0.1285	22.6	7.19	13.6	0.5037	2.4443
2018-10-11 20:01:00	0.1292	22.6	7.21	13.6	0.5037	2.4443
2018-10-11 20:02:00	0.1299	22.6	7.23	13.6	0.5037	2.4443
2018-10-11 20:03:00	0.1306	22.6	7.1	13.6	0.5037	2.4443
2018-10-11 20:04:00	0.1312	22.6	7.07	13.6	0.5037	2.4443
2018-10-11 20:05:00	0.1319	22.6	7.09	13.6	0.5037	2.4443
2018-10-11 20:06:00	0.1326	22.6	7.11	13.6	0.5037	2.4443
2018-10-11 20:07:00	0.1333	22.6	7.13	13.6	0.5037	2.4443
2018-10-11 20:08:00	0.134	22.6	7.15	13.6	0.5037	2.4443
2018-10-11 20:09:00	0.1347	22.6	7.17	13.7	0.5127	2.4013
2018-10-11 20:10:00	0.1354	22.6	7.19	13.6	0.5037	2.4443
2018-10-11 20:11:00	0.1361	22.6	7.21	13.6	0.5037	2.4443
2018-10-11 20:12:00	0.1368	22.6	7.23	13.6	0.5037	2.4443
2018-10-11 20:13:00	0.1375	22.6	7.12	13.7	0.5127	2.4013
2018-10-11 20:14:00	0.1382	22.6	7.07	13.6	0.5037	2.4443
2018-10-11 20:15:00	0.1389	22.6	7.09	13.6	0.5037	2.4443
2018-10-11 20:16:00	0.1396	22.6	7.11	13.7	0.5127	2.4013
2018-10-11 20:17:00	0.1403	22.6	7.13	13.7	0.5127	2.4013
2018-10-11 20:18:00	0.141	22.6	7.15	13.7	0.5127	2.4013
2018-10-11 20:19:00	0.1417	22.6	7.17	13.6	0.5037	2.4443
2018-10-11 20:20:00	0.1424	22.6	7.19	13.7	0.5127	2.4013
2018-10-11 20:21:00	0.1431	22.6	7.21	13.7	0.5127	2.4013
2018-10-11 20:22:00	0.1438	22.6	7.23	13.7	0.5127	2.4013
2018-10-11 20:23:00	0.1444	22.7	7.15	13.7	0.5127	2.4013
2018-10-11 20:24:00	0.1451	22.6	7.07	13.7	0.5127	2.4013
2018-10-11 20:25:00	0.1458	22.6	7.09	13.7	0.5127	2.4013
2018-10-11 20:26:00	0.1465	22.7	7.11	13.7	0.5127	2.4013
2018-10-11 20:27:00	0.1472	22.6	7.13	13.7	0.5127	2.4013
2018-10-11 20:28:00	0.1479	22.7	7.15	13.7	0.5127	2.4013
2018-10-11 20:29:00	0.1486	22.7	7.17	13.7	0.5127	2.4013
2018-10-11 20:30:00	0.1493	22.7	7.19	13.7	0.5127	2.4013
2018-10-11 20:31:00	0.15	22.7	7.2	13.7	0.5127	2.4013
2018-10-11 20:32:00	0.1507	22.7	7.22	13.7	0.5127	2.4013
2018-10-11 20:33:00	0.1514	22.7	7.18	13.7	0.5127	2.4013
2018-10-11 20:34:00	0.1521	22.7	7.06	13.7	0.5127	2.4013
2018-10-11 20:35:00	0.1528	22.7	7.08	13.7	0.5127	2.4013
2018-10-11 20:36:00	0.1535	22.7	7.11	13.7	0.5127	2.4013
2018-10-11 20:37:00	0.1542	22.7	7.12	13.7	0.5127	2.4013
2018-10-11 20:38:00	0.1549	22.7	7.14	13.7	0.5127	2.4013
2018-10-11 20:39:00	0.1556	22.7	7.16	13.7	0.5127	2.4013
2018-10-11 20:40:00	0.1562	22.7	7.18	13.7	0.5127	2.4013
2018-10-11 20:41:00	0.1569	22.7	7.2	13.7	0.5127	2.4013
2018-10-11 20:42:00	0.1576	22.7	7.22	13.7	0.5127	2.4013
2018-10-11 20:43:00	0.1583	22.7	7.24	13.7	0.5127	2.4013
2018-10-11 20:44:00	0.159	22.7	7.06	13.7	0.5127	2.4013
2018-10-11 20:45:00	0.1597	22.7	7.08	13.8	0.5217	2.3598
2018-10-11 20:46:00	0.1604	22.7	7.1	13.8	0.5217	2.3598
2018-10-11 20:47:00	0.1611	22.7	7.12	13.7	0.5127	2.4013
2018-10-11 20:48:00	0.1618	22.7	7.14	13.7	0.5127	2.4013
2018-10-11 20:49:00	0.1625	22.7	7.16	13.8	0.5217	2.3598
2018-10-11 20:50:00	0.1632	22.7	7.18	13.7	0.5127	2.4013
2018-10-11 20:51:00	0.1639	22.7	7.2	13.8	0.5217	2.3598
2018-10-11 20:52:00	0.1646	22.7	7.21	13.8	0.5217	2.3598
2018-10-11 20:53:00	0.1653	22.7	7.23	13.8	0.5217	2.3598
2018-10-11 20:54:00	0.166	22.7	7.09	13.8	0.5217	2.3598
2018-10-11 20:55:00	0.1667	22.7	7.07	13.8	0.5217	2.3598
2018-10-11 20:56:00	0.1674	22.7	7.1	13.8	0.5217	2.3598
2018-10-11 20:57:00	0.1681	22.7	7.12	13.8	0.5217	2.3598
2018-10-11 20:58:00	0.1688	22.7	7.13	13.8	0.5217	2.3598
2018-10-11 20:59:00	0.1694	22.7	7.15	13.8	0.5217	2.3598
2018-10-11 21:00:00	0.1701	22.7	7.17	13.8	0.5217	2.3598
2018-10-11 21:01:00	0.1708	22.7	7.19	13.8	0.5217	2.3598
2018-10-11 21:02:00	0.1715	22.7	7.21	13.8	0.5217	2.3598
2018-10-11 21:03:00	0.1722	22.7	7.23	13.8	0.5217	2.3598
2018-10-11 21:04:00	0.1729	22.7	7.13	13.8	0.5217	2.3598
2018-10-11 21:05:00	0.1736	22.7	7.07	13.8	0.5217	2.3598
2018-10-11 21:06:00	0.1743	22.7	7.09	13.8	0.5217	2.3598
2018-10-11 21:07:00	0.175	22.7	7.11	13.9	0.5307	2.3197
2018-10-11 21:08:00	0.1757	22.7	7.13	13.8	0.5217	2.3598
2018-10-11 21:09:00	0.1764	22.7	7.15	13.8	0.5217	2.3598
2018-10-11 21:10:00	0.1771	22.7	7.17	13.8	0.5217	2.3598
2018-10-11 21:11:00	0.1778	22.7	7.19	13.8	0.5217	2.3598
2018-10-11 21:12:00	0.1785	22.7	7.21	13.8	0.5217	2.3598
2018-10-11 21:13:00	0.1792	22.7	7.22	13.8	0.5217	2.3598
2018-10-11 21:14:00	0.1799	22.7	7.17	13.8	0.5217	2.3598
2018-10-11 21:15:00	0.1806	22.7	7.06	13.8	0.5217	2.3598
2018-10-11 21:16:00	0.1812	22.7	7.08	13.8	0.5217	2.3598
2018-10-11 21:17:00	0.1819	22.7	7.11	13.8	0.5217	2.3598
2018-10-11 21:18:00	0.1826	22.7	7.13	13.8	0.5217	2.3598
2018-10-11 21:19:00	0.1833	22.7	7.15	13.8	0.5217	2.3598
2018-10-11 21:20:00	0.184	22.7	7.16	13.8	0.5217	2.3598
2018-10-11 21:21:00	0.1847	22.7	7.18	13.8	0.5217	2.3598
2018-10-11 21:22:00	0.1854	22.7	7.2	13.9	0.5307	2.3197
2018-10-11 21:23:00	0.1861	22.7	7.22	13.8	0.5217	2.3598
2018-10-11 21:24:00	0.1868	22.7	7.21	13.8	0.5217	2.3598
2018-10-11 21:25:00	0.1875	22.7	7.06	13.9	0.5307	2.3197
2018-10-11 21:26:00	0.1882	22.7	7.08	13.8	0.5217	2.3598
2018-10-11 21:27:00	0.1889	22.7	7.1	13.9	0.5307	2.3197
2018-10-11 21:28:00	0.1896	22.7	7.12	13.8	0.5217	2.3598
2018-10-11 21:29:00	0.1903	22.8	7.14	13.9	0.5307	2.3197
2018-10-11 21:30:00	0.191	22.7	7.16	13.9	0.5307	2.3197
2018-10-11 21:31:00	0.1917	22.7	7.18	13.9	0.5307	2.3197
2018-10-11 21:32:00	0.1924	22.7	7.2	13.9	0.5307	2.3197
2018-10-11 21:33:00	0.1931	22.7	7.22	13.9	0.5307	2.3197
2018-10-11 21:34:00	0.1938	22.7	7.23	13.9	0.5307	2.3197
2018-10-11 21:35:00	0.1944	22.8	7.08	13.9	0.5307	2.3197
2018-10-11 21:36:00	0.1951	22.7	7.08	13.9	0.5307	2.3197
2018-10-11 21:37:00	0.1958	22.7	7.1	13.9	0.5307	2.3197
2018-10-11 21:38:00	0.1965	22.7	7.12	13.9	0.5307	2.3197
2018-10-11 21:39:00	0.1972	22.7	7.14	13.9	0.5307	2.3197
2018-10-11 21:40:00	0.1979	22.7	7.15	13.9	0.5307	2.3197
2018-10-11 21:41:00	0.1986	22.7	7.17	13.9	0.5307	2.3197
2018-10-11 21:42:00	0.1993	22.7	7.19	13.9	0.5307	2.3197
2018-10-11 21:43:00	0.2	22.7	7.21	13.9	0.5307	2.3197
2018-10-11 21:44:00	0.2007	22.7	7.23	13.9	0.5307	2.3197
2018-10-11 21:45:00	0.2014	22.7	7.13	13.9	0.5307	2.3197
2018-10-11 21:46:00	0.2021	22.7	7.07	13.9	0.5307	2.3197
2018-10-11 21:47:00	0.2028	22.7	7.09	13.9	0.5307	2.3197
2018-10-11 21:48:00	0.2035	22.7	7.11	13.9	0.5307	2.3197
2018-10-11 21:49:00	0.2042	22.7	7.13	13.9	0.5307	2.3197
2018-10-11 21:50:00	0.2049	22.8	7.15	13.9	0.5307	2.3197
2018-10-11 21:51:00	0.2056	22.8	7.17	13.9	0.5307	2.3197
2018-10-11 21:52:00	0.2062	22.8	7.19	13.9	0.5307	2.3197
2018-10-11 21:53:00	0.2069	22.8	7.21	13.9	0.5307	2.3197
2018-10-11 21:54:00	0.2076	22.7	7.22	13.9	0.5307	2.3197
2018-10-11 21:55:00	0.2083	22.7	7.17	13.9	0.5307	2.3197
2018-10-11 21:56:00	0.209	22.8	7.06	14.0	0.5398	2.2809
2018-10-11 21:57:00	0.2097	22.8	7.08	14.0	0.5398	2.2809
2018-10-11 21:58:00	0.2104	22.8	7.11	14.0	0.5398	2.2809
2018-10-11 21:59:00	0.2111	22.8	7.13	13.9	0.5307	2.3197
2018-10-11 22:00:00	0.2118	22.8	7.14	13.9	0.5307	2.3197
2018-10-11 22:01:00	0.2125	22.7	7.16	14.0	0.5398	2.2809
2018-10-11 22:02:00	0.2132	22.8	7.18	14.0	0.5398	2.2809
2018-10-11 22:03:00	0.2139	22.8	7.2	14.0	0.5398	2.2809
2018-10-11 22:04:00	0.2146	22.8	7.22	14.0	0.5398	2.2809
2018-10-11 22:05:00	0.2153	22.8	7.24	14.0	0.5398	2.2809
2018-10-11 22:06:00	0.216	22.8	7.06	14.0	0.5398	2.2809
2018-10-11 22:07:00	0.2167	22.8	7.08	14.0	0.5398	2.2809
2018-10-11 22:08:00	0.2174	22.8	7.1	14.0	0.5398	2.2809
2018-10-11 22:09:00	0.2181	22.8	7.12	14.0	0.5398	2.2809
2018-10-11 22:10:00	0.2188	22.8	7.14	14.0	0.5398	2.2809
2018-10-11 22:11:00	0.2194	22.8	7.16	14.0	0.5398	2.2809
2018-10-11 22:12:00	0.2201	22.8	7.17	14.0	0.5398	2.2809
2018-10-11 22:13:00	0.2208	22.8	7.19	14.0	0.5398	2.2809
2018-10-11 22:14:00	0.2215	22.8	7.21	14.0	0.5398	2.2809
2018-10-11 22:15:00	0.2222	22.8	7.23	14.0	0.5398	2.2809
2018-10-11 22:16:00	0.2229	22.8	7.12	14.0	0.5398	2.2809
2018-10-11 22:17:00	0.2236	22.8	7.07	14.0	0.5398	2.2809
2018-10-11 22:18:00	0.2243	22.8	7.09	14.0	0.5398	2.2809
2018-10-11 22:19:00	0.225	22.8	7.11	14.0	0.5398	2.2809
2018-10-11 22:20:00	0.2257	22.8	7.13	14.0	0.5398	2.2809
2018-10-11 22:21:00	0.2264	22.8	7.15	14.0	0.5398	2.2809
2018-10-11 22:22:00	0.2271	22.8	7.17	14.0	0.5398	2.2809
2018-10-11 22:23:00	0.2278	22.8	7.19	14.0	0.5398	2.2809
2018-10-11 22:24:00	0.2285	22.8	7.2	14.0	0.5398	2.2809
2018-10-11 22:25:00	0.2292	22.8	7.22	14.0	0.5398	2.2809
2018-10-11 22:26:00	0.2299	22.8	7.19	14.0	0.5398	2.2809
2018-10-11 22:27:00	0.2306	22.8	7.06	14.0	0.5398	2.2809
2018-10-11 22:28:00	0.2312	22.8	7.08	14.0	0.5398	2.2809
2018-10-11 22:29:00	0.2319	22.8	7.1	14.0	0.5398	2.2809
2018-10-11 22:30:00	0.2326	22.8	7.12	14.0	0.5398	2.2809
2018-10-11 22:31:00	0.2333	22.8	7.14	14.0	0.5398	2.2809
2018-10-11 22:32:00	0.234	22.8	7.16	14.1	0.5488	2.2435
2018-10-11 22:33:00	0.2347	22.8	7.18	14.0	0.5398	2.2809
2018-10-11 22:34:00	0.2354	22.8	7.2	14.0	0.5398	2.2809
2018-10-11 22:35:00	0.2361	22.8	7.22	14.0	0.5398	2.2809
2018-10-11 22:36:00	0.2368	22.8	7.23	14.0	0.5398	2.2809
2018-10-11 22:37:00	0.2375	22.8	7.08	14.1	0.5488	2.2435
2018-10-11 22:38:00	0.2382	22.8	7.08	14.0	0.5398	2.2809
2018-10-11 22:39:00	0.2389	22.8	7.1	14.0	0.5398	2.2809
2018-10-11 22:40:00	0.2396	22.8	7.12	14.1	0.5488	2.2435
2018-10-11 22:41:00	0.2403	22.8	7.13	14.1	0.5488	2.2435
2018-10-11 22:42:00	0.241	22.8	7.15	14.1	0.5488	2.2435
2018-10-11 22:43:00	0.2417	22.8	7.17	14.1	0.5488	2.2435
2018-10-11 22:44:00	0.2424	22.8	7.19	14.1	0.5488	2.2435
2018-10-11 22:45:00	0.2431	22.8	7.21	14.1	0.5488	2.2435
2018-10-11 22:46:00	0.2438	22.8	7.23	14.1	0.5488	2.2435
2018-10-11 22:47:00	0.2444	22.8	7.16	14.1	0.5488	2.2435
2018-10-11 22:48:00	0.2451	22.8	7.06	14.1	0.5488	2.2435
2018-10-11 22:49:00	0.2458	22.8	7.09	14.1	0.5488	2.2435
2018-10-11 22:50:00	0.2465	22.8	7.11	14.1	0.5488	2.2435
2018-10-11 22:51:00	0.2472	22.8	7.12	14.1	0.5488	2.2435
2018-10-11 22:52:00	0.2479	22.8	7.14	14.1	0.5488	2.2435
2018-10-11 22:53:00	0.2486	22.8	7.16	14.1	0.5488	2.2435
2018-10-11 22:54:00	0.2493	22.8	7.18	14.1	0.5488	2.2435
2018-10-11 22:55:00	0.25	22.8	7.2	14.1	0.5488	2.2435
2018-10-11 22:56:00	0.2507	22.8	7.22	14.1	0.5488	2.2435
2018-10-11 22:57:00	0.2514	22.8	7.24	14.1	0.5488	2.2435
2018-10-11 22:58:00	0.2521	22.8	7.06	14.1	0.5488	2.2435
2018-10-11 22:59:00	0.2528	22.8	7.08	14.1	0.5488	2.2435
2018-10-11 23:00:00	0.2535	22.8	7.1	14.1	0.5488	2.2435
2018-10-11 23:01:00	0.2542	22.8	7.12	14.1	0.5488	2.2435
2018-10-11 23:02:00	0.2549	22.8	7.13	14.1	0.5488	2.2435
2018-10-11 23:03:00	0.2556	22.8	7.15	14.1	0.5488	2.2435
2018-10-11 23:04:00	0.2562	22.8	7.17	14.1	0.5488	2.2435
2018-10-11 23:05:00	0.2569	22.8	7.19	14.1	0.5488	2.2435
2018-10-11 23:06:00	0.2576	22.8	7.21	14.1	0.5488	2.2435
2018-10-11 23:07:00	0.2583	22.7	7.23	14.1	0.5488	2.2435
2018-10-11 23:08:00	0.259	22.8	7.15	14.1	0.5488	2.2435
2018-10-11 23:09:00	0.2597	22.7	7.06	14.2	0.5578	2.2072
2018-10-11 23:10:00	0.2604	22.7	7.09	14.1	0.5488	2.2435
2018-10-11 23:11:00	0.2611	22.7	7.11	14.1	0.5488	2.2435
2018-10-11 23:12:00	0.2618	22.7	7.13	14.2	0.5578	2.2072
2018-10-11 23:13:00	0.2625	22.7	7.14	14.1	0.5488	2.2435
2018-10-11 23:14:00	0.2632	22.7	7.16	14.2	0.5578	2.2072
2018-10-11 23:15:00	0.2639	22.7	7.18	14.2	0.5578	2.2072
2018-10-11 23:16:00	0.2646	22.7	7.2	14.2	0.5578	2.2072
2018-10-11 23:17:00	0.2653	22.7	7.22	14.2	0.5578	2.2072
2018-10-11 23:18:00	0.266	22.7	7.24	14.1	0.5488	2.2435
2018-10-11 23:19:00	0.2667	22.7	7.06	14.1	0.5488	2.2435
2018-10-11 23:20:00	0.2674	22.7	7.08	14.1	0.5488	2.2435
2018-10-11 23:21:00	0.2681	22.7	7.1	14.2	0.5578	2.2072
2018-10-11 23:22:00	0.2688	22.7	7.12	14.2	0.5578	2.2072
2018-10-11 23:23:00	0.2694	22.7	7.14	14.2	0.5578	2.2072
2018-10-11 23:24:00	0.2701	22.7	7.15	14.2	0.5578	2.2072
2018-10-11 23:25:00	0.2708	22.7	7.17	14.2	0.5578	2.2072
2018-10-11 23:26:00	0.2715	22.7	7.19	14.2	0.5578	2.2072
2018-10-11 23:27:00	0.2722	22.7	7.21	14.2	0.5578	2.2072
2018-10-11 23:28:00	0.2729	22.7	7.23	14.2	0.5578	2.2072
2018-10-11 23:29:00	0.2736	22.7	7.15	14.2	0.5578	2.2072
2018-10-11 23:30:00	0.2743	22.7	7.06	14.2	0.5578	2.2072
2018-10-11 23:31:00	0.275	22.7	7.09	14.2	0.5578	2.2072
2018-10-11 23:32:00	0.2757	22.7	7.11	14.2	0.5578	2.2072
2018-10-11 23:33:00	0.2764	22.7	7.13	14.2	0.5578	2.2072
2018-10-11 23:34:00	0.2771	22.7	7.14	14.2	0.5578	2.2072
2018-10-11 23:35:00	0.2778	22.7	7.16	14.2	0.5578	2.2072
2018-10-11 23:36:00	0.2785	22.7	7.18	14.2	0.5578	2.2072
2018-10-11 23:37:00	0.2792	22.7	7.2	14.2	0.5578	2.2072
2018-10-11 23:38:00	0.2799	22.7	7.22	14.2	0.5578	2.2072
2018-10-11 23:39:00	0.2806	22.7	7.24	14.2	0.5578	2.2072
2018-10-11 23:40:00	0.2812	22.7	7.06	14.3	0.5668	2.1721
2018-10-11 23:41:00	0.2819	22.7	7.08	14.2	0.5578	2.2072
2018-10-11 23:42:00	0.2826	22.7	7.1	14.2	0.5578	2.2072
2018-10-11 23:43:00	0.2833	22.7	7.12	14.2	0.5578	2.2072
2018-10-11 23:44:00	0.284	22.7	7.13	14.2	0.5578	2.2072
2018-10-11 23:45:00	0.2847	22.7	7.15	14.2	0.5578	2.2072
2018-10-11 23:46:00	0.2854	22.7	7.17	14.2	0.5578	2.2072
2018-10-11 23:47:00	0.2861	22.7	7.19	14.2	0.5578	2.2072
2018-10-11 23:48:00	0.2868	22.7	7.21	14.2	0.5578	2.2072
2018-10-11 23:49:00	0.2875	22.7	7.23	14.2	0.5578	2.2072
2018-10-11 23:50:00	0.2882	22.7	7.16	14.2	0.5578	2.2072
2018-10-11 23:51:00	0.2889	22.7	7.06	14.2	0.5578	2.2072
2018-10-11 23:52:00	0.2896	22.7	7.08	14.2	0.5578	2.2072
2018-10-11 23:53:00	0.2903	22.7	7.1	14.2	0.5578	2.2072
2018-10-11 23:54:00	0.291	22.7	7.12	14.3	0.5668	2.1721
2018-10-11 23:55:00	0.2917	22.7	7.14	14.3	0.5668	2.1721
2018-10-11 23:56:00	0.2924	22.7	7.16	14.3	0.5668	2.1721
2018-10-11 23:57:00	0.2931	22.7	7.18	14.3	0.5668	2.1721
2018-10-11 23:58:00	0.2938	22.7	7.2	14.2	0.5578	2.2072
2018-10-11 23:59:00	0.2944	22.7	7.21	14.2	0.5578	2.2072
2018-10-12 00:00:00	0.2951	22.7	7.23	14.3	0.5668	2.1721
2018-10-12 00:01:00	0.2958	22.7	7.08	14.3	0.5668	2.1721
2018-10-12 00:02:00	0.2965	22.7	7.07	14.3	0.5668	2.1721
2018-10-12 00:03:00	0.2972	22.7	7.09	14.3	0.5668	2.1721
2018-10-12 00:04:00	0.2979	22.7	7.11	14.3	0.5668	2.1721
2018-10-12 00:05:00	0.2986	22.7	7.13	14.3	0.5668	2.1721
2018-10-12 00:06:00	0.2993	22.7	7.15	14.3	0.5668	2.1721
2018-10-12 00:07:00	0.3	22.7	7.17	14.3	0.5668	2.1721
2018-10-12 00:08:00	0.3007	22.7	7.19	14.3	0.5668	2.1721
2018-10-12 00:09:00	0.3014	22.7	7.2	14.3	0.5668	2.1721
2018-10-12 00:10:00	0.3021	22.7	7.22	14.3	0.5668	2.1721
2018-10-12 00:11:00	0.3028	22.7	7.19	14.3	0.5668	2.1721
2018-10-12 00:12:00	0.3035	22.7	7.06	14.3	0.5668	2.1721
2018-10-12 00:13:00	0.3042	22.7	7.08	14.3	0.5668	2.1721
2018-10-12 00:14:00	0.3049	22.7	7.1	14.3	0.5668	2.1721
2018-10-12 00:15:00	0.3056	22.7	7.12	14.3	0.5668	2.1721
2018-10-12 00:16:00	0.3062	22.7	7.14	14.3	0.5668	2.1721
2018-10-12 00:17:00	0.3069	22.7	7.16	14.3	0.5668	2.1721
2018-10-12 00:18:00	0.3076	22.7	7.18	14.3	0.5668	2.1721
2018-10-12 00:19:00	0.3083	22.7	7.19	14.3	0.5668	2.1721
2018-10-12 00:20:00	0.309	22.7	7.21	14.3	0.5668	2.1721
2018-10-12 00:21:00	0.3097	22.7	7.23	14.3	0.5668	2.1721
2018-10-12 00:22:00	0.3104	22.7	7.11	14.3	0.5668	2.1721
2018-10-12 00:23:00	0.3111	22.7	7.07	14.3	0.5668	2.1721
2018-10-12 00:24:00	0.3118	22.7	7.09	14.3	0.5668	2.1721
2018-10-12 00:25:00	0.3125	22.7	7.11	14.3	0.5668	2.1721
2018-10-12 00:26:00	0.3132	22.7	7.13	14.3	0.5668	2.1721
2018-10-12 00:27:00	0.3139	22.7	7.15	14.3	0.5668	2.1721
2018-10-12 00:28:00	0.3146	22.7	7.16	14.4	0.5758	2.138
2018-10-12 00:29:00	0.3153	22.7	7.18	14.3	0.5668	2.1721
2018-10-12 00:30:00	0.316	22.7	7.2	14.3	0.5668	2.1721
2018-10-12 00:31:00	0.3167	22.6	7.22	14.3	0.5668	2.1721
2018-10-12 00:32:00	0.3174	22.7	7.22	14.4	0.5758	2.138
2018-10-12 00:33:00	0.3181	22.6	7.06	14.4	0.5758	2.138
2018-10-12 00:34:00	0.3188	22.6	7.08	14.3	0.5668	2.1721
2018-10-12 00:35:00	0.3194	22.6	7.1	14.3	0.5668	2.1721
2018-10-12 00:36:00	0.3201	22.7	7.12	14.3	0.5668	2.1721
2018-10-12 00:37:00	0.3208	22.7	7.14	14.4	0.5758	2.138
2018-10-12 00:38:00	0.3215	22.6	7.15	14.4	0.5758	2.138
2018-10-12 00:39:00	0.3222	22.6	7.17	14.4	0.5758	2.138
2018-10-12 00:40:00	0.3229	22.7	7.19	14.4	0.5758	2.138
2018-10-12 00:41:00	0.3236	22.7	7.21	14.4	0.5758	2.138
2018-10-12 00:42:00	0.3243	22.6	7.23	14.4	0.5758	2.138
2018-10-12 00:43:00	0.325	22.6	7.14	14.4	0.5758	2.138
2018-10-12 00:44:00	0.3257	22.6	7.06	14.4	0.5758	2.138
2018-10-12 00:45:00	0.3264	22.6	7.09	14.4	0.5758	2.138
2018-10-12 00:46:00	0.3271	22.6	7.11	14.4	0.5758	2.138
2018-10-12 00:47:00	0.3278	22.6	7.13	14.4	0.5758	2.138
2018-10-12 00:48:00	0.3285	22.6	7.14	14.4	0.5758	2.138
2018-10-12 00:49:00	0.3292	22.6	7.16	14.4	0.5758	2.138
2018-10-12 00:50:00	0.3299	22.6	7.18	14.4	0.5758	2.138
2018-10-12 00:51:00	0.3306	22.6	7.2	14.4	0.5758	2.138
2018-10-12 00:52:00	0.3312	22.6	7.22	14.4	0.5758	2.138
2018-10-12 00:53:00	0.3319	22.6	7.24	14.4	0.5758	2.138
2018-10-12 00:54:00	0.3326	22.6	7.07	14.4	0.5758	2.138
2018-10-12 00:55:00	0.3333	22.6	7.08	14.4	0.5758	2.138
2018-10-12 00:56:00	0.334	22.6	7.1	14.4	0.5758	2.138
2018-10-12 00:57:00	0.3347	22.6	7.12	14.4	0.5758	2.138
2018-10-12 00:58:00	0.3354	22.6	7.13	14.4	0.5758	2.138
2018-10-12 00:59:00	0.3361	22.6	7.15	14.4	0.5758	2.138
2018-10-12 01:00:00	0.3368	22.6	7.17	14.4	0.5758	2.138
2018-10-12 01:01:00	0.3375	22.6	7.19	14.4	0.5758	2.138
2018-10-12 01:02:00	0.3382	22.6	7.21	14.4	0.5758	2.138
2018-10-12 01:03:00	0.3389	22.6	7.22	14.4	0.5758	2.138
2018-10-12 01:04:00	0.3396	22.6	7.17	14.4	0.5758	2.138
2018-10-12 01:05:00	0.3403	22.6	7.07	14.4	0.5758	2.138
2018-10-12 01:06:00	0.341	22.6	7.09	14.4	0.5758	2.138
2018-10-12 01:07:00	0.3417	22.6	7.11	14.4	0.5758	2.138
2018-10-12 01:08:00	0.3424	22.6	7.12	14.5	0.5849	2.1051
2018-10-12 01:09:00	0.3431	22.6	7.14	14.4	0.5758	2.138
2018-10-12 01:10:00	0.3438	22.6	7.16	14.5	0.5849	2.1051
2018-10-12 01:11:00	0.3444	22.6	7.18	14.4	0.5758	2.138
2018-10-12 01:12:00	0.3451	22.6	7.2	14.4	0.5758	2.138
2018-10-12 01:13:00	0.3458	22.6	7.21	14.4	0.5758	2.138
2018-10-12 01:14:00	0.3465	22.6	7.23	14.4	0.5758	2.138
2018-10-12 01:15:00	0.3472	22.6	7.09	14.4	0.5758	2.138
2018-10-12 01:16:00	0.3479	22.6	7.07	14.4	0.5758	2.138
2018-10-12 01:17:00	0.3486	22.6	7.09	14.4	0.5758	2.138
2018-10-12 01:18:00	0.3493	22.6	7.11	14.5	0.5849	2.1051
2018-10-12 01:19:00	0.35	22.6	7.13	14.5	0.5849	2.1051
2018-10-12 01:20:00	0.3507	22.6	7.15	14.5	0.5849	2.1051
2018-10-12 01:21:00	0.3514	22.6	7.17	14.5	0.5849	2.1051
2018-10-12 01:22:00	0.3521	22.6	7.19	14.5	0.5849	2.1051
2018-10-12 01:23:00	0.3528	22.6	7.2	14.5	0.5849	2.1051
2018-10-12 01:24:00	0.3535	22.6	7.22	14.4	0.5758	2.138
2018-10-12 01:25:00	0.3542	22.6	7.2	14.4	0.5758	2.138
2018-10-12 01:26:00	0.3549	22.6	7.06	14.5	0.5849	2.1051
2018-10-12 01:27:00	0.3556	22.6	7.08	14.5	0.5849	2.1051
2018-10-12 01:28:00	0.3562	22.6	7.1	14.5	0.5849	2.1051
2018-10-12 01:29:00	0.3569	22.6	7.12	14.5	0.5849	2.1051
2018-10-12 01:30:00	0.3576	22.6	7.14	14.5	0.5849	2.1051
2018-10-12 01:31:00	0.3583	22.6	7.16	14.5	0.5849	2.1051
2018-10-12 01:32:00	0.359	22.6	7.18	14.5	0.5849	2.1051
2018-10-12 01:33:00	0.3597	22.6	7.19	14.5	0.5849	2.1051
2018-10-12 01:34:00	0.3604	22.6	7.21	14.5	0.5849	2.1051
2018-10-12 01:35:00	0.3611	22.6	7.23	14.5	0.5849	2.1051
2018-10-12 01:36:00	0.3618	22.6	7.13	14.5	0.5849	2.1051
2018-10-12 01:37:00	0.3625	22.6	7.07	14.5	0.5849	2.1051
2018-10-12 01:38:00	0.3632	22.6	7.09	14.5	0.5849	2.1051
2018-10-12 01:39:00	0.3639	22.6	7.11	14.5	0.5849	2.1051
2018-10-12 01:40:00	0.3646	22.6	7.13	14.5	0.5849	2.1051
2018-10-12 01:41:00	0.3653	22.6	7.15	14.5	0.5849	2.1051
2018-10-12 01:42:00	0.366	22.6	7.16	14.5	0.5849	2.1051
2018-10-12 01:43:00	0.3667	22.6	7.18	14.5	0.5849	2.1051
2018-10-12 01:44:00	0.3674	22.6	7.2	14.5	0.5849	2.1051
2018-10-12 01:45:00	0.3681	22.6	7.22	14.5	0.5849	2.1051
2018-10-12 01:46:00	0.3688	22.6	7.24	14.5	0.5849	2.1051
2018-10-12 01:47:00	0.3694	22.6	7.06	14.5	0.5849	2.1051
2018-10-12 01:48:00	0.3701	22.6	7.08	14.5	0.5849	2.1051
2018-10-12 01:49:00	0.3708	22.6	7.1	14.5	0.5849	2.1051
2018-10-12 01:50:00	0.3715	22.6	7.12	14.5	0.5849	2.1051
2018-10-12 01:51:00	0.3722	22.6	7.14	14.6	0.5939	2.0731
2018-10-12 01:52:00	0.3729	22.6	7.15	14.5	0.5849	2.1051
2018-10-12 01:53:00	0.3736	22.6	7.17	14.5	0.5849	2.1051
2018-10-12 01:54:00	0.3743	22.6	7.19	14.5	0.5849	2.1051
2018-10-12 01:55:00	0.375	22.6	7.21	14.5	0.5849	2.1051
2018-10-12 01:56:00	0.3757	22.6	7.22	14.6	0.5939	2.0731
2018-10-12 01:57:00	0.3764	22.6	7.17	14.6	0.5939	2.0731
2018-10-12 01:58:00	0.3771	22.6	7.07	14.5	0.5849	2.1051
2018-10-12 01:59:00	0.3778	22.6	7.09	14.5	0.5849	2.1051
2018-10-12 02:00:00	0.3785	22.6	7.11	14.6	0.5939	2.0731
2018-10-12 02:01:00	0.3792	22.6	7.13	14.5	0.5849	2.1051
2018-10-12 02:02:00	0.3799	22.6	7.14	14.5	0.5849	2.1051
2018-10-12 02:03:00	0.3806	22.6	7.16	14.5	0.5849	2.1051
2018-10-12 02:04:00	0.3812	22.6	7.18	14.5	0.5849	2.1051
2018-10-12 02:05:00	0.3819	22.6	7.2	14.6	0.5939	2.0731
2018-10-12 02:06:00	0.3826	22.6	7.21	14.5	0.5849	2.1051
2018-10-12 02:07:00	0.3833	22.6	7.23	14.6	0.5939	2.0731
2018-10-12 02:08:00	0.384	22.6	7.11	14.6	0.5939	2.0731
2018-10-12 02:09:00	0.3847	22.6	7.07	14.6	0.5939	2.0731
2018-10-12 02:10:00	0.3854	22.6	7.1	14.6	0.5939	2.0731
2018-10-12 02:11:00	0.3861	22.6	7.11	14.6	0.5939	2.0731
2018-10-12 02:12:00	0.3868	22.6	7.13	14.6	0.5939	2.0731
2018-10-12 02:13:00	0.3875	22.6	7.15	14.6	0.5939	2.0731
2018-10-12 02:14:00	0.3882	22.6	7.17	14.6	0.5939	2.0731
2018-10-12 02:15:00	0.3889	22.6	7.19	14.6	0.5939	2.0731
2018-10-12 02:16:00	0.3896	22.6	7.2	14.6	0.5939	2.0731
2018-10-12 02:17:00	0.3903	22.6	7.22	14.6	0.5939	2.0731
2018-10-12 02:18:00	0.391	22.6	7.22	14.6	0.5939	2.0731
2018-10-12 02:19:00	0.3917	22.6	7.06	14.6	0.5939	2.0731
2018-10-12 02:20:00	0.3924	22.6	7.08	14.6	0.5939	2.0731
2018-10-12 02:21:00	0.3931	22.6	7.1	14.6	0.5939	2.0731
2018-10-12 02:22:00	0.3938	22.6	7.12	14.6	0.5939	2.0731
2018-10-12 02:23:00	0.3944	22.6	7.14	14.6	0.5939	2.0731
2018-10-12 02:24:00	0.3951	22.6	7.16	14.6	0.5939	2.0731
2018-10-12 02:25:00	0.3958	22.6	7.17	14.6	0.5939	2.0731
2018-10-12 02:26:00	0.3965	22.6	7.19	14.6	0.5939	2.0731
2018-10-12 02:27:00	0.3972	22.6	7.21	14.6	0.5939	2.0731
2018-10-12 02:28:00	0.3979	22.6	7.23	14.6	0.5939	2.0731
2018-10-12 02:29:00	0.3986	22.6	7.15	14.6	0.5939	2.0731
2018-10-12 02:30:00	0.3993	22.6	7.07	14.6	0.5939	2.0731
2018-10-12 02:31:00	0.4	22.6	7.09	14.6	0.5939	2.0731
2018-10-12 02:32:00	0.4007	22.6	7.11	14.6	0.5939	2.0731
2018-10-12 02:33:00	0.4014	22.6	7.13	14.6	0.5939	2.0731
2018-10-12 02:34:00	0.4021	22.6	7.15	14.6	0.5939	2.0731
2018-10-12 02:35:00	0.4028	22.6	7.16	14.6	0.5939	2.0731
2018-10-12 02:36:00	0.4035	22.6	7.18	14.6	0.5939	2.0731
2018-10-12 02:37:00	0.4042	22.6	7.2	14.6	0.5939	2.0731
2018-10-12 02:38:00	0.4049	22.6	7.22	14.6	0.5939	2.0731
2018-10-12 02:39:00	0.4056	22.6	7.23	14.6	0.5939	2.0731
2018-10-12 02:40:00	0.4062	22.6	7.08	14.6	0.5939	2.0731
2018-10-12 02:41:00	0.4069	22.6	7.08	14.6	0.5939	2.0731
2018-10-12 02:42:00	0.4076	22.6	7.1	14.6	0.5939	2.0731
2018-10-12 02:43:00	0.4083	22.6	7.12	14.7	0.6029	2.0421
2018-10-12 02:44:00	0.409	22.6	7.13	14.6	0.5939	2.0731
2018-10-12 02:45:00	0.4097	22.6	7.15	14.7	0.6029	2.0421
2018-10-12 02:46:00	0.4104	22.6	7.17	14.6	0.5939	2.0731
2018-10-12 02:47:00	0.4111	22.6	7.19	14.6	0.5939	2.0731
2018-10-12 02:48:00	0.4118	22.6	7.2	14.7	0.6029	2.0421
2018-10-12 02:49:00	0.4125	22.6	7.22	14.6	0.5939	2.0731
2018-10-12 02:50:00	0.4132	22.6	7.2	14.7	0.6029	2.0421
2018-10-12 02:51:00	0.4139	22.6	7.07	14.7	0.6029	2.0421
2018-10-12 02:52:00	0.4146	22.6	7.08	14.7	0.6029	2.0421
2018-10-12 02:53:00	0.4153	22.6	7.1	14.7	0.6029	2.0421
2018-10-12 02:54:00	0.416	22.6	7.12	14.7	0.6029	2.0421
2018-10-12 02:55:00	0.4167	22.6	7.14	14.7	0.6029	2.0421
2018-10-12 02:56:00	0.4174	22.6	7.16	14.7	0.6029	2.0421
2018-10-12 02:57:00	0.4181	22.6	7.17	14.7	0.6029	2.0421
2018-10-12 02:58:00	0.4188	22.6	7.19	14.7	0.6029	2.0421
2018-10-12 02:59:00	0.4194	22.6	7.21	14.7	0.6029	2.0421
2018-10-12 03:00:00	0.4201	22.6	7.23	14.7	0.6029	2.0421
2018-10-12 03:01:00	0.4208	22.6	7.15	14.7	0.6029	2.0421
2018-10-12 03:02:00	0.4215	22.6	7.07	14.7	0.6029	2.0421
2018-10-12 03:03:00	0.4222	22.6	7.09	14.7	0.6029	2.0421
2018-10-12 03:04:00	0.4229	22.6	7.11	14.7	0.6029	2.0421
2018-10-12 03:05:00	0.4236	22.6	7.13	14.7	0.6029	2.0421
2018-10-12 03:06:00	0.4243	22.6	7.15	14.7	0.6029	2.0421
2018-10-12 03:07:00	0.425	22.6	7.16	14.7	0.6029	2.0421
2018-10-12 03:08:00	0.4257	22.6	7.18	14.7	0.6029	2.0421
2018-10-12 03:09:00	0.4264	22.6	7.2	14.7	0.6029	2.0421
2018-10-12 03:10:00	0.4271	22.6	7.22	14.7	0.6029	2.0421
2018-10-12 03:11:00	0.4278	22.6	7.23	14.7	0.6029	2.0421
2018-10-12 03:12:00	0.4285	22.6	7.08	14.7	0.6029	2.0421
2018-10-12 03:13:00	0.4292	22.6	7.08	14.7	0.6029	2.0421
2018-10-12 03:14:00	0.4299	22.6	7.1	14.7	0.6029	2.0421
2018-10-12 03:15:00	0.4306	22.6	7.12	14.7	0.6029	2.0421
2018-10-12 03:16:00	0.4312	22.6	7.14	14.7	0.6029	2.0421
2018-10-12 03:17:00	0.4319	22.6	7.15	14.7	0.6029	2.0421
2018-10-12 03:18:00	0.4326	22.6	7.17	14.7	0.6029	2.0421
2018-10-12 03:19:00	0.4333	22.6	7.19	14.7	0.6029	2.0421
2018-10-12 03:20:00	0.434	22.6	7.2	14.7	0.6029	2.0421
2018-10-12 03:21:00	0.4347	22.6	7.22	14.7	0.6029	2.0421
2018-10-12 03:22:00	0.4354	22.6	7.2	14.7	0.6029	2.0421
2018-10-12 03:23:00	0.4361	22.6	7.07	14.8	0.6119	2.012
2018-10-12 03:24:00	0.4368	22.6	7.08	14.8	0.6119	2.012
2018-10-12 03:25:00	0.4375	22.6	7.11	14.7	0.6029	2.0421
2018-10-12 03:26:00	0.4382	22.6	7.12	14.7	0.6029	2.0421
2018-10-12 03:27:00	0.4389	22.6	7.14	14.7	0.6029	2.0421
2018-10-12 03:28:00	0.4396	22.6	7.16	14.7	0.6029	2.0421
2018-10-12 03:29:00	0.4403	22.6	7.18	14.8	0.6119	2.012
2018-10-12 03:30:00	0.441	22.6	7.19	14.7	0.6029	2.0421
2018-10-12 03:31:00	0.4417	22.6	7.21	14.7	0.6029	2.0421
2018-10-12 03:32:00	0.4424	22.6	7.23	14.8	0.6119	2.012
2018-10-12 03:33:00	0.4431	22.6	7.15	14.7	0.6029	2.0421
2018-10-12 03:34:00	0.4438	22.6	7.07	14.8	0.6119	2.012
2018-10-12 03:35:00	0.4444	22.6	7.09	14.8	0.6119	2.012
2018-10-12 03:36:00	0.4451	22.6	7.11	14.8	0.6119	2.012
2018-10-12 03:37:00	0.4458	22.6	7.13	14.8	0.6119	2.012
2018-10-12 03:38:00	0.4465	22.6	7.15	14.8	0.6119	2.012
2018-10-12 03:39:00	0.4472	22.6	7.16	14.8	0.6119	2.012
2018-10-12 03:40:00	0.4479	22.6	7.18	14.8	0.6119	2.012
2018-10-12 03:41:00	0.4486	22.6	7.2	14.8	0.6119	2.012
2018-10-12 03:42:00	0.4493	22.6	7.22	14.8	0.6119	2.012
2018-10-12 03:43:00	0.45	22.6	7.23	14.8	0.6119	2.012
2018-10-12 03:44:00	0.4507	22.6	7.1	14.8	0.6119	2.012
2018-10-12 03:45:00	0.4514	22.6	7.08	14.8	0.6119	2.012
2018-10-12 03:46:00	0.4521	22.6	7.1	14.8	0.6119	2.012
2018-10-12 03:47:00	0.4528	22.6	7.12	14.8	0.6119	2.012
2018-10-12 03:48:00	0.4535	22.6	7.13	14.8	0.6119	2.012
2018-10-12 03:49:00	0.4542	22.6	7.15	14.8	0.6119	2.012
2018-10-12 03:50:00	0.4549	22.6	7.17	14.8	0.6119	2.012
2018-10-12 03:51:00	0.4556	22.6	7.19	14.8	0.6119	2.012
2018-10-12 03:52:00	0.4562	22.6	7.2	14.8	0.6119	2.012
2018-10-12 03:53:00	0.4569	22.6	7.22	14.8	0.6119	2.012
2018-10-12 03:54:00	0.4576	22.6	7.22	14.8	0.6119	2.012
2018-10-12 03:55:00	0.4583	22.6	7.07	14.9	0.6209	1.9828
2018-10-12 03:56:00	0.459	22.6	7.08	14.8	0.6119	2.012
2018-10-12 03:57:00	0.4597	22.6	7.1	14.8	0.6119	2.012
2018-10-12 03:58:00	0.4604	22.6	7.12	14.8	0.6119	2.012
2018-10-12 03:59:00	0.4611	22.6	7.14	14.8	0.6119	2.012
2018-10-12 04:00:00	0.4618	22.6	7.16	14.8	0.6119	2.012
2018-10-12 04:01:00	0.4625	22.6	7.17	14.8	0.6119	2.012
2018-10-12 04:02:00	0.4632	22.6	7.19	14.8	0.6119	2.012
2018-10-12 04:03:00	0.4639	22.6	7.21	14.8	0.6119	2.012
2018-10-12 04:04:00	0.4646	22.6	7.23	14.8	0.6119	2.012
2018-10-12 04:05:00	0.4653	22.6	7.17	14.8	0.6119	2.012
2018-10-12 04:06:00	0.466	22.6	7.07	14.8	0.6119	2.012
2018-10-12 04:07:00	0.4667	22.6	7.09	14.9	0.6209	1.9828
2018-10-12 04:08:00	0.4674	22.6	7.11	14.9	0.6209	1.9828
2018-10-12 04:09:00	0.4681	22.6	7.13	14.9	0.6209	1.9828
2018-10-12 04:10:00	0.4688	22.6	7.14	14.9	0.6209	1.9828
2018-10-12 04:11:00	0.4694	22.6	7.16	14.9	0.6209	1.9828
2018-10-12 04:12:00	0.4701	22.6	7.18	14.9	0.6209	1.9828
2018-10-12 04:13:00	0.4708	22.6	7.2	14.9	0.6209	1.9828
2018-10-12 04:14:00	0.4715	22.6	7.21	14.9	0.6209	1.9828
2018-10-12 04:15:00	0.4722	22.6	7.23	14.9	0.6209	1.9828
2018-10-12 04:16:00	0.4729	22.6	7.12	14.9	0.6209	1.9828
2018-10-12 04:17:00	0.4736	22.6	7.07	14.9	0.6209	1.9828
2018-10-12 04:18:00	0.4743	22.6	7.1	14.9	0.6209	1.9828
2018-10-12 04:19:00	0.475	22.6	7.12	14.9	0.6209	1.9828
2018-10-12 04:20:00	0.4757	22.6	7.13	14.9	0.6209	1.9828
2018-10-12 04:21:00	0.4764	22.6	7.15	14.9	0.6209	1.9828
2018-10-12 04:22:00	0.4771	22.6	7.17	14.9	0.6209	1.9828
2018-10-12 04:23:00	0.4778	22.6	7.18	14.9	0.6209	1.9828
2018-10-12 04:24:00	0.4785	22.6	7.2	14.9	0.6209	1.9828
2018-10-12 04:25:00	0.4792	22.6	7.22	14.9	0.6209	1.9828
2018-10-12 04:26:00	0.4799	22.6	7.24	14.9	0.6209	1.9828
2018-10-12 04:27:00	0.4806	22.6	7.07	14.9	0.6209	1.9828
2018-10-12 04:28:00	0.4812	22.6	7.08	14.9	0.6209	1.9828
2018-10-12 04:29:00	0.4819	22.6	7.1	14.9	0.6209	1.9828
2018-10-12 04:30:00	0.4826	22.6	7.12	14.9	0.6209	1.9828
2018-10-12 04:31:00	0.4833	22.6	7.14	14.9	0.6209	1.9828
2018-10-12 04:32:00	0.484	22.6	7.16	14.9	0.6209	1.9828
2018-10-12 04:33:00	0.4847	22.6	7.17	14.9	0.6209	1.9828
2018-10-12 04:34:00	0.4854	22.6	7.19	14.9	0.6209	1.9828
2018-10-12 04:35:00	0.4861	22.6	7.21	14.9	0.6209	1.9828
2018-10-12 04:36:00	0.4868	22.6	7.23	14.9	0.6209	1.9828
2018-10-12 04:37:00	0.4875	22.6	7.17	14.9	0.6209	1.9828
2018-10-12 04:38:00	0.4882	22.6	7.07	14.9	0.6209	1.9828
2018-10-12 04:39:00	0.4889	22.6	7.09	14.9	0.6209	1.9828
2018-10-12 04:40:00	0.4896	22.6	7.11	14.9	0.6209	1.9828
2018-10-12 04:41:00	0.4903	22.6	7.13	14.9	0.6209	1.9828
2018-10-12 04:42:00	0.491	22.6	7.15	14.9	0.6209	1.9828
2018-10-12 04:43:00	0.4917	22.6	7.16	14.9	0.6209	1.9828
2018-10-12 04:44:00	0.4924	22.6	7.18	14.9	0.6209	1.9828
2018-10-12 04:45:00	0.4931	22.6	7.2	14.9	0.6209	1.9828
2018-10-12 04:46:00	0.4938	22.6	7.21	14.9	0.6209	1.9828
2018-10-12 04:47:00	0.4944	22.6	7.23	14.9	0.6209	1.9828
2018-10-12 04:48:00	0.4951	22.6	7.11	14.9	0.6209	1.9828
2018-10-12 04:49:00	0.4958	22.6	7.08	14.9	0.6209	1.9828
2018-10-12 04:50:00	0.4965	22.6	7.1	14.9	0.6209	1.9828
2018-10-12 04:51:00	0.4972	22.6	7.12	14.9	0.6209	1.9828
2018-10-12 04:52:00	0.4979	22.6	7.13	14.9	0.6209	1.9828
2018-10-12 04:53:00	0.4986	22.6	7.15	14.9	0.6209	1.9828
2018-10-12 04:54:00	0.4993	22.6	7.17	14.9	0.6209	1.9828
2018-10-12 04:55:00	0.5	22.6	7.19	14.9	0.6209	1.9828
2018-10-12 04:56:00	0.5007	22.6	7.2	14.9	0.6209	1.9828
2018-10-12 04:57:00	0.5014	22.6	7.22	15.0	0.63	1.9544
2018-10-12 04:58:00	0.5021	22.6	7.22	15.0	0.63	1.9544
2018-10-12 04:59:00	0.5028	22.6	7.07	14.9	0.6209	1.9828
2018-10-12 05:00:00	0.5035	22.6	7.09	15.0	0.63	1.9544
2018-10-12 05:01:00	0.5042	22.6	7.11	15.0	0.63	1.9544
2018-10-12 05:02:00	0.5049	22.6	7.12	15.0	0.63	1.9544
2018-10-12 05:03:00	0.5056	22.6	7.14	15.0	0.63	1.9544
2018-10-12 05:04:00	0.5062	22.6	7.16	15.0	0.63	1.9544
2018-10-12 05:05:00	0.5069	22.6	7.18	15.0	0.63	1.9544
2018-10-12 05:06:00	0.5076	22.6	7.19	15.0	0.63	1.9544
2018-10-12 05:07:00	0.5083	22.6	7.21	15.0	0.63	1.9544
2018-10-12 05:08:00	0.509	22.6	7.23	15.0	0.63	1.9544
2018-10-12 05:09:00	0.5097	22.6	7.16	15.0	0.63	1.9544
2018-10-12 05:10:00	0.5104	22.6	7.07	15.0	0.63	1.9544
2018-10-12 05:11:00	0.5111	22.6	7.09	15.0	0.63	1.9544
2018-10-12 05:12:00	0.5118	22.6	7.11	15.0	0.63	1.9544
2018-10-12 05:13:00	0.5125	22.6	7.13	15.0	0.63	1.9544
2018-10-12 05:14:00	0.5132	22.6	7.15	15.0	0.63	1.9544
2018-10-12 05:15:00	0.5139	22.6	7.16	15.0	0.63	1.9544
2018-10-12 05:16:00	0.5146	22.6	7.18	15.0	0.63	1.9544
2018-10-12 05:17:00	0.5153	22.6	7.2	15.0	0.63	1.9544
2018-10-12 05:18:00	0.516	22.6	7.22	15.0	0.63	1.9544
2018-10-12 05:19:00	0.5167	22.6	7.23	15.0	0.63	1.9544
2018-10-12 05:20:00	0.5174	22.6	7.11	15.0	0.63	1.9544
2018-10-12 05:21:00	0.5181	22.6	7.08	15.0	0.63	1.9544
2018-10-12 05:22:00	0.5188	22.6	7.1	15.0	0.63	1.9544
2018-10-12 05:23:00	0.5194	22.6	7.12	15.0	0.63	1.9544
2018-10-12 05:24:00	0.5201	22.6	7.14	15.0	0.63	1.9544
2018-10-12 05:25:00	0.5208	22.6	7.15	15.0	0.63	1.9544
2018-10-12 05:26:00	0.5215	22.6	7.17	15.0	0.63	1.9544
2018-10-12 05:27:00	0.5222	22.6	7.19	15.0	0.63	1.9544
2018-10-12 05:28:00	0.5229	22.6	7.2	15.0	0.63	1.9544
2018-10-12 05:29:00	0.5236	22.6	7.22	15.0	0.63	1.9544
2018-10-12 05:30:00	0.5243	22.6	7.23	15.0	0.63	1.9544
2018-10-12 05:31:00	0.525	22.6	7.07	15.1	0.639	1.9268
2018-10-12 05:32:00	0.5257	22.6	7.09	15.1	0.639	1.9268
2018-10-12 05:33:00	0.5264	22.6	7.1	15.0	0.63	1.9544
2018-10-12 05:34:00	0.5271	22.6	7.12	15.0	0.63	1.9544
2018-10-12 05:35:00	0.5278	22.6	7.14	15.0	0.63	1.9544
2018-10-12 05:36:00	0.5285	22.6	7.16	15.0	0.63	1.9544
2018-10-12 05:37:00	0.5292	22.6	7.17	15.0	0.63	1.9544
2018-10-12 05:38:00	0.5299	22.6	7.19	15.0	0.63	1.9544
2018-10-12 05:39:00	0.5306	22.6	7.21	15.0	0.63	1.9544
2018-10-12 05:40:00	0.5312	22.6	7.22	15.0	0.63	1.9544
2018-10-12 05:41:00	0.5319	22.6	7.19	15.0	0.63	1.9544
2018-10-12 05:42:00	0.5326	22.6	7.07	15.0	0.63	1.9544
2018-10-12 05:43:00	0.5333	22.6	7.09	15.0	0.63	1.9544
2018-10-12 05:44:00	0.534	22.6	7.11	15.1	0.639	1.9268
2018-10-12 05:45:00	0.5347	22.6	7.13	15.1	0.639	1.9268
2018-10-12 05:46:00	0.5354	22.6	7.14	15.1	0.639	1.9268
2018-10-12 05:47:00	0.5361	22.6	7.16	15.1	0.639	1.9268
2018-10-12 05:48:00	0.5368	22.6	7.18	15.1	0.639	1.9268
2018-10-12 05:49:00	0.5375	22.6	7.2	15.1	0.639	1.9268
2018-10-12 05:50:00	0.5382	22.6	7.21	15.1	0.639	1.9268
2018-10-12 05:51:00	0.5389	22.6	7.23	15.1	0.639	1.9268
2018-10-12 05:52:00	0.5396	22.6	7.14	15.1	0.639	1.9268
2018-10-12 05:53:00	0.5403	22.6	7.07	15.1	0.639	1.9268
2018-10-12 05:54:00	0.541	22.6	7.1	15.1	0.639	1.9268
2018-10-12 05:55:00	0.5417	22.6	7.11	15.1	0.639	1.9268
2018-10-12 05:56:00	0.5424	22.6	7.13	15.1	0.639	1.9268
2018-10-12 05:57:00	0.5431	22.6	7.15	15.1	0.639	1.9268
2018-10-12 05:58:00	0.5438	22.6	7.16	15.1	0.639	1.9268
2018-10-12 05:59:00	0.5444	22.6	7.18	15.1	0.639	1.9268
2018-10-12 06:00:00	0.5451	22.6	7.2	15.1	0.639	1.9268
2018-10-12 06:01:00	0.5458	22.6	7.22	15.1	0.639	1.9268
2018-10-12 06:02:00	0.5465	22.6	7.23	15.1	0.639	1.9268
2018-10-12 06:03:00	0.5472	22.6	7.1	15.1	0.639	1.9268
2018-10-12 06:04:00	0.5479	22.6	7.08	15.1	0.639	1.9268
2018-10-12 06:05:00	0.5486	22.6	7.1	15.1	0.639	1.9268
2018-10-12 06:06:00	0.5493	22.6	7.12	15.1	0.639	1.9268
2018-10-12 06:07:00	0.55	22.6	7.14	15.1	0.639	1.9268
2018-10-12 06:08:00	0.5507	22.6	7.15	15.1	0.639	1.9268
2018-10-12 06:09:00	0.5514	22.5	7.17	15.1	0.639	1.9268
2018-10-12 06:10:00	0.5521	22.6	7.19	15.1	0.639	1.9268
2018-10-12 06:11:00	0.5528	22.5	7.2	15.1	0.639	1.9268
2018-10-12 06:12:00	0.5535	22.6	7.22	15.1	0.639	1.9268
2018-10-12 06:13:00	0.5542	22.6	7.21	15.1	0.639	1.9268
2018-10-12 06:14:00	0.5549	22.5	7.07	15.1	0.639	1.9268
2018-10-12 06:15:00	0.5556	22.5	7.09	15.1	0.639	1.9268
2018-10-12 06:16:00	0.5562	22.6	7.11	15.1	0.639	1.9268
2018-10-12 06:17:00	0.5569	22.6	7.13	15.1	0.639	1.9268
2018-10-12 06:18:00	0.5576	22.5	7.14	15.2	0.648	1.9
2018-10-12 06:19:00	0.5583	22.6	7.16	15.1	0.639	1.9268
2018-10-12 06:20:00	0.559	22.6	7.18	15.1	0.639	1.9268
2018-10-12 06:21:00	0.5597	22.5	7.19	15.1	0.639	1.9268
2018-10-12 06:22:00	0.5604	22.5	7.21	15.1	0.639	1.9268
2018-10-12 06:23:00	0.5611	22.6	7.23	15.1	0.639	1.9268
2018-10-12 06:24:00	0.5618	22.5	7.15	15.1	0.639	1.9268
2018-10-12 06:25:00	0.5625	22.5	7.07	15.1	0.639	1.9268
2018-10-12 06:26:00	0.5632	22.5	7.1	15.1	0.639	1.9268
2018-10-12 06:27:00	0.5639	22.5	7.12	15.2	0.648	1.9
2018-10-12 06:28:00	0.5646	22.5	7.13	15.2	0.648	1.9
2018-10-12 06:29:00	0.5653	22.5	7.15	15.2	0.648	1.9
2018-10-12 06:30:00	0.566	22.5	7.17	15.2	0.648	1.9
2018-10-12 06:31:00	0.5667	22.5	7.18	15.2	0.648	1.9
2018-10-12 06:32:00	0.5674	22.5	7.2	15.2	0.648	1.9
2018-10-12 06:33:00	0.5681	22.5	7.22	15.2	0.648	1.9
2018-10-12 06:34:00	0.5688	22.5	7.23	15.1	0.639	1.9268
2018-10-12 06:35:00	0.5694	22.5	7.09	15.2	0.648	1.9
2018-10-12 06:36:00	0.5701	22.5	7.08	15.2	0.648	1.9
2018-10-12 06:37:00	0.5708	22.5	7.1	15.2	0.648	1.9
2018-10-12 06:38:00	0.5715	22.5	7.12	15.2	0.648	1.9
2018-10-12 06:39:00	0.5722	22.5	7.14	15.2	0.648	1.9
2018-10-12 06:40:00	0.5729	22.5	7.15	15.2	0.648	1.9
2018-10-12 06:41:00	0.5736	22.5	7.17	15.2	0.648	1.9
2018-10-12 06:42:00	0.5743	22.5	7.19	15.2	0.648	1.9
2018-10-12 06:43:00	0.575	22.5	7.2	15.2	0.648	1.9
2018-10-12 06:44:00	0.5757	22.4	7.22	15.2	0.648	1.9
2018-10-12 06:45:00	0.5764	22.4	7.22	15.2	0.648	1.9
2018-10-12 06:46:00	0.5771	22.4	7.07	15.2	0.648	1.9
2018-10-12 06:47:00	0.5778	22.4	7.09	15.2	0.648	1.9
2018-10-12 06:48:00	0.5785	22.4	7.11	15.2	0.648	1.9
2018-10-12 06:49:00	0.5792	22.4	7.12	15.2	0.648	1.9
2018-10-12 06:50:00	0.5799	22.4	7.14	15.2	0.648	1.9
2018-10-12 06:51:00	0.5806	22.4	7.16	15.2	0.648	1.9
2018-10-12 06:52:00	0.5812	22.4	7.17	15.2	0.648	1.9
2018-10-12 06:53:00	0.5819	22.4	7.19	15.2	0.648	1.9
2018-10-12 06:54:00	0.5826	22.4	7.21	15.2	0.648	1.9
2018-10-12 06:55:00	0.5833	22.4	7.22	15.2	0.648	1.9
2018-10-12 06:56:00	0.584	22.4	7.18	15.2	0.648	1.9
2018-10-12 06:57:00	0.5847	22.4	7.07	15.2	0.648	1.9
2018-10-12 06:58:00	0.5854	22.4	7.09	15.2	0.648	1.9
2018-10-12 06:59:00	0.5861	22.4	7.11	15.2	0.648	1.9
2018-10-12 07:00:00	0.5868	22.3	7.13	15.3	0.657	1.8739
2018-10-12 07:01:00	0.5875	22.3	7.14	15.2	0.648	1.9
2018-10-12 07:02:00	0.5882	22.3	7.16	15.2	0.648	1.9
2018-10-12 07:03:00	0.5889	22.3	7.18	15.2	0.648	1.9
2018-10-12 07:04:00	0.5896	22.3	7.19	15.2	0.648	1.9
2018-10-12 07:05:00	0.5903	22.3	7.21	15.2	0.648	1.9
2018-10-12 07:06:00	0.591	22.3	7.23	15.2	0.648	1.9
2018-10-12 07:07:00	0.5917	22.3	7.16	15.2	0.648	1.9
2018-10-12 07:08:00	0.5924	22.3	7.07	15.2	0.648	1.9
2018-10-12 07:09:00	0.5931	22.3	7.09	15.3	0.657	1.8739
2018-10-12 07:10:00	0.5938	22.3	7.11	15.2	0.648	1.9
2018-10-12 07:11:00	0.5944	22.3	7.13	15.3	0.657	1.8739
2018-10-12 07:12:00	0.5951	22.3	7.15	15.2	0.648	1.9
2018-10-12 07:13:00	0.5958	22.3	7.16	15.3	0.657	1.8739
2018-10-12 07:14:00	0.5965	22.3	7.18	15.3	0.657	1.8739
2018-10-12 07:15:00	0.5972	22.3	7.2	15.3	0.657	1.8739
2018-10-12 07:16:00	0.5979	22.3	7.21	15.3	0.657	1.8739
2018-10-12 07:17:00	0.5986	22.2	7.23	15.3	0.657	1.8739
2018-10-12 07:18:00	0.5993	22.2	7.13	15.3	0.657	1.8739
2018-10-12 07:19:00	0.6	22.2	7.07	15.3	0.657	1.8739
2018-10-12 07:20:00	0.6007	22.2	7.09	15.3	0.657	1.8739
2018-10-12 07:21:00	0.6014	22.2	7.11	15.3	0.657	1.8739
2018-10-12 07:22:00	0.6021	22.2	7.13	15.3	0.657	1.8739
2018-10-12 07:23:00	0.6028	22.2	7.15	15.3	0.657	1.8739
2018-10-12 07:24:00	0.6035	22.2	7.16	15.3	0.657	1.8739
2018-10-12 07:25:00	0.6042	22.2	7.18	15.3	0.657	1.8739
2018-10-12 07:26:00	0.6049	22.2	7.2	15.3	0.657	1.8739
2018-10-12 07:27:00	0.6056	22.2	7.21	15.3	0.657	1.8739
2018-10-12 07:28:00	0.6062	22.2	7.23	15.3	0.657	1.8739
2018-10-12 07:29:00	0.6069	22.2	7.13	15.3	0.657	1.8739
2018-10-12 07:30:00	0.6076	22.2	7.07	15.3	0.657	1.8739
2018-10-12 07:31:00	0.6083	22.2	7.1	15.3	0.657	1.8739
2018-10-12 07:32:00	0.609	22.1	7.11	15.3	0.657	1.8739
2018-10-12 07:33:00	0.6097	22.1	7.13	15.3	0.657	1.8739
2018-10-12 07:34:00	0.6104	22.1	7.15	15.3	0.657	1.8739
2018-10-12 07:35:00	0.6111	22.2	7.16	15.3	0.657	1.8739
2018-10-12 07:36:00	0.6118	22.2	7.18	15.3	0.657	1.8739
2018-10-12 07:37:00	0.6125	22.2	7.2	15.3	0.657	1.8739
2018-10-12 07:38:00	0.6132	22.2	7.21	15.3	0.657	1.8739
2018-10-12 07:39:00	0.6139	22.2	7.23	15.3	0.657	1.8739
2018-10-12 07:40:00	0.6146	22.2	7.12	15.3	0.657	1.8739
2018-10-12 07:41:00	0.6153	22.2	7.08	15.3	0.657	1.8739
2018-10-12 07:42:00	0.616	22.1	7.1	15.3	0.657	1.8739
2018-10-12 07:43:00	0.6167	22.2	7.11	15.3	0.657	1.8739
2018-10-12 07:44:00	0.6174	22.1	7.13	15.3	0.657	1.8739
2018-10-12 07:45:00	0.6181	22.1	7.15	15.3	0.657	1.8739
2018-10-12 07:46:00	0.6188	22.1	7.17	15.4	0.666	1.8485
2018-10-12 07:47:00	0.6194	22.1	7.18	15.3	0.657	1.8739
2018-10-12 07:48:00	0.6201	22.2	7.2	15.3	0.657	1.8739
2018-10-12 07:49:00	0.6208	22.2	7.22	15.4	0.666	1.8485
2018-10-12 07:50:00	0.6215	22.2	7.23	15.3	0.657	1.8739
2018-10-12 07:51:00	0.6222	22.2	7.1	15.4	0.666	1.8485
2018-10-12 07:52:00	0.6229	22.2	7.08	15.3	0.657	1.8739
2018-10-12 07:53:00	0.6236	22.2	7.1	15.4	0.666	1.8485
2018-10-12 07:54:00	0.6243	22.2	7.12	15.4	0.666	1.8485
2018-10-12 07:55:00	0.625	22.2	7.13	15.4	0.666	1.8485
2018-10-12 07:56:00	0.6257	22.2	7.15	15.4	0.666	1.8485
2018-10-12 07:57:00	0.6264	22.2	7.17	15.4	0.666	1.8485
2018-10-12 07:58:00	0.6271	22.2	7.18	15.4	0.666	1.8485
2018-10-12 07:59:00	0.6278	22.2	7.2	15.4	0.666	1.8485
2018-10-12 08:00:00	0.6285	22.2	7.22	15.4	0.666	1.8485
2018-10-12 08:01:00	0.6292	22.2	7.23	15.4	0.666	1.8485
2018-10-12 08:02:00	0.6299	22.2	7.08	15.4	0.666	1.8485
2018-10-12 08:03:00	0.6306	22.2	7.08	15.4	0.666	1.8485
2018-10-12 08:04:00	0.6312	22.2	7.1	15.4	0.666	1.8485
2018-10-12 08:05:00	0.6319	22.2	7.12	15.4	0.666	1.8485
2018-10-12 08:06:00	0.6326	22.2	7.14	15.4	0.666	1.8485
2018-10-12 08:07:00	0.6333	22.2	7.15	15.4	0.666	1.8485
2018-10-12 08:08:00	0.634	22.2	7.17	15.4	0.666	1.8485
2018-10-12 08:09:00	0.6347	22.2	7.19	15.4	0.666	1.8485
2018-10-12 08:10:00	0.6354	22.2	7.2	15.4	0.666	1.8485
2018-10-12 08:11:00	0.6361	22.2	7.22	15.4	0.666	1.8485
2018-10-12 08:12:00	0.6368	22.2	7.22	15.4	0.666	1.8485
2018-10-12 08:13:00	0.6375	22.2	7.07	15.4	0.666	1.8485
2018-10-12 08:14:00	0.6382	22.2	7.09	15.4	0.666	1.8485
2018-10-12 08:15:00	0.6389	22.2	7.11	15.4	0.666	1.8485
2018-10-12 08:16:00	0.6396	22.2	7.12	15.4	0.666	1.8485
2018-10-12 08:17:00	0.6403	22.2	7.14	15.4	0.666	1.8485
2018-10-12 08:18:00	0.641	22.2	7.16	15.4	0.666	1.8485
2018-10-12 08:19:00	0.6417	22.2	7.17	15.4	0.666	1.8485
2018-10-12 08:20:00	0.6424	22.2	7.19	15.4	0.666	1.8485
2018-10-12 08:21:00	0.6431	22.2	7.21	15.4	0.666	1.8485
2018-10-12 08:22:00	0.6438	22.2	7.22	15.4	0.666	1.8485
2018-10-12 08:23:00	0.6444	22.2	7.19	15.4	0.666	1.8485
2018-10-12 08:24:00	0.6451	22.2	7.07	15.4	0.666	1.8485
2018-10-12 08:25:00	0.6458	22.2	7.09	15.4	0.666	1.8485
2018-10-12 08:26:00	0.6465	22.2	7.11	15.4	0.666	1.8485
2018-10-12 08:27:00	0.6472	22.2	7.13	15.4	0.666	1.8485
2018-10-12 08:28:00	0.6479	22.2	7.14	15.4	0.666	1.8485
2018-10-12 08:29:00	0.6486	22.2	7.16	15.4	0.666	1.8485
2018-10-12 08:30:00	0.6493	22.2	7.18	15.4	0.666	1.8485
2018-10-12 08:31:00	0.65	22.2	7.19	15.4	0.666	1.8485
2018-10-12 08:32:00	0.6507	22.2	7.21	15.4	0.666	1.8485
2018-10-12 08:33:00	0.6514	22.2	7.23	15.4	0.666	1.8485
2018-10-12 08:34:00	0.6521	22.2	7.17	15.4	0.666	1.8485
2018-10-12 08:35:00	0.6528	22.2	7.07	15.4	0.666	1.8485
2018-10-12 08:36:00	0.6535	22.2	7.09	15.4	0.666	1.8485
2018-10-12 08:37:00	0.6542	22.2	7.11	15.4	0.666	1.8485
2018-10-12 08:38:00	0.6549	22.2	7.13	15.5	0.675	1.8238
2018-10-12 08:39:00	0.6556	22.2	7.15	15.5	0.675	1.8238
2018-10-12 08:40:00	0.6562	22.2	7.16	15.4	0.666	1.8485
2018-10-12 08:41:00	0.6569	22.2	7.18	15.5	0.675	1.8238
2018-10-12 08:42:00	0.6576	22.2	7.2	15.5	0.675	1.8238
2018-10-12 08:43:00	0.6583	22.2	7.21	15.5	0.675	1.8238
2018-10-12 08:44:00	0.659	22.2	7.23	15.5	0.675	1.8238
2018-10-12 08:45:00	0.6597	22.2	7.13	15.5	0.675	1.8238
2018-10-12 08:46:00	0.6604	22.2	7.08	15.5	0.675	1.8238
2018-10-12 08:47:00	0.6611	22.2	7.1	15.5	0.675	1.8238
2018-10-12 08:48:00	0.6618	22.2	7.12	15.5	0.675	1.8238
2018-10-12 08:49:00	0.6625	22.2	7.13	15.5	0.675	1.8238
2018-10-12 08:50:00	0.6632	22.2	7.15	15.5	0.675	1.8238
2018-10-12 08:51:00	0.6639	22.2	7.17	15.5	0.675	1.8238
2018-10-12 08:52:00	0.6646	22.2	7.18	15.5	0.675	1.8238
2018-10-12 08:53:00	0.6653	22.2	7.2	15.5	0.675	1.8238
2018-10-12 08:54:00	0.666	22.2	7.22	15.5	0.675	1.8238
2018-10-12 08:55:00	0.6667	22.2	7.23	15.5	0.675	1.8238
2018-10-12 08:56:00	0.6674	22.2	7.1	15.5	0.675	1.8238
2018-10-12 08:57:00	0.6681	22.2	7.08	15.5	0.675	1.8238
2018-10-12 08:58:00	0.6688	22.2	7.1	15.5	0.675	1.8238
2018-10-12 08:59:00	0.6694	22.2	7.12	15.5	0.675	1.8238
2018-10-12 09:00:00	0.6701	22.2	7.14	15.5	0.675	1.8238
2018-10-12 09:01:00	0.6708	22.2	7.15	15.5	0.675	1.8238
2018-10-12 09:02:00	0.6715	22.2	7.17	15.5	0.675	1.8238
2018-10-12 09:03:00	0.6722	22.2	7.19	15.5	0.675	1.8238
2018-10-12 09:04:00	0.6729	22.2	7.2	15.5	0.675	1.8238
2018-10-12 09:05:00	0.6736	22.2	7.22	15.5	0.675	1.8238
2018-10-12 09:06:00	0.6743	22.2	7.24	15.5	0.675	1.8238
2018-10-12 09:07:00	0.675	22.2	7.08	15.6	0.6841	1.7998
2018-10-12 09:08:00	0.6757	22.2	7.09	15.5	0.675	1.8238
2018-10-12 09:09:00	0.6764	22.2	7.11	15.5	0.675	1.8238
2018-10-12 09:10:00	0.6771	22.2	7.12	15.5	0.675	1.8238
2018-10-12 09:11:00	0.6778	22.2	7.14	15.5	0.675	1.8238
2018-10-12 09:12:00	0.6785	22.2	7.16	15.5	0.675	1.8238
2018-10-12 09:13:00	0.6792	22.2	7.17	15.5	0.675	1.8238
2018-10-12 09:14:00	0.6799	22.3	7.19	15.5	0.675	1.8238
2018-10-12 09:15:00	0.6806	22.3	7.21	15.6	0.6841	1.7998
2018-10-12 09:16:00	0.6812	22.3	7.22	15.5	0.675	1.8238
2018-10-12 09:17:00	0.6819	22.3	7.21	15.6	0.6841	1.7998
2018-10-12 09:18:00	0.6826	22.3	7.07	15.5	0.675	1.8238
2018-10-12 09:19:00	0.6833	22.3	7.09	15.5	0.675	1.8238
2018-10-12 09:20:00	0.684	22.3	7.11	15.6	0.6841	1.7998
2018-10-12 09:21:00	0.6847	22.3	7.13	15.5	0.675	1.8238
2018-10-12 09:22:00	0.6854	22.3	7.14	15.5	0.675	1.8238
2018-10-12 09:23:00	0.6861	22.3	7.16	15.5	0.675	1.8238
2018-10-12 09:24:00	0.6868	22.3	7.18	15.5	0.675	1.8238
2018-10-12 09:25:00	0.6875	22.3	7.19	15.5	0.675	1.8238
2018-10-12 09:26:00	0.6882	22.3	7.21	15.6	0.6841	1.7998
2018-10-12 09:27:00	0.6889	22.3	7.23	15.6	0.6841	1.7998
2018-10-12 09:28:00	0.6896	22.3	7.17	15.6	0.6841	1.7998
2018-10-12 09:29:00	0.6903	22.3	7.08	15.6	0.6841	1.7998
2018-10-12 09:30:00	0.691	22.3	7.1	15.5	0.675	1.8238
2018-10-12 09:31:00	0.6917	22.3	7.11	15.6	0.6841	1.7998
2018-10-12 09:32:00	0.6924	22.3	7.13	15.6	0.6841	1.7998
2018-10-12 09:33:00	0.6931	22.3	7.15	15.6	0.6841	1.7998
2018-10-12 09:34:00	0.6938	22.3	7.16	15.6	0.6841	1.7998
2018-10-12 09:35:00	0.6944	22.3	7.18	15.6	0.6841	1.7998
2018-10-12 09:36:00	0.6951	22.3	7.2	15.6	0.6841	1.7998
2018-10-12 09:37:00	0.6958	22.3	7.21	15.6	0.6841	1.7998
2018-10-12 09:38:00	0.6965	22.3	7.23	15.6	0.6841	1.7998
2018-10-12 09:39:00	0.6972	22.3	7.13	15.6	0.6841	1.7998
2018-10-12 09:40:00	0.6979	22.3	7.08	15.6	0.6841	1.7998
2018-10-12 09:41:00	0.6986	22.3	7.1	15.6	0.6841	1.7998
2018-10-12 09:42:00	0.6993	22.3	7.12	15.6	0.6841	1.7998
2018-10-12 09:43:00	0.7	22.3	7.14	15.6	0.6841	1.7998
2018-10-12 09:44:00	0.7007	22.3	7.15	15.6	0.6841	1.7998
2018-10-12 09:45:00	0.7014	22.3	7.17	15.6	0.6841	1.7998
2018-10-12 09:46:00	0.7021	22.3	7.19	15.6	0.6841	1.7998
2018-10-12 09:47:00	0.7028	22.3	7.2	15.6	0.6841	1.7998
2018-10-12 09:48:00	0.7035	22.3	7.22	15.6	0.6841	1.7998
2018-10-12 09:49:00	0.7042	22.3	7.23	15.6	0.6841	1.7998
2018-10-12 09:50:00	0.7049	22.3	7.08	15.6	0.6841	1.7998
2018-10-12 09:51:00	0.7056	22.3	7.09	15.6	0.6841	1.7998
2018-10-12 09:52:00	0.7062	22.3	7.11	15.6	0.6841	1.7998
2018-10-12 09:53:00	0.7069	22.3	7.13	15.6	0.6841	1.7998
2018-10-12 09:54:00	0.7076	22.3	7.14	15.6	0.6841	1.7998
2018-10-12 09:55:00	0.7083	22.3	7.16	15.6	0.6841	1.7998
2018-10-12 09:56:00	0.709	22.3	7.17	15.6	0.6841	1.7998
2018-10-12 09:57:00	0.7097	22.3	7.19	15.6	0.6841	1.7998
2018-10-12 09:58:00	0.7104	22.3	7.21	15.6	0.6841	1.7998
2018-10-12 09:59:00	0.7111	22.3	7.22	15.7	0.6931	1.7764
2018-10-12 10:00:00	0.7118	22.3	7.2	15.7	0.6931	1.7764
2018-10-12 10:01:00	0.7125	22.3	7.08	15.6	0.6841	1.7998
2018-10-12 10:02:00	0.7132	22.3	7.09	15.6	0.6841	1.7998
2018-10-12 10:03:00	0.7139	22.3	7.11	15.6	0.6841	1.7998
2018-10-12 10:04:00	0.7146	22.3	7.13	15.6	0.6841	1.7998
2018-10-12 10:05:00	0.7153	22.3	7.15	15.6	0.6841	1.7998
2018-10-12 10:06:00	0.716	22.4	7.16	15.7	0.6931	1.7764
2018-10-12 10:07:00	0.7167	22.4	7.18	15.6	0.6841	1.7998
2018-10-12 10:08:00	0.7174	22.4	7.19	15.6	0.6841	1.7998
2018-10-12 10:09:00	0.7181	22.4	7.21	15.6	0.6841	1.7998
2018-10-12 10:10:00	0.7188	22.4	7.23	15.6	0.6841	1.7998
2018-10-12 10:11:00	0.7194	22.4	7.17	15.7	0.6931	1.7764
2018-10-12 10:12:00	0.7201	22.4	7.08	15.7	0.6931	1.7764
2018-10-12 10:13:00	0.7208	22.4	7.1	15.6	0.6841	1.7998
2018-10-12 10:14:00	0.7215	22.4	7.12	15.7	0.6931	1.7764
2018-10-12 10:15:00	0.7222	22.4	7.13	15.6	0.6841	1.7998
2018-10-12 10:16:00	0.7229	22.4	7.15	15.6	0.6841	1.7998
2018-10-12 10:17:00	0.7236	22.4	7.17	15.6	0.6841	1.7998
2018-10-12 10:18:00	0.7243	22.4	7.18	15.7	0.6931	1.7764
2018-10-12 10:19:00	0.725	22.4	7.2	15.7	0.6931	1.7764
2018-10-12 10:20:00	0.7257	22.4	7.21	15.7	0.6931	1.7764
2018-10-12 10:21:00	0.7264	22.4	7.23	15.7	0.6931	1.7764
2018-10-12 10:22:00	0.7271	22.4	7.13	15.7	0.6931	1.7764
2018-10-12 10:23:00	0.7278	22.4	7.08	15.7	0.6931	1.7764
2018-10-12 10:24:00	0.7285	22.4	7.1	15.7	0.6931	1.7764
2018-10-12 10:25:00	0.7292	22.4	7.12	15.7	0.6931	1.7764
2018-10-12 10:26:00	0.7299	22.4	7.14	15.7	0.6931	1.7764
2018-10-12 10:27:00	0.7306	22.4	7.15	15.7	0.6931	1.7764
2018-10-12 10:28:00	0.7312	22.4	7.17	15.7	0.6931	1.7764
2018-10-12 10:29:00	0.7319	22.4	7.19	15.7	0.6931	1.7764
2018-10-12 10:30:00	0.7326	22.4	7.2	15.7	0.6931	1.7764
2018-10-12 10:31:00	0.7333	22.4	7.22	15.7	0.6931	1.7764
2018-10-12 10:32:00	0.734	22.4	7.23	15.7	0.6931	1.7764
2018-10-12 10:33:00	0.7347	22.4	7.09	15.7	0.6931	1.7764
2018-10-12 10:34:00	0.7354	22.4	7.09	15.7	0.6931	1.7764
2018-10-12 10:35:00	0.7361	22.4	7.11	15.7	0.6931	1.7764
2018-10-12 10:36:00	0.7368	22.4	7.13	15.7	0.6931	1.7764
2018-10-12 10:37:00	0.7375	22.4	7.14	15.7	0.6931	1.7764
2018-10-12 10:38:00	0.7382	22.4	7.16	15.7	0.6931	1.7764
2018-10-12 10:39:00	0.7389	22.4	7.17	15.7	0.6931	1.7764
2018-10-12 10:40:00	0.7396	22.4	7.19	15.7	0.6931	1.7764
2018-10-12 10:41:00	0.7403	22.4	7.21	15.7	0.6931	1.7764
2018-10-12 10:42:00	0.741	22.4	7.22	15.7	0.6931	1.7764
2018-10-12 10:43:00	0.7417	22.4	7.2	15.7	0.6931	1.7764
2018-10-12 10:44:00	0.7424	22.4	7.08	15.7	0.6931	1.7764
2018-10-12 10:45:00	0.7431	22.4	7.09	15.7	0.6931	1.7764
2018-10-12 10:46:00	0.7438	22.4	7.11	15.7	0.6931	1.7764
2018-10-12 10:47:00	0.7444	22.4	7.13	15.7	0.6931	1.7764
2018-10-12 10:48:00	0.7451	22.4	7.15	15.7	0.6931	1.7764
2018-10-12 10:49:00	0.7458	22.4	7.16	15.7	0.6931	1.7764
2018-10-12 10:50:00	0.7465	22.4	7.18	15.7	0.6931	1.7764
2018-10-12 10:51:00	0.7472	22.4	7.19	15.7	0.6931	1.7764
2018-10-12 10:52:00	0.7479	22.4	7.21	15.7	0.6931	1.7764
2018-10-12 10:53:00	0.7486	22.4	7.23	15.7	0.6931	1.7764
2018-10-12 10:54:00	0.7493	22.4	7.17	15.8	0.7021	1.7535
2018-10-12 10:55:00	0.75	22.4	7.08	15.7	0.6931	1.7764
2018-10-12 10:56:00	0.7507	22.4	7.1	15.8	0.7021	1.7535
2018-10-12 10:57:00	0.7514	22.5	7.12	15.8	0.7021	1.7535
2018-10-12 10:58:00	0.7521	22.5	7.13	15.8	0.7021	1.7535
2018-10-12 10:59:00	0.7528	22.4	7.15	15.7	0.6931	1.7764
2018-10-12 11:00:00	0.7535	22.4	7.17	15.7	0.6931	1.7764
2018-10-12 11:01:00	0.7542	22.5	7.18	15.7	0.6931	1.7764
2018-10-12 11:02:00	0.7549	22.5	7.2	15.8	0.7021	1.7535
2018-10-12 11:03:00	0.7556	22.5	7.21	15.7	0.6931	1.7764
2018-10-12 11:04:00	0.7562	22.5	7.23	15.8	0.7021	1.7535
2018-10-12 11:05:00	0.7569	22.5	7.13	15.8	0.7021	1.7535
2018-10-12 11:06:00	0.7576	22.5	7.08	15.7	0.6931	1.7764
2018-10-12 11:07:00	0.7583	22.5	7.1	15.7	0.6931	1.7764
2018-10-12 11:08:00	0.759	22.5	7.12	15.8	0.7021	1.7535
2018-10-12 11:09:00	0.7597	22.5	7.14	15.8	0.7021	1.7535
2018-10-12 11:10:00	0.7604	22.5	7.15	15.8	0.7021	1.7535
2018-10-12 11:11:00	0.7611	22.5	7.17	15.8	0.7021	1.7535
2018-10-12 11:12:00	0.7618	22.5	7.19	15.8	0.7021	1.7535
2018-10-12 11:13:00	0.7625	22.5	7.2	15.8	0.7021	1.7535
2018-10-12 11:14:00	0.7632	22.5	7.22	15.8	0.7021	1.7535
2018-10-12 11:15:00	0.7639	22.5	7.23	15.8	0.7021	1.7535
2018-10-12 11:16:00	0.7646	22.5	7.09	15.8	0.7021	1.7535
2018-10-12 11:17:00	0.7653	22.5	7.09	15.8	0.7021	1.7535
2018-10-12 11:18:00	0.766	22.5	7.11	15.8	0.7021	1.7535
2018-10-12 11:19:00	0.7667	22.5	7.13	15.8	0.7021	1.7535
2018-10-12 11:20:00	0.7674	22.5	7.14	15.8	0.7021	1.7535
2018-10-12 11:21:00	0.7681	22.5	7.16	15.8	0.7021	1.7535
2018-10-12 11:22:00	0.7688	22.5	7.17	15.8	0.7021	1.7535
2018-10-12 11:23:00	0.7694	22.5	7.19	15.8	0.7021	1.7535
2018-10-12 11:24:00	0.7701	22.5	7.21	15.8	0.7021	1.7535
2018-10-12 11:25:00	0.7708	22.5	7.22	15.8	0.7021	1.7535
2018-10-12 11:26:00	0.7715	22.5	7.21	15.8	0.7021	1.7535
2018-10-12 11:27:00	0.7722	22.5	7.08	15.8	0.7021	1.7535
2018-10-12 11:28:00	0.7729	22.5	7.09	15.8	0.7021	1.7535
2018-10-12 11:29:00	0.7736	22.5	7.11	15.8	0.7021	1.7535
2018-10-12 11:30:00	0.7743	22.5	7.13	15.8	0.7021	1.7535
2018-10-12 11:31:00	0.775	22.5	7.15	15.8	0.7021	1.7535
2018-10-12 11:32:00	0.7757	22.5	7.16	15.8	0.7021	1.7535
2018-10-12 11:33:00	0.7764	22.5	7.18	15.8	0.7021	1.7535
2018-10-12 11:34:00	0.7771	22.5	7.2	15.8	0.7021	1.7535
2018-10-12 11:35:00	0.7778	22.5	7.21	15.8	0.7021	1.7535
2018-10-12 11:36:00	0.7785	22.5	7.23	15.8	0.7021	1.7535
2018-10-12 11:37:00	0.7792	22.5	7.17	15.8	0.7021	1.7535
2018-10-12 11:38:00	0.7799	22.5	7.08	15.9	0.7111	1.7313
2018-10-12 11:39:00	0.7806	22.5	7.1	15.8	0.7021	1.7535
2018-10-12 11:40:00	0.7812	22.5	7.12	15.8	0.7021	1.7535
2018-10-12 11:41:00	0.7819	22.5	7.14	15.8	0.7021	1.7535
2018-10-12 11:42:00	0.7826	22.5	7.15	15.8	0.7021	1.7535
2018-10-12 11:43:00	0.7833	22.5	7.17	15.9	0.7111	1.7313
2018-10-12 11:44:00	0.784	22.5	7.18	15.8	0.7021	1.7535
2018-10-12 11:45:00	0.7847	22.5	7.2	15.8	0.7021	1.7535
2018-10-12 11:46:00	0.7854	22.5	7.22	15.9	0.7111	1.7313
2018-10-12 11:47:00	0.7861	22.5	7.23	15.8	0.7021	1.7535
2018-10-12 11:48:00	0.7868	22.5	7.12	15.8	0.7021	1.7535
2018-10-12 11:49:00	0.7875	22.5	7.09	15.8	0.7021	1.7535
2018-10-12 11:50:00	0.7882	22.5	7.11	15.8	0.7021	1.7535
2018-10-12 11:51:00	0.7889	22.5	7.12	15.8	0.7021	1.7535
2018-10-12 11:52:00	0.7896	22.5	7.14	15.8	0.7021	1.7535
2018-10-12 11:53:00	0.7903	22.6	7.16	15.9	0.7111	1.7313
2018-10-12 11:54:00	0.791	22.6	7.17	15.9	0.7111	1.7313
2018-10-12 11:55:00	0.7917	22.6	7.19	15.9	0.7111	1.7313
2018-10-12 11:56:00	0.7924	22.5	7.2	15.9	0.7111	1.7313
2018-10-12 11:57:00	0.7931	22.5	7.22	15.9	0.7111	1.7313
2018-10-12 11:58:00	0.7938	22.6	7.24	15.8	0.7021	1.7535
2018-10-12 11:59:00	0.7944	22.6	7.09	15.9	0.7111	1.7313
2018-10-12 12:00:00	0.7951	22.6	7.09	15.9	0.7111	1.7313
2018-10-12 12:01:00	0.7958	22.6	7.11	15.9	0.7111	1.7313
2018-10-12 12:02:00	0.7965	22.6	7.13	15.9	0.7111	1.7313
2018-10-12 12:03:00	0.7972	22.6	7.14	15.9	0.7111	1.7313
2018-10-12 12:04:00	0.7979	22.6	7.16	15.9	0.7111	1.7313
2018-10-12 12:05:00	0.7986	22.6	7.18	15.9	0.7111	1.7313
2018-10-12 12:06:00	0.7993	22.6	7.19	15.9	0.7111	1.7313
2018-10-12 12:07:00	0.8	22.6	7.21	15.9	0.7111	1.7313
2018-10-12 12:08:00	0.8007	22.6	7.22	15.9	0.7111	1.7313
2018-10-12 12:09:00	0.8014	22.6	7.21	15.9	0.7111	1.7313
2018-10-12 12:10:00	0.8021	22.6	7.08	15.9	0.7111	1.7313
2018-10-12 12:11:00	0.8028	22.6	7.1	15.9	0.7111	1.7313
2018-10-12 12:12:00	0.8035	22.6	7.12	15.9	0.7111	1.7313
2018-10-12 12:13:00	0.8042	22.6	7.13	15.9	0.7111	1.7313
2018-10-12 12:14:00	0.8049	22.6	7.15	15.9	0.7111	1.7313
2018-10-12 12:15:00	0.8056	22.6	7.16	15.9	0.7111	1.7313
2018-10-12 12:16:00	0.8062	22.6	7.18	15.9	0.7111	1.7313
2018-10-12 12:17:00	0.8069	22.6	7.2	15.9	0.7111	1.7313
2018-10-12 12:18:00	0.8076	22.6	7.21	15.9	0.7111	1.7313
2018-10-12 12:19:00	0.8083	22.6	7.23	15.9	0.7111	1.7313
2018-10-12 12:20:00	0.809	22.6	7.17	15.9	0.7111	1.7313
2018-10-12 12:21:00	0.8097	22.6	7.08	15.9	0.7111	1.7313
2018-10-12 12:22:00	0.8104	22.6	7.1	15.9	0.7111	1.7313
2018-10-12 12:23:00	0.8111	22.6	7.12	15.9	0.7111	1.7313
2018-10-12 12:24:00	0.8118	22.6	7.14	15.9	0.7111	1.7313
2018-10-12 12:25:00	0.8125	22.6	7.15	15.9	0.7111	1.7313
2018-10-12 12:26:00	0.8132	22.6	7.17	15.9	0.7111	1.7313
2018-10-12 12:27:00	0.8139	22.6	7.18	15.9	0.7111	1.7313
2018-10-12 12:28:00	0.8146	22.6	7.2	15.9	0.7111	1.7313
2018-10-12 12:29:00	0.8153	22.6	7.22	15.9	0.7111	1.7313
2018-10-12 12:30:00	0.816	22.6	7.23	15.9	0.7111	1.7313
2018-10-12 12:31:00	0.8167	22.6	7.11	15.9	0.7111	1.7313
2018-10-12 12:32:00	0.8174	22.6	7.09	15.9	0.7111	1.7313
2018-10-12 12:33:00	0.8181	22.6	7.11	15.9	0.7111	1.7313
2018-10-12 12:34:00	0.8188	22.6	7.12	16.0	0.7201	1.7096
2018-10-12 12:35:00	0.8194	22.6	7.14	15.9	0.7111	1.7313
2018-10-12 12:36:00	0.8201	22.6	7.16	15.9	0.7111	1.7313
2018-10-12 12:37:00	0.8208	22.6	7.17	16.0	0.7201	1.7096
2018-10-12 12:38:00	0.8215	22.6	7.19	15.9	0.7111	1.7313
2018-10-12 12:39:00	0.8222	22.6	7.2	15.9	0.7111	1.7313
2018-10-12 12:40:00	0.8229	22.6	7.22	16.0	0.7201	1.7096
2018-10-12 12:41:00	0.8236	22.6	7.24	16.0	0.7201	1.7096
2018-10-12 12:42:00	0.8243	22.6	7.08	16.0	0.7201	1.7096
2018-10-12 12:43:00	0.825	22.6	7.09	15.9	0.7111	1.7313
2018-10-12 12:44:00	0.8257	22.6	7.11	16.0	0.7201	1.7096
2018-10-12 12:45:00	0.8264	22.6	7.13	15.9	0.7111	1.7313
2018-10-12 12:46:00	0.8271	22.6	7.15	16.0	0.7201	1.7096
2018-10-12 12:47:00	0.8278	22.6	7.16	16.0	0.7201	1.7096
2018-10-12 12:48:00	0.8285	22.6	7.18	16.0	0.7201	1.7096
2018-10-12 12:49:00	0.8292	22.6	7.19	16.0	0.7201	1.7096
2018-10-12 12:50:00	0.8299	22.6	7.21	16.0	0.7201	1.7096
2018-10-12 12:51:00	0.8306	22.6	7.22	16.0	0.7201	1.7096
2018-10-12 12:52:00	0.8312	22.6	7.2	16.0	0.7201	1.7096
2018-10-12 12:53:00	0.8319	22.6	7.08	16.0	0.7201	1.7096
2018-10-12 12:54:00	0.8326	22.6	7.1	16.0	0.7201	1.7096
2018-10-12 12:55:00	0.8333	22.6	7.12	16.0	0.7201	1.7096
2018-10-12 12:56:00	0.834	22.6	7.13	16.0	0.7201	1.7096
2018-10-12 12:57:00	0.8347	22.7	7.15	16.0	0.7201	1.7096
2018-10-12 12:58:00	0.8354	22.7	7.17	16.0	0.7201	1.7096
2018-10-12 12:59:00	0.8361	22.7	7.18	16.0	0.7201	1.7096
2018-10-12 13:00:00	0.8368	22.7	7.2	16.0	0.7201	1.7096
2018-10-12 13:01:00	0.8375	22.7	7.21	16.0	0.7201	1.7096
2018-10-12 13:02:00	0.8382	22.7	7.23	16.0	0.7201	1.7096
2018-10-12 13:03:00	0.8389	22.7	7.16	16.0	0.7201	1.7096
2018-10-12 13:04:00	0.8396	22.7	7.08	16.0	0.7201	1.7096
2018-10-12 13:05:00	0.8403	22.7	7.1	16.0	0.7201	1.7096
2018-10-12 13:06:00	0.841	22.7	7.12	16.0	0.7201	1.7096
2018-10-12 13:07:00	0.8417	22.7	7.14	16.0	0.7201	1.7096
2018-10-12 13:08:00	0.8424	22.7	7.15	16.0	0.7201	1.7096
2018-10-12 13:09:00	0.8431	22.7	7.17	16.0	0.7201	1.7096
2018-10-12 13:10:00	0.8438	22.7	7.19	16.0	0.7201	1.7096
2018-10-12 13:11:00	0.8444	22.7	7.2	16.0	0.7201	1.7096
2018-10-12 13:12:00	0.8451	22.7	7.22	16.0	0.7201	1.7096
2018-10-12 13:13:00	0.8458	22.7	7.23	16.0	0.7201	1.7096
2018-10-12 13:14:00	0.8465	22.7	7.11	16.0	0.7201	1.7096
2018-10-12 13:15:00	0.8472	22.7	7.09	16.0	0.7201	1.7096
2018-10-12 13:16:00	0.8479	22.7	7.11	16.0	0.7201	1.7096
2018-10-12 13:17:00	0.8486	22.7	7.13	16.0	0.7201	1.7096
2018-10-12 13:18:00	0.8493	22.7	7.14	16.0	0.7201	1.7096
2018-10-12 13:19:00	0.85	22.7	7.16	16.0	0.7201	1.7096
2018-10-12 13:20:00	0.8507	22.7	7.17	16.0	0.7201	1.7096
2018-10-12 13:21:00	0.8514	22.7	7.19	16.0	0.7201	1.7096
2018-10-12 13:22:00	0.8521	22.7	7.2	16.0	0.7201	1.7096
2018-10-12 13:23:00	0.8528	22.7	7.22	16.0	0.7201	1.7096
2018-10-12 13:24:00	0.8535	22.7	7.24	16.0	0.7201	1.7096
2018-10-12 13:25:00	0.8542	22.7	7.08	16.1	0.7292	1.6885
2018-10-12 13:26:00	0.8549	22.7	7.09	16.0	0.7201	1.7096
2018-10-12 13:27:00	0.8556	22.7	7.11	16.1	0.7292	1.6885
2018-10-12 13:28:00	0.8562	22.7	7.13	16.0	0.7201	1.7096
2018-10-12 13:29:00	0.8569	22.7	7.14	16.0	0.7201	1.7096
2018-10-12 13:30:00	0.8576	22.7	7.16	16.1	0.7292	1.6885
2018-10-12 13:31:00	0.8583	22.7	7.18	16.1	0.7292	1.6885
2018-10-12 13:32:00	0.859	22.7	7.19	16.1	0.7292	1.6885
2018-10-12 13:33:00	0.8597	22.7	7.21	16.1	0.7292	1.6885
2018-10-12 13:34:00	0.8604	22.7	7.22	16.1	0.7292	1.6885
2018-10-12 13:35:00	0.8611	22.7	7.21	16.1	0.7292	1.6885
2018-10-12 13:36:00	0.8618	22.7	7.08	16.1	0.7292	1.6885
2018-10-12 13:37:00	0.8625	22.7	7.1	16.1	0.7292	1.6885
2018-10-12 13:38:00	0.8632	22.7	7.12	16.1	0.7292	1.6885
2018-10-12 13:39:00	0.8639	22.7	7.13	16.1	0.7292	1.6885
2018-10-12 13:40:00	0.8646	22.7	7.15	16.1	0.7292	1.6885
2018-10-12 13:41:00	0.8653	22.7	7.17	16.1	0.7292	1.6885
2018-10-12 13:42:00	0.866	22.8	7.18	16.1	0.7292	1.6885
2018-10-12 13:43:00	0.8667	22.8	7.2	16.1	0.7292	1.6885
2018-10-12 13:44:00	0.8674	22.8	7.21	16.1	0.7292	1.6885
2018-10-12 13:45:00	0.8681	22.8	7.23	16.1	0.7292	1.6885
2018-10-12 13:46:00	0.8688	22.8	7.17	16.1	0.7292	1.6885
2018-10-12 13:47:00	0.8694	22.8	7.08	16.1	0.7292	1.6885
2018-10-12 13:48:00	0.8701	22.8	7.1	16.1	0.7292	1.6885
2018-10-12 13:49:00	0.8708	22.8	7.12	16.1	0.7292	1.6885
2018-10-12 13:50:00	0.8715	22.8	7.14	16.1	0.7292	1.6885
2018-10-12 13:51:00	0.8722	22.8	7.15	16.1	0.7292	1.6885
2018-10-12 13:52:00	0.8729	22.8	7.17	16.1	0.7292	1.6885
2018-10-12 13:53:00	0.8736	22.8	7.18	16.1	0.7292	1.6885
2018-10-12 13:54:00	0.8743	22.8	7.2	16.1	0.7292	1.6885
2018-10-12 13:55:00	0.875	22.9	7.22	16.1	0.7292	1.6885
2018-10-12 13:56:00	0.8757	22.9	7.23	16.1	0.7292	1.6885
2018-10-12 13:57:00	0.8764	22.9	7.13	16.1	0.7292	1.6885
2018-10-12 13:58:00	0.8771	22.9	7.09	16.1	0.7292	1.6885
2018-10-12 13:59:00	0.8778	22.9	7.11	16.1	0.7292	1.6885
2018-10-12 14:00:00	0.8785	22.9	7.13	16.1	0.7292	1.6885
2018-10-12 14:01:00	0.8792	22.9	7.14	16.1	0.7292	1.6885
2018-10-12 14:02:00	0.8799	22.9	7.16	16.1	0.7292	1.6885
2018-10-12 14:03:00	0.8806	22.9	7.17	16.1	0.7292	1.6885
2018-10-12 14:04:00	0.8812	22.9	7.19	16.1	0.7292	1.6885
2018-10-12 14:05:00	0.8819	22.9	7.21	16.1	0.7292	1.6885
2018-10-12 14:06:00	0.8826	22.9	7.22	16.1	0.7292	1.6885
2018-10-12 14:07:00	0.8833	22.9	7.23	16.1	0.7292	1.6885
2018-10-12 14:08:00	0.884	22.9	7.08	16.1	0.7292	1.6885
2018-10-12 14:09:00	0.8847	23.0	7.1	16.1	0.7292	1.6885
2018-10-12 14:10:00	0.8854	23.0	7.12	16.1	0.7292	1.6885
2018-10-12 14:11:00	0.8861	23.0	7.13	16.1	0.7292	1.6885
2018-10-12 14:12:00	0.8868	23.0	7.15	16.1	0.7292	1.6885
2018-10-12 14:13:00	0.8875	23.0	7.17	16.2	0.7382	1.6679
2018-10-12 14:14:00	0.8882	23.0	7.18	16.1	0.7292	1.6885
2018-10-12 14:15:00	0.8889	23.0	7.2	16.1	0.7292	1.6885
2018-10-12 14:16:00	0.8896	23.0	7.21	16.1	0.7292	1.6885
2018-10-12 14:17:00	0.8903	23.0	7.23	16.1	0.7292	1.6885
2018-10-12 14:18:00	0.891	23.0	7.16	16.1	0.7292	1.6885
2018-10-12 14:19:00	0.8917	23.0	7.08	16.1	0.7292	1.6885
2018-10-12 14:20:00	0.8924	23.0	7.1	16.1	0.7292	1.6885
2018-10-12 14:21:00	0.8931	23.0	7.12	16.1	0.7292	1.6885
2018-10-12 14:22:00	0.8938	23.1	7.13	16.1	0.7292	1.6885
2018-10-12 14:23:00	0.8944	23.1	7.15	16.2	0.7382	1.6679
2018-10-12 14:24:00	0.8951	23.1	7.16	16.1	0.7292	1.6885
2018-10-12 14:25:00	0.8958	23.1	7.18	16.2	0.7382	1.6679
2018-10-12 14:26:00	0.8965	23.1	7.2	16.1	0.7292	1.6885
2018-10-12 14:27:00	0.8972	23.1	7.21	16.2	0.7382	1.6679
2018-10-12 14:28:00	0.8979	23.1	7.23	16.2	0.7382	1.6679
2018-10-12 14:29:00	0.8986	23.1	7.19	16.2	0.7382	1.6679
2018-10-12 14:30:00	0.8993	23.1	7.08	16.2	0.7382	1.6679
2018-10-12 14:31:00	0.9	23.1	7.1	16.2	0.7382	1.6679
2018-10-12 14:32:00	0.9007	23.1	7.12	16.2	0.7382	1.6679
2018-10-12 14:33:00	0.9014	23.1	7.13	16.2	0.7382	1.6679
2018-10-12 14:34:00	0.9021	23.1	7.15	16.2	0.7382	1.6679
2018-10-12 14:35:00	0.9028	23.1	7.16	16.2	0.7382	1.6679
2018-10-12 14:36:00	0.9035	23.1	7.18	16.2	0.7382	1.6679
2018-10-12 14:37:00	0.9042	23.1	7.2	16.2	0.7382	1.6679
2018-10-12 14:38:00	0.9049	23.1	7.21	16.2	0.7382	1.6679
2018-10-12 14:39:00	0.9056	23.1	7.23	16.2	0.7382	1.6679
2018-10-12 14:40:00	0.9062	23.1	7.18	16.2	0.7382	1.6679
2018-10-12 14:41:00	0.9069	23.1	7.08	16.2	0.7382	1.6679
2018-10-12 14:42:00	0.9076	23.2	7.1	16.2	0.7382	1.6679
2018-10-12 14:43:00	0.9083	23.2	7.12	16.2	0.7382	1.6679
2018-10-12 14:44:00	0.909	23.2	7.14	16.2	0.7382	1.6679
2018-10-12 14:45:00	0.9097	23.2	7.15	16.2	0.7382	1.6679
2018-10-12 14:46:00	0.9104	23.2	7.17	16.2	0.7382	1.6679
2018-10-12 14:47:00	0.9111	23.2	7.18	16.2	0.7382	1.6679
2018-10-12 14:48:00	0.9118	23.2	7.2	16.2	0.7382	1.6679
2018-10-12 14:49:00	0.9125	23.2	7.22	16.2	0.7382	1.6679
2018-10-12 14:50:00	0.9132	23.2	7.23	16.2	0.7382	1.6679
2018-10-12 14:51:00	0.9139	23.2	7.14	16.2	0.7382	1.6679
2018-10-12 14:52:00	0.9146	23.2	7.09	16.2	0.7382	1.6679
2018-10-12 14:53:00	0.9153	23.2	7.11	16.2	0.7382	1.6679
2018-10-12 14:54:00	0.916	23.2	7.13	16.2	0.7382	1.6679
2018-10-12 14:55:00	0.9167	23.2	7.14	16.2	0.7382	1.6679
2018-10-12 14:56:00	0.9174	23.2	7.16	16.2	0.7382	1.6679
2018-10-12 14:57:00	0.9181	23.2	7.17	16.2	0.7382	1.6679
2018-10-12 14:58:00	0.9188	23.2	7.19	16.2	0.7382	1.6679
2018-10-12 14:59:00	0.9194	23.2	7.21	16.2	0.7382	1.6679
2018-10-12 15:00:00	0.9201	23.2	7.22	16.2	0.7382	1.6679
2018-10-12 15:01:00	0.9208	23.2	7.24	16.2	0.7382	1.6679
2018-10-12 15:02:00	0.9215	23.2	7.09	16.2	0.7382	1.6679
2018-10-12 15:03:00	0.9222	23.2	7.1	16.2	0.7382	1.6679
2018-10-12 15:04:00	0.9229	23.2	7.11	16.2	0.7382	1.6679
2018-10-12 15:05:00	0.9236	23.3	7.13	16.2	0.7382	1.6679
2018-10-12 15:06:00	0.9243	23.3	7.15	16.2	0.7382	1.6679
2018-10-12 15:07:00	0.925	23.3	7.16	16.2	0.7382	1.6679
2018-10-12 15:08:00	0.9257	23.3	7.18	16.3	0.7472	1.6477
2018-10-12 15:09:00	0.9264	23.3	7.19	16.2	0.7382	1.6679
2018-10-12 15:10:00	0.9271	23.3	7.21	16.3	0.7472	1.6477
2018-10-12 15:11:00	0.9278	23.3	7.23	16.2	0.7382	1.6679
2018-10-12 15:12:00	0.9285	23.3	7.19	16.2	0.7382	1.6679
2018-10-12 15:13:00	0.9292	23.3	7.08	16.2	0.7382	1.6679
2018-10-12 15:14:00	0.9299	23.3	7.1	16.2	0.7382	1.6679
2018-10-12 15:15:00	0.9306	23.3	7.12	16.3	0.7472	1.6477
2018-10-12 15:16:00	0.9312	23.3	7.14	16.3	0.7472	1.6477
2018-10-12 15:17:00	0.9319	23.3	7.15	16.2	0.7382	1.6679
2018-10-12 15:18:00	0.9326	23.3	7.17	16.3	0.7472	1.6477
2018-10-12 15:19:00	0.9333	23.3	7.18	16.3	0.7472	1.6477
2018-10-12 15:20:00	0.934	23.3	7.2	16.3	0.7472	1.6477
2018-10-12 15:21:00	0.9347	23.3	7.21	16.3	0.7472	1.6477
2018-10-12 15:22:00	0.9354	23.3	7.23	16.3	0.7472	1.6477
2018-10-12 15:23:00	0.9361	23.3	7.15	16.3	0.7472	1.6477
2018-10-12 15:24:00	0.9368	23.3	7.08	16.3	0.7472	1.6477
2018-10-12 15:25:00	0.9375	23.3	7.11	16.3	0.7472	1.6477
2018-10-12 15:26:00	0.9382	23.3	7.12	16.3	0.7472	1.6477
2018-10-12 15:27:00	0.9389	23.3	7.14	16.3	0.7472	1.6477
2018-10-12 15:28:00	0.9396	23.3	7.16	16.3	0.7472	1.6477
2018-10-12 15:29:00	0.9403	23.3	7.17	16.3	0.7472	1.6477
2018-10-12 15:30:00	0.941	23.3	7.19	16.3	0.7472	1.6477
2018-10-12 15:31:00	0.9417	23.3	7.2	16.3	0.7472	1.6477
2018-10-12 15:32:00	0.9424	23.3	7.22	16.3	0.7472	1.6477
2018-10-12 15:33:00	0.9431	23.3	7.23	16.3	0.7472	1.6477
2018-10-12 15:34:00	0.9438	23.3	7.11	16.3	0.7472	1.6477
2018-10-12 15:35:00	0.9444	23.3	7.09	16.3	0.7472	1.6477
2018-10-12 15:36:00	0.9451	23.3	7.11	16.3	0.7472	1.6477
2018-10-12 15:37:00	0.9458	23.3	7.13	16.3	0.7472	1.6477
2018-10-12 15:38:00	0.9465	23.3	7.14	16.3	0.7472	1.6477
2018-10-12 15:39:00	0.9472	23.3	7.16	16.3	0.7472	1.6477
2018-10-12 15:40:00	0.9479	23.3	7.18	16.3	0.7472	1.6477
2018-10-12 15:41:00	0.9486	23.3	7.19	16.3	0.7472	1.6477
2018-10-12 15:42:00	0.9493	23.3	7.21	16.3	0.7472	1.6477
2018-10-12 15:43:00	0.95	23.3	7.22	16.3	0.7472	1.6477
2018-10-12 15:44:00	0.9507	23.3	7.23	16.3	0.7472	1.6477
2018-10-12 15:45:00	0.9514	23.3	7.08	16.3	0.7472	1.6477
2018-10-12 15:46:00	0.9521	23.3	7.1	16.3	0.7472	1.6477
2018-10-12 15:47:00	0.9528	23.3	7.11	16.3	0.7472	1.6477
2018-10-12 15:48:00	0.9535	23.3	7.13	16.4	0.7562	1.6281
2018-10-12 15:49:00	0.9542	23.3	7.15	16.3	0.7472	1.6477
2018-10-12 15:50:00	0.9549	23.3	7.16	16.3	0.7472	1.6477
2018-10-12 15:51:00	0.9556	23.4	7.18	16.3	0.7472	1.6477
2018-10-12 15:52:00	0.9562	23.4	7.19	16.3	0.7472	1.6477
2018-10-12 15:53:00	0.9569	23.4	7.21	16.3	0.7472	1.6477
2018-10-12 15:54:00	0.9576	23.4	7.22	16.3	0.7472	1.6477
2018-10-12 15:55:00	0.9583	23.4	7.21	16.3	0.7472	1.6477
2018-10-12 15:56:00	0.959	23.4	7.08	16.4	0.7562	1.6281
2018-10-12 15:57:00	0.9597	23.4	7.1	16.4	0.7562	1.6281
2018-10-12 15:58:00	0.9604	23.4	7.12	16.4	0.7562	1.6281
2018-10-12 15:59:00	0.9611	23.4	7.13	16.3	0.7472	1.6477
2018-10-12 16:00:00	0.9618	23.4	7.15	16.3	0.7472	1.6477
2018-10-12 16:01:00	0.9625	23.4	7.16	16.3	0.7472	1.6477
2018-10-12 16:02:00	0.9632	23.4	7.18	16.3	0.7472	1.6477
2018-10-12 16:03:00	0.9639	23.4	7.2	16.4	0.7562	1.6281
2018-10-12 16:04:00	0.9646	23.4	7.21	16.4	0.7562	1.6281
2018-10-12 16:05:00	0.9653	23.4	7.23	16.4	0.7562	1.6281
2018-10-12 16:06:00	0.966	23.4	7.19	16.4	0.7562	1.6281
2018-10-12 16:07:00	0.9667	23.4	7.08	16.4	0.7562	1.6281
2018-10-12 16:08:00	0.9674	23.4	7.1	16.4	0.7562	1.6281
2018-10-12 16:09:00	0.9681	23.4	7.12	16.4	0.7562	1.6281
2018-10-12 16:10:00	0.9688	23.4	7.14	16.4	0.7562	1.6281
2018-10-12 16:11:00	0.9694	23.4	7.15	16.4	0.7562	1.6281
2018-10-12 16:12:00	0.9701	23.4	7.17	16.4	0.7562	1.6281
2018-10-12 16:13:00	0.9708	23.4	7.18	16.4	0.7562	1.6281
2018-10-12 16:14:00	0.9715	23.4	7.2	16.4	0.7562	1.6281
2018-10-12 16:15:00	0.9722	23.4	7.21	16.4	0.7562	1.6281
2018-10-12 16:16:00	0.9729	23.4	7.23	16.4	0.7562	1.6281
2018-10-12 16:17:00	0.9736	23.4	7.17	16.4	0.7562	1.6281
2018-10-12 16:18:00	0.9743	23.4	7.08	16.4	0.7562	1.6281
2018-10-12 16:19:00	0.975	23.4	7.1	16.4	0.7562	1.6281
2018-10-12 16:20:00	0.9757	23.4	7.12	16.4	0.7562	1.6281
2018-10-12 16:21:00	0.9764	23.4	7.14	16.4	0.7562	1.6281
2018-10-12 16:22:00	0.9771	23.4	7.15	16.4	0.7562	1.6281
2018-10-12 16:23:00	0.9778	23.4	7.17	16.4	0.7562	1.6281
2018-10-12 16:24:00	0.9785	23.4	7.19	16.4	0.7562	1.6281
2018-10-12 16:25:00	0.9792	23.4	7.2	16.4	0.7562	1.6281
2018-10-12 16:26:00	0.9799	23.4	7.22	16.4	0.7562	1.6281
2018-10-12 16:27:00	0.9806	23.4	7.23	16.4	0.7562	1.6281
2018-10-12 16:28:00	0.9812	23.4	7.14	16.4	0.7562	1.6281
2018-10-12 16:29:00	0.9819	23.4	7.09	16.4	0.7562	1.6281
2018-10-12 16:30:00	0.9826	23.4	7.11	16.4	0.7562	1.6281
2018-10-12 16:31:00	0.9833	23.4	7.13	16.4	0.7562	1.6281
2018-10-12 16:32:00	0.984	23.4	7.14	16.4	0.7562	1.6281
2018-10-12 16:33:00	0.9847	23.4	7.16	16.4	0.7562	1.6281
2018-10-12 16:34:00	0.9854	23.4	7.17	16.4	0.7562	1.6281
2018-10-12 16:35:00	0.9861	23.4	7.19	16.4	0.7562	1.6281
2018-10-12 16:36:00	0.9868	23.4	7.21	16.4	0.7562	1.6281
2018-10-12 16:37:00	0.9875	23.4	7.22	16.4	0.7562	1.6281
2018-10-12 16:38:00	0.9882	23.4	7.24	16.4	0.7562	1.6281
2018-10-12 16:39:00	0.9889	23.4	7.08	16.4	0.7562	1.6281
2018-10-12 16:40:00	0.9896	23.4	7.1	16.4	0.7562	1.6281
2018-10-12 16:41:00	0.9903	23.4	7.11	16.4	0.7562	1.6281
2018-10-12 16:42:00	0.991	23.4	7.13	16.4	0.7562	1.6281
2018-10-12 16:43:00	0.9917	23.4	7.15	16.4	0.7562	1.6281
2018-10-12 16:44:00	0.9924	23.4	7.16	16.4	0.7562	1.6281
2018-10-12 16:45:00	0.9931	23.4	7.18	16.4	0.7562	1.6281
2018-10-12 16:46:00	0.9938	23.4	7.19	16.4	0.7562	1.6281
2018-10-12 16:47:00	0.9944	23.5	7.21	16.5	0.7652	1.6089
2018-10-12 16:48:00	0.9951	23.5	7.22	16.4	0.7562	1.6281
2018-10-12 16:49:00	0.9958	23.5	7.2	16.4	0.7562	1.6281
2018-10-12 16:50:00	0.9965	23.5	7.08	16.5	0.7652	1.6089
2018-10-12 16:51:00	0.9972	23.5	7.1	16.5	0.7652	1.6089
2018-10-12 16:52:00	0.9979	23.5	7.12	16.5	0.7652	1.6089
2018-10-12 16:53:00	0.9986	23.5	7.14	16.4	0.7562	1.6281
2018-10-12 16:54:00	0.9993	23.5	7.15	16.5	0.7652	1.6089
2018-10-12 16:55:00	1.0	23.5	7.17	16.5	0.7652	1.6089
2018-10-12 16:56:00	1.0007	23.5	7.18	16.5	0.7652	1.6089
2018-10-12 16:57:00	1.0014	23.5	7.2	16.5	0.7652	1.6089
2018-10-12 16:58:00	1.0021	23.6	7.21	16.5	0.7652	1.6089
2018-10-12 16:59:00	1.0028	23.6	7.23	16.5	0.7652	1.6089
2018-10-12 17:00:00	1.0035	23.6	7.16	16.5	0.7652	1.6089
2018-10-12 17:01:00	1.0042	23.6	7.09	16.5	0.7652	1.6089
2018-10-12 17:02:00	1.0049	23.6	7.11	16.5	0.7652	1.6089
2018-10-12 17:03:00	1.0056	23.6	7.13	16.5	0.7652	1.6089
2018-10-12 17:04:00	1.0062	23.6	7.15	16.5	0.7652	1.6089
2018-10-12 17:05:00	1.0069	23.6	7.17	16.5	0.7652	1.6089
2018-10-12 17:06:00	1.0076	23.6	7.18	16.5	0.7652	1.6089
2018-10-12 17:07:00	1.0083	23.6	7.2	16.5	0.7652	1.6089
2018-10-12 17:08:00	1.009	23.6	7.22	16.5	0.7652	1.6089
2018-10-12 17:09:00	1.0097	23.6	7.23	16.5	0.7652	1.6089
2018-10-12 17:10:00	1.0104	23.6	7.12	16.5	0.7652	1.6089
2018-10-12 17:11:00	1.0111	23.7	7.09	16.6	0.7743	1.5901
2018-10-12 17:12:00	1.0118	23.7	7.11	16.5	0.7652	1.6089
2018-10-12 17:13:00	1.0125	23.7	7.13	16.5	0.7652	1.6089
2018-10-12 17:14:00	1.0132	23.7	7.15	16.5	0.7652	1.6089
2018-10-12 17:15:00	1.0139	23.7	7.16	16.5	0.7652	1.6089
2018-10-12 17:16:00	1.0146	23.7	7.18	16.5	0.7652	1.6089
2018-10-12 17:17:00	1.0153	23.7	7.2	16.5	0.7652	1.6089
2018-10-12 17:18:00	1.016	23.7	7.21	16.6	0.7743	1.5901
2018-10-12 17:19:00	1.0167	23.7	7.23	16.6	0.7743	1.5901
2018-10-12 17:20:00	1.0174	23.7	7.16	16.6	0.7743	1.5901
2018-10-12 17:21:00	1.0181	23.7	7.09	16.6	0.7743	1.5901
2018-10-12 17:22:00	1.0188	23.7	7.11	16.6	0.7743	1.5901
2018-10-12 17:23:00	1.0194	23.7	7.13	16.6	0.7743	1.5901
2018-10-12 17:24:00	1.0201	23.7	7.14	16.6	0.7743	1.5901
2018-10-12 17:25:00	1.0208	23.7	7.16	16.6	0.7743	1.5901
2018-10-12 17:26:00	1.0215	23.7	7.18	16.6	0.7743	1.5901
2018-10-12 17:27:00	1.0222	23.7	7.19	16.6	0.7743	1.5901
2018-10-12 17:28:00	1.0229	23.7	7.21	16.6	0.7743	1.5901
2018-10-12 17:29:00	1.0236	23.7	7.22	16.6	0.7743	1.5901
2018-10-12 17:30:00	1.0243	23.7	7.2	16.6	0.7743	1.5901
2018-10-12 17:31:00	1.025	23.7	7.08	16.6	0.7743	1.5901
2018-10-12 17:32:00	1.0257	23.7	7.1	16.6	0.7743	1.5901
2018-10-12 17:33:00	1.0264	23.7	7.12	16.6	0.7743	1.5901
2018-10-12 17:34:00	1.0271	23.7	7.14	16.6	0.7743	1.5901
2018-10-12 17:35:00	1.0278	23.7	7.16	16.6	0.7743	1.5901
2018-10-12 17:36:00	1.0285	23.7	7.17	16.6	0.7743	1.5901
2018-10-12 17:37:00	1.0292	23.7	7.19	16.6	0.7743	1.5901
2018-10-12 17:38:00	1.0299	23.7	7.2	16.6	0.7743	1.5901
2018-10-12 17:39:00	1.0306	23.7	7.22	16.6	0.7743	1.5901
2018-10-12 17:40:00	1.0312	23.7	7.24	16.6	0.7743	1.5901
2018-10-12 17:41:00	1.0319	23.7	7.09	16.6	0.7743	1.5901
2018-10-12 17:42:00	1.0326	23.7	7.1	16.6	0.7743	1.5901
2018-10-12 17:43:00	1.0333	23.7	7.12	16.6	0.7743	1.5901
2018-10-12 17:44:00	1.034	23.7	7.13	16.6	0.7743	1.5901
2018-10-12 17:45:00	1.0347	23.7	7.15	16.6	0.7743	1.5901
2018-10-12 17:46:00	1.0354	23.7	7.17	16.6	0.7743	1.5901
2018-10-12 17:47:00	1.0361	23.7	7.18	16.6	0.7743	1.5901
2018-10-12 17:48:00	1.0368	23.7	7.2	16.6	0.7743	1.5901
2018-10-12 17:49:00	1.0375	23.7	7.21	16.6	0.7743	1.5901
2018-10-12 17:50:00	1.0382	23.7	7.23	16.6	0.7743	1.5901
2018-10-12 17:51:00	1.0389	23.7	7.14	16.6	0.7743	1.5901
2018-10-12 17:52:00	1.0396	23.7	7.09	16.6	0.7743	1.5901
2018-10-12 17:53:00	1.0403	23.7	7.11	16.6	0.7743	1.5901
2018-10-12 17:54:00	1.041	23.7	7.13	16.6	0.7743	1.5901
2018-10-12 17:55:00	1.0417	23.7	7.15	16.6	0.7743	1.5901
2018-10-12 17:56:00	1.0424	23.7	7.16	16.6	0.7743	1.5901
2018-10-12 17:57:00	1.0431	23.7	7.18	16.6	0.7743	1.5901
2018-10-12 17:58:00	1.0438	23.7	7.19	16.6	0.7743	1.5901
2018-10-12 17:59:00	1.0444	23.7	7.21	16.6	0.7743	1.5901
2018-10-12 18:00:00	1.0451	23.7	7.22	16.6	0.7743	1.5901
2018-10-12 18:01:00	1.0458	23.7	7.2	16.7	0.7833	1.5718
2018-10-12 18:02:00	1.0465	23.7	7.11	16.6	0.7743	1.5901
2018-10-12 18:03:00	1.0472	23.7	7.12	16.7	0.7833	1.5718
2018-10-12 18:04:00	1.0479	23.7	7.14	16.7	0.7833	1.5718
2018-10-12 18:05:00	1.0486	23.7	7.16	16.7	0.7833	1.5718
2018-10-12 18:06:00	1.0493	23.7	7.18	16.7	0.7833	1.5718
2018-10-12 18:07:00	1.05	23.7	7.19	16.7	0.7833	1.5718
2018-10-12 18:08:00	1.0507	23.7	7.21	16.7	0.7833	1.5718
2018-10-12 18:09:00	1.0514	23.7	7.23	16.7	0.7833	1.5718
2018-10-12 18:10:00	1.0521	23.7	7.2	16.7	0.7833	1.5718
2018-10-12 18:11:00	1.0528	23.7	7.1	16.7	0.7833	1.5718
2018-10-12 18:12:00	1.0535	23.7	7.12	16.7	0.7833	1.5718
2018-10-12 18:13:00	1.0542	23.7	7.14	16.7	0.7833	1.5718
2018-10-12 18:14:00	1.0549	23.7	7.16	16.7	0.7833	1.5718
2018-10-12 18:15:00	1.0556	23.7	7.18	16.7	0.7833	1.5718
2018-10-12 18:16:00	1.0562	23.7	7.19	16.7	0.7833	1.5718
2018-10-12 18:17:00	1.0569	23.7	7.21	16.7	0.7833	1.5718
2018-10-12 18:18:00	1.0576	23.7	7.22	16.7	0.7833	1.5718
2018-10-12 18:19:00	1.0583	23.7	7.21	16.7	0.7833	1.5718
2018-10-12 18:20:00	1.059	23.7	7.1	16.7	0.7833	1.5718
2018-10-12 18:21:00	1.0597	23.7	7.12	16.7	0.7833	1.5718
2018-10-12 18:22:00	1.0604	23.7	7.14	16.7	0.7833	1.5718
2018-10-12 18:23:00	1.0611	23.7	7.16	16.7	0.7833	1.5718
2018-10-12 18:24:00	1.0618	23.7	7.17	16.7	0.7833	1.5718
2018-10-12 18:25:00	1.0625	23.7	7.19	16.7	0.7833	1.5718
2018-10-12 18:26:00	1.0632	23.7	7.2	16.7	0.7833	1.5718
2018-10-12 18:27:00	1.0639	23.7	7.22	16.7	0.7833	1.5718
2018-10-12 18:28:00	1.0646	23.7	7.24	16.7	0.7833	1.5718
2018-10-12 18:29:00	1.0653	23.7	7.1	16.7	0.7833	1.5718
2018-10-12 18:30:00	1.066	23.7	7.12	16.7	0.7833	1.5718
2018-10-12 18:31:00	1.0667	23.7	7.13	16.7	0.7833	1.5718
2018-10-12 18:32:00	1.0674	23.7	7.15	16.7	0.7833	1.5718
2018-10-12 18:33:00	1.0681	23.7	7.17	16.7	0.7833	1.5718
2018-10-12 18:34:00	1.0688	23.7	7.18	16.7	0.7833	1.5718
2018-10-12 18:35:00	1.0694	23.7	7.2	16.7	0.7833	1.5718
2018-10-12 18:36:00	1.0701	23.7	7.22	16.7	0.7833	1.5718
2018-10-12 18:37:00	1.0708	23.7	7.23	16.7	0.7833	1.5718
2018-10-12 18:38:00	1.0715	23.7	7.15	16.7	0.7833	1.5718
2018-10-12 18:39:00	1.0722	23.7	7.1	16.7	0.7833	1.5718
2018-10-12 18:40:00	1.0729	23.7	7.13	16.7	0.7833	1.5718
2018-10-12 18:41:00	1.0736	23.7	7.15	16.7	0.7833	1.5718
2018-10-12 18:42:00	1.0743	23.7	7.16	16.7	0.7833	1.5718
2018-10-12 18:43:00	1.075	23.7	7.18	16.8	0.7923	1.5539
2018-10-12 18:44:00	1.0757	23.7	7.19	16.7	0.7833	1.5718
2018-10-12 18:45:00	1.0764	23.7	7.21	16.8	0.7923	1.5539
2018-10-12 18:46:00	1.0771	23.7	7.23	16.8	0.7923	1.5539
2018-10-12 18:47:00	1.0778	23.6	7.19	16.8	0.7923	1.5539
2018-10-12 18:48:00	1.0785	23.7	7.1	16.8	0.7923	1.5539
2018-10-12 18:49:00	1.0792	23.7	7.12	16.8	0.7923	1.5539
2018-10-12 18:50:00	1.0799	23.6	7.14	16.8	0.7923	1.5539
2018-10-12 18:51:00	1.0806	23.7	7.16	16.8	0.7923	1.5539
2018-10-12 18:52:00	1.0812	23.6	7.17	16.8	0.7923	1.5539
2018-10-12 18:53:00	1.0819	23.6	7.19	16.8	0.7923	1.5539
2018-10-12 18:54:00	1.0826	23.6	7.2	16.8	0.7923	1.5539
2018-10-12 18:55:00	1.0833	23.6	7.22	16.8	0.7923	1.5539
2018-10-12 18:56:00	1.084	23.6	7.24	16.8	0.7923	1.5539
2018-10-12 18:57:00	1.0847	23.6	7.1	16.8	0.7923	1.5539
2018-10-12 18:58:00	1.0854	23.6	7.11	16.8	0.7923	1.5539
2018-10-12 18:59:00	1.0861	23.6	7.13	16.8	0.7923	1.5539
2018-10-12 19:00:00	1.0868	23.6	7.15	16.8	0.7923	1.5539
2018-10-12 19:01:00	1.0875	23.6	7.17	16.8	0.7923	1.5539
2018-10-12 19:02:00	1.0882	23.6	7.18	16.8	0.7923	1.5539
2018-10-12 19:03:00	1.0889	23.6	7.2	16.8	0.7923	1.5539
2018-10-12 19:04:00	1.0896	23.6	7.22	16.8	0.7923	1.5539
2018-10-12 19:05:00	1.0903	23.6	7.23	16.8	0.7923	1.5539
2018-10-12 19:06:00	1.091	23.6	7.16	16.8	0.7923	1.5539
2018-10-12 19:07:00	1.0917	23.6	7.1	16.8	0.7923	1.5539
2018-10-12 19:08:00	1.0924	23.6	7.13	16.8	0.7923	1.5539
2018-10-12 19:09:00	1.0931	23.6	7.15	16.8	0.7923	1.5539
2018-10-12 19:10:00	1.0938	23.6	7.16	16.8	0.7923	1.5539
2018-10-12 19:11:00	1.0944	23.6	7.18	16.8	0.7923	1.5539
2018-10-12 19:12:00	1.0951	23.6	7.19	16.8	0.7923	1.5539
2018-10-12 19:13:00	1.0958	23.6	7.21	16.8	0.7923	1.5539
2018-10-12 19:14:00	1.0965	23.6	7.23	16.8	0.7923	1.5539
2018-10-12 19:15:00	1.0972	23.6	7.19	16.8	0.7923	1.5539
2018-10-12 19:16:00	1.0979	23.6	7.1	16.8	0.7923	1.5539
2018-10-12 19:17:00	1.0986	23.6	7.12	16.8	0.7923	1.5539
2018-10-12 19:18:00	1.0993	23.6	7.14	16.8	0.7923	1.5539
2018-10-12 19:19:00	1.1	23.6	7.16	16.8	0.7923	1.5539
2018-10-12 19:20:00	1.1007	23.6	7.17	16.8	0.7923	1.5539
2018-10-12 19:21:00	1.1014	23.6	7.19	16.8	0.7923	1.5539
2018-10-12 19:22:00	1.1021	23.6	7.2	16.8	0.7923	1.5539
2018-10-12 19:23:00	1.1028	23.6	7.22	16.8	0.7923	1.5539
2018-10-12 19:24:00	1.1035	23.6	7.24	16.8	0.7923	1.5539
2018-10-12 19:25:00	1.1042	23.6	7.09	16.8	0.7923	1.5539
2018-10-12 19:26:00	1.1049	23.6	7.12	16.9	0.8013	1.5364
2018-10-12 19:27:00	1.1056	23.6	7.13	16.8	0.7923	1.5539
2018-10-12 19:28:00	1.1062	23.6	7.15	16.9	0.8013	1.5364
2018-10-12 19:29:00	1.1069	23.6	7.17	16.8	0.7923	1.5539
2018-10-12 19:30:00	1.1076	23.6	7.18	16.9	0.8013	1.5364
2018-10-12 19:31:00	1.1083	23.6	7.2	16.9	0.8013	1.5364
2018-10-12 19:32:00	1.109	23.6	7.22	16.9	0.8013	1.5364
2018-10-12 19:33:00	1.1097	23.6	7.23	16.9	0.8013	1.5364
2018-10-12 19:34:00	1.1104	23.6	7.15	16.9	0.8013	1.5364
2018-10-12 19:35:00	1.1111	23.6	7.1	16.9	0.8013	1.5364
2018-10-12 19:36:00	1.1118	23.6	7.13	16.9	0.8013	1.5364
2018-10-12 19:37:00	1.1125	23.5	7.15	16.9	0.8013	1.5364
2018-10-12 19:38:00	1.1132	23.6	7.16	16.9	0.8013	1.5364
2018-10-12 19:39:00	1.1139	23.5	7.18	16.9	0.8013	1.5364
2018-10-12 19:40:00	1.1146	23.6	7.19	16.9	0.8013	1.5364
2018-10-12 19:41:00	1.1153	23.5	7.21	16.9	0.8013	1.5364
2018-10-12 19:42:00	1.116	23.5	7.23	16.9	0.8013	1.5364
2018-10-12 19:43:00	1.1167	23.5	7.19	16.9	0.8013	1.5364
2018-10-12 19:44:00	1.1174	23.5	7.1	16.9	0.8013	1.5364
2018-10-12 19:45:00	1.1181	23.5	7.12	16.9	0.8013	1.5364
2018-10-12 19:46:00	1.1188	23.5	7.14	16.9	0.8013	1.5364
2018-10-12 19:47:00	1.1194	23.5	7.16	16.9	0.8013	1.5364
2018-10-12 19:48:00	1.1201	23.5	7.17	16.9	0.8013	1.5364
2018-10-12 19:49:00	1.1208	23.5	7.19	16.9	0.8013	1.5364
2018-10-12 19:50:00	1.1215	23.5	7.21	16.9	0.8013	1.5364
2018-10-12 19:51:00	1.1222	23.5	7.22	16.9	0.8013	1.5364
2018-10-12 19:52:00	1.1229	23.5	7.24	16.9	0.8013	1.5364
2018-10-12 19:53:00	1.1236	23.5	7.09	16.9	0.8013	1.5364
2018-10-12 19:54:00	1.1243	23.5	7.11	16.9	0.8013	1.5364
2018-10-12 19:55:00	1.125	23.5	7.13	16.9	0.8013	1.5364
2018-10-12 19:56:00	1.1257	23.5	7.15	16.9	0.8013	1.5364
2018-10-12 19:57:00	1.1264	23.5	7.17	16.9	0.8013	1.5364
2018-10-12 19:58:00	1.1271	23.5	7.18	16.9	0.8013	1.5364
2018-10-12 19:59:00	1.1278	23.5	7.2	16.9	0.8013	1.5364
2018-10-12 20:00:00	1.1285	23.5	7.21	16.9	0.8013	1.5364
2018-10-12 20:01:00	1.1292	23.5	7.23	16.9	0.8013	1.5364
2018-10-12 20:02:00	1.1299	23.5	7.15	16.9	0.8013	1.5364
2018-10-12 20:03:00	1.1306	23.5	7.1	16.9	0.8013	1.5364
2018-10-12 20:04:00	1.1312	23.5	7.13	16.9	0.8013	1.5364
2018-10-12 20:05:00	1.1319	23.5	7.14	16.9	0.8013	1.5364
2018-10-12 20:06:00	1.1326	23.5	7.16	16.9	0.8013	1.5364
2018-10-12 20:07:00	1.1333	23.5	7.18	16.9	0.8013	1.5364
2018-10-12 20:08:00	1.134	23.5	7.19	17.0	0.8103	1.5193
2018-10-12 20:09:00	1.1347	23.5	7.21	17.0	0.8103	1.5193
2018-10-12 20:10:00	1.1354	23.5	7.23	17.0	0.8103	1.5193
2018-10-12 20:11:00	1.1361	23.5	7.2	16.9	0.8013	1.5364
2018-10-12 20:12:00	1.1368	23.5	7.1	17.0	0.8103	1.5193
2018-10-12 20:13:00	1.1375	23.5	7.12	17.0	0.8103	1.5193
2018-10-12 20:14:00	1.1382	23.5	7.14	17.0	0.8103	1.5193
2018-10-12 20:15:00	1.1389	23.5	7.16	17.0	0.8103	1.5193
2018-10-12 20:16:00	1.1396	23.5	7.17	17.0	0.8103	1.5193
2018-10-12 20:17:00	1.1403	23.5	7.19	17.0	0.8103	1.5193
2018-10-12 20:18:00	1.141	23.5	7.2	17.0	0.8103	1.5193
2018-10-12 20:19:00	1.1417	23.5	7.22	17.0	0.8103	1.5193
2018-10-12 20:20:00	1.1424	23.5	7.24	17.0	0.8103	1.5193
2018-10-12 20:21:00	1.1431	23.5	7.1	17.0	0.8103	1.5193
2018-10-12 20:22:00	1.1438	23.5	7.11	17.0	0.8103	1.5193
2018-10-12 20:23:00	1.1444	23.4	7.13	17.0	0.8103	1.5193
2018-10-12 20:24:00	1.1451	23.4	7.15	17.0	0.8103	1.5193
2018-10-12 20:25:00	1.1458	23.4	7.17	17.0	0.8103	1.5193
2018-10-12 20:26:00	1.1465	23.4	7.18	17.0	0.8103	1.5193
2018-10-12 20:27:00	1.1472	23.4	7.2	17.0	0.8103	1.5193
2018-10-12 20:28:00	1.1479	23.4	7.21	17.0	0.8103	1.5193
2018-10-12 20:29:00	1.1486	23.4	7.23	17.0	0.8103	1.5193
2018-10-12 20:30:00	1.1493	23.4	7.15	17.0	0.8103	1.5193
2018-10-12 20:31:00	1.15	23.4	7.1	17.0	0.8103	1.5193
2018-10-12 20:32:00	1.1507	23.4	7.13	17.0	0.8103	1.5193
2018-10-12 20:33:00	1.1514	23.4	7.15	17.0	0.8103	1.5193
2018-10-12 20:34:00	1.1521	23.4	7.16	17.0	0.8103	1.5193
2018-10-12 20:35:00	1.1528	23.4	7.18	17.0	0.8103	1.5193
2018-10-12 20:36:00	1.1535	23.4	7.19	17.0	0.8103	1.5193
2018-10-12 20:37:00	1.1542	23.4	7.21	17.0	0.8103	1.5193
2018-10-12 20:38:00	1.1549	23.4	7.23	17.0	0.8103	1.5193
2018-10-12 20:39:00	1.1556	23.4	7.18	17.0	0.8103	1.5193
2018-10-12 20:40:00	1.1562	23.4	7.1	17.0	0.8103	1.5193
2018-10-12 20:41:00	1.1569	23.4	7.12	17.0	0.8103	1.5193
2018-10-12 20:42:00	1.1576	23.4	7.14	17.0	0.8103	1.5193
2018-10-12 20:43:00	1.1583	23.4	7.16	17.0	0.8103	1.5193
2018-10-12 20:44:00	1.159	23.4	7.17	17.0	0.8103	1.5193
2018-10-12 20:45:00	1.1597	23.4	7.19	17.0	0.8103	1.5193
2018-10-12 20:46:00	1.1604	23.4	7.21	17.0	0.8103	1.5193
2018-10-12 20:47:00	1.1611	23.4	7.22	17.0	0.8103	1.5193
2018-10-12 20:48:00	1.1618	23.4	7.23	17.0	0.8103	1.5193
2018-10-12 20:49:00	1.1625	23.4	7.09	17.1	0.8193	1.5026
2018-10-12 20:50:00	1.1632	23.4	7.12	17.0	0.8103	1.5193
2018-10-12 20:51:00	1.1639	23.4	7.13	17.0	0.8103	1.5193
2018-10-12 20:52:00	1.1646	23.4	7.15	17.1	0.8193	1.5026
2018-10-12 20:53:00	1.1653	23.4	7.17	17.1	0.8193	1.5026
2018-10-12 20:54:00	1.166	23.4	7.19	17.1	0.8193	1.5026
2018-10-12 20:55:00	1.1667	23.4	7.2	17.1	0.8193	1.5026
2018-10-12 20:56:00	1.1674	23.4	7.22	17.1	0.8193	1.5026
2018-10-12 20:57:00	1.1681	23.4	7.23	17.1	0.8193	1.5026
2018-10-12 20:58:00	1.1688	23.4	7.12	17.1	0.8193	1.5026
2018-10-12 20:59:00	1.1694	23.4	7.11	17.1	0.8193	1.5026
2018-10-12 21:00:00	1.1701	23.4	7.13	17.1	0.8193	1.5026
2018-10-12 21:01:00	1.1708	23.4	7.15	17.1	0.8193	1.5026
2018-10-12 21:02:00	1.1715	23.4	7.17	17.1	0.8193	1.5026
2018-10-12 21:03:00	1.1722	23.4	7.18	17.1	0.8193	1.5026
2018-10-12 21:04:00	1.1729	23.4	7.2	17.1	0.8193	1.5026
2018-10-12 21:05:00	1.1736	23.4	7.21	17.1	0.8193	1.5026
2018-10-12 21:06:00	1.1743	23.4	7.23	17.1	0.8193	1.5026
2018-10-12 21:07:00	1.175	23.3	7.16	17.1	0.8193	1.5026
2018-10-12 21:08:00	1.1757	23.3	7.1	17.1	0.8193	1.5026
2018-10-12 21:09:00	1.1764	23.4	7.13	17.1	0.8193	1.5026
2018-10-12 21:10:00	1.1771	23.4	7.14	17.1	0.8193	1.5026
2018-10-12 21:11:00	1.1778	23.3	7.16	17.1	0.8193	1.5026
2018-10-12 21:12:00	1.1785	23.3	7.18	17.1	0.8193	1.5026
2018-10-12 21:13:00	1.1792	23.3	7.19	17.1	0.8193	1.5026
2018-10-12 21:14:00	1.1799	23.3	7.21	17.1	0.8193	1.5026
2018-10-12 21:15:00	1.1806	23.3	7.23	17.1	0.8193	1.5026
2018-10-12 21:16:00	1.1812	23.3	7.19	17.1	0.8193	1.5026
2018-10-12 21:17:00	1.1819	23.3	7.1	17.1	0.8193	1.5026
2018-10-12 21:18:00	1.1826	23.3	7.12	17.1	0.8193	1.5026
2018-10-12 21:19:00	1.1833	23.3	7.14	17.1	0.8193	1.5026
2018-10-12 21:20:00	1.184	23.3	7.16	17.1	0.8193	1.5026
2018-10-12 21:21:00	1.1847	23.3	7.17	17.1	0.8193	1.5026
2018-10-12 21:22:00	1.1854	23.3	7.19	17.1	0.8193	1.5026
2018-10-12 21:23:00	1.1861	23.3	7.21	17.1	0.8193	1.5026
2018-10-12 21:24:00	1.1868	23.3	7.22	17.1	0.8193	1.5026
2018-10-12 21:25:00	1.1875	23.3	7.22	17.1	0.8193	1.5026
2018-10-12 21:26:00	1.1882	23.3	7.1	17.1	0.8193	1.5026
2018-10-12 21:27:00	1.1889	23.3	7.12	17.1	0.8193	1.5026
2018-10-12 21:28:00	1.1896	23.3	7.14	17.1	0.8193	1.5026
2018-10-12 21:29:00	1.1903	23.3	7.15	17.1	0.8193	1.5026
2018-10-12 21:30:00	1.191	23.3	7.17	17.1	0.8193	1.5026
2018-10-12 21:31:00	1.1917	23.3	7.19	17.1	0.8193	1.5026
2018-10-12 21:32:00	1.1924	23.3	7.2	17.1	0.8193	1.5026
2018-10-12 21:33:00	1.1931	23.3	7.22	17.1	0.8193	1.5026
2018-10-12 21:34:00	1.1938	23.3	7.23	17.1	0.8193	1.5026
2018-10-12 21:35:00	1.1944	23.3	7.11	17.1	0.8193	1.5026
2018-10-12 21:36:00	1.1951	23.3	7.11	17.2	0.8284	1.4863
2018-10-12 21:37:00	1.1958	23.3	7.13	17.2	0.8284	1.4863
2018-10-12 21:38:00	1.1965	23.3	7.15	17.2	0.8284	1.4863
2018-10-12 21:39:00	1.1972	23.3	7.17	17.2	0.8284	1.4863
2018-10-12 21:40:00	1.1979	23.3	7.18	17.2	0.8284	1.4863
2018-10-12 21:41:00	1.1986	23.3	7.2	17.2	0.8284	1.4863
2018-10-12 21:42:00	1.1993	23.3	7.22	17.2	0.8284	1.4863
2018-10-12 21:43:00	1.2	23.3	7.23	17.2	0.8284	1.4863
2018-10-12 21:44:00	1.2007	23.3	7.15	17.2	0.8284	1.4863
2018-10-12 21:45:00	1.2014	23.3	7.1	17.2	0.8284	1.4863
2018-10-12 21:46:00	1.2021	23.3	7.13	17.2	0.8284	1.4863
2018-10-12 21:47:00	1.2028	23.3	7.15	17.2	0.8284	1.4863
2018-10-12 21:48:00	1.2035	23.3	7.16	17.2	0.8284	1.4863
2018-10-12 21:49:00	1.2042	23.3	7.18	17.2	0.8284	1.4863
2018-10-12 21:50:00	1.2049	23.3	7.19	17.2	0.8284	1.4863
2018-10-12 21:51:00	1.2056	23.3	7.21	17.2	0.8284	1.4863
2018-10-12 21:52:00	1.2062	23.3	7.23	17.2	0.8284	1.4863
2018-10-12 21:53:00	1.2069	23.3	7.19	17.2	0.8284	1.4863
2018-10-12 21:54:00	1.2076	23.3	7.1	17.2	0.8284	1.4863
2018-10-12 21:55:00	1.2083	23.2	7.12	17.2	0.8284	1.4863
2018-10-12 21:56:00	1.209	23.2	7.14	17.2	0.8284	1.4863
2018-10-12 21:57:00	1.2097	23.2	7.16	17.2	0.8284	1.4863
2018-10-12 21:58:00	1.2104	23.2	7.17	17.2	0.8284	1.4863
2018-10-12 21:59:00	1.2111	23.2	7.19	17.2	0.8284	1.4863
2018-10-12 22:00:00	1.2118	23.2	7.21	17.2	0.8284	1.4863
2018-10-12 22:01:00	1.2125	23.2	7.22	17.2	0.8284	1.4863
2018-10-12 22:02:00	1.2132	23.2	7.23	17.2	0.8284	1.4863
2018-10-12 22:03:00	1.2139	23.2	7.09	17.2	0.8284	1.4863
2018-10-12 22:04:00	1.2146	23.2	7.12	17.2	0.8284	1.4863
2018-10-12 22:05:00	1.2153	23.2	7.13	17.2	0.8284	1.4863
2018-10-12 22:06:00	1.216	23.2	7.15	17.2	0.8284	1.4863
2018-10-12 22:07:00	1.2167	23.2	7.17	17.2	0.8284	1.4863
2018-10-12 22:08:00	1.2174	23.2	7.19	17.2	0.8284	1.4863
2018-10-12 22:09:00	1.2181	23.2	7.2	17.2	0.8284	1.4863
2018-10-12 22:10:00	1.2188	23.2	7.22	17.2	0.8284	1.4863
2018-10-12 22:11:00	1.2194	23.2	7.23	17.2	0.8284	1.4863
2018-10-12 22:12:00	1.2201	23.2	7.13	17.2	0.8284	1.4863
2018-10-12 22:13:00	1.2208	23.2	7.11	17.2	0.8284	1.4863
2018-10-12 22:14:00	1.2215	23.2	7.13	17.2	0.8284	1.4863
2018-10-12 22:15:00	1.2222	23.2	7.15	17.3	0.8374	1.4703
2018-10-12 22:16:00	1.2229	23.2	7.16	17.2	0.8284	1.4863
2018-10-12 22:17:00	1.2236	23.2	7.18	17.3	0.8374	1.4703
2018-10-12 22:18:00	1.2243	23.2	7.2	17.3	0.8374	1.4703
2018-10-12 22:19:00	1.225	23.2	7.21	17.3	0.8374	1.4703
2018-10-12 22:20:00	1.2257	23.2	7.23	17.3	0.8374	1.4703
2018-10-12 22:21:00	1.2264	23.2	7.18	17.3	0.8374	1.4703
2018-10-12 22:22:00	1.2271	23.2	7.1	17.3	0.8374	1.4703
2018-10-12 22:23:00	1.2278	23.2	7.12	17.3	0.8374	1.4703
2018-10-12 22:24:00	1.2285	23.2	7.14	17.3	0.8374	1.4703
2018-10-12 22:25:00	1.2292	23.2	7.16	17.3	0.8374	1.4703
2018-10-12 22:26:00	1.2299	23.2	7.17	17.3	0.8374	1.4703
2018-10-12 22:27:00	1.2306	23.2	7.19	17.3	0.8374	1.4703
2018-10-12 22:28:00	1.2312	23.2	7.21	17.3	0.8374	1.4703
2018-10-12 22:29:00	1.2319	23.2	7.22	17.3	0.8374	1.4703
2018-10-12 22:30:00	1.2326	23.2	7.23	17.3	0.8374	1.4703
2018-10-12 22:31:00	1.2333	23.2	7.09	17.3	0.8374	1.4703
2018-10-12 22:32:00	1.234	23.2	7.12	17.3	0.8374	1.4703
2018-10-12 22:33:00	1.2347	23.2	7.14	17.3	0.8374	1.4703
2018-10-12 22:34:00	1.2354	23.2	7.15	17.3	0.8374	1.4703
2018-10-12 22:35:00	1.2361	23.2	7.17	17.3	0.8374	1.4703
2018-10-12 22:36:00	1.2368	23.2	7.19	17.3	0.8374	1.4703
2018-10-12 22:37:00	1.2375	23.2	7.2	17.3	0.8374	1.4703
2018-10-12 22:38:00	1.2382	23.2	7.22	17.3	0.8374	1.4703
2018-10-12 22:39:00	1.2389	23.2	7.23	17.3	0.8374	1.4703
2018-10-12 22:40:00	1.2396	23.1	7.13	17.3	0.8374	1.4703
2018-10-12 22:41:00	1.2403	23.1	7.11	17.3	0.8374	1.4703
2018-10-12 22:42:00	1.241	23.1	7.13	17.3	0.8374	1.4703
2018-10-12 22:43:00	1.2417	23.1	7.15	17.3	0.8374	1.4703
2018-10-12 22:44:00	1.2424	23.1	7.16	17.3	0.8374	1.4703
2018-10-12 22:45:00	1.2431	23.1	7.18	17.3	0.8374	1.4703
2018-10-12 22:46:00	1.2438	23.1	7.2	17.3	0.8374	1.4703
2018-10-12 22:47:00	1.2444	23.1	7.21	17.3	0.8374	1.4703
2018-10-12 22:48:00	1.2451	23.1	7.23	17.3	0.8374	1.4703
2018-10-12 22:49:00	1.2458	23.1	7.17	17.3	0.8374	1.4703
2018-10-12 22:50:00	1.2465	23.1	7.1	17.3	0.8374	1.4703
2018-10-12 22:51:00	1.2472	23.1	7.12	17.3	0.8374	1.4703
2018-10-12 22:52:00	1.2479	23.1	7.14	17.3	0.8374	1.4703
2018-10-12 22:53:00	1.2486	23.1	7.16	17.3	0.8374	1.4703
2018-10-12 22:54:00	1.2493	23.1	7.18	17.3	0.8374	1.4703
2018-10-12 22:55:00	1.25	23.1	7.19	17.4	0.8464	1.4546
2018-10-12 22:56:00	1.2507	23.1	7.21	17.4	0.8464	1.4546
2018-10-12 22:57:00	1.2514	23.1	7.22	17.4	0.8464	1.4546
2018-10-12 22:58:00	1.2521	23.1	7.21	17.4	0.8464	1.4546
2018-10-12 22:59:00	1.2528	23.1	7.1	17.4	0.8464	1.4546
2018-10-12 23:00:00	1.2535	23.1	7.12	17.4	0.8464	1.4546
2018-10-12 23:01:00	1.2542	23.1	7.14	17.4	0.8464	1.4546
2018-10-12 23:02:00	1.2549	23.1	7.16	17.4	0.8464	1.4546
2018-10-12 23:03:00	1.2556	23.1	7.17	17.4	0.8464	1.4546
2018-10-12 23:04:00	1.2562	23.1	7.19	17.4	0.8464	1.4546
2018-10-12 23:05:00	1.2569	23.1	7.2	17.4	0.8464	1.4546
2018-10-12 23:06:00	1.2576	23.1	7.22	17.4	0.8464	1.4546
2018-10-12 23:07:00	1.2583	23.1	7.24	17.4	0.8464	1.4546
2018-10-12 23:08:00	1.259	23.1	7.1	17.4	0.8464	1.4546
2018-10-12 23:09:00	1.2597	23.1	7.12	17.4	0.8464	1.4546
2018-10-12 23:10:00	1.2604	23.1	7.13	17.4	0.8464	1.4546
2018-10-12 23:11:00	1.2611	23.1	7.15	17.4	0.8464	1.4546
2018-10-12 23:12:00	1.2618	23.1	7.17	17.4	0.8464	1.4546
2018-10-12 23:13:00	1.2625	23.1	7.18	17.4	0.8464	1.4546
2018-10-12 23:14:00	1.2632	23.1	7.2	17.4	0.8464	1.4546
2018-10-12 23:15:00	1.2639	23.1	7.22	17.4	0.8464	1.4546
2018-10-12 23:16:00	1.2646	23.1	7.23	17.4	0.8464	1.4546
2018-10-12 23:17:00	1.2653	23.1	7.13	17.4	0.8464	1.4546
2018-10-12 23:18:00	1.266	23.1	7.11	17.4	0.8464	1.4546
2018-10-12 23:19:00	1.2667	23.1	7.13	17.4	0.8464	1.4546
2018-10-12 23:20:00	1.2674	23.1	7.15	17.4	0.8464	1.4546
2018-10-12 23:21:00	1.2681	23.1	7.16	17.4	0.8464	1.4546
2018-10-12 23:22:00	1.2688	23.1	7.18	17.4	0.8464	1.4546
2018-10-12 23:23:00	1.2694	23.1	7.2	17.4	0.8464	1.4546
2018-10-12 23:24:00	1.2701	23.1	7.21	17.4	0.8464	1.4546
2018-10-12 23:25:00	1.2708	23.0	7.23	17.4	0.8464	1.4546
2018-10-12 23:26:00	1.2715	23.0	7.17	17.4	0.8464	1.4546
2018-10-12 23:27:00	1.2722	23.1	7.1	17.4	0.8464	1.4546
2018-10-12 23:28:00	1.2729	23.0	7.12	17.4	0.8464	1.4546
2018-10-12 23:29:00	1.2736	23.0	7.14	17.4	0.8464	1.4546
2018-10-12 23:30:00	1.2743	23.0	7.16	17.4	0.8464	1.4546
2018-10-12 23:31:00	1.275	23.0	7.18	17.4	0.8464	1.4546
2018-10-12 23:32:00	1.2757	23.0	7.19	17.4	0.8464	1.4546
2018-10-12 23:33:00	1.2764	23.0	7.21	17.5	0.8554	1.4393
2018-10-12 23:34:00	1.2771	23.0	7.22	17.4	0.8464	1.4546
2018-10-12 23:35:00	1.2778	23.0	7.2	17.4	0.8464	1.4546
2018-10-12 23:36:00	1.2785	23.0	7.1	17.4	0.8464	1.4546
2018-10-12 23:37:00	1.2792	23.0	7.12	17.4	0.8464	1.4546
2018-10-12 23:38:00	1.2799	23.0	7.14	17.5	0.8554	1.4393
2018-10-12 23:39:00	1.2806	23.0	7.16	17.5	0.8554	1.4393
2018-10-12 23:40:00	1.2812	23.0	7.17	17.5	0.8554	1.4393
2018-10-12 23:41:00	1.2819	23.0	7.19	17.5	0.8554	1.4393
2018-10-12 23:42:00	1.2826	23.0	7.21	17.5	0.8554	1.4393
2018-10-12 23:43:00	1.2833	23.0	7.22	17.5	0.8554	1.4393
2018-10-12 23:44:00	1.284	23.0	7.23	17.5	0.8554	1.4393
2018-10-12 23:45:00	1.2847	23.0	7.1	17.5	0.8554	1.4393
2018-10-12 23:46:00	1.2854	23.0	7.12	17.5	0.8554	1.4393
2018-10-12 23:47:00	1.2861	23.0	7.14	17.5	0.8554	1.4393
2018-10-12 23:48:00	1.2868	23.0	7.15	17.5	0.8554	1.4393
2018-10-12 23:49:00	1.2875	23.0	7.17	17.5	0.8554	1.4393
2018-10-12 23:50:00	1.2882	23.0	7.19	17.5	0.8554	1.4393
2018-10-12 23:51:00	1.2889	23.0	7.2	17.5	0.8554	1.4393
2018-10-12 23:52:00	1.2896	23.0	7.22	17.5	0.8554	1.4393
2018-10-12 23:53:00	1.2903	23.0	7.24	17.5	0.8554	1.4393
2018-10-12 23:54:00	1.291	23.0	7.11	17.5	0.8554	1.4393
2018-10-12 23:55:00	1.2917	23.0	7.12	17.5	0.8554	1.4393
2018-10-12 23:56:00	1.2924	23.0	7.14	17.5	0.8554	1.4393
2018-10-12 23:57:00	1.2931	23.0	7.15	17.5	0.8554	1.4393
2018-10-12 23:58:00	1.2938	23.0	7.17	17.5	0.8554	1.4393
2018-10-12 23:59:00	1.2944	23.0	7.19	17.5	0.8554	1.4393
2018-10-13 00:00:00	1.2951	23.0	7.2	17.5	0.8554	1.4393
2018-10-13 00:01:00	1.2958	23.0	7.22	17.5	0.8554	1.4393
2018-10-13 00:02:00	1.2965	23.0	7.23	17.5	0.8554	1.4393
2018-10-13 00:03:00	1.2972	23.0	7.12	17.5	0.8554	1.4393
2018-10-13 00:04:00	1.2979	23.0	7.11	17.5	0.8554	1.4393
2018-10-13 00:05:00	1.2986	23.0	7.13	17.5	0.8554	1.4393
2018-10-13 00:06:00	1.2993	23.0	7.15	17.5	0.8554	1.4393
2018-10-13 00:07:00	1.3	23.0	7.17	17.5	0.8554	1.4393
2018-10-13 00:08:00	1.3007	23.0	7.18	17.5	0.8554	1.4393
2018-10-13 00:09:00	1.3014	23.0	7.2	17.5	0.8554	1.4393
2018-10-13 00:10:00	1.3021	23.0	7.22	17.5	0.8554	1.4393
2018-10-13 00:11:00	1.3028	23.0	7.23	17.5	0.8554	1.4393
2018-10-13 00:12:00	1.3035	23.0	7.14	17.5	0.8554	1.4393
2018-10-13 00:13:00	1.3042	23.0	7.11	17.6	0.8644	1.4242
2018-10-13 00:14:00	1.3049	23.0	7.13	17.5	0.8554	1.4393
2018-10-13 00:15:00	1.3056	23.0	7.15	17.6	0.8644	1.4242
2018-10-13 00:16:00	1.3062	23.0	7.17	17.6	0.8644	1.4242
2018-10-13 00:17:00	1.3069	23.0	7.18	17.6	0.8644	1.4242
2018-10-13 00:18:00	1.3076	23.0	7.2	17.6	0.8644	1.4242
2018-10-13 00:19:00	1.3083	23.0	7.21	17.6	0.8644	1.4242
2018-10-13 00:20:00	1.309	23.0	7.23	17.6	0.8644	1.4242
2018-10-13 00:21:00	1.3097	23.0	7.15	17.6	0.8644	1.4242
2018-10-13 00:22:00	1.3104	23.0	7.11	17.6	0.8644	1.4242
2018-10-13 00:23:00	1.3111	23.0	7.13	17.6	0.8644	1.4242
2018-10-13 00:24:00	1.3118	23.0	7.15	17.6	0.8644	1.4242
2018-10-13 00:25:00	1.3125	23.0	7.17	17.6	0.8644	1.4242
2018-10-13 00:26:00	1.3132	23.0	7.18	17.6	0.8644	1.4242
2018-10-13 00:27:00	1.3139	23.0	7.2	17.6	0.8644	1.4242
2018-10-13 00:28:00	1.3146	23.0	7.21	17.6	0.8644	1.4242
2018-10-13 00:29:00	1.3153	23.0	7.23	17.6	0.8644	1.4242
2018-10-13 00:30:00	1.316	23.0	7.15	17.6	0.8644	1.4242
2018-10-13 00:31:00	1.3167	23.0	7.11	17.6	0.8644	1.4242
2018-10-13 00:32:00	1.3174	23.0	7.13	17.6	0.8644	1.4242
2018-10-13 00:33:00	1.3181	23.0	7.15	17.6	0.8644	1.4242
2018-10-13 00:34:00	1.3188	23.0	7.17	17.6	0.8644	1.4242
2018-10-13 00:35:00	1.3194	23.0	7.18	17.6	0.8644	1.4242
2018-10-13 00:36:00	1.3201	23.0	7.2	17.6	0.8644	1.4242
2018-10-13 00:37:00	1.3208	23.0	7.21	17.6	0.8644	1.4242
2018-10-13 00:38:00	1.3215	23.0	7.23	17.6	0.8644	1.4242
2018-10-13 00:39:00	1.3222	23.0	7.16	17.6	0.8644	1.4242
2018-10-13 00:40:00	1.3229	23.0	7.11	17.6	0.8644	1.4242
2018-10-13 00:41:00	1.3236	23.0	7.13	17.6	0.8644	1.4242
2018-10-13 00:42:00	1.3243	22.9	7.15	17.6	0.8644	1.4242
2018-10-13 00:43:00	1.325	23.0	7.17	17.6	0.8644	1.4242
2018-10-13 00:44:00	1.3257	23.0	7.18	17.6	0.8644	1.4242
2018-10-13 00:45:00	1.3264	23.0	7.2	17.6	0.8644	1.4242
2018-10-13 00:46:00	1.3271	22.9	7.21	17.6	0.8644	1.4242
2018-10-13 00:47:00	1.3278	22.9	7.23	17.7	0.8735	1.4095
2018-10-13 00:48:00	1.3285	22.9	7.15	17.6	0.8644	1.4242
2018-10-13 00:49:00	1.3292	23.0	7.11	17.6	0.8644	1.4242
2018-10-13 00:50:00	1.3299	23.0	7.13	17.6	0.8644	1.4242
2018-10-13 00:51:00	1.3306	22.9	7.15	17.7	0.8735	1.4095
2018-10-13 00:52:00	1.3312	22.9	7.17	17.6	0.8644	1.4242
2018-10-13 00:53:00	1.3319	22.9	7.18	17.6	0.8644	1.4242
2018-10-13 00:54:00	1.3326	22.9	7.2	17.6	0.8644	1.4242
2018-10-13 00:55:00	1.3333	22.9	7.21	17.7	0.8735	1.4095
2018-10-13 00:56:00	1.334	22.9	7.23	17.7	0.8735	1.4095
2018-10-13 00:57:00	1.3347	22.9	7.15	17.7	0.8735	1.4095
2018-10-13 00:58:00	1.3354	22.9	7.11	17.7	0.8735	1.4095
2018-10-13 00:59:00	1.3361	22.9	7.13	17.7	0.8735	1.4095
2018-10-13 01:00:00	1.3368	22.9	7.15	17.7	0.8735	1.4095
2018-10-13 01:01:00	1.3375	22.9	7.17	17.7	0.8735	1.4095
2018-10-13 01:02:00	1.3382	22.9	7.18	17.7	0.8735	1.4095
2018-10-13 01:03:00	1.3389	22.9	7.2	17.7	0.8735	1.4095
2018-10-13 01:04:00	1.3396	22.9	7.22	17.7	0.8735	1.4095
2018-10-13 01:05:00	1.3403	22.9	7.23	17.7	0.8735	1.4095
2018-10-13 01:06:00	1.341	22.9	7.14	17.7	0.8735	1.4095
2018-10-13 01:07:00	1.3417	22.9	7.11	17.7	0.8735	1.4095
2018-10-13 01:08:00	1.3424	22.9	7.13	17.7	0.8735	1.4095
2018-10-13 01:09:00	1.3431	22.9	7.15	17.7	0.8735	1.4095
2018-10-13 01:10:00	1.3438	22.9	7.17	17.7	0.8735	1.4095
2018-10-13 01:11:00	1.3444	22.9	7.19	17.7	0.8735	1.4095
2018-10-13 01:12:00	1.3451	22.9	7.2	17.7	0.8735	1.4095
2018-10-13 01:13:00	1.3458	22.9	7.22	17.7	0.8735	1.4095
2018-10-13 01:14:00	1.3465	22.9	7.23	17.7	0.8735	1.4095
2018-10-13 01:15:00	1.3472	22.9	7.13	17.7	0.8735	1.4095
2018-10-13 01:16:00	1.3479	22.9	7.12	17.7	0.8735	1.4095
2018-10-13 01:17:00	1.3486	22.9	7.14	17.7	0.8735	1.4095
2018-10-13 01:18:00	1.3493	22.9	7.15	17.7	0.8735	1.4095
2018-10-13 01:19:00	1.35	22.9	7.17	17.7	0.8735	1.4095
2018-10-13 01:20:00	1.3507	22.9	7.19	17.7	0.8735	1.4095
2018-10-13 01:21:00	1.3514	22.9	7.2	17.7	0.8735	1.4095
2018-10-13 01:22:00	1.3521	22.9	7.22	17.7	0.8735	1.4095
2018-10-13 01:23:00	1.3528	22.9	7.23	17.7	0.8735	1.4095
2018-10-13 01:24:00	1.3535	22.9	7.11	17.7	0.8735	1.4095
2018-10-13 01:25:00	1.3542	22.9	7.12	17.7	0.8735	1.4095
2018-10-13 01:26:00	1.3549	22.9	7.14	17.7	0.8735	1.4095
2018-10-13 01:27:00	1.3556	22.9	7.16	17.7	0.8735	1.4095
2018-10-13 01:28:00	1.3562	22.9	7.17	17.7	0.8735	1.4095
2018-10-13 01:29:00	1.3569	22.9	7.19	17.7	0.8735	1.4095
2018-10-13 01:30:00	1.3576	22.9	7.2	17.7	0.8735	1.4095
2018-10-13 01:31:00	1.3583	22.9	7.22	17.7	0.8735	1.4095
2018-10-13 01:32:00	1.359	22.9	7.24	17.7	0.8735	1.4095
2018-10-13 01:33:00	1.3597	22.9	7.1	17.8	0.8825	1.3951
2018-10-13 01:34:00	1.3604	22.9	7.12	17.7	0.8735	1.4095
2018-10-13 01:35:00	1.3611	22.9	7.14	17.8	0.8825	1.3951
2018-10-13 01:36:00	1.3618	22.9	7.16	17.7	0.8735	1.4095
2018-10-13 01:37:00	1.3625	22.9	7.17	17.8	0.8825	1.3951
2018-10-13 01:38:00	1.3632	22.9	7.19	17.8	0.8825	1.3951
2018-10-13 01:39:00	1.3639	22.9	7.21	17.8	0.8825	1.3951
2018-10-13 01:40:00	1.3646	22.9	7.22	17.8	0.8825	1.3951
2018-10-13 01:41:00	1.3653	22.9	7.22	17.8	0.8825	1.3951
2018-10-13 01:42:00	1.366	22.9	7.1	17.8	0.8825	1.3951
2018-10-13 01:43:00	1.3667	22.9	7.12	17.8	0.8825	1.3951
2018-10-13 01:44:00	1.3674	22.9	7.14	17.8	0.8825	1.3951
2018-10-13 01:45:00	1.3681	22.9	7.16	17.8	0.8825	1.3951
2018-10-13 01:46:00	1.3688	22.9	7.18	17.8	0.8825	1.3951
2018-10-13 01:47:00	1.3694	22.9	7.19	17.8	0.8825	1.3951
2018-10-13 01:48:00	1.3701	22.9	7.21	17.8	0.8825	1.3951
2018-10-13 01:49:00	1.3708	22.9	7.22	17.8	0.8825	1.3951
2018-10-13 01:50:00	1.3715	22.9	7.2	17.8	0.8825	1.3951
2018-10-13 01:51:00	1.3722	22.9	7.11	17.8	0.8825	1.3951
2018-10-13 01:52:00	1.3729	22.9	7.13	17.8	0.8825	1.3951
2018-10-13 01:53:00	1.3736	22.9	7.15	17.8	0.8825	1.3951
2018-10-13 01:54:00	1.3743	22.9	7.16	17.8	0.8825	1.3951
2018-10-13 01:55:00	1.375	22.9	7.18	17.8	0.8825	1.3951
2018-10-13 01:56:00	1.3757	22.9	7.2	17.8	0.8825	1.3951
2018-10-13 01:57:00	1.3764	22.9	7.21	17.8	0.8825	1.3951
2018-10-13 01:58:00	1.3771	22.9	7.23	17.8	0.8825	1.3951
2018-10-13 01:59:00	1.3778	22.9	7.17	17.8	0.8825	1.3951
2018-10-13 02:00:00	1.3785	22.9	7.11	17.8	0.8825	1.3951
2018-10-13 02:01:00	1.3792	22.9	7.13	17.8	0.8825	1.3951
2018-10-13 02:02:00	1.3799	22.9	7.15	17.8	0.8825	1.3951
2018-10-13 02:03:00	1.3806	22.9	7.17	17.8	0.8825	1.3951
2018-10-13 02:04:00	1.3812	22.9	7.18	17.8	0.8825	1.3951
2018-10-13 02:05:00	1.3819	22.9	7.2	17.8	0.8825	1.3951
2018-10-13 02:06:00	1.3826	22.9	7.22	17.8	0.8825	1.3951
2018-10-13 02:07:00	1.3833	22.9	7.23	17.8	0.8825	1.3951
2018-10-13 02:08:00	1.384	22.9	7.14	17.9	0.8915	1.381
2018-10-13 02:09:00	1.3847	22.9	7.11	17.8	0.8825	1.3951
2018-10-13 02:10:00	1.3854	22.9	7.14	17.8	0.8825	1.3951
2018-10-13 02:11:00	1.3861	22.9	7.15	17.8	0.8825	1.3951
2018-10-13 02:12:00	1.3868	22.9	7.17	17.8	0.8825	1.3951
2018-10-13 02:13:00	1.3875	22.9	7.19	17.9	0.8915	1.381
[truncated: 8,097 more rows]
