# Supplementary material for: Experimental and Model-Based Analysis to Optimize Microalgal Biomass Productivity in a Pilot-Scale Tubular Photobioreactor
Source: Front Bioeng Biotechnol. 2020 May 13;8:453. doi: 10.3389/fbioe.2020.00453 (PMC7247861; doi:10.3389/fbioe.2020.00453)
Supplement: Supplementary file 1 [file Data_Sheet_1.ZIP › suppl_data/raw_data/suppl_data_raw_exp_no_14.txt]

datetime	time	temp	pH	OD_NIR	cX	qph
2018-10-18 18:25:00	0.0	23.0	7.23	16.7	0.4346	2.833
2018-10-18 18:26:00	0.0007	23.0	7.11	16.8	0.4448	2.7677
2018-10-18 18:27:00	0.0014	23.0	7.1	16.9	0.4551	2.7053
2018-10-18 18:28:00	0.0021	23.0	7.11	17.0	0.4653	2.6457
2018-10-18 18:29:00	0.0028	23.0	7.12	16.7	0.4346	2.833
2018-10-18 18:30:00	0.0035	23.0	7.13	16.8	0.4448	2.7677
2018-10-18 18:31:00	0.0042	23.1	7.14	16.7	0.4346	2.833
2018-10-18 18:32:00	0.0049	23.1	7.15	16.7	0.4346	2.833
2018-10-18 18:33:00	0.0056	23.1	7.16	16.7	0.4346	2.833
2018-10-18 18:34:00	0.0062	23.1	7.17	16.8	0.4448	2.7677
2018-10-18 18:35:00	0.0069	23.1	7.18	16.8	0.4448	2.7677
2018-10-18 18:36:00	0.0076	23.1	7.19	16.9	0.4551	2.7053
2018-10-18 18:37:00	0.0083	23.1	7.2	16.7	0.4346	2.833
2018-10-18 18:38:00	0.009	23.1	7.21	16.9	0.4551	2.7053
2018-10-18 18:39:00	0.0097	23.1	7.23	16.7	0.4346	2.833
2018-10-18 18:40:00	0.0104	23.1	7.17	16.9	0.4551	2.7053
2018-10-18 18:41:00	0.0111	23.2	7.09	16.8	0.4448	2.7677
2018-10-18 18:42:00	0.0118	23.2	7.1	16.8	0.4448	2.7677
2018-10-18 18:43:00	0.0125	23.2	7.11	16.7	0.4346	2.833
2018-10-18 18:44:00	0.0132	23.2	7.12	16.7	0.4346	2.833
2018-10-18 18:45:00	0.0139	23.2	7.13	16.8	0.4448	2.7677
2018-10-18 18:46:00	0.0146	23.2	7.14	16.7	0.4346	2.833
2018-10-18 18:47:00	0.0153	23.2	7.15	16.7	0.4346	2.833
2018-10-18 18:48:00	0.016	23.2	7.16	16.6	0.4243	2.9015
2018-10-18 18:49:00	0.0167	23.3	7.18	16.8	0.4448	2.7677
2018-10-18 18:50:00	0.0174	23.3	7.19	16.9	0.4551	2.7053
2018-10-18 18:51:00	0.0181	23.3	7.2	16.9	0.4551	2.7053
2018-10-18 18:52:00	0.0188	23.3	7.21	16.8	0.4448	2.7677
2018-10-18 18:53:00	0.0194	23.3	7.22	16.8	0.4448	2.7677
2018-10-18 18:54:00	0.0201	23.3	7.23	16.6	0.4243	2.9015
2018-10-18 18:55:00	0.0208	23.3	7.12	16.9	0.4551	2.7053
2018-10-18 18:56:00	0.0215	23.3	7.09	16.7	0.4346	2.833
2018-10-18 18:57:00	0.0222	23.3	7.11	16.8	0.4448	2.7677
2018-10-18 18:58:00	0.0229	23.3	7.12	16.8	0.4448	2.7677
2018-10-18 18:59:00	0.0236	23.3	7.13	16.8	0.4448	2.7677
2018-10-18 19:00:00	0.0243	23.3	7.14	16.7	0.4346	2.833
2018-10-18 19:01:00	0.025	23.3	7.15	16.9	0.4551	2.7053
2018-10-18 19:02:00	0.0257	23.3	7.16	16.9	0.4551	2.7053
2018-10-18 19:03:00	0.0264	23.3	7.17	16.8	0.4448	2.7677
2018-10-18 19:04:00	0.0271	23.3	7.18	16.7	0.4346	2.833
2018-10-18 19:05:00	0.0278	23.4	7.19	16.7	0.4346	2.833
2018-10-18 19:06:00	0.0285	23.4	7.2	16.7	0.4346	2.833
2018-10-18 19:07:00	0.0292	23.4	7.21	16.8	0.4448	2.7677
2018-10-18 19:08:00	0.0299	23.4	7.22	16.9	0.4551	2.7053
2018-10-18 19:09:00	0.0306	23.4	7.23	16.9	0.4551	2.7053
2018-10-18 19:10:00	0.0312	23.4	7.11	16.7	0.4346	2.833
2018-10-18 19:11:00	0.0319	23.4	7.1	16.7	0.4346	2.833
2018-10-18 19:12:00	0.0326	23.4	7.11	16.8	0.4448	2.7677
2018-10-18 19:13:00	0.0333	23.4	7.12	16.7	0.4346	2.833
2018-10-18 19:14:00	0.034	23.4	7.13	16.8	0.4448	2.7677
2018-10-18 19:15:00	0.0347	23.5	7.14	16.8	0.4448	2.7677
2018-10-18 19:16:00	0.0354	23.5	7.15	16.7	0.4346	2.833
2018-10-18 19:17:00	0.0361	23.5	7.16	16.7	0.4346	2.833
2018-10-18 19:18:00	0.0368	23.5	7.17	16.7	0.4346	2.833
2018-10-18 19:19:00	0.0375	23.5	7.18	16.7	0.4346	2.833
2018-10-18 19:20:00	0.0382	23.5	7.19	16.9	0.4551	2.7053
2018-10-18 19:21:00	0.0389	23.5	7.2	16.8	0.4448	2.7677
2018-10-18 19:22:00	0.0396	23.6	7.21	16.8	0.4448	2.7677
2018-10-18 19:23:00	0.0403	23.6	7.22	16.7	0.4346	2.833
2018-10-18 19:24:00	0.041	23.6	7.2	16.8	0.4448	2.7677
2018-10-18 19:25:00	0.0417	23.6	7.09	16.8	0.4448	2.7677
2018-10-18 19:26:00	0.0424	23.6	7.1	16.8	0.4448	2.7677
2018-10-18 19:27:00	0.0431	23.6	7.11	16.9	0.4551	2.7053
2018-10-18 19:28:00	0.0438	23.6	7.12	16.7	0.4346	2.833
2018-10-18 19:29:00	0.0444	23.7	7.13	16.7	0.4346	2.833
2018-10-18 19:30:00	0.0451	23.7	7.14	16.7	0.4346	2.833
2018-10-18 19:31:00	0.0458	23.7	7.15	16.7	0.4346	2.833
2018-10-18 19:32:00	0.0465	23.7	7.16	16.7	0.4346	2.833
2018-10-18 19:33:00	0.0472	23.7	7.18	16.8	0.4448	2.7677
2018-10-18 19:34:00	0.0479	23.7	7.19	16.8	0.4448	2.7677
2018-10-18 19:35:00	0.0486	23.8	7.2	16.9	0.4551	2.7053
2018-10-18 19:36:00	0.0493	23.8	7.21	16.8	0.4448	2.7677
2018-10-18 19:37:00	0.05	23.8	7.22	16.5	0.4141	2.9734
2018-10-18 19:38:00	0.0507	23.8	7.23	16.5	0.4141	2.9734
2018-10-18 19:39:00	0.0514	23.8	7.09	16.7	0.4346	2.833
2018-10-18 19:40:00	0.0521	23.8	7.1	16.7	0.4346	2.833
2018-10-18 19:41:00	0.0528	23.8	7.11	16.6	0.4243	2.9015
2018-10-18 19:42:00	0.0535	23.8	7.12	16.9	0.4551	2.7053
2018-10-18 19:43:00	0.0542	23.9	7.13	17.0	0.4653	2.6457
2018-10-18 19:44:00	0.0549	23.9	7.14	16.9	0.4551	2.7053
2018-10-18 19:45:00	0.0556	23.9	7.16	16.7	0.4346	2.833
2018-10-18 19:46:00	0.0562	23.9	7.17	16.8	0.4448	2.7677
2018-10-18 19:47:00	0.0569	23.9	7.18	16.7	0.4346	2.833
2018-10-18 19:48:00	0.0576	23.9	7.19	16.9	0.4551	2.7053
2018-10-18 19:49:00	0.0583	24.0	7.2	16.8	0.4448	2.7677
2018-10-18 19:50:00	0.059	24.0	7.21	17.0	0.4653	2.6457
2018-10-18 19:51:00	0.0597	24.0	7.22	16.6	0.4243	2.9015
2018-10-18 19:52:00	0.0604	24.0	7.19	16.7	0.4346	2.833
2018-10-18 19:53:00	0.0611	24.0	7.09	16.7	0.4346	2.833
2018-10-18 19:54:00	0.0618	24.0	7.11	16.7	0.4346	2.833
2018-10-18 19:55:00	0.0625	24.0	7.12	16.6	0.4243	2.9015
2018-10-18 19:56:00	0.0632	24.1	7.13	16.7	0.4346	2.833
2018-10-18 19:57:00	0.0639	24.1	7.14	16.5	0.4141	2.9734
2018-10-18 19:58:00	0.0646	24.1	7.15	16.6	0.4243	2.9015
2018-10-18 19:59:00	0.0653	24.1	7.16	16.9	0.4551	2.7053
2018-10-18 20:00:00	0.066	24.1	7.17	16.7	0.4346	2.833
2018-10-18 20:01:00	0.0667	24.1	7.19	16.6	0.4243	2.9015
2018-10-18 20:02:00	0.0674	24.1	7.2	16.6	0.4243	2.9015
2018-10-18 20:03:00	0.0681	24.1	7.21	16.6	0.4243	2.9015
2018-10-18 20:04:00	0.0688	24.2	7.22	16.7	0.4346	2.833
2018-10-18 20:05:00	0.0694	24.2	7.2	16.6	0.4243	2.9015
2018-10-18 20:06:00	0.0701	24.2	7.09	16.7	0.4346	2.833
2018-10-18 20:07:00	0.0708	24.2	7.11	16.7	0.4346	2.833
2018-10-18 20:08:00	0.0715	24.2	7.12	16.7	0.4346	2.833
2018-10-18 20:09:00	0.0722	24.2	7.13	16.9	0.4551	2.7053
2018-10-18 20:10:00	0.0729	24.2	7.14	16.8	0.4448	2.7677
2018-10-18 20:11:00	0.0736	24.3	7.15	16.5	0.4141	2.9734
2018-10-18 20:12:00	0.0743	24.3	7.17	16.7	0.4346	2.833
2018-10-18 20:13:00	0.075	24.3	7.18	16.7	0.4346	2.833
2018-10-18 20:14:00	0.0757	24.3	7.19	16.9	0.4551	2.7053
2018-10-18 20:15:00	0.0764	24.3	7.2	16.6	0.4243	2.9015
2018-10-18 20:16:00	0.0771	24.3	7.21	16.6	0.4243	2.9015
2018-10-18 20:17:00	0.0778	24.3	7.23	16.8	0.4448	2.7677
2018-10-18 20:18:00	0.0785	24.3	7.15	16.7	0.4346	2.833
2018-10-18 20:19:00	0.0792	24.3	7.1	16.7	0.4346	2.833
2018-10-18 20:20:00	0.0799	24.4	7.11	16.5	0.4141	2.9734
2018-10-18 20:21:00	0.0806	24.4	7.12	16.7	0.4346	2.833
2018-10-18 20:22:00	0.0812	24.4	7.14	16.6	0.4243	2.9015
2018-10-18 20:23:00	0.0819	24.4	7.15	16.7	0.4346	2.833
2018-10-18 20:24:00	0.0826	24.4	7.16	16.5	0.4141	2.9734
2018-10-18 20:25:00	0.0833	24.4	7.17	16.6	0.4243	2.9015
2018-10-18 20:26:00	0.084	24.4	7.19	16.7	0.4346	2.833
2018-10-18 20:27:00	0.0847	24.5	7.2	16.8	0.4448	2.7677
2018-10-18 20:28:00	0.0854	24.5	7.21	16.7	0.4346	2.833
2018-10-18 20:29:00	0.0861	24.5	7.22	16.7	0.4346	2.833
2018-10-18 20:30:00	0.0868	24.5	7.18	16.9	0.4551	2.7053
2018-10-18 20:31:00	0.0875	24.5	7.09	16.6	0.4243	2.9015
2018-10-18 20:32:00	0.0882	24.5	7.11	16.6	0.4243	2.9015
2018-10-18 20:33:00	0.0889	24.5	7.12	16.7	0.4346	2.833
2018-10-18 20:34:00	0.0896	24.5	7.14	16.7	0.4346	2.833
2018-10-18 20:35:00	0.0903	24.5	7.15	16.7	0.4346	2.833
2018-10-18 20:36:00	0.091	24.5	7.16	16.7	0.4346	2.833
2018-10-18 20:37:00	0.0917	24.6	7.18	16.6	0.4243	2.9015
2018-10-18 20:38:00	0.0924	24.6	7.19	16.8	0.4448	2.7677
2018-10-18 20:39:00	0.0931	24.6	7.2	16.7	0.4346	2.833
2018-10-18 20:40:00	0.0938	24.6	7.22	16.8	0.4448	2.7677
2018-10-18 20:41:00	0.0944	24.6	7.23	16.6	0.4243	2.9015
2018-10-18 20:42:00	0.0951	24.6	7.13	16.7	0.4346	2.833
2018-10-18 20:43:00	0.0958	24.6	7.11	16.6	0.4243	2.9015
2018-10-18 20:44:00	0.0965	24.6	7.13	16.8	0.4448	2.7677
2018-10-18 20:45:00	0.0972	24.6	7.15	16.7	0.4346	2.833
2018-10-18 20:46:00	0.0979	24.6	7.18	16.7	0.4346	2.833
2018-10-18 20:47:00	0.0986	24.6	7.2	16.7	0.4346	2.833
2018-10-18 20:48:00	0.0993	24.6	7.22	16.7	0.4346	2.833
2018-10-18 20:49:00	0.1	24.6	7.15	16.9	0.4551	2.7053
2018-10-18 20:50:00	0.1007	24.6	7.12	16.7	0.4346	2.833
2018-10-18 20:51:00	0.1014	24.7	7.14	16.7	0.4346	2.833
2018-10-18 20:52:00	0.1021	24.7	7.17	16.7	0.4346	2.833
2018-10-18 20:53:00	0.1028	24.7	7.19	16.7	0.4346	2.833
2018-10-18 20:54:00	0.1035	24.7	7.21	16.6	0.4243	2.9015
2018-10-18 20:55:00	0.1042	24.7	7.2	16.6	0.4243	2.9015
2018-10-18 20:56:00	0.1049	24.8	7.11	16.8	0.4448	2.7677
2018-10-18 20:57:00	0.1056	24.8	7.13	16.7	0.4346	2.833
2018-10-18 20:58:00	0.1062	24.8	7.16	16.7	0.4346	2.833
2018-10-18 20:59:00	0.1069	24.8	7.18	16.6	0.4243	2.9015
2018-10-18 21:00:00	0.1076	24.8	7.2	16.8	0.4448	2.7677
2018-10-18 21:01:00	0.1083	24.9	7.23	16.5	0.4141	2.9734
2018-10-18 21:02:00	0.109	24.9	7.12	16.7	0.4346	2.833
2018-10-18 21:03:00	0.1097	24.9	7.12	16.5	0.4141	2.9734
2018-10-18 21:04:00	0.1104	24.9	7.15	16.7	0.4346	2.833
2018-10-18 21:05:00	0.1111	24.9	7.17	16.7	0.4346	2.833
2018-10-18 21:06:00	0.1118	24.9	7.2	16.8	0.4448	2.7677
2018-10-18 21:07:00	0.1125	25.0	7.22	16.7	0.4346	2.833
2018-10-18 21:08:00	0.1132	25.0	7.17	16.6	0.4243	2.9015
2018-10-18 21:09:00	0.1139	25.0	7.12	16.6	0.4243	2.9015
2018-10-18 21:10:00	0.1146	25.0	7.14	16.6	0.4243	2.9015
2018-10-18 21:11:00	0.1153	25.0	7.16	16.6	0.4243	2.9015
2018-10-18 21:12:00	0.116	25.1	7.19	16.4	0.4038	3.0489
2018-10-18 21:13:00	0.1167	25.1	7.21	16.6	0.4243	2.9015
2018-10-18 21:14:00	0.1174	25.1	7.21	16.7	0.4346	2.833
2018-10-18 21:15:00	0.1181	25.1	7.11	16.7	0.4346	2.833
2018-10-18 21:16:00	0.1188	25.1	7.13	16.6	0.4243	2.9015
2018-10-18 21:17:00	0.1194	25.2	7.15	16.6	0.4243	2.9015
2018-10-18 21:18:00	0.1201	25.2	7.18	16.6	0.4243	2.9015
2018-10-18 21:19:00	0.1208	25.2	7.2	16.6	0.4243	2.9015
2018-10-18 21:20:00	0.1215	25.2	7.23	16.7	0.4346	2.833
2018-10-18 21:21:00	0.1222	25.2	7.13	16.8	0.4448	2.7677
2018-10-18 21:22:00	0.1229	25.3	7.12	16.7	0.4346	2.833
2018-10-18 21:23:00	0.1236	25.3	7.15	16.8	0.4448	2.7677
2018-10-18 21:24:00	0.1243	25.3	7.17	16.6	0.4243	2.9015
2018-10-18 21:25:00	0.125	25.3	7.19	16.6	0.4243	2.9015
2018-10-18 21:26:00	0.1257	25.3	7.22	16.9	0.4551	2.7053
2018-10-18 21:27:00	0.1264	25.4	7.18	16.6	0.4243	2.9015
2018-10-18 21:28:00	0.1271	25.4	7.11	16.7	0.4346	2.833
2018-10-18 21:29:00	0.1278	25.4	7.14	16.7	0.4346	2.833
2018-10-18 21:30:00	0.1285	25.4	7.16	16.6	0.4243	2.9015
2018-10-18 21:31:00	0.1292	25.4	7.19	16.5	0.4141	2.9734
2018-10-18 21:32:00	0.1299	25.4	7.21	16.7	0.4346	2.833
2018-10-18 21:33:00	0.1306	25.5	7.22	16.7	0.4346	2.833
2018-10-18 21:34:00	0.1312	25.5	7.11	16.7	0.4346	2.833
2018-10-18 21:35:00	0.1319	25.5	7.13	16.9	0.4551	2.7053
2018-10-18 21:36:00	0.1326	25.5	7.15	16.6	0.4243	2.9015
2018-10-18 21:37:00	0.1333	25.5	7.18	16.9	0.4551	2.7053
2018-10-18 21:38:00	0.134	25.6	7.2	16.8	0.4448	2.7677
2018-10-18 21:39:00	0.1347	25.6	7.22	16.6	0.4243	2.9015
2018-10-18 21:40:00	0.1354	25.6	7.15	16.7	0.4346	2.833
2018-10-18 21:41:00	0.1361	25.6	7.12	16.8	0.4448	2.7677
2018-10-18 21:42:00	0.1368	25.6	7.14	16.7	0.4346	2.833
2018-10-18 21:43:00	0.1375	25.6	7.17	16.8	0.4448	2.7677
2018-10-18 21:44:00	0.1382	25.7	7.19	16.8	0.4448	2.7677
2018-10-18 21:45:00	0.1389	25.7	7.21	16.8	0.4448	2.7677
2018-10-18 21:46:00	0.1396	25.7	7.2	16.6	0.4243	2.9015
2018-10-18 21:47:00	0.1403	25.7	7.11	16.7	0.4346	2.833
2018-10-18 21:48:00	0.141	25.7	7.14	16.6	0.4243	2.9015
2018-10-18 21:49:00	0.1417	25.7	7.16	16.7	0.4346	2.833
2018-10-18 21:50:00	0.1424	25.7	7.18	16.6	0.4243	2.9015
2018-10-18 21:51:00	0.1431	25.8	7.21	16.6	0.4243	2.9015
2018-10-18 21:52:00	0.1438	25.8	7.23	16.7	0.4346	2.833
2018-10-18 21:53:00	0.1444	25.8	7.12	16.7	0.4346	2.833
2018-10-18 21:54:00	0.1451	25.8	7.12	16.7	0.4346	2.833
2018-10-18 21:55:00	0.1458	25.8	7.15	16.6	0.4243	2.9015
2018-10-18 21:56:00	0.1465	25.8	7.17	16.5	0.4141	2.9734
2018-10-18 21:57:00	0.1472	25.8	7.19	16.6	0.4243	2.9015
2018-10-18 21:58:00	0.1479	25.9	7.22	16.5	0.4141	2.9734
2018-10-18 21:59:00	0.1486	25.9	7.19	16.6	0.4243	2.9015
2018-10-18 22:00:00	0.1493	25.9	7.11	16.7	0.4346	2.833
2018-10-18 22:01:00	0.15	25.9	7.13	16.6	0.4243	2.9015
2018-10-18 22:02:00	0.1507	25.9	7.16	16.7	0.4346	2.833
2018-10-18 22:03:00	0.1514	25.9	7.18	16.6	0.4243	2.9015
2018-10-18 22:04:00	0.1521	25.9	7.2	16.7	0.4346	2.833
2018-10-18 22:05:00	0.1528	25.9	7.23	16.7	0.4346	2.833
2018-10-18 22:06:00	0.1535	26.0	7.14	16.7	0.4346	2.833
2018-10-18 22:07:00	0.1542	26.0	7.12	16.8	0.4448	2.7677
2018-10-18 22:08:00	0.1549	26.0	7.14	16.6	0.4243	2.9015
2018-10-18 22:09:00	0.1556	26.0	7.16	16.7	0.4346	2.833
2018-10-18 22:10:00	0.1562	26.0	7.19	16.6	0.4243	2.9015
2018-10-18 22:11:00	0.1569	26.0	7.21	16.5	0.4141	2.9734
2018-10-18 22:12:00	0.1576	26.0	7.22	16.6	0.4243	2.9015
2018-10-18 22:13:00	0.1583	26.0	7.1	16.6	0.4243	2.9015
2018-10-18 22:14:00	0.159	26.1	7.13	16.8	0.4448	2.7677
2018-10-18 22:15:00	0.1597	26.1	7.15	16.7	0.4346	2.833
2018-10-18 22:16:00	0.1604	26.1	7.17	16.7	0.4346	2.833
2018-10-18 22:17:00	0.1611	26.1	7.2	16.7	0.4346	2.833
2018-10-18 22:18:00	0.1618	26.1	7.22	16.7	0.4346	2.833
2018-10-18 22:19:00	0.1625	26.1	7.19	16.9	0.4551	2.7053
2018-10-18 22:20:00	0.1632	26.1	7.11	16.7	0.4346	2.833
2018-10-18 22:21:00	0.1639	26.1	7.13	16.9	0.4551	2.7053
2018-10-18 22:22:00	0.1646	26.1	7.16	16.6	0.4243	2.9015
2018-10-18 22:23:00	0.1653	26.2	7.18	16.8	0.4448	2.7677
2018-10-18 22:24:00	0.166	26.2	7.2	16.6	0.4243	2.9015
2018-10-18 22:25:00	0.1667	26.2	7.22	16.7	0.4346	2.833
2018-10-18 22:26:00	0.1674	26.2	7.15	16.7	0.4346	2.833
2018-10-18 22:27:00	0.1681	26.2	7.12	16.6	0.4243	2.9015
2018-10-18 22:28:00	0.1688	26.2	7.14	16.6	0.4243	2.9015
2018-10-18 22:29:00	0.1694	26.2	7.16	16.7	0.4346	2.833
2018-10-18 22:30:00	0.1701	26.2	7.19	16.7	0.4346	2.833
2018-10-18 22:31:00	0.1708	26.2	7.21	16.8	0.4448	2.7677
2018-10-18 22:32:00	0.1715	26.2	7.23	16.8	0.4448	2.7677
2018-10-18 22:33:00	0.1722	26.3	7.1	16.7	0.4346	2.833
2018-10-18 22:34:00	0.1729	26.3	7.13	16.6	0.4243	2.9015
2018-10-18 22:35:00	0.1736	26.3	7.15	16.7	0.4346	2.833
2018-10-18 22:36:00	0.1743	26.3	7.17	16.7	0.4346	2.833
2018-10-18 22:37:00	0.175	26.3	7.19	16.9	0.4551	2.7053
2018-10-18 22:38:00	0.1757	26.3	7.21	16.7	0.4346	2.833
2018-10-18 22:39:00	0.1764	26.3	7.2	16.9	0.4551	2.7053
2018-10-18 22:40:00	0.1771	26.3	7.11	16.7	0.4346	2.833
2018-10-18 22:41:00	0.1778	26.3	7.13	16.8	0.4448	2.7677
2018-10-18 22:42:00	0.1785	26.3	7.15	16.8	0.4448	2.7677
2018-10-18 22:43:00	0.1792	26.4	7.18	16.6	0.4243	2.9015
2018-10-18 22:44:00	0.1799	26.4	7.2	16.6	0.4243	2.9015
2018-10-18 22:45:00	0.1806	26.4	7.22	16.8	0.4448	2.7677
2018-10-18 22:46:00	0.1812	26.4	7.16	16.8	0.4448	2.7677
2018-10-18 22:47:00	0.1819	26.4	7.12	16.7	0.4346	2.833
2018-10-18 22:48:00	0.1826	26.4	7.14	16.7	0.4346	2.833
2018-10-18 22:49:00	0.1833	26.4	7.16	16.7	0.4346	2.833
2018-10-18 22:50:00	0.184	26.4	7.18	16.8	0.4448	2.7677
2018-10-18 22:51:00	0.1847	26.4	7.21	16.9	0.4551	2.7053
2018-10-18 22:52:00	0.1854	26.4	7.23	16.8	0.4448	2.7677
2018-10-18 22:53:00	0.1861	26.4	7.13	16.7	0.4346	2.833
2018-10-18 22:54:00	0.1868	26.4	7.12	16.7	0.4346	2.833
2018-10-18 22:55:00	0.1875	26.4	7.14	16.8	0.4448	2.7677
2018-10-18 22:56:00	0.1882	26.5	7.17	16.7	0.4346	2.833
2018-10-18 22:57:00	0.1889	26.5	7.19	16.8	0.4448	2.7677
2018-10-18 22:58:00	0.1896	26.5	7.21	16.9	0.4551	2.7053
2018-10-18 22:59:00	0.1903	26.5	7.22	16.8	0.4448	2.7677
2018-10-18 23:00:00	0.191	26.5	7.1	16.9	0.4551	2.7053
2018-10-18 23:01:00	0.1917	26.5	7.13	16.7	0.4346	2.833
2018-10-18 23:02:00	0.1924	26.5	7.15	16.8	0.4448	2.7677
2018-10-18 23:03:00	0.1931	26.5	7.17	16.8	0.4448	2.7677
2018-10-18 23:04:00	0.1938	26.5	7.19	16.9	0.4551	2.7053
2018-10-18 23:05:00	0.1944	26.5	7.22	16.7	0.4346	2.833
2018-10-18 23:06:00	0.1951	26.5	7.19	16.9	0.4551	2.7053
2018-10-18 23:07:00	0.1958	26.5	7.11	16.7	0.4346	2.833
2018-10-18 23:08:00	0.1965	26.5	7.13	16.8	0.4448	2.7677
2018-10-18 23:09:00	0.1972	26.6	7.16	16.7	0.4346	2.833
2018-10-18 23:10:00	0.1979	26.6	7.18	16.8	0.4448	2.7677
2018-10-18 23:11:00	0.1986	26.6	7.2	16.7	0.4346	2.833
2018-10-18 23:12:00	0.1993	26.6	7.22	16.9	0.4551	2.7053
2018-10-18 23:13:00	0.2	26.6	7.15	16.8	0.4448	2.7677
2018-10-18 23:14:00	0.2007	26.6	7.12	16.9	0.4551	2.7053
2018-10-18 23:15:00	0.2014	26.6	7.14	16.9	0.4551	2.7053
2018-10-18 23:16:00	0.2021	26.6	7.16	16.9	0.4551	2.7053
2018-10-18 23:17:00	0.2028	26.6	7.18	16.9	0.4551	2.7053
2018-10-18 23:18:00	0.2035	26.6	7.21	16.9	0.4551	2.7053
2018-10-18 23:19:00	0.2042	26.6	7.23	16.8	0.4448	2.7677
2018-10-18 23:20:00	0.2049	26.6	7.12	16.8	0.4448	2.7677
2018-10-18 23:21:00	0.2056	26.6	7.12	16.9	0.4551	2.7053
2018-10-18 23:22:00	0.2062	26.6	7.15	16.8	0.4448	2.7677
2018-10-18 23:23:00	0.2069	26.7	7.17	16.8	0.4448	2.7677
2018-10-18 23:24:00	0.2076	26.6	7.19	16.8	0.4448	2.7677
2018-10-18 23:25:00	0.2083	26.6	7.21	16.8	0.4448	2.7677
2018-10-18 23:26:00	0.209	26.7	7.21	16.7	0.4346	2.833
2018-10-18 23:27:00	0.2097	26.7	7.11	16.9	0.4551	2.7053
2018-10-18 23:28:00	0.2104	26.7	7.13	17.0	0.4653	2.6457
2018-10-18 23:29:00	0.2111	26.7	7.15	16.9	0.4551	2.7053
2018-10-18 23:30:00	0.2118	26.7	7.17	16.8	0.4448	2.7677
2018-10-18 23:31:00	0.2125	26.7	7.2	16.9	0.4551	2.7053
2018-10-18 23:32:00	0.2132	26.7	7.22	16.9	0.4551	2.7053
2018-10-18 23:33:00	0.2139	26.7	7.19	17.1	0.4756	2.5887
2018-10-18 23:34:00	0.2146	26.7	7.11	17.0	0.4653	2.6457
2018-10-18 23:35:00	0.2153	26.7	7.13	17.0	0.4653	2.6457
2018-10-18 23:36:00	0.216	26.7	7.16	16.8	0.4448	2.7677
2018-10-18 23:37:00	0.2167	26.7	7.18	16.7	0.4346	2.833
2018-10-18 23:38:00	0.2174	26.7	7.2	16.9	0.4551	2.7053
2018-10-18 23:39:00	0.2181	26.7	7.22	17.1	0.4756	2.5887
2018-10-18 23:40:00	0.2188	26.7	7.15	17.0	0.4653	2.6457
2018-10-18 23:41:00	0.2194	26.7	7.12	16.8	0.4448	2.7677
2018-10-18 23:42:00	0.2201	26.7	7.14	17.1	0.4756	2.5887
2018-10-18 23:43:00	0.2208	26.7	7.16	17.0	0.4653	2.6457
2018-10-18 23:44:00	0.2215	26.8	7.18	16.9	0.4551	2.7053
2018-10-18 23:45:00	0.2222	26.8	7.21	16.9	0.4551	2.7053
2018-10-18 23:46:00	0.2229	26.8	7.23	16.8	0.4448	2.7677
2018-10-18 23:47:00	0.2236	26.8	7.12	17.0	0.4653	2.6457
2018-10-18 23:48:00	0.2243	26.8	7.12	16.9	0.4551	2.7053
2018-10-18 23:49:00	0.225	26.8	7.15	17.0	0.4653	2.6457
2018-10-18 23:50:00	0.2257	26.8	7.17	16.9	0.4551	2.7053
2018-10-18 23:51:00	0.2264	26.8	7.19	17.0	0.4653	2.6457
2018-10-18 23:52:00	0.2271	26.8	7.21	17.0	0.4653	2.6457
2018-10-18 23:53:00	0.2278	26.8	7.22	17.1	0.4756	2.5887
2018-10-18 23:54:00	0.2285	26.8	7.11	16.9	0.4551	2.7053
2018-10-18 23:55:00	0.2292	26.8	7.13	16.9	0.4551	2.7053
2018-10-18 23:56:00	0.2299	26.8	7.15	16.9	0.4551	2.7053
2018-10-18 23:57:00	0.2306	26.8	7.17	16.8	0.4448	2.7677
2018-10-18 23:58:00	0.2312	26.8	7.19	17.0	0.4653	2.6457
2018-10-18 23:59:00	0.2319	26.8	7.22	17.0	0.4653	2.6457
2018-10-19 00:00:00	0.2326	26.8	7.19	17.0	0.4653	2.6457
2018-10-19 00:01:00	0.2333	26.8	7.11	16.9	0.4551	2.7053
2018-10-19 00:02:00	0.234	26.8	7.13	17.0	0.4653	2.6457
2018-10-19 00:03:00	0.2347	26.8	7.16	17.0	0.4653	2.6457
2018-10-19 00:04:00	0.2354	26.8	7.18	16.9	0.4551	2.7053
2018-10-19 00:05:00	0.2361	26.8	7.2	16.9	0.4551	2.7053
2018-10-19 00:06:00	0.2368	26.8	7.22	16.9	0.4551	2.7053
2018-10-19 00:07:00	0.2375	26.9	7.15	17.1	0.4756	2.5887
2018-10-19 00:08:00	0.2382	26.9	7.12	17.0	0.4653	2.6457
2018-10-19 00:09:00	0.2389	26.9	7.14	17.1	0.4756	2.5887
2018-10-19 00:10:00	0.2396	26.9	7.16	16.9	0.4551	2.7053
2018-10-19 00:11:00	0.2403	26.9	7.18	17.1	0.4756	2.5887
2018-10-19 00:12:00	0.241	26.9	7.21	17.2	0.4859	2.534
2018-10-19 00:13:00	0.2417	26.9	7.23	17.0	0.4653	2.6457
2018-10-19 00:14:00	0.2424	26.9	7.12	17.0	0.4653	2.6457
2018-10-19 00:15:00	0.2431	26.9	7.12	17.1	0.4756	2.5887
2018-10-19 00:16:00	0.2438	26.9	7.15	17.0	0.4653	2.6457
2018-10-19 00:17:00	0.2444	26.9	7.17	17.1	0.4756	2.5887
2018-10-19 00:18:00	0.2451	26.9	7.19	17.0	0.4653	2.6457
2018-10-19 00:19:00	0.2458	26.9	7.21	17.0	0.4653	2.6457
2018-10-19 00:20:00	0.2465	26.9	7.21	17.0	0.4653	2.6457
2018-10-19 00:21:00	0.2472	26.9	7.11	17.0	0.4653	2.6457
2018-10-19 00:22:00	0.2479	26.9	7.13	16.9	0.4551	2.7053
2018-10-19 00:23:00	0.2486	26.9	7.15	17.0	0.4653	2.6457
2018-10-19 00:24:00	0.2493	26.9	7.17	16.9	0.4551	2.7053
2018-10-19 00:25:00	0.25	26.9	7.2	17.0	0.4653	2.6457
2018-10-19 00:26:00	0.2507	26.9	7.22	17.0	0.4653	2.6457
2018-10-19 00:27:00	0.2514	26.9	7.18	17.0	0.4653	2.6457
2018-10-19 00:28:00	0.2521	26.9	7.11	16.9	0.4551	2.7053
2018-10-19 00:29:00	0.2528	26.9	7.14	17.0	0.4653	2.6457
2018-10-19 00:30:00	0.2535	26.9	7.16	17.1	0.4756	2.5887
2018-10-19 00:31:00	0.2542	26.9	7.18	17.1	0.4756	2.5887
2018-10-19 00:32:00	0.2549	26.9	7.2	17.0	0.4653	2.6457
2018-10-19 00:33:00	0.2556	26.9	7.23	17.1	0.4756	2.5887
2018-10-19 00:34:00	0.2562	27.0	7.13	17.1	0.4756	2.5887
2018-10-19 00:35:00	0.2569	26.9	7.12	17.2	0.4859	2.534
2018-10-19 00:36:00	0.2576	27.0	7.14	17.1	0.4756	2.5887
2018-10-19 00:37:00	0.2583	27.0	7.17	17.1	0.4756	2.5887
2018-10-19 00:38:00	0.259	27.0	7.19	17.1	0.4756	2.5887
2018-10-19 00:39:00	0.2597	27.0	7.21	16.9	0.4551	2.7053
2018-10-19 00:40:00	0.2604	27.0	7.23	17.0	0.4653	2.6457
2018-10-19 00:41:00	0.2611	27.0	7.1	17.1	0.4756	2.5887
2018-10-19 00:42:00	0.2618	27.0	7.13	17.2	0.4859	2.534
2018-10-19 00:43:00	0.2625	27.0	7.15	17.2	0.4859	2.534
2018-10-19 00:44:00	0.2632	27.0	7.17	17.1	0.4756	2.5887
2018-10-19 00:45:00	0.2639	27.0	7.2	17.2	0.4859	2.534
2018-10-19 00:46:00	0.2646	27.0	7.22	17.1	0.4756	2.5887
2018-10-19 00:47:00	0.2653	27.0	7.19	17.0	0.4653	2.6457
2018-10-19 00:48:00	0.266	27.0	7.11	17.1	0.4756	2.5887
2018-10-19 00:49:00	0.2667	27.0	7.14	17.0	0.4653	2.6457
2018-10-19 00:50:00	0.2674	27.0	7.16	17.2	0.4859	2.534
2018-10-19 00:51:00	0.2681	27.0	7.18	17.1	0.4756	2.5887
2018-10-19 00:52:00	0.2688	27.0	7.2	17.2	0.4859	2.534
2018-10-19 00:53:00	0.2694	27.0	7.22	17.2	0.4859	2.534
2018-10-19 00:54:00	0.2701	27.0	7.16	17.2	0.4859	2.534
2018-10-19 00:55:00	0.2708	27.0	7.12	17.1	0.4756	2.5887
2018-10-19 00:56:00	0.2715	27.0	7.14	17.1	0.4756	2.5887
2018-10-19 00:57:00	0.2722	27.0	7.16	17.1	0.4756	2.5887
2018-10-19 00:58:00	0.2729	27.0	7.18	17.1	0.4756	2.5887
2018-10-19 00:59:00	0.2736	27.0	7.2	17.0	0.4653	2.6457
2018-10-19 01:00:00	0.2743	27.0	7.23	17.1	0.4756	2.5887
2018-10-19 01:01:00	0.275	27.0	7.13	17.1	0.4756	2.5887
2018-10-19 01:02:00	0.2757	27.0	7.12	17.2	0.4859	2.534
2018-10-19 01:03:00	0.2764	27.0	7.14	17.1	0.4756	2.5887
2018-10-19 01:04:00	0.2771	27.0	7.16	17.0	0.4653	2.6457
2018-10-19 01:05:00	0.2778	27.0	7.19	17.0	0.4653	2.6457
2018-10-19 01:06:00	0.2785	27.0	7.21	17.1	0.4756	2.5887
2018-10-19 01:07:00	0.2792	27.1	7.23	17.1	0.4756	2.5887
2018-10-19 01:08:00	0.2799	27.1	7.11	17.1	0.4756	2.5887
2018-10-19 01:09:00	0.2806	27.1	7.12	17.3	0.4961	2.4816
2018-10-19 01:10:00	0.2812	27.1	7.15	17.3	0.4961	2.4816
2018-10-19 01:11:00	0.2819	27.1	7.17	17.1	0.4756	2.5887
2018-10-19 01:12:00	0.2826	27.1	7.19	17.1	0.4756	2.5887
2018-10-19 01:13:00	0.2833	27.1	7.21	17.2	0.4859	2.534
2018-10-19 01:14:00	0.284	27.1	7.23	17.2	0.4859	2.534
2018-10-19 01:15:00	0.2847	27.1	7.1	17.2	0.4859	2.534
2018-10-19 01:16:00	0.2854	27.1	7.13	17.2	0.4859	2.534
2018-10-19 01:17:00	0.2861	27.1	7.15	17.1	0.4756	2.5887
2018-10-19 01:18:00	0.2868	27.1	7.17	17.2	0.4859	2.534
2018-10-19 01:19:00	0.2875	27.1	7.19	17.2	0.4859	2.534
2018-10-19 01:20:00	0.2882	27.1	7.21	17.2	0.4859	2.534
2018-10-19 01:21:00	0.2889	27.1	7.21	17.2	0.4859	2.534
2018-10-19 01:22:00	0.2896	27.1	7.11	17.2	0.4859	2.534
2018-10-19 01:23:00	0.2903	27.1	7.13	17.2	0.4859	2.534
2018-10-19 01:24:00	0.291	27.1	7.15	17.2	0.4859	2.534
2018-10-19 01:25:00	0.2917	27.1	7.17	17.3	0.4961	2.4816
2018-10-19 01:26:00	0.2924	27.1	7.19	17.2	0.4859	2.534
2018-10-19 01:27:00	0.2931	27.1	7.22	17.2	0.4859	2.534
2018-10-19 01:28:00	0.2938	27.1	7.2	17.1	0.4756	2.5887
2018-10-19 01:29:00	0.2944	27.1	7.11	17.3	0.4961	2.4816
2018-10-19 01:30:00	0.2951	27.1	7.13	17.3	0.4961	2.4816
2018-10-19 01:31:00	0.2958	27.1	7.15	17.2	0.4859	2.534
2018-10-19 01:32:00	0.2965	27.1	7.17	17.3	0.4961	2.4816
2018-10-19 01:33:00	0.2972	27.1	7.2	17.2	0.4859	2.534
2018-10-19 01:34:00	0.2979	27.1	7.22	17.2	0.4859	2.534
2018-10-19 01:35:00	0.2986	27.1	7.19	17.4	0.5064	2.4314
2018-10-19 01:36:00	0.2993	27.1	7.11	17.3	0.4961	2.4816
2018-10-19 01:37:00	0.3	27.1	7.13	17.2	0.4859	2.534
2018-10-19 01:38:00	0.3007	27.1	7.16	17.3	0.4961	2.4816
2018-10-19 01:39:00	0.3014	27.1	7.18	17.2	0.4859	2.534
2018-10-19 01:40:00	0.3021	27.1	7.2	17.2	0.4859	2.534
2018-10-19 01:41:00	0.3028	27.1	7.22	17.3	0.4961	2.4816
2018-10-19 01:42:00	0.3035	27.1	7.17	17.4	0.5064	2.4314
2018-10-19 01:43:00	0.3042	27.1	7.11	17.3	0.4961	2.4816
2018-10-19 01:44:00	0.3049	27.1	7.14	17.4	0.5064	2.4314
2018-10-19 01:45:00	0.3056	27.1	7.16	17.4	0.5064	2.4314
2018-10-19 01:46:00	0.3062	27.1	7.18	17.3	0.4961	2.4816
2018-10-19 01:47:00	0.3069	27.1	7.2	17.3	0.4961	2.4816
2018-10-19 01:48:00	0.3076	27.1	7.22	17.3	0.4961	2.4816
2018-10-19 01:49:00	0.3083	27.1	7.17	17.3	0.4961	2.4816
2018-10-19 01:50:00	0.309	27.1	7.11	17.4	0.5064	2.4314
2018-10-19 01:51:00	0.3097	27.1	7.14	17.4	0.5064	2.4314
2018-10-19 01:52:00	0.3104	27.1	7.16	17.4	0.5064	2.4314
2018-10-19 01:53:00	0.3111	27.2	7.18	17.4	0.5064	2.4314
2018-10-19 01:54:00	0.3118	27.2	7.2	17.3	0.4961	2.4816
2018-10-19 01:55:00	0.3125	27.2	7.22	17.3	0.4961	2.4816
2018-10-19 01:56:00	0.3132	27.2	7.16	17.4	0.5064	2.4314
2018-10-19 01:57:00	0.3139	27.2	7.12	17.6	0.5269	2.3367
2018-10-19 01:58:00	0.3146	27.2	7.14	17.4	0.5064	2.4314
2018-10-19 01:59:00	0.3153	27.2	7.16	17.4	0.5064	2.4314
2018-10-19 02:00:00	0.316	27.2	7.18	17.4	0.5064	2.4314
2018-10-19 02:01:00	0.3167	27.2	7.2	17.3	0.4961	2.4816
2018-10-19 02:02:00	0.3174	27.2	7.22	17.3	0.4961	2.4816
2018-10-19 02:03:00	0.3181	27.2	7.16	17.4	0.5064	2.4314
2018-10-19 02:04:00	0.3188	27.2	7.12	17.4	0.5064	2.4314
2018-10-19 02:05:00	0.3194	27.2	7.14	17.4	0.5064	2.4314
2018-10-19 02:06:00	0.3201	27.2	7.16	17.4	0.5064	2.4314
2018-10-19 02:07:00	0.3208	27.2	7.18	17.3	0.4961	2.4816
2018-10-19 02:08:00	0.3215	27.2	7.2	17.3	0.4961	2.4816
2018-10-19 02:09:00	0.3222	27.2	7.23	17.4	0.5064	2.4314
2018-10-19 02:10:00	0.3229	27.2	7.15	17.3	0.4961	2.4816
2018-10-19 02:11:00	0.3236	27.2	7.12	17.3	0.4961	2.4816
2018-10-19 02:12:00	0.3243	27.2	7.14	17.4	0.5064	2.4314
2018-10-19 02:13:00	0.325	27.2	7.16	17.4	0.5064	2.4314
2018-10-19 02:14:00	0.3257	27.2	7.18	17.5	0.5166	2.3831
2018-10-19 02:15:00	0.3264	27.2	7.2	17.4	0.5064	2.4314
2018-10-19 02:16:00	0.3271	27.2	7.23	17.4	0.5064	2.4314
2018-10-19 02:17:00	0.3278	27.2	7.14	17.3	0.4961	2.4816
2018-10-19 02:18:00	0.3285	27.2	7.12	17.4	0.5064	2.4314
2018-10-19 02:19:00	0.3292	27.2	7.14	17.5	0.5166	2.3831
2018-10-19 02:20:00	0.3299	27.2	7.16	17.4	0.5064	2.4314
2018-10-19 02:21:00	0.3306	27.2	7.18	17.4	0.5064	2.4314
2018-10-19 02:22:00	0.3312	27.2	7.21	17.3	0.4961	2.4816
2018-10-19 02:23:00	0.3319	27.2	7.23	17.5	0.5166	2.3831
2018-10-19 02:24:00	0.3326	27.2	7.14	17.5	0.5166	2.3831
2018-10-19 02:25:00	0.3333	27.2	7.12	17.4	0.5064	2.4314
2018-10-19 02:26:00	0.334	27.2	7.14	17.5	0.5166	2.3831
2018-10-19 02:27:00	0.3347	27.2	7.16	17.4	0.5064	2.4314
2018-10-19 02:28:00	0.3354	27.2	7.19	17.5	0.5166	2.3831
2018-10-19 02:29:00	0.3361	27.2	7.21	17.4	0.5064	2.4314
2018-10-19 02:30:00	0.3368	27.2	7.23	17.4	0.5064	2.4314
2018-10-19 02:31:00	0.3375	27.2	7.13	17.4	0.5064	2.4314
2018-10-19 02:32:00	0.3382	27.2	7.12	17.5	0.5166	2.3831
2018-10-19 02:33:00	0.3389	27.2	7.14	17.4	0.5064	2.4314
2018-10-19 02:34:00	0.3396	27.2	7.17	17.6	0.5269	2.3367
2018-10-19 02:35:00	0.3403	27.2	7.19	17.5	0.5166	2.3831
2018-10-19 02:36:00	0.341	27.2	7.21	17.6	0.5269	2.3367
2018-10-19 02:37:00	0.3417	27.2	7.23	17.5	0.5166	2.3831
2018-10-19 02:38:00	0.3424	27.2	7.13	17.5	0.5166	2.3831
2018-10-19 02:39:00	0.3431	27.2	7.12	17.5	0.5166	2.3831
2018-10-19 02:40:00	0.3438	27.2	7.14	17.6	0.5269	2.3367
2018-10-19 02:41:00	0.3444	27.2	7.17	17.5	0.5166	2.3831
2018-10-19 02:42:00	0.3451	27.2	7.19	17.4	0.5064	2.4314
2018-10-19 02:43:00	0.3458	27.2	7.21	17.7	0.5371	2.2921
2018-10-19 02:44:00	0.3465	27.2	7.23	17.5	0.5166	2.3831
2018-10-19 02:45:00	0.3472	27.2	7.13	17.5	0.5166	2.3831
2018-10-19 02:46:00	0.3479	27.2	7.12	17.6	0.5269	2.3367
2018-10-19 02:47:00	0.3486	27.2	7.14	17.5	0.5166	2.3831
2018-10-19 02:48:00	0.3493	27.3	7.16	17.5	0.5166	2.3831
2018-10-19 02:49:00	0.35	27.3	7.19	17.4	0.5064	2.4314
2018-10-19 02:50:00	0.3507	27.2	7.21	17.3	0.4961	2.4816
2018-10-19 02:51:00	0.3514	27.2	7.23	17.5	0.5166	2.3831
2018-10-19 02:52:00	0.3521	27.2	7.14	17.6	0.5269	2.3367
2018-10-19 02:53:00	0.3528	27.2	7.12	17.5	0.5166	2.3831
2018-10-19 02:54:00	0.3535	27.3	7.14	17.4	0.5064	2.4314
2018-10-19 02:55:00	0.3542	27.3	7.16	17.6	0.5269	2.3367
2018-10-19 02:56:00	0.3549	27.3	7.19	17.5	0.5166	2.3831
2018-10-19 02:57:00	0.3556	27.3	7.21	17.4	0.5064	2.4314
2018-10-19 02:58:00	0.3562	27.3	7.23	17.6	0.5269	2.3367
2018-10-19 02:59:00	0.3569	27.3	7.13	17.5	0.5166	2.3831
2018-10-19 03:00:00	0.3576	27.3	7.12	17.7	0.5371	2.2921
2018-10-19 03:01:00	0.3583	27.3	7.14	17.6	0.5269	2.3367
2018-10-19 03:02:00	0.359	27.3	7.17	17.5	0.5166	2.3831
2018-10-19 03:03:00	0.3597	27.3	7.19	17.8	0.5474	2.2491
2018-10-19 03:04:00	0.3604	27.3	7.21	17.8	0.5474	2.2491
2018-10-19 03:05:00	0.3611	27.3	7.23	17.6	0.5269	2.3367
2018-10-19 03:06:00	0.3618	27.3	7.13	17.5	0.5166	2.3831
2018-10-19 03:07:00	0.3625	27.3	7.12	17.6	0.5269	2.3367
2018-10-19 03:08:00	0.3632	27.3	7.14	17.4	0.5064	2.4314
2018-10-19 03:09:00	0.3639	27.3	7.17	17.6	0.5269	2.3367
2018-10-19 03:10:00	0.3646	27.3	7.19	17.5	0.5166	2.3831
2018-10-19 03:11:00	0.3653	27.3	7.21	17.6	0.5269	2.3367
2018-10-19 03:12:00	0.366	27.3	7.23	17.6	0.5269	2.3367
2018-10-19 03:13:00	0.3667	27.3	7.13	17.5	0.5166	2.3831
2018-10-19 03:14:00	0.3674	27.3	7.12	17.6	0.5269	2.3367
2018-10-19 03:15:00	0.3681	27.3	7.14	17.6	0.5269	2.3367
2018-10-19 03:16:00	0.3688	27.3	7.16	17.6	0.5269	2.3367
2018-10-19 03:17:00	0.3694	27.3	7.19	17.5	0.5166	2.3831
2018-10-19 03:18:00	0.3701	27.3	7.21	17.6	0.5269	2.3367
2018-10-19 03:19:00	0.3708	27.3	7.23	17.7	0.5371	2.2921
2018-10-19 03:20:00	0.3715	27.3	7.14	17.5	0.5166	2.3831
2018-10-19 03:21:00	0.3722	27.3	7.12	17.5	0.5166	2.3831
2018-10-19 03:22:00	0.3729	27.3	7.14	17.7	0.5371	2.2921
2018-10-19 03:23:00	0.3736	27.3	7.16	17.7	0.5371	2.2921
2018-10-19 03:24:00	0.3743	27.3	7.18	17.4	0.5064	2.4314
2018-10-19 03:25:00	0.375	27.3	7.21	17.5	0.5166	2.3831
2018-10-19 03:26:00	0.3757	27.3	7.23	17.5	0.5166	2.3831
2018-10-19 03:27:00	0.3764	27.3	7.14	17.7	0.5371	2.2921
2018-10-19 03:28:00	0.3771	27.3	7.12	17.6	0.5269	2.3367
2018-10-19 03:29:00	0.3778	27.3	7.14	17.7	0.5371	2.2921
2018-10-19 03:30:00	0.3785	27.3	7.16	17.7	0.5371	2.2921
2018-10-19 03:31:00	0.3792	27.3	7.18	17.8	0.5474	2.2491
2018-10-19 03:32:00	0.3799	27.3	7.2	17.7	0.5371	2.2921
2018-10-19 03:33:00	0.3806	27.3	7.22	17.6	0.5269	2.3367
2018-10-19 03:34:00	0.3812	27.3	7.15	17.6	0.5269	2.3367
2018-10-19 03:35:00	0.3819	27.3	7.12	17.7	0.5371	2.2921
2018-10-19 03:36:00	0.3826	27.3	7.14	17.7	0.5371	2.2921
2018-10-19 03:37:00	0.3833	27.3	7.16	17.6	0.5269	2.3367
2018-10-19 03:38:00	0.384	27.3	7.18	17.5	0.5166	2.3831
2018-10-19 03:39:00	0.3847	27.3	7.2	17.6	0.5269	2.3367
2018-10-19 03:40:00	0.3854	27.3	7.22	17.6	0.5269	2.3367
2018-10-19 03:41:00	0.3861	27.3	7.15	17.6	0.5269	2.3367
2018-10-19 03:42:00	0.3868	27.3	7.12	17.6	0.5269	2.3367
2018-10-19 03:43:00	0.3875	27.3	7.14	17.7	0.5371	2.2921
2018-10-19 03:44:00	0.3882	27.3	7.16	17.6	0.5269	2.3367
2018-10-19 03:45:00	0.3889	27.3	7.18	17.5	0.5166	2.3831
2018-10-19 03:46:00	0.3896	27.3	7.2	17.8	0.5474	2.2491
2018-10-19 03:47:00	0.3903	27.3	7.22	17.6	0.5269	2.3367
2018-10-19 03:48:00	0.391	27.3	7.16	17.5	0.5166	2.3831
2018-10-19 03:49:00	0.3917	27.3	7.12	17.6	0.5269	2.3367
2018-10-19 03:50:00	0.3924	27.3	7.14	17.7	0.5371	2.2921
2018-10-19 03:51:00	0.3931	27.3	7.16	17.7	0.5371	2.2921
2018-10-19 03:52:00	0.3938	27.3	7.18	17.5	0.5166	2.3831
2018-10-19 03:53:00	0.3944	27.3	7.2	17.5	0.5166	2.3831
2018-10-19 03:54:00	0.3951	27.3	7.22	17.5	0.5166	2.3831
2018-10-19 03:55:00	0.3958	27.3	7.17	17.6	0.5269	2.3367
2018-10-19 03:56:00	0.3965	27.3	7.12	17.6	0.5269	2.3367
2018-10-19 03:57:00	0.3972	27.3	7.14	17.6	0.5269	2.3367
2018-10-19 03:58:00	0.3979	27.3	7.16	17.6	0.5269	2.3367
2018-10-19 03:59:00	0.3986	27.3	7.18	17.6	0.5269	2.3367
2018-10-19 04:00:00	0.3993	27.3	7.2	17.6	0.5269	2.3367
2018-10-19 04:01:00	0.4	27.3	7.22	17.5	0.5166	2.3831
2018-10-19 04:02:00	0.4007	27.3	7.18	17.7	0.5371	2.2921
2018-10-19 04:03:00	0.4014	27.3	7.11	17.6	0.5269	2.3367
2018-10-19 04:04:00	0.4021	27.3	7.14	17.8	0.5474	2.2491
2018-10-19 04:05:00	0.4028	27.3	7.16	17.9	0.5577	2.2078
2018-10-19 04:06:00	0.4035	27.3	7.18	17.8	0.5474	2.2491
2018-10-19 04:07:00	0.4042	27.3	7.2	17.8	0.5474	2.2491
2018-10-19 04:08:00	0.4049	27.3	7.22	17.8	0.5474	2.2491
2018-10-19 04:09:00	0.4056	27.3	7.2	17.8	0.5474	2.2491
2018-10-19 04:10:00	0.4062	27.3	7.11	17.8	0.5474	2.2491
2018-10-19 04:11:00	0.4069	27.3	7.14	17.8	0.5474	2.2491
2018-10-19 04:12:00	0.4076	27.3	7.16	17.7	0.5371	2.2921
2018-10-19 04:13:00	0.4083	27.3	7.18	17.7	0.5371	2.2921
2018-10-19 04:14:00	0.409	27.3	7.2	17.8	0.5474	2.2491
2018-10-19 04:15:00	0.4097	27.3	7.22	17.8	0.5474	2.2491
2018-10-19 04:16:00	0.4104	27.3	7.21	17.8	0.5474	2.2491
2018-10-19 04:17:00	0.4111	27.3	7.11	17.8	0.5474	2.2491
2018-10-19 04:18:00	0.4118	27.3	7.13	17.7	0.5371	2.2921
2018-10-19 04:19:00	0.4125	27.3	7.15	17.7	0.5371	2.2921
2018-10-19 04:20:00	0.4132	27.3	7.17	17.6	0.5269	2.3367
2018-10-19 04:21:00	0.4139	27.3	7.19	17.8	0.5474	2.2491
2018-10-19 04:22:00	0.4146	27.3	7.21	17.7	0.5371	2.2921
2018-10-19 04:23:00	0.4153	27.3	7.23	17.8	0.5474	2.2491
2018-10-19 04:24:00	0.416	27.3	7.11	17.7	0.5371	2.2921
2018-10-19 04:25:00	0.4167	27.3	7.13	17.6	0.5269	2.3367
2018-10-19 04:26:00	0.4174	27.3	7.15	17.6	0.5269	2.3367
2018-10-19 04:27:00	0.4181	27.3	7.17	17.6	0.5269	2.3367
2018-10-19 04:28:00	0.4188	27.3	7.19	17.8	0.5474	2.2491
2018-10-19 04:29:00	0.4194	27.3	7.21	17.7	0.5371	2.2921
2018-10-19 04:30:00	0.4201	27.3	7.23	17.6	0.5269	2.3367
2018-10-19 04:31:00	0.4208	27.3	7.11	17.7	0.5371	2.2921
2018-10-19 04:32:00	0.4215	27.3	7.13	17.7	0.5371	2.2921
2018-10-19 04:33:00	0.4222	27.3	7.15	17.6	0.5269	2.3367
2018-10-19 04:34:00	0.4229	27.3	7.17	17.7	0.5371	2.2921
2018-10-19 04:35:00	0.4236	27.3	7.19	17.7	0.5371	2.2921
2018-10-19 04:36:00	0.4243	27.3	7.21	17.7	0.5371	2.2921
2018-10-19 04:37:00	0.425	27.3	7.23	17.7	0.5371	2.2921
2018-10-19 04:38:00	0.4257	27.3	7.13	17.8	0.5474	2.2491
2018-10-19 04:39:00	0.4264	27.3	7.12	17.7	0.5371	2.2921
2018-10-19 04:40:00	0.4271	27.3	7.14	17.8	0.5474	2.2491
2018-10-19 04:41:00	0.4278	27.3	7.16	17.7	0.5371	2.2921
2018-10-19 04:42:00	0.4285	27.3	7.18	17.8	0.5474	2.2491
2018-10-19 04:43:00	0.4292	27.3	7.2	17.8	0.5474	2.2491
2018-10-19 04:44:00	0.4299	27.3	7.22	17.8	0.5474	2.2491
2018-10-19 04:45:00	0.4306	27.3	7.16	17.8	0.5474	2.2491
2018-10-19 04:46:00	0.4312	27.3	7.12	17.8	0.5474	2.2491
2018-10-19 04:47:00	0.4319	27.3	7.14	17.8	0.5474	2.2491
2018-10-19 04:48:00	0.4326	27.3	7.16	17.7	0.5371	2.2921
2018-10-19 04:49:00	0.4333	27.3	7.18	17.9	0.5577	2.2078
2018-10-19 04:50:00	0.434	27.3	7.2	17.8	0.5474	2.2491
2018-10-19 04:51:00	0.4347	27.3	7.22	17.8	0.5474	2.2491
2018-10-19 04:52:00	0.4354	27.3	7.17	17.7	0.5371	2.2921
2018-10-19 04:53:00	0.4361	27.3	7.12	17.8	0.5474	2.2491
2018-10-19 04:54:00	0.4368	27.3	7.14	17.8	0.5474	2.2491
2018-10-19 04:55:00	0.4375	27.3	7.16	17.6	0.5269	2.3367
2018-10-19 04:56:00	0.4382	27.3	7.18	17.7	0.5371	2.2921
2018-10-19 04:57:00	0.4389	27.3	7.2	17.7	0.5371	2.2921
2018-10-19 04:58:00	0.4396	27.3	7.22	17.7	0.5371	2.2921
2018-10-19 04:59:00	0.4403	27.3	7.2	17.9	0.5577	2.2078
2018-10-19 05:00:00	0.441	27.3	7.11	18.0	0.5679	2.1679
2018-10-19 05:01:00	0.4417	27.3	7.13	17.9	0.5577	2.2078
2018-10-19 05:02:00	0.4424	27.3	7.15	17.8	0.5474	2.2491
2018-10-19 05:03:00	0.4431	27.3	7.17	17.8	0.5474	2.2491
2018-10-19 05:04:00	0.4438	27.3	7.19	17.7	0.5371	2.2921
2018-10-19 05:05:00	0.4444	27.3	7.21	17.8	0.5474	2.2491
2018-10-19 05:06:00	0.4451	27.3	7.23	17.7	0.5371	2.2921
2018-10-19 05:07:00	0.4458	27.3	7.11	17.9	0.5577	2.2078
2018-10-19 05:08:00	0.4465	27.3	7.13	17.8	0.5474	2.2491
2018-10-19 05:09:00	0.4472	27.3	7.15	17.7	0.5371	2.2921
2018-10-19 05:10:00	0.4479	27.3	7.17	17.8	0.5474	2.2491
2018-10-19 05:11:00	0.4486	27.3	7.19	17.8	0.5474	2.2491
2018-10-19 05:12:00	0.4493	27.3	7.21	17.9	0.5577	2.2078
2018-10-19 05:13:00	0.45	27.3	7.23	17.9	0.5577	2.2078
2018-10-19 05:14:00	0.4507	27.3	7.12	17.8	0.5474	2.2491
2018-10-19 05:15:00	0.4514	27.3	7.13	17.7	0.5371	2.2921
2018-10-19 05:16:00	0.4521	27.3	7.15	17.9	0.5577	2.2078
2018-10-19 05:17:00	0.4528	27.3	7.17	17.8	0.5474	2.2491
2018-10-19 05:18:00	0.4535	27.3	7.19	17.7	0.5371	2.2921
2018-10-19 05:19:00	0.4542	27.3	7.21	17.7	0.5371	2.2921
2018-10-19 05:20:00	0.4549	27.3	7.23	17.9	0.5577	2.2078
2018-10-19 05:21:00	0.4556	27.3	7.15	18.0	0.5679	2.1679
2018-10-19 05:22:00	0.4562	27.3	7.12	18.0	0.5679	2.1679
2018-10-19 05:23:00	0.4569	27.3	7.14	17.9	0.5577	2.2078
2018-10-19 05:24:00	0.4576	27.3	7.16	17.7	0.5371	2.2921
2018-10-19 05:25:00	0.4583	27.3	7.18	17.7	0.5371	2.2921
2018-10-19 05:26:00	0.459	27.3	7.2	17.8	0.5474	2.2491
2018-10-19 05:27:00	0.4597	27.3	7.22	17.9	0.5577	2.2078
2018-10-19 05:28:00	0.4604	27.3	7.18	17.9	0.5577	2.2078
2018-10-19 05:29:00	0.4611	27.3	7.12	18.0	0.5679	2.1679
2018-10-19 05:30:00	0.4618	27.3	7.14	17.8	0.5474	2.2491
2018-10-19 05:31:00	0.4625	27.3	7.16	17.9	0.5577	2.2078
2018-10-19 05:32:00	0.4632	27.3	7.18	17.7	0.5371	2.2921
2018-10-19 05:33:00	0.4639	27.3	7.2	18.1	0.5782	2.1294
2018-10-19 05:34:00	0.4646	27.3	7.22	17.8	0.5474	2.2491
2018-10-19 05:35:00	0.4653	27.3	7.21	17.8	0.5474	2.2491
2018-10-19 05:36:00	0.466	27.3	7.11	17.9	0.5577	2.2078
2018-10-19 05:37:00	0.4667	27.3	7.13	17.8	0.5474	2.2491
2018-10-19 05:38:00	0.4674	27.3	7.15	17.8	0.5474	2.2491
2018-10-19 05:39:00	0.4681	27.3	7.17	17.8	0.5474	2.2491
2018-10-19 05:40:00	0.4688	27.3	7.19	17.9	0.5577	2.2078
2018-10-19 05:41:00	0.4694	27.3	7.21	17.8	0.5474	2.2491
2018-10-19 05:42:00	0.4701	27.3	7.23	17.9	0.5577	2.2078
2018-10-19 05:43:00	0.4708	27.3	7.11	17.8	0.5474	2.2491
2018-10-19 05:44:00	0.4715	27.3	7.13	17.9	0.5577	2.2078
2018-10-19 05:45:00	0.4722	27.3	7.15	17.9	0.5577	2.2078
2018-10-19 05:46:00	0.4729	27.3	7.17	17.9	0.5577	2.2078
2018-10-19 05:47:00	0.4736	27.3	7.19	17.9	0.5577	2.2078
2018-10-19 05:48:00	0.4743	27.3	7.21	17.9	0.5577	2.2078
2018-10-19 05:49:00	0.475	27.3	7.23	18.0	0.5679	2.1679
2018-10-19 05:50:00	0.4757	27.3	7.14	17.9	0.5577	2.2078
2018-10-19 05:51:00	0.4764	27.3	7.12	17.8	0.5474	2.2491
2018-10-19 05:52:00	0.4771	27.3	7.14	17.9	0.5577	2.2078
2018-10-19 05:53:00	0.4778	27.3	7.16	18.0	0.5679	2.1679
2018-10-19 05:54:00	0.4785	27.3	7.18	18.2	0.5884	2.0923
2018-10-19 05:55:00	0.4792	27.3	7.2	18.0	0.5679	2.1679
2018-10-19 05:56:00	0.4799	27.3	7.22	18.0	0.5679	2.1679
2018-10-19 05:57:00	0.4806	27.3	7.18	18.0	0.5679	2.1679
2018-10-19 05:58:00	0.4812	27.3	7.12	17.9	0.5577	2.2078
2018-10-19 05:59:00	0.4819	27.3	7.14	17.8	0.5474	2.2491
2018-10-19 06:00:00	0.4826	27.3	7.16	17.9	0.5577	2.2078
2018-10-19 06:01:00	0.4833	27.3	7.18	17.9	0.5577	2.2078
2018-10-19 06:02:00	0.484	27.3	7.2	18.0	0.5679	2.1679
2018-10-19 06:03:00	0.4847	27.3	7.21	18.1	0.5782	2.1294
2018-10-19 06:04:00	0.4854	27.3	7.22	18.0	0.5679	2.1679
2018-10-19 06:05:00	0.4861	27.3	7.11	17.9	0.5577	2.2078
2018-10-19 06:06:00	0.4868	27.3	7.13	18.1	0.5782	2.1294
2018-10-19 06:07:00	0.4875	27.3	7.15	17.9	0.5577	2.2078
2018-10-19 06:08:00	0.4882	27.3	7.17	17.9	0.5577	2.2078
2018-10-19 06:09:00	0.4889	27.3	7.19	17.9	0.5577	2.2078
2018-10-19 06:10:00	0.4896	27.3	7.21	18.0	0.5679	2.1679
2018-10-19 06:11:00	0.4903	27.3	7.23	17.9	0.5577	2.2078
2018-10-19 06:12:00	0.491	27.3	7.12	18.0	0.5679	2.1679
2018-10-19 06:13:00	0.4917	27.3	7.13	17.9	0.5577	2.2078
2018-10-19 06:14:00	0.4924	27.3	7.15	17.9	0.5577	2.2078
2018-10-19 06:15:00	0.4931	27.3	7.17	18.0	0.5679	2.1679
2018-10-19 06:16:00	0.4938	27.3	7.19	18.0	0.5679	2.1679
2018-10-19 06:17:00	0.4944	27.3	7.21	18.0	0.5679	2.1679
2018-10-19 06:18:00	0.4951	27.3	7.23	18.0	0.5679	2.1679
2018-10-19 06:19:00	0.4958	27.3	7.15	18.0	0.5679	2.1679
2018-10-19 06:20:00	0.4965	27.3	7.12	18.1	0.5782	2.1294
2018-10-19 06:21:00	0.4972	27.3	7.14	18.1	0.5782	2.1294
2018-10-19 06:22:00	0.4979	27.3	7.16	18.1	0.5782	2.1294
2018-10-19 06:23:00	0.4986	27.3	7.18	18.1	0.5782	2.1294
2018-10-19 06:24:00	0.4993	27.3	7.2	17.9	0.5577	2.2078
2018-10-19 06:25:00	0.5	27.3	7.22	18.0	0.5679	2.1679
2018-10-19 06:26:00	0.5007	27.3	7.19	18.1	0.5782	2.1294
2018-10-19 06:27:00	0.5014	27.3	7.11	18.0	0.5679	2.1679
2018-10-19 06:28:00	0.5021	27.3	7.14	18.0	0.5679	2.1679
2018-10-19 06:29:00	0.5028	27.3	7.16	18.1	0.5782	2.1294
2018-10-19 06:30:00	0.5035	27.3	7.18	18.0	0.5679	2.1679
2018-10-19 06:31:00	0.5042	27.3	7.2	17.9	0.5577	2.2078
2018-10-19 06:32:00	0.5049	27.3	7.21	17.9	0.5577	2.2078
2018-10-19 06:33:00	0.5056	27.3	7.22	18.1	0.5782	2.1294
2018-10-19 06:34:00	0.5062	27.2	7.11	17.9	0.5577	2.2078
2018-10-19 06:35:00	0.5069	27.2	7.13	18.0	0.5679	2.1679
2018-10-19 06:36:00	0.5076	27.2	7.15	18.1	0.5782	2.1294
2018-10-19 06:37:00	0.5083	27.2	7.17	18.1	0.5782	2.1294
2018-10-19 06:38:00	0.509	27.2	7.19	18.0	0.5679	2.1679
2018-10-19 06:39:00	0.5097	27.2	7.21	18.0	0.5679	2.1679
2018-10-19 06:40:00	0.5104	27.1	7.23	18.0	0.5679	2.1679
2018-10-19 06:41:00	0.5111	27.1	7.13	18.0	0.5679	2.1679
2018-10-19 06:42:00	0.5118	27.1	7.13	17.9	0.5577	2.2078
2018-10-19 06:43:00	0.5125	27.1	7.15	18.3	0.5987	2.0565
2018-10-19 06:44:00	0.5132	27.1	7.16	18.1	0.5782	2.1294
2018-10-19 06:45:00	0.5139	27.1	7.18	18.0	0.5679	2.1679
2018-10-19 06:46:00	0.5146	27.0	7.2	18.0	0.5679	2.1679
2018-10-19 06:47:00	0.5153	27.0	7.22	18.1	0.5782	2.1294
2018-10-19 06:48:00	0.516	27.0	7.18	18.2	0.5884	2.0923
2018-10-19 06:49:00	0.5167	27.0	7.12	18.0	0.5679	2.1679
2018-10-19 06:50:00	0.5174	27.0	7.14	18.1	0.5782	2.1294
2018-10-19 06:51:00	0.5181	27.0	7.16	18.1	0.5782	2.1294
2018-10-19 06:52:00	0.5188	27.0	7.18	18.1	0.5782	2.1294
2018-10-19 06:53:00	0.5194	26.9	7.2	18.1	0.5782	2.1294
2018-10-19 06:54:00	0.5201	26.9	7.21	18.1	0.5782	2.1294
2018-10-19 06:55:00	0.5208	26.9	7.22	18.0	0.5679	2.1679
2018-10-19 06:56:00	0.5215	26.9	7.11	18.0	0.5679	2.1679
2018-10-19 06:57:00	0.5222	26.9	7.13	18.1	0.5782	2.1294
2018-10-19 06:58:00	0.5229	26.9	7.15	18.1	0.5782	2.1294
2018-10-19 06:59:00	0.5236	26.9	7.17	18.0	0.5679	2.1679
2018-10-19 07:00:00	0.5243	26.9	7.19	18.1	0.5782	2.1294
2018-10-19 07:01:00	0.525	26.8	7.21	18.2	0.5884	2.0923
2018-10-19 07:02:00	0.5257	26.8	7.22	18.0	0.5679	2.1679
2018-10-19 07:03:00	0.5264	26.8	7.15	18.2	0.5884	2.0923
2018-10-19 07:04:00	0.5271	26.8	7.12	18.1	0.5782	2.1294
2018-10-19 07:05:00	0.5278	26.8	7.14	18.2	0.5884	2.0923
2018-10-19 07:06:00	0.5285	26.8	7.16	18.1	0.5782	2.1294
2018-10-19 07:07:00	0.5292	26.8	7.18	18.0	0.5679	2.1679
2018-10-19 07:08:00	0.5299	26.8	7.2	18.2	0.5884	2.0923
2018-10-19 07:09:00	0.5306	26.7	7.22	18.2	0.5884	2.0923
2018-10-19 07:10:00	0.5312	26.7	7.21	18.1	0.5782	2.1294
2018-10-19 07:11:00	0.5319	26.7	7.11	18.2	0.5884	2.0923
2018-10-19 07:12:00	0.5326	26.7	7.13	18.3	0.5987	2.0565
2018-10-19 07:13:00	0.5333	26.7	7.15	18.2	0.5884	2.0923
2018-10-19 07:14:00	0.534	26.7	7.17	18.2	0.5884	2.0923
2018-10-19 07:15:00	0.5347	26.7	7.19	18.1	0.5782	2.1294
2018-10-19 07:16:00	0.5354	26.7	7.2	18.0	0.5679	2.1679
2018-10-19 07:17:00	0.5361	26.6	7.22	18.1	0.5782	2.1294
2018-10-19 07:18:00	0.5368	26.6	7.16	18.2	0.5884	2.0923
2018-10-19 07:19:00	0.5375	26.6	7.12	18.2	0.5884	2.0923
2018-10-19 07:20:00	0.5382	26.6	7.14	18.2	0.5884	2.0923
2018-10-19 07:21:00	0.5389	26.6	7.16	18.2	0.5884	2.0923
2018-10-19 07:22:00	0.5396	26.6	7.17	18.1	0.5782	2.1294
2018-10-19 07:23:00	0.5403	26.6	7.19	18.2	0.5884	2.0923
2018-10-19 07:24:00	0.541	26.6	7.21	18.1	0.5782	2.1294
2018-10-19 07:25:00	0.5417	26.6	7.23	18.2	0.5884	2.0923
2018-10-19 07:26:00	0.5424	26.5	7.11	18.1	0.5782	2.1294
2018-10-19 07:27:00	0.5431	26.5	7.13	18.3	0.5987	2.0565
2018-10-19 07:28:00	0.5438	26.5	7.15	18.2	0.5884	2.0923
2018-10-19 07:29:00	0.5444	26.5	7.16	18.2	0.5884	2.0923
2018-10-19 07:30:00	0.5451	26.5	7.18	18.4	0.6089	2.0218
2018-10-19 07:31:00	0.5458	26.5	7.2	18.2	0.5884	2.0923
2018-10-19 07:32:00	0.5465	26.5	7.22	18.1	0.5782	2.1294
2018-10-19 07:33:00	0.5472	26.5	7.18	18.2	0.5884	2.0923
2018-10-19 07:34:00	0.5479	26.5	7.11	18.3	0.5987	2.0565
2018-10-19 07:35:00	0.5486	26.5	7.13	18.2	0.5884	2.0923
2018-10-19 07:36:00	0.5493	26.5	7.15	18.3	0.5987	2.0565
2018-10-19 07:37:00	0.55	26.5	7.17	18.4	0.6089	2.0218
2018-10-19 07:38:00	0.5507	26.5	7.19	18.2	0.5884	2.0923
2018-10-19 07:39:00	0.5514	26.5	7.21	18.3	0.5987	2.0565
2018-10-19 07:40:00	0.5521	26.5	7.23	18.3	0.5987	2.0565
2018-10-19 07:41:00	0.5528	26.5	7.12	18.0	0.5679	2.1679
2018-10-19 07:42:00	0.5535	26.5	7.12	18.2	0.5884	2.0923
2018-10-19 07:43:00	0.5542	26.6	7.14	18.2	0.5884	2.0923
2018-10-19 07:44:00	0.5549	26.6	7.16	18.2	0.5884	2.0923
2018-10-19 07:45:00	0.5556	26.6	7.18	18.1	0.5782	2.1294
2018-10-19 07:46:00	0.5562	26.6	7.2	18.3	0.5987	2.0565
2018-10-19 07:47:00	0.5569	26.6	7.22	18.3	0.5987	2.0565
2018-10-19 07:48:00	0.5576	26.6	7.2	18.4	0.6089	2.0218
2018-10-19 07:49:00	0.5583	26.6	7.11	18.3	0.5987	2.0565
2018-10-19 07:50:00	0.559	26.6	7.13	18.2	0.5884	2.0923
2018-10-19 07:51:00	0.5597	26.6	7.15	18.3	0.5987	2.0565
2018-10-19 07:52:00	0.5604	26.6	7.17	18.4	0.6089	2.0218
2018-10-19 07:53:00	0.5611	26.6	7.19	18.4	0.6089	2.0218
2018-10-19 07:54:00	0.5618	26.6	7.21	18.2	0.5884	2.0923
2018-10-19 07:55:00	0.5625	26.6	7.23	18.3	0.5987	2.0565
2018-10-19 07:56:00	0.5632	26.6	7.14	18.2	0.5884	2.0923
2018-10-19 07:57:00	0.5639	26.6	7.12	18.2	0.5884	2.0923
2018-10-19 07:58:00	0.5646	26.6	7.14	18.3	0.5987	2.0565
2018-10-19 07:59:00	0.5653	26.6	7.16	18.4	0.6089	2.0218
2018-10-19 08:00:00	0.566	26.6	7.18	18.4	0.6089	2.0218
2018-10-19 08:01:00	0.5667	26.6	7.2	18.3	0.5987	2.0565
2018-10-19 08:02:00	0.5674	26.6	7.22	18.3	0.5987	2.0565
2018-10-19 08:03:00	0.5681	26.6	7.21	18.2	0.5884	2.0923
2018-10-19 08:04:00	0.5688	26.6	7.11	18.2	0.5884	2.0923
2018-10-19 08:05:00	0.5694	26.6	7.13	18.3	0.5987	2.0565
2018-10-19 08:06:00	0.5701	26.6	7.15	18.3	0.5987	2.0565
2018-10-19 08:07:00	0.5708	26.6	7.17	18.1	0.5782	2.1294
2018-10-19 08:08:00	0.5715	26.6	7.19	18.2	0.5884	2.0923
2018-10-19 08:09:00	0.5722	26.7	7.21	18.3	0.5987	2.0565
2018-10-19 08:10:00	0.5729	26.7	7.22	18.2	0.5884	2.0923
2018-10-19 08:11:00	0.5736	26.7	7.16	18.5	0.6192	1.9884
2018-10-19 08:12:00	0.5743	26.7	7.12	18.4	0.6089	2.0218
2018-10-19 08:13:00	0.575	26.7	7.14	18.5	0.6192	1.9884
2018-10-19 08:14:00	0.5757	26.6	7.16	18.3	0.5987	2.0565
2018-10-19 08:15:00	0.5764	26.6	7.18	18.3	0.5987	2.0565
2018-10-19 08:16:00	0.5771	26.6	7.2	18.3	0.5987	2.0565
2018-10-19 08:17:00	0.5778	26.6	7.21	18.2	0.5884	2.0923
2018-10-19 08:18:00	0.5785	26.6	7.22	18.3	0.5987	2.0565
2018-10-19 08:19:00	0.5792	26.6	7.11	18.3	0.5987	2.0565
2018-10-19 08:20:00	0.5799	26.6	7.13	18.3	0.5987	2.0565
2018-10-19 08:21:00	0.5806	26.6	7.15	18.2	0.5884	2.0923
2018-10-19 08:22:00	0.5812	26.6	7.17	18.2	0.5884	2.0923
2018-10-19 08:23:00	0.5819	26.6	7.19	18.3	0.5987	2.0565
2018-10-19 08:24:00	0.5826	26.6	7.2	18.2	0.5884	2.0923
2018-10-19 08:25:00	0.5833	26.6	7.22	18.4	0.6089	2.0218
2018-10-19 08:26:00	0.584	26.6	7.16	18.3	0.5987	2.0565
2018-10-19 08:27:00	0.5847	26.6	7.12	18.4	0.6089	2.0218
2018-10-19 08:28:00	0.5854	26.6	7.14	18.3	0.5987	2.0565
2018-10-19 08:29:00	0.5861	26.6	7.16	18.5	0.6192	1.9884
2018-10-19 08:30:00	0.5868	26.6	7.18	18.3	0.5987	2.0565
2018-10-19 08:31:00	0.5875	26.6	7.19	18.4	0.6089	2.0218
2018-10-19 08:32:00	0.5882	26.5	7.21	18.5	0.6192	1.9884
2018-10-19 08:33:00	0.5889	26.5	7.23	18.4	0.6089	2.0218
2018-10-19 08:34:00	0.5896	26.5	7.11	18.3	0.5987	2.0565
2018-10-19 08:35:00	0.5903	26.5	7.13	18.2	0.5884	2.0923
2018-10-19 08:36:00	0.591	26.5	7.15	18.4	0.6089	2.0218
2018-10-19 08:37:00	0.5917	26.5	7.17	18.4	0.6089	2.0218
2018-10-19 08:38:00	0.5924	26.5	7.18	18.4	0.6089	2.0218
2018-10-19 08:39:00	0.5931	26.5	7.2	18.4	0.6089	2.0218
2018-10-19 08:40:00	0.5938	26.5	7.22	18.3	0.5987	2.0565
2018-10-19 08:41:00	0.5944	26.5	7.19	18.5	0.6192	1.9884
2018-10-19 08:42:00	0.5951	26.5	7.11	18.3	0.5987	2.0565
2018-10-19 08:43:00	0.5958	26.5	7.14	18.3	0.5987	2.0565
2018-10-19 08:44:00	0.5965	26.5	7.16	18.4	0.6089	2.0218
2018-10-19 08:45:00	0.5972	26.5	7.17	18.4	0.6089	2.0218
2018-10-19 08:46:00	0.5979	26.5	7.19	18.4	0.6089	2.0218
2018-10-19 08:47:00	0.5986	26.5	7.21	18.4	0.6089	2.0218
2018-10-19 08:48:00	0.5993	26.5	7.23	18.3	0.5987	2.0565
2018-10-19 08:49:00	0.6	26.5	7.13	18.4	0.6089	2.0218
2018-10-19 08:50:00	0.6007	26.5	7.13	18.2	0.5884	2.0923
2018-10-19 08:51:00	0.6014	26.5	7.14	18.4	0.6089	2.0218
2018-10-19 08:52:00	0.6021	26.5	7.16	18.3	0.5987	2.0565
2018-10-19 08:53:00	0.6028	26.5	7.18	18.4	0.6089	2.0218
2018-10-19 08:54:00	0.6035	26.5	7.2	18.4	0.6089	2.0218
2018-10-19 08:55:00	0.6042	26.5	7.22	18.5	0.6192	1.9884
2018-10-19 08:56:00	0.6049	26.5	7.2	18.5	0.6192	1.9884
2018-10-19 08:57:00	0.6056	26.5	7.11	18.3	0.5987	2.0565
2018-10-19 08:58:00	0.6062	26.5	7.13	18.4	0.6089	2.0218
2018-10-19 08:59:00	0.6069	26.5	7.15	18.4	0.6089	2.0218
2018-10-19 09:00:00	0.6076	26.5	7.17	18.4	0.6089	2.0218
2018-10-19 09:01:00	0.6083	26.5	7.19	18.4	0.6089	2.0218
2018-10-19 09:02:00	0.609	26.5	7.21	18.5	0.6192	1.9884
2018-10-19 09:03:00	0.6097	26.4	7.23	18.5	0.6192	1.9884
2018-10-19 09:04:00	0.6104	26.4	7.14	18.6	0.6294	1.956
2018-10-19 09:05:00	0.6111	26.4	7.12	18.5	0.6192	1.9884
2018-10-19 09:06:00	0.6118	26.4	7.14	18.5	0.6192	1.9884
2018-10-19 09:07:00	0.6125	26.4	7.16	18.4	0.6089	2.0218
2018-10-19 09:08:00	0.6132	26.4	7.18	18.5	0.6192	1.9884
2018-10-19 09:09:00	0.6139	26.4	7.2	18.5	0.6192	1.9884
2018-10-19 09:10:00	0.6146	26.4	7.22	18.6	0.6294	1.956
2018-10-19 09:11:00	0.6153	26.4	7.21	18.6	0.6294	1.956
2018-10-19 09:12:00	0.616	26.4	7.11	18.5	0.6192	1.9884
2018-10-19 09:13:00	0.6167	26.4	7.13	18.5	0.6192	1.9884
2018-10-19 09:14:00	0.6174	26.4	7.15	18.3	0.5987	2.0565
2018-10-19 09:15:00	0.6181	26.4	7.17	18.4	0.6089	2.0218
2018-10-19 09:16:00	0.6188	26.4	7.19	18.5	0.6192	1.9884
2018-10-19 09:17:00	0.6194	26.4	7.21	18.4	0.6089	2.0218
2018-10-19 09:18:00	0.6201	26.3	7.22	18.4	0.6089	2.0218
2018-10-19 09:19:00	0.6208	26.3	7.16	18.5	0.6192	1.9884
2018-10-19 09:20:00	0.6215	26.3	7.12	18.6	0.6294	1.956
2018-10-19 09:21:00	0.6222	26.2	7.14	18.5	0.6192	1.9884
2018-10-19 09:22:00	0.6229	26.1	7.16	18.4	0.6089	2.0218
2018-10-19 09:23:00	0.6236	26.1	7.18	18.4	0.6089	2.0218
2018-10-19 09:24:00	0.6243	26.0	7.19	18.4	0.6089	2.0218
2018-10-19 09:25:00	0.625	26.0	7.21	18.4	0.6089	2.0218
2018-10-19 09:26:00	0.6257	25.9	7.23	18.4	0.6089	2.0218
2018-10-19 09:27:00	0.6264	25.9	7.12	18.6	0.6294	1.956
2018-10-19 09:28:00	0.6271	25.8	7.13	18.5	0.6192	1.9884
2018-10-19 09:29:00	0.6278	25.8	7.15	18.5	0.6192	1.9884
2018-10-19 09:30:00	0.6285	25.7	7.16	18.6	0.6294	1.956
2018-10-19 09:31:00	0.6292	25.7	7.18	18.5	0.6192	1.9884
2018-10-19 09:32:00	0.6299	25.6	7.2	18.5	0.6192	1.9884
2018-10-19 09:33:00	0.6306	25.6	7.22	18.6	0.6294	1.956
2018-10-19 09:34:00	0.6312	25.5	7.21	18.7	0.6397	1.9246
2018-10-19 09:35:00	0.6319	25.4	7.11	18.7	0.6397	1.9246
2018-10-19 09:36:00	0.6326	25.4	7.13	18.6	0.6294	1.956
2018-10-19 09:37:00	0.6333	25.4	7.15	18.7	0.6397	1.9246
2018-10-19 09:38:00	0.634	25.3	7.17	18.6	0.6294	1.956
2018-10-19 09:39:00	0.6347	25.3	7.18	18.7	0.6397	1.9246
2018-10-19 09:40:00	0.6354	25.2	7.2	18.7	0.6397	1.9246
2018-10-19 09:41:00	0.6361	25.2	7.22	18.8	0.65	1.8942
2018-10-19 09:42:00	0.6368	25.1	7.2	18.8	0.65	1.8942
2018-10-19 09:43:00	0.6375	25.1	7.11	18.7	0.6397	1.9246
2018-10-19 09:44:00	0.6382	25.0	7.13	18.7	0.6397	1.9246
2018-10-19 09:45:00	0.6389	25.0	7.15	18.7	0.6397	1.9246
2018-10-19 09:46:00	0.6396	24.9	7.17	18.6	0.6294	1.956
2018-10-19 09:47:00	0.6403	24.9	7.18	18.7	0.6397	1.9246
2018-10-19 09:48:00	0.641	24.9	7.2	18.7	0.6397	1.9246
2018-10-19 09:49:00	0.6417	24.8	7.22	18.7	0.6397	1.9246
2018-10-19 09:50:00	0.6424	24.8	7.2	18.8	0.65	1.8942
2018-10-19 09:51:00	0.6431	24.7	7.11	18.9	0.6602	1.8648
2018-10-19 09:52:00	0.6438	24.7	7.13	18.7	0.6397	1.9246
2018-10-19 09:53:00	0.6444	24.6	7.15	18.8	0.65	1.8942
2018-10-19 09:54:00	0.6451	24.6	7.16	18.6	0.6294	1.956
2018-10-19 09:55:00	0.6458	24.6	7.18	18.8	0.65	1.8942
2018-10-19 09:56:00	0.6465	24.5	7.2	18.8	0.65	1.8942
2018-10-19 09:57:00	0.6472	24.5	7.22	18.7	0.6397	1.9246
2018-10-19 09:58:00	0.6479	24.4	7.21	18.8	0.65	1.8942
2018-10-19 09:59:00	0.6486	24.4	7.11	18.9	0.6602	1.8648
2018-10-19 10:00:00	0.6493	24.4	7.13	18.8	0.65	1.8942
2018-10-19 10:01:00	0.65	24.3	7.14	18.8	0.65	1.8942
2018-10-19 10:02:00	0.6507	24.3	7.16	18.9	0.6602	1.8648
2018-10-19 10:03:00	0.6514	24.2	7.18	18.8	0.65	1.8942
2018-10-19 10:04:00	0.6521	24.2	7.2	18.8	0.65	1.8942
2018-10-19 10:05:00	0.6528	24.2	7.21	18.9	0.6602	1.8648
2018-10-19 10:06:00	0.6535	24.1	7.23	18.8	0.65	1.8942
2018-10-19 10:07:00	0.6542	24.1	7.1	18.8	0.65	1.8942
2018-10-19 10:08:00	0.6549	24.0	7.12	18.7	0.6397	1.9246
2018-10-19 10:09:00	0.6556	24.0	7.14	18.7	0.6397	1.9246
2018-10-19 10:10:00	0.6562	24.0	7.16	18.9	0.6602	1.8648
2018-10-19 10:11:00	0.6569	23.9	7.17	18.9	0.6602	1.8648
2018-10-19 10:12:00	0.6576	23.9	7.19	18.8	0.65	1.8942
2018-10-19 10:13:00	0.6583	23.8	7.21	18.8	0.65	1.8942
2018-10-19 10:14:00	0.659	23.8	7.23	18.7	0.6397	1.9246
2018-10-19 10:15:00	0.6597	23.8	7.14	18.8	0.65	1.8942
2018-10-19 10:16:00	0.6604	23.7	7.12	18.9	0.6602	1.8648
2018-10-19 10:17:00	0.6611	23.7	7.13	18.8	0.65	1.8942
2018-10-19 10:18:00	0.6618	23.7	7.15	18.9	0.6602	1.8648
2018-10-19 10:19:00	0.6625	23.6	7.17	18.8	0.65	1.8942
2018-10-19 10:20:00	0.6632	23.6	7.19	18.8	0.65	1.8942
2018-10-19 10:21:00	0.6639	23.6	7.2	18.8	0.65	1.8942
2018-10-19 10:22:00	0.6646	23.5	7.22	18.8	0.65	1.8942
2018-10-19 10:23:00	0.6653	23.5	7.17	18.8	0.65	1.8942
2018-10-19 10:24:00	0.666	23.4	7.11	18.9	0.6602	1.8648
2018-10-19 10:25:00	0.6667	23.4	7.13	19.0	0.6705	1.8363
2018-10-19 10:26:00	0.6674	23.4	7.15	18.9	0.6602	1.8648
2018-10-19 10:27:00	0.6681	23.3	7.16	19.0	0.6705	1.8363
2018-10-19 10:28:00	0.6688	23.3	7.18	19.0	0.6705	1.8363
2018-10-19 10:29:00	0.6694	23.3	7.2	19.1	0.6807	1.8086
2018-10-19 10:30:00	0.6701	23.2	7.21	19.0	0.6705	1.8363
2018-10-19 10:31:00	0.6708	23.2	7.22	19.0	0.6705	1.8363
2018-10-19 10:32:00	0.6715	23.2	7.11	19.0	0.6705	1.8363
2018-10-19 10:33:00	0.6722	23.1	7.12	19.0	0.6705	1.8363
2018-10-19 10:34:00	0.6729	23.1	7.14	18.9	0.6602	1.8648
2018-10-19 10:35:00	0.6736	23.1	7.15	18.9	0.6602	1.8648
2018-10-19 10:36:00	0.6743	23.0	7.17	19.0	0.6705	1.8363
2018-10-19 10:37:00	0.675	23.0	7.19	19.1	0.6807	1.8086
2018-10-19 10:38:00	0.6757	23.0	7.21	19.1	0.6807	1.8086
2018-10-19 10:39:00	0.6764	22.9	7.22	19.0	0.6705	1.8363
2018-10-19 10:40:00	0.6771	22.9	7.15	19.0	0.6705	1.8363
2018-10-19 10:41:00	0.6778	22.9	7.11	18.9	0.6602	1.8648
2018-10-19 10:42:00	0.6785	22.8	7.13	19.0	0.6705	1.8363
2018-10-19 10:43:00	0.6792	22.8	7.15	18.9	0.6602	1.8648
2018-10-19 10:44:00	0.6799	22.8	7.16	18.9	0.6602	1.8648
2018-10-19 10:45:00	0.6806	22.8	7.18	18.9	0.6602	1.8648
2018-10-19 10:46:00	0.6812	22.7	7.2	19.1	0.6807	1.8086
2018-10-19 10:47:00	0.6819	22.7	7.22	19.1	0.6807	1.8086
2018-10-19 10:48:00	0.6826	22.7	7.21	19.0	0.6705	1.8363
2018-10-19 10:49:00	0.6833	22.6	7.11	19.2	0.691	1.7818
2018-10-19 10:50:00	0.684	22.6	7.12	19.0	0.6705	1.8363
2018-10-19 10:51:00	0.6847	22.6	7.14	18.9	0.6602	1.8648
2018-10-19 10:52:00	0.6854	22.5	7.15	19.1	0.6807	1.8086
2018-10-19 10:53:00	0.6861	22.5	7.17	19.0	0.6705	1.8363
2018-10-19 10:54:00	0.6868	22.5	7.19	19.1	0.6807	1.8086
2018-10-19 10:55:00	0.6875	22.5	7.21	19.1	0.6807	1.8086
2018-10-19 10:56:00	0.6882	22.4	7.22	19.0	0.6705	1.8363
2018-10-19 10:57:00	0.6889	22.4	7.16	19.1	0.6807	1.8086
2018-10-19 10:58:00	0.6896	22.4	7.11	19.0	0.6705	1.8363
2018-10-19 10:59:00	0.6903	22.4	7.13	19.0	0.6705	1.8363
2018-10-19 11:00:00	0.691	22.3	7.15	19.0	0.6705	1.8363
2018-10-19 11:01:00	0.6917	22.3	7.16	19.0	0.6705	1.8363
2018-10-19 11:02:00	0.6924	22.3	7.18	19.1	0.6807	1.8086
2018-10-19 11:03:00	0.6931	22.3	7.2	19.1	0.6807	1.8086
2018-10-19 11:04:00	0.6938	22.3	7.21	19.1	0.6807	1.8086
2018-10-19 11:05:00	0.6944	22.2	7.22	19.0	0.6705	1.8363
2018-10-19 11:06:00	0.6951	22.2	7.1	19.0	0.6705	1.8363
2018-10-19 11:07:00	0.6958	22.2	7.12	19.1	0.6807	1.8086
2018-10-19 11:08:00	0.6965	22.2	7.14	19.0	0.6705	1.8363
2018-10-19 11:09:00	0.6972	22.2	7.15	19.1	0.6807	1.8086
2018-10-19 11:10:00	0.6979	22.2	7.17	19.0	0.6705	1.8363
2018-10-19 11:11:00	0.6986	22.2	7.19	18.9	0.6602	1.8648
2018-10-19 11:12:00	0.6993	22.2	7.21	19.1	0.6807	1.8086
2018-10-19 11:13:00	0.7	22.2	7.22	19.1	0.6807	1.8086
2018-10-19 11:14:00	0.7007	22.1	7.16	19.0	0.6705	1.8363
2018-10-19 11:15:00	0.7014	22.1	7.11	19.0	0.6705	1.8363
2018-10-19 11:16:00	0.7021	22.1	7.13	19.1	0.6807	1.8086
2018-10-19 11:17:00	0.7028	22.1	7.15	19.1	0.6807	1.8086
2018-10-19 11:18:00	0.7035	22.1	7.16	19.1	0.6807	1.8086
2018-10-19 11:19:00	0.7042	22.1	7.18	19.1	0.6807	1.8086
2018-10-19 11:20:00	0.7049	22.1	7.2	19.2	0.691	1.7818
2018-10-19 11:21:00	0.7056	22.1	7.21	19.2	0.691	1.7818
2018-10-19 11:22:00	0.7062	22.1	7.23	19.1	0.6807	1.8086
2018-10-19 11:23:00	0.7069	22.0	7.1	19.0	0.6705	1.8363
2018-10-19 11:24:00	0.7076	22.0	7.12	19.0	0.6705	1.8363
2018-10-19 11:25:00	0.7083	22.0	7.14	19.1	0.6807	1.8086
2018-10-19 11:26:00	0.709	22.0	7.15	19.1	0.6807	1.8086
2018-10-19 11:27:00	0.7097	22.0	7.17	19.0	0.6705	1.8363
2018-10-19 11:28:00	0.7104	22.0	7.19	19.2	0.691	1.7818
2018-10-19 11:29:00	0.7111	22.0	7.2	19.3	0.7012	1.7557
2018-10-19 11:30:00	0.7118	22.0	7.22	19.0	0.6705	1.8363
2018-10-19 11:31:00	0.7125	22.0	7.16	19.3	0.7012	1.7557
2018-10-19 11:32:00	0.7132	21.9	7.11	19.1	0.6807	1.8086
2018-10-19 11:33:00	0.7139	21.9	7.13	19.2	0.691	1.7818
2018-10-19 11:34:00	0.7146	21.9	7.14	19.2	0.691	1.7818
2018-10-19 11:35:00	0.7153	21.9	7.16	19.3	0.7012	1.7557
2018-10-19 11:36:00	0.716	21.9	7.18	19.3	0.7012	1.7557
2018-10-19 11:37:00	0.7167	21.9	7.2	19.2	0.691	1.7818
2018-10-19 11:38:00	0.7174	21.9	7.21	19.1	0.6807	1.8086
2018-10-19 11:39:00	0.7181	21.9	7.23	19.1	0.6807	1.8086
2018-10-19 11:40:00	0.7188	21.9	7.11	19.1	0.6807	1.8086
2018-10-19 11:41:00	0.7194	21.9	7.12	19.1	0.6807	1.8086
2018-10-19 11:42:00	0.7201	21.9	7.14	19.1	0.6807	1.8086
2018-10-19 11:43:00	0.7208	21.8	7.15	19.1	0.6807	1.8086
2018-10-19 11:44:00	0.7215	21.8	7.17	19.1	0.6807	1.8086
2018-10-19 11:45:00	0.7222	21.8	7.19	19.0	0.6705	1.8363
2018-10-19 11:46:00	0.7229	21.8	7.2	19.0	0.6705	1.8363
2018-10-19 11:47:00	0.7236	21.8	7.22	19.1	0.6807	1.8086
2018-10-19 11:48:00	0.7243	21.8	7.19	19.1	0.6807	1.8086
2018-10-19 11:49:00	0.725	21.8	7.11	19.2	0.691	1.7818
2018-10-19 11:50:00	0.7257	21.8	7.13	19.2	0.691	1.7818
2018-10-19 11:51:00	0.7264	21.8	7.14	19.2	0.691	1.7818
2018-10-19 11:52:00	0.7271	21.8	7.16	19.1	0.6807	1.8086
2018-10-19 11:53:00	0.7278	21.8	7.18	19.1	0.6807	1.8086
2018-10-19 11:54:00	0.7285	21.9	7.19	19.0	0.6705	1.8363
2018-10-19 11:55:00	0.7292	21.9	7.21	19.1	0.6807	1.8086
2018-10-19 11:56:00	0.7299	21.9	7.23	19.1	0.6807	1.8086
2018-10-19 11:57:00	0.7306	21.9	7.13	19.1	0.6807	1.8086
2018-10-19 11:58:00	0.7312	21.9	7.12	19.1	0.6807	1.8086
2018-10-19 11:59:00	0.7319	22.0	7.14	19.2	0.691	1.7818
2018-10-19 12:00:00	0.7326	22.0	7.15	19.2	0.691	1.7818
2018-10-19 12:01:00	0.7333	22.0	7.17	19.1	0.6807	1.8086
2018-10-19 12:02:00	0.734	22.1	7.19	19.2	0.691	1.7818
2018-10-19 12:03:00	0.7347	22.1	7.2	19.1	0.6807	1.8086
2018-10-19 12:04:00	0.7354	22.1	7.22	19.1	0.6807	1.8086
2018-10-19 12:05:00	0.7361	22.1	7.18	19.1	0.6807	1.8086
2018-10-19 12:06:00	0.7368	22.2	7.11	19.2	0.691	1.7818
2018-10-19 12:07:00	0.7375	22.2	7.13	19.1	0.6807	1.8086
2018-10-19 12:08:00	0.7382	22.2	7.15	19.1	0.6807	1.8086
2018-10-19 12:09:00	0.7389	22.2	7.16	19.1	0.6807	1.8086
2018-10-19 12:10:00	0.7396	22.3	7.18	19.2	0.691	1.7818
2018-10-19 12:11:00	0.7403	22.3	7.2	19.2	0.691	1.7818
2018-10-19 12:12:00	0.741	22.3	7.21	19.0	0.6705	1.8363
2018-10-19 12:13:00	0.7417	22.3	7.22	19.2	0.691	1.7818
2018-10-19 12:14:00	0.7424	22.4	7.11	19.2	0.691	1.7818
2018-10-19 12:15:00	0.7431	22.4	7.13	19.2	0.691	1.7818
2018-10-19 12:16:00	0.7438	22.4	7.14	19.2	0.691	1.7818
2018-10-19 12:17:00	0.7444	22.4	7.16	19.1	0.6807	1.8086
2018-10-19 12:18:00	0.7451	22.5	7.18	19.2	0.691	1.7818
2018-10-19 12:19:00	0.7458	22.5	7.19	19.1	0.6807	1.8086
2018-10-19 12:20:00	0.7465	22.5	7.21	19.1	0.6807	1.8086
2018-10-19 12:21:00	0.7472	22.5	7.23	19.1	0.6807	1.8086
2018-10-19 12:22:00	0.7479	22.5	7.13	19.1	0.6807	1.8086
2018-10-19 12:23:00	0.7486	22.6	7.12	19.3	0.7012	1.7557
2018-10-19 12:24:00	0.7493	22.6	7.14	19.2	0.691	1.7818
2018-10-19 12:25:00	0.75	22.6	7.16	19.1	0.6807	1.8086
2018-10-19 12:26:00	0.7507	22.6	7.17	19.1	0.6807	1.8086
2018-10-19 12:27:00	0.7514	22.6	7.19	19.1	0.6807	1.8086
2018-10-19 12:28:00	0.7521	22.7	7.21	19.1	0.6807	1.8086
2018-10-19 12:29:00	0.7528	22.7	7.23	19.2	0.691	1.7818
2018-10-19 12:30:00	0.7535	22.7	7.14	19.3	0.7012	1.7557
2018-10-19 12:31:00	0.7542	22.7	7.12	19.2	0.691	1.7818
2018-10-19 12:32:00	0.7549	22.7	7.14	19.1	0.6807	1.8086
2018-10-19 12:33:00	0.7556	22.8	7.16	19.0	0.6705	1.8363
2018-10-19 12:34:00	0.7562	22.8	7.17	19.1	0.6807	1.8086
2018-10-19 12:35:00	0.7569	22.8	7.19	19.0	0.6705	1.8363
2018-10-19 12:36:00	0.7576	22.8	7.21	19.1	0.6807	1.8086
2018-10-19 12:37:00	0.7583	22.9	7.22	19.1	0.6807	1.8086
2018-10-19 12:38:00	0.759	22.9	7.15	19.1	0.6807	1.8086
2018-10-19 12:39:00	0.7597	22.9	7.12	19.2	0.691	1.7818
2018-10-19 12:40:00	0.7604	22.9	7.14	19.1	0.6807	1.8086
2018-10-19 12:41:00	0.7611	22.9	7.15	19.0	0.6705	1.8363
2018-10-19 12:42:00	0.7618	23.0	7.17	19.1	0.6807	1.8086
2018-10-19 12:43:00	0.7625	23.0	7.19	19.1	0.6807	1.8086
2018-10-19 12:44:00	0.7632	23.0	7.21	19.1	0.6807	1.8086
2018-10-19 12:45:00	0.7639	23.0	7.22	19.1	0.6807	1.8086
2018-10-19 12:46:00	0.7646	23.1	7.17	19.1	0.6807	1.8086
2018-10-19 12:47:00	0.7653	23.1	7.12	19.2	0.691	1.7818
2018-10-19 12:48:00	0.766	23.1	7.14	19.1	0.6807	1.8086
2018-10-19 12:49:00	0.7667	23.1	7.15	19.1	0.6807	1.8086
2018-10-19 12:50:00	0.7674	23.1	7.17	19.1	0.6807	1.8086
2018-10-19 12:51:00	0.7681	23.2	7.19	19.0	0.6705	1.8363
2018-10-19 12:52:00	0.7688	23.2	7.2	19.2	0.691	1.7818
2018-10-19 12:53:00	0.7694	23.2	7.22	18.9	0.6602	1.8648
2018-10-19 12:54:00	0.7701	23.2	7.17	19.0	0.6705	1.8363
2018-10-19 12:55:00	0.7708	23.2	7.12	19.0	0.6705	1.8363
2018-10-19 12:56:00	0.7715	23.3	7.14	19.0	0.6705	1.8363
2018-10-19 12:57:00	0.7722	23.3	7.15	19.1	0.6807	1.8086
2018-10-19 12:58:00	0.7729	23.3	7.17	19.1	0.6807	1.8086
2018-10-19 12:59:00	0.7736	23.3	7.19	19.1	0.6807	1.8086
2018-10-19 13:00:00	0.7743	23.4	7.2	19.2	0.691	1.7818
2018-10-19 13:01:00	0.775	23.4	7.22	19.1	0.6807	1.8086
2018-10-19 13:02:00	0.7757	23.4	7.19	19.1	0.6807	1.8086
2018-10-19 13:03:00	0.7764	23.4	7.11	19.0	0.6705	1.8363
2018-10-19 13:04:00	0.7771	23.4	7.14	19.0	0.6705	1.8363
2018-10-19 13:05:00	0.7778	23.4	7.15	19.0	0.6705	1.8363
2018-10-19 13:06:00	0.7785	23.5	7.17	19.0	0.6705	1.8363
2018-10-19 13:07:00	0.7792	23.5	7.19	18.9	0.6602	1.8648
2018-10-19 13:08:00	0.7799	23.5	7.2	19.1	0.6807	1.8086
2018-10-19 13:09:00	0.7806	23.5	7.22	19.0	0.6705	1.8363
2018-10-19 13:10:00	0.7812	23.6	7.18	19.0	0.6705	1.8363
2018-10-19 13:11:00	0.7819	23.6	7.12	19.0	0.6705	1.8363
2018-10-19 13:12:00	0.7826	23.6	7.14	19.0	0.6705	1.8363
2018-10-19 13:13:00	0.7833	23.6	7.15	19.1	0.6807	1.8086
2018-10-19 13:14:00	0.784	23.6	7.17	19.1	0.6807	1.8086
2018-10-19 13:15:00	0.7847	23.6	7.19	19.0	0.6705	1.8363
2018-10-19 13:16:00	0.7854	23.7	7.2	19.1	0.6807	1.8086
2018-10-19 13:17:00	0.7861	23.7	7.22	19.0	0.6705	1.8363
2018-10-19 13:18:00	0.7868	23.7	7.19	19.0	0.6705	1.8363
2018-10-19 13:19:00	0.7875	23.7	7.12	19.1	0.6807	1.8086
2018-10-19 13:20:00	0.7882	23.7	7.14	19.0	0.6705	1.8363
2018-10-19 13:21:00	0.7889	23.8	7.15	18.9	0.6602	1.8648
2018-10-19 13:22:00	0.7896	23.8	7.17	19.0	0.6705	1.8363
2018-10-19 13:23:00	0.7903	23.8	7.19	18.9	0.6602	1.8648
2018-10-19 13:24:00	0.791	23.8	7.2	18.9	0.6602	1.8648
2018-10-19 13:25:00	0.7917	23.8	7.22	19.0	0.6705	1.8363
2018-10-19 13:26:00	0.7924	23.8	7.18	19.1	0.6807	1.8086
2018-10-19 13:27:00	0.7931	23.8	7.12	19.0	0.6705	1.8363
2018-10-19 13:28:00	0.7938	23.8	7.14	19.0	0.6705	1.8363
2018-10-19 13:29:00	0.7944	23.8	7.15	19.0	0.6705	1.8363
2018-10-19 13:30:00	0.7951	23.9	7.17	18.9	0.6602	1.8648
2018-10-19 13:31:00	0.7958	23.9	7.19	19.0	0.6705	1.8363
2018-10-19 13:32:00	0.7965	23.9	7.21	19.0	0.6705	1.8363
2018-10-19 13:33:00	0.7972	23.9	7.22	19.0	0.6705	1.8363
2018-10-19 13:34:00	0.7979	23.9	7.17	19.1	0.6807	1.8086
2018-10-19 13:35:00	0.7986	23.9	7.12	19.0	0.6705	1.8363
2018-10-19 13:36:00	0.7993	23.9	7.14	18.9	0.6602	1.8648
2018-10-19 13:37:00	0.8	23.9	7.16	19.0	0.6705	1.8363
2018-10-19 13:38:00	0.8007	23.9	7.17	18.9	0.6602	1.8648
2018-10-19 13:39:00	0.8014	23.9	7.19	18.9	0.6602	1.8648
2018-10-19 13:40:00	0.8021	24.0	7.21	19.0	0.6705	1.8363
2018-10-19 13:41:00	0.8028	24.0	7.22	18.9	0.6602	1.8648
2018-10-19 13:42:00	0.8035	24.0	7.17	18.9	0.6602	1.8648
2018-10-19 13:43:00	0.8042	24.0	7.12	19.0	0.6705	1.8363
2018-10-19 13:44:00	0.8049	24.0	7.14	19.0	0.6705	1.8363
2018-10-19 13:45:00	0.8056	24.0	7.16	19.0	0.6705	1.8363
2018-10-19 13:46:00	0.8062	24.0	7.17	19.1	0.6807	1.8086
2018-10-19 13:47:00	0.8069	24.0	7.19	19.1	0.6807	1.8086
2018-10-19 13:48:00	0.8076	24.0	7.21	19.1	0.6807	1.8086
2018-10-19 13:49:00	0.8083	24.1	7.22	19.0	0.6705	1.8363
2018-10-19 13:50:00	0.809	24.1	7.16	19.1	0.6807	1.8086
2018-10-19 13:51:00	0.8097	24.1	7.12	19.0	0.6705	1.8363
2018-10-19 13:52:00	0.8104	24.1	7.14	18.9	0.6602	1.8648
2018-10-19 13:53:00	0.8111	24.1	7.16	19.1	0.6807	1.8086
2018-10-19 13:54:00	0.8118	24.1	7.17	19.1	0.6807	1.8086
2018-10-19 13:55:00	0.8125	24.1	7.19	19.0	0.6705	1.8363
2018-10-19 13:56:00	0.8132	24.1	7.21	19.0	0.6705	1.8363
2018-10-19 13:57:00	0.8139	24.1	7.23	19.0	0.6705	1.8363
2018-10-19 13:58:00	0.8146	24.2	7.15	19.0	0.6705	1.8363
2018-10-19 13:59:00	0.8153	24.2	7.12	18.8	0.65	1.8942
2018-10-19 14:00:00	0.816	24.2	7.14	18.9	0.6602	1.8648
2018-10-19 14:01:00	0.8167	24.2	7.16	19.0	0.6705	1.8363
2018-10-19 14:02:00	0.8174	24.2	7.18	19.0	0.6705	1.8363
2018-10-19 14:03:00	0.8181	24.2	7.19	19.0	0.6705	1.8363
2018-10-19 14:04:00	0.8188	24.2	7.21	19.2	0.691	1.7818
2018-10-19 14:05:00	0.8194	24.3	7.23	19.0	0.6705	1.8363
2018-10-19 14:06:00	0.8201	24.2	7.15	19.0	0.6705	1.8363
2018-10-19 14:07:00	0.8208	24.3	7.13	19.1	0.6807	1.8086
2018-10-19 14:08:00	0.8215	24.3	7.14	18.9	0.6602	1.8648
2018-10-19 14:09:00	0.8222	24.3	7.16	19.0	0.6705	1.8363
2018-10-19 14:10:00	0.8229	24.3	7.18	19.0	0.6705	1.8363
2018-10-19 14:11:00	0.8236	24.3	7.2	19.0	0.6705	1.8363
2018-10-19 14:12:00	0.8243	24.3	7.21	19.1	0.6807	1.8086
2018-10-19 14:13:00	0.825	24.3	7.23	19.0	0.6705	1.8363
2018-10-19 14:14:00	0.8257	24.3	7.13	18.9	0.6602	1.8648
2018-10-19 14:15:00	0.8264	24.4	7.13	18.9	0.6602	1.8648
2018-10-19 14:16:00	0.8271	24.4	7.15	18.9	0.6602	1.8648
2018-10-19 14:17:00	0.8278	24.4	7.16	19.1	0.6807	1.8086
2018-10-19 14:18:00	0.8285	24.4	7.18	19.1	0.6807	1.8086
2018-10-19 14:19:00	0.8292	24.4	7.2	19.1	0.6807	1.8086
2018-10-19 14:20:00	0.8299	24.4	7.21	19.0	0.6705	1.8363
2018-10-19 14:21:00	0.8306	24.4	7.23	19.0	0.6705	1.8363
2018-10-19 14:22:00	0.8312	24.4	7.12	19.0	0.6705	1.8363
2018-10-19 14:23:00	0.8319	24.4	7.13	19.1	0.6807	1.8086
2018-10-19 14:24:00	0.8326	24.4	7.15	19.0	0.6705	1.8363
2018-10-19 14:25:00	0.8333	24.5	7.17	19.0	0.6705	1.8363
2018-10-19 14:26:00	0.834	24.5	7.18	19.0	0.6705	1.8363
2018-10-19 14:27:00	0.8347	24.5	7.2	19.1	0.6807	1.8086
2018-10-19 14:28:00	0.8354	24.5	7.22	19.0	0.6705	1.8363
2018-10-19 14:29:00	0.8361	24.5	7.21	19.1	0.6807	1.8086
2018-10-19 14:30:00	0.8368	24.5	7.12	19.0	0.6705	1.8363
2018-10-19 14:31:00	0.8375	24.5	7.14	19.0	0.6705	1.8363
2018-10-19 14:32:00	0.8382	24.5	7.15	19.1	0.6807	1.8086
2018-10-19 14:33:00	0.8389	24.5	7.17	19.2	0.691	1.7818
2018-10-19 14:34:00	0.8396	24.5	7.19	19.0	0.6705	1.8363
2018-10-19 14:35:00	0.8403	24.6	7.2	19.0	0.6705	1.8363
2018-10-19 14:36:00	0.841	24.6	7.22	19.0	0.6705	1.8363
2018-10-19 14:37:00	0.8417	24.6	7.2	19.0	0.6705	1.8363
2018-10-19 14:38:00	0.8424	24.6	7.12	19.0	0.6705	1.8363
2018-10-19 14:39:00	0.8431	24.6	7.14	19.1	0.6807	1.8086
2018-10-19 14:40:00	0.8438	24.6	7.16	19.1	0.6807	1.8086
2018-10-19 14:41:00	0.8444	24.6	7.17	19.1	0.6807	1.8086
2018-10-19 14:42:00	0.8451	24.6	7.19	19.1	0.6807	1.8086
2018-10-19 14:43:00	0.8458	24.6	7.21	19.1	0.6807	1.8086
2018-10-19 14:44:00	0.8465	24.6	7.22	19.1	0.6807	1.8086
2018-10-19 14:45:00	0.8472	24.6	7.17	19.0	0.6705	1.8363
2018-10-19 14:46:00	0.8479	24.6	7.13	19.1	0.6807	1.8086
2018-10-19 14:47:00	0.8486	24.6	7.14	19.0	0.6705	1.8363
2018-10-19 14:48:00	0.8493	24.7	7.16	19.0	0.6705	1.8363
2018-10-19 14:49:00	0.85	24.7	7.18	19.0	0.6705	1.8363
2018-10-19 14:50:00	0.8507	24.7	7.19	19.0	0.6705	1.8363
2018-10-19 14:51:00	0.8514	24.7	7.21	19.1	0.6807	1.8086
2018-10-19 14:52:00	0.8521	24.7	7.23	19.1	0.6807	1.8086
2018-10-19 14:53:00	0.8528	24.7	7.15	19.1	0.6807	1.8086
2018-10-19 14:54:00	0.8535	24.7	7.13	19.1	0.6807	1.8086
2018-10-19 14:55:00	0.8542	24.7	7.15	19.1	0.6807	1.8086
2018-10-19 14:56:00	0.8549	24.7	7.16	19.1	0.6807	1.8086
2018-10-19 14:57:00	0.8556	24.7	7.18	19.1	0.6807	1.8086
2018-10-19 14:58:00	0.8562	24.7	7.2	19.1	0.6807	1.8086
2018-10-19 14:59:00	0.8569	24.7	7.21	19.1	0.6807	1.8086
2018-10-19 15:00:00	0.8576	24.7	7.23	19.0	0.6705	1.8363
2018-10-19 15:01:00	0.8583	24.7	7.12	19.1	0.6807	1.8086
2018-10-19 15:02:00	0.859	24.6	7.13	19.1	0.6807	1.8086
2018-10-19 15:03:00	0.8597	24.6	7.15	19.0	0.6705	1.8363
2018-10-19 15:04:00	0.8604	24.6	7.17	19.0	0.6705	1.8363
2018-10-19 15:05:00	0.8611	24.6	7.18	19.0	0.6705	1.8363
2018-10-19 15:06:00	0.8618	24.5	7.2	19.0	0.6705	1.8363
2018-10-19 15:07:00	0.8625	24.5	7.22	19.1	0.6807	1.8086
2018-10-19 15:08:00	0.8632	24.5	7.21	19.1	0.6807	1.8086
2018-10-19 15:09:00	0.8639	24.5	7.12	19.2	0.691	1.7818
2018-10-19 15:10:00	0.8646	24.5	7.14	19.1	0.6807	1.8086
2018-10-19 15:11:00	0.8653	24.5	7.15	19.0	0.6705	1.8363
2018-10-19 15:12:00	0.866	24.4	7.17	19.2	0.691	1.7818
2018-10-19 15:13:00	0.8667	24.4	7.19	19.3	0.7012	1.7557
2018-10-19 15:14:00	0.8674	24.4	7.2	19.1	0.6807	1.8086
2018-10-19 15:15:00	0.8681	24.4	7.22	19.2	0.691	1.7818
2018-10-19 15:16:00	0.8688	24.4	7.2	19.2	0.691	1.7818
2018-10-19 15:17:00	0.8694	24.4	7.12	19.1	0.6807	1.8086
2018-10-19 15:18:00	0.8701	24.4	7.14	19.0	0.6705	1.8363
2018-10-19 15:19:00	0.8708	24.3	7.15	19.1	0.6807	1.8086
2018-10-19 15:20:00	0.8715	24.3	7.17	19.1	0.6807	1.8086
2018-10-19 15:21:00	0.8722	24.3	7.19	19.2	0.691	1.7818
2018-10-19 15:22:00	0.8729	24.3	7.2	19.2	0.691	1.7818
2018-10-19 15:23:00	0.8736	24.3	7.22	19.1	0.6807	1.8086
2018-10-19 15:24:00	0.8743	24.3	7.18	19.1	0.6807	1.8086
2018-10-19 15:25:00	0.875	24.3	7.12	19.1	0.6807	1.8086
2018-10-19 15:26:00	0.8757	24.3	7.14	19.1	0.6807	1.8086
2018-10-19 15:27:00	0.8764	24.2	7.16	19.1	0.6807	1.8086
2018-10-19 15:28:00	0.8771	24.2	7.17	19.2	0.691	1.7818
2018-10-19 15:29:00	0.8778	24.2	7.19	19.1	0.6807	1.8086
2018-10-19 15:30:00	0.8785	24.2	7.21	19.2	0.691	1.7818
2018-10-19 15:31:00	0.8792	24.2	7.22	19.2	0.691	1.7818
2018-10-19 15:32:00	0.8799	24.2	7.17	19.2	0.691	1.7818
2018-10-19 15:33:00	0.8806	24.2	7.13	19.1	0.6807	1.8086
2018-10-19 15:34:00	0.8812	24.1	7.14	19.1	0.6807	1.8086
2018-10-19 15:35:00	0.8819	24.1	7.16	19.1	0.6807	1.8086
2018-10-19 15:36:00	0.8826	24.1	7.18	19.3	0.7012	1.7557
2018-10-19 15:37:00	0.8833	24.1	7.19	19.1	0.6807	1.8086
2018-10-19 15:38:00	0.884	24.1	7.21	19.2	0.691	1.7818
2018-10-19 15:39:00	0.8847	24.1	7.23	19.3	0.7012	1.7557
2018-10-19 15:40:00	0.8854	24.1	7.15	19.2	0.691	1.7818
2018-10-19 15:41:00	0.8861	24.0	7.12	19.1	0.6807	1.8086
2018-10-19 15:42:00	0.8868	24.0	7.14	19.1	0.6807	1.8086
2018-10-19 15:43:00	0.8875	24.0	7.16	19.2	0.691	1.7818
2018-10-19 15:44:00	0.8882	24.0	7.18	19.3	0.7012	1.7557
2018-10-19 15:45:00	0.8889	24.0	7.19	19.2	0.691	1.7818
2018-10-19 15:46:00	0.8896	24.0	7.21	19.2	0.691	1.7818
2018-10-19 15:47:00	0.8903	24.0	7.23	19.2	0.691	1.7818
2018-10-19 15:48:00	0.891	23.9	7.14	19.1	0.6807	1.8086
2018-10-19 15:49:00	0.8917	23.9	7.13	19.2	0.691	1.7818
2018-10-19 15:50:00	0.8924	23.9	7.14	19.2	0.691	1.7818
2018-10-19 15:51:00	0.8931	23.9	7.16	19.3	0.7012	1.7557
2018-10-19 15:52:00	0.8938	23.9	7.18	19.2	0.691	1.7818
2018-10-19 15:53:00	0.8944	23.9	7.19	19.2	0.691	1.7818
2018-10-19 15:54:00	0.8951	23.8	7.21	19.3	0.7012	1.7557
2018-10-19 15:55:00	0.8958	23.8	7.23	19.1	0.6807	1.8086
2018-10-19 15:56:00	0.8965	23.8	7.14	19.2	0.691	1.7818
2018-10-19 15:57:00	0.8972	23.8	7.13	19.2	0.691	1.7818
2018-10-19 15:58:00	0.8979	23.8	7.14	19.2	0.691	1.7818
2018-10-19 15:59:00	0.8986	23.8	7.16	19.3	0.7012	1.7557
2018-10-19 16:00:00	0.8993	23.8	7.18	19.3	0.7012	1.7557
2018-10-19 16:01:00	0.9	23.7	7.2	19.3	0.7012	1.7557
2018-10-19 16:02:00	0.9007	23.7	7.21	19.3	0.7012	1.7557
2018-10-19 16:03:00	0.9014	23.7	7.23	19.3	0.7012	1.7557
2018-10-19 16:04:00	0.9021	23.7	7.13	19.2	0.691	1.7818
2018-10-19 16:05:00	0.9028	23.7	7.13	19.3	0.7012	1.7557
2018-10-19 16:06:00	0.9035	23.7	7.15	19.4	0.7115	1.7304
2018-10-19 16:07:00	0.9042	23.6	7.16	19.4	0.7115	1.7304
2018-10-19 16:08:00	0.9049	23.6	7.18	19.2	0.691	1.7818
2018-10-19 16:09:00	0.9056	23.6	7.2	19.3	0.7012	1.7557
2018-10-19 16:10:00	0.9062	23.6	7.21	19.4	0.7115	1.7304
2018-10-19 16:11:00	0.9069	23.6	7.23	19.3	0.7012	1.7557
2018-10-19 16:12:00	0.9076	23.6	7.13	19.3	0.7012	1.7557
2018-10-19 16:13:00	0.9083	23.6	7.13	19.3	0.7012	1.7557
2018-10-19 16:14:00	0.909	23.5	7.15	19.3	0.7012	1.7557
2018-10-19 16:15:00	0.9097	23.5	7.16	19.3	0.7012	1.7557
2018-10-19 16:16:00	0.9104	23.5	7.18	19.3	0.7012	1.7557
2018-10-19 16:17:00	0.9111	23.5	7.2	19.4	0.7115	1.7304
2018-10-19 16:18:00	0.9118	23.5	7.21	19.3	0.7012	1.7557
2018-10-19 16:19:00	0.9125	23.5	7.23	19.3	0.7012	1.7557
2018-10-19 16:20:00	0.9132	23.5	7.12	19.3	0.7012	1.7557
2018-10-19 16:21:00	0.9139	23.4	7.13	19.2	0.691	1.7818
2018-10-19 16:22:00	0.9146	23.4	7.15	19.3	0.7012	1.7557
2018-10-19 16:23:00	0.9153	23.4	7.16	19.3	0.7012	1.7557
2018-10-19 16:24:00	0.916	23.4	7.18	19.4	0.7115	1.7304
2018-10-19 16:25:00	0.9167	23.4	7.2	19.3	0.7012	1.7557
2018-10-19 16:26:00	0.9174	23.4	7.21	19.4	0.7115	1.7304
2018-10-19 16:27:00	0.9181	23.4	7.23	19.3	0.7012	1.7557
2018-10-19 16:28:00	0.9188	23.4	7.12	19.2	0.691	1.7818
2018-10-19 16:29:00	0.9194	23.4	7.13	19.4	0.7115	1.7304
2018-10-19 16:30:00	0.9201	23.3	7.15	19.3	0.7012	1.7557
2018-10-19 16:31:00	0.9208	23.3	7.16	19.3	0.7012	1.7557
2018-10-19 16:32:00	0.9215	23.3	7.18	19.3	0.7012	1.7557
2018-10-19 16:33:00	0.9222	23.3	7.2	19.4	0.7115	1.7304
2018-10-19 16:34:00	0.9229	23.3	7.22	19.4	0.7115	1.7304
2018-10-19 16:35:00	0.9236	23.3	7.22	19.4	0.7115	1.7304
2018-10-19 16:36:00	0.9243	23.3	7.12	19.3	0.7012	1.7557
2018-10-19 16:37:00	0.925	23.4	7.13	19.3	0.7012	1.7557
2018-10-19 16:38:00	0.9257	23.4	7.15	19.4	0.7115	1.7304
2018-10-19 16:39:00	0.9264	23.4	7.17	19.5	0.7218	1.7058
2018-10-19 16:40:00	0.9271	23.4	7.18	19.4	0.7115	1.7304
2018-10-19 16:41:00	0.9278	23.4	7.2	19.5	0.7218	1.7058
2018-10-19 16:42:00	0.9285	23.5	7.22	19.5	0.7218	1.7058
2018-10-19 16:43:00	0.9292	23.5	7.21	19.4	0.7115	1.7304
2018-10-19 16:44:00	0.9299	23.5	7.12	19.4	0.7115	1.7304
2018-10-19 16:45:00	0.9306	23.5	7.13	19.5	0.7218	1.7058
2018-10-19 16:46:00	0.9312	23.5	7.15	19.3	0.7012	1.7557
2018-10-19 16:47:00	0.9319	23.6	7.17	19.4	0.7115	1.7304
2018-10-19 16:48:00	0.9326	23.6	7.19	19.4	0.7115	1.7304
2018-10-19 16:49:00	0.9333	23.6	7.2	19.4	0.7115	1.7304
2018-10-19 16:50:00	0.934	23.6	7.22	19.5	0.7218	1.7058
2018-10-19 16:51:00	0.9347	23.6	7.2	19.5	0.7218	1.7058
2018-10-19 16:52:00	0.9354	23.6	7.12	19.4	0.7115	1.7304
2018-10-19 16:53:00	0.9361	23.7	7.14	19.4	0.7115	1.7304
2018-10-19 16:54:00	0.9368	23.7	7.16	19.4	0.7115	1.7304
2018-10-19 16:55:00	0.9375	23.7	7.17	19.5	0.7218	1.7058
2018-10-19 16:56:00	0.9382	23.7	7.19	19.4	0.7115	1.7304
2018-10-19 16:57:00	0.9389	23.7	7.21	19.4	0.7115	1.7304
2018-10-19 16:58:00	0.9396	23.7	7.22	19.5	0.7218	1.7058
2018-10-19 16:59:00	0.9403	23.8	7.18	19.6	0.732	1.6819
2018-10-19 17:00:00	0.941	23.8	7.12	19.4	0.7115	1.7304
2018-10-19 17:01:00	0.9417	23.8	7.14	19.3	0.7012	1.7557
2018-10-19 17:02:00	0.9424	23.8	7.16	19.5	0.7218	1.7058
2018-10-19 17:03:00	0.9431	23.8	7.18	19.6	0.732	1.6819
2018-10-19 17:04:00	0.9438	23.8	7.19	19.4	0.7115	1.7304
2018-10-19 17:05:00	0.9444	23.9	7.21	19.4	0.7115	1.7304
2018-10-19 17:06:00	0.9451	23.9	7.23	19.4	0.7115	1.7304
2018-10-19 17:07:00	0.9458	23.9	7.15	19.6	0.732	1.6819
2018-10-19 17:08:00	0.9465	23.9	7.13	19.3	0.7012	1.7557
2018-10-19 17:09:00	0.9472	23.9	7.15	19.5	0.7218	1.7058
2018-10-19 17:10:00	0.9479	23.9	7.16	19.5	0.7218	1.7058
2018-10-19 17:11:00	0.9486	23.9	7.18	19.5	0.7218	1.7058
2018-10-19 17:12:00	0.9493	24.0	7.2	19.5	0.7218	1.7058
2018-10-19 17:13:00	0.95	24.0	7.21	19.4	0.7115	1.7304
2018-10-19 17:14:00	0.9507	24.0	7.23	19.4	0.7115	1.7304
2018-10-19 17:15:00	0.9514	24.0	7.13	19.4	0.7115	1.7304
2018-10-19 17:16:00	0.9521	24.0	7.14	19.5	0.7218	1.7058
2018-10-19 17:17:00	0.9528	24.0	7.15	19.6	0.732	1.6819
2018-10-19 17:18:00	0.9535	24.0	7.17	19.5	0.7218	1.7058
2018-10-19 17:19:00	0.9542	24.1	7.19	19.4	0.7115	1.7304
2018-10-19 17:20:00	0.9549	24.1	7.2	19.5	0.7218	1.7058
2018-10-19 17:21:00	0.9556	24.1	7.22	19.4	0.7115	1.7304
2018-10-19 17:22:00	0.9562	24.1	7.2	19.4	0.7115	1.7304
2018-10-19 17:23:00	0.9569	24.1	7.12	19.5	0.7218	1.7058
2018-10-19 17:24:00	0.9576	24.1	7.14	19.5	0.7218	1.7058
2018-10-19 17:25:00	0.9583	24.1	7.16	19.4	0.7115	1.7304
2018-10-19 17:26:00	0.959	24.1	7.17	19.5	0.7218	1.7058
2018-10-19 17:27:00	0.9597	24.1	7.19	19.4	0.7115	1.7304
2018-10-19 17:28:00	0.9604	24.2	7.21	19.5	0.7218	1.7058
2018-10-19 17:29:00	0.9611	24.2	7.22	19.5	0.7218	1.7058
2018-10-19 17:30:00	0.9618	24.2	7.17	19.4	0.7115	1.7304
2018-10-19 17:31:00	0.9625	24.2	7.13	19.4	0.7115	1.7304
2018-10-19 17:32:00	0.9632	24.2	7.15	19.5	0.7218	1.7058
2018-10-19 17:33:00	0.9639	24.2	7.16	19.6	0.732	1.6819
2018-10-19 17:34:00	0.9646	24.2	7.18	19.4	0.7115	1.7304
2018-10-19 17:35:00	0.9653	24.2	7.2	19.4	0.7115	1.7304
2018-10-19 17:36:00	0.966	24.2	7.21	19.5	0.7218	1.7058
2018-10-19 17:37:00	0.9667	24.3	7.23	19.6	0.732	1.6819
2018-10-19 17:38:00	0.9674	24.3	7.13	19.5	0.7218	1.7058
2018-10-19 17:39:00	0.9681	24.3	7.14	19.5	0.7218	1.7058
2018-10-19 17:40:00	0.9688	24.3	7.15	19.6	0.732	1.6819
2018-10-19 17:41:00	0.9694	24.3	7.17	19.5	0.7218	1.7058
2018-10-19 17:42:00	0.9701	24.3	7.18	19.5	0.7218	1.7058
2018-10-19 17:43:00	0.9708	24.3	7.2	19.4	0.7115	1.7304
2018-10-19 17:44:00	0.9715	24.4	7.22	19.4	0.7115	1.7304
2018-10-19 17:45:00	0.9722	24.4	7.2	19.5	0.7218	1.7058
2018-10-19 17:46:00	0.9729	24.4	7.12	19.5	0.7218	1.7058
2018-10-19 17:47:00	0.9736	24.4	7.14	19.5	0.7218	1.7058
2018-10-19 17:48:00	0.9743	24.4	7.16	19.5	0.7218	1.7058
2018-10-19 17:49:00	0.975	24.4	7.18	19.5	0.7218	1.7058
2018-10-19 17:50:00	0.9757	24.4	7.19	19.5	0.7218	1.7058
2018-10-19 17:51:00	0.9764	24.5	7.21	19.5	0.7218	1.7058
2018-10-19 17:52:00	0.9771	24.5	7.23	19.5	0.7218	1.7058
2018-10-19 17:53:00	0.9778	24.5	7.16	19.6	0.732	1.6819
2018-10-19 17:54:00	0.9785	24.5	7.13	19.6	0.732	1.6819
2018-10-19 17:55:00	0.9792	24.5	7.15	19.4	0.7115	1.7304
2018-10-19 17:56:00	0.9799	24.5	7.17	19.6	0.732	1.6819
2018-10-19 17:57:00	0.9806	24.5	7.18	19.5	0.7218	1.7058
2018-10-19 17:58:00	0.9812	24.5	7.2	19.5	0.7218	1.7058
2018-10-19 17:59:00	0.9819	24.5	7.22	19.6	0.732	1.6819
2018-10-19 18:00:00	0.9826	24.6	7.22	19.5	0.7218	1.7058
2018-10-19 18:01:00	0.9833	24.6	7.12	19.6	0.732	1.6819
2018-10-19 18:02:00	0.984	24.6	7.14	19.7	0.7423	1.6587
2018-10-19 18:03:00	0.9847	24.6	7.16	19.6	0.732	1.6819
2018-10-19 18:04:00	0.9854	24.6	7.17	19.6	0.732	1.6819
2018-10-19 18:05:00	0.9861	24.6	7.19	19.6	0.732	1.6819
2018-10-19 18:06:00	0.9868	24.6	7.21	19.6	0.732	1.6819
2018-10-19 18:07:00	0.9875	24.6	7.22	19.6	0.732	1.6819
2018-10-19 18:08:00	0.9882	24.7	7.18	19.6	0.732	1.6819
2018-10-19 18:09:00	0.9889	24.7	7.13	19.7	0.7423	1.6587
2018-10-19 18:10:00	0.9896	24.7	7.15	19.6	0.732	1.6819
2018-10-19 18:11:00	0.9903	24.7	7.16	19.6	0.732	1.6819
2018-10-19 18:12:00	0.991	24.7	7.18	19.7	0.7423	1.6587
2018-10-19 18:13:00	0.9917	24.7	7.2	19.5	0.7218	1.7058
2018-10-19 18:14:00	0.9924	24.7	7.21	19.5	0.7218	1.7058
2018-10-19 18:15:00	0.9931	24.7	7.23	19.7	0.7423	1.6587
2018-10-19 18:16:00	0.9938	24.8	7.12	19.6	0.732	1.6819
2018-10-19 18:17:00	0.9944	24.8	7.14	19.6	0.732	1.6819
2018-10-19 18:18:00	0.9951	24.8	7.15	19.5	0.7218	1.7058
2018-10-19 18:19:00	0.9958	24.8	7.17	19.5	0.7218	1.7058
2018-10-19 18:20:00	0.9965	24.8	7.19	19.6	0.732	1.6819
2018-10-19 18:21:00	0.9972	24.8	7.2	19.6	0.732	1.6819
2018-10-19 18:22:00	0.9979	24.8	7.22	19.6	0.732	1.6819
2018-10-19 18:23:00	0.9986	24.8	7.19	19.6	0.732	1.6819
2018-10-19 18:24:00	0.9993	24.8	7.13	19.6	0.732	1.6819
2018-10-19 18:25:00	1.0	24.9	7.15	19.5	0.7218	1.7058
2018-10-19 18:26:00	1.0007	24.9	7.16	19.5	0.7218	1.7058
2018-10-19 18:27:00	1.0014	24.9	7.18	19.7	0.7423	1.6587
2018-10-19 18:28:00	1.0021	24.9	7.2	19.5	0.7218	1.7058
2018-10-19 18:29:00	1.0028	24.9	7.21	19.5	0.7218	1.7058
2018-10-19 18:30:00	1.0035	24.9	7.23	19.6	0.732	1.6819
2018-10-19 18:31:00	1.0042	24.9	7.12	19.7	0.7423	1.6587
2018-10-19 18:32:00	1.0049	24.9	7.14	19.6	0.732	1.6819
2018-10-19 18:33:00	1.0056	24.9	7.16	19.7	0.7423	1.6587
2018-10-19 18:34:00	1.0062	24.9	7.17	19.7	0.7423	1.6587
2018-10-19 18:35:00	1.0069	24.9	7.19	19.6	0.732	1.6819
2018-10-19 18:36:00	1.0076	24.9	7.21	19.6	0.732	1.6819
2018-10-19 18:37:00	1.0083	25.0	7.22	19.6	0.732	1.6819
2018-10-19 18:38:00	1.009	25.0	7.18	19.5	0.7218	1.7058
2018-10-19 18:39:00	1.0097	25.0	7.13	19.7	0.7423	1.6587
2018-10-19 18:40:00	1.0104	25.0	7.15	19.6	0.732	1.6819
2018-10-19 18:41:00	1.0111	25.0	7.16	19.6	0.732	1.6819
2018-10-19 18:42:00	1.0118	25.0	7.18	19.6	0.732	1.6819
2018-10-19 18:43:00	1.0125	25.0	7.2	19.6	0.732	1.6819
2018-10-19 18:44:00	1.0132	25.0	7.21	19.8	0.7525	1.6361
2018-10-19 18:45:00	1.0139	25.0	7.23	19.6	0.732	1.6819
2018-10-19 18:46:00	1.0146	25.0	7.12	19.6	0.732	1.6819
2018-10-19 18:47:00	1.0153	25.0	7.14	19.6	0.732	1.6819
2018-10-19 18:48:00	1.016	25.0	7.16	19.7	0.7423	1.6587
2018-10-19 18:49:00	1.0167	25.0	7.17	19.6	0.732	1.6819
2018-10-19 18:50:00	1.0174	25.0	7.19	19.7	0.7423	1.6587
2018-10-19 18:51:00	1.0181	25.1	7.21	19.7	0.7423	1.6587
2018-10-19 18:52:00	1.0188	25.1	7.22	19.8	0.7525	1.6361
2018-10-19 18:53:00	1.0194	25.1	7.17	19.7	0.7423	1.6587
2018-10-19 18:54:00	1.0201	25.1	7.13	19.6	0.732	1.6819
2018-10-19 18:55:00	1.0208	25.1	7.15	19.6	0.732	1.6819
2018-10-19 18:56:00	1.0215	25.1	7.17	19.7	0.7423	1.6587
2018-10-19 18:57:00	1.0222	25.1	7.18	19.7	0.7423	1.6587
2018-10-19 18:58:00	1.0229	25.1	7.2	19.7	0.7423	1.6587
2018-10-19 18:59:00	1.0236	25.1	7.22	19.6	0.732	1.6819
2018-10-19 19:00:00	1.0243	25.1	7.23	19.6	0.732	1.6819
2018-10-19 19:01:00	1.025	25.1	7.12	19.6	0.732	1.6819
2018-10-19 19:02:00	1.0257	25.1	7.14	19.6	0.732	1.6819
2018-10-19 19:03:00	1.0264	25.1	7.16	19.8	0.7525	1.6361
2018-10-19 19:04:00	1.0271	25.1	7.18	19.8	0.7525	1.6361
2018-10-19 19:05:00	1.0278	25.1	7.19	19.5	0.7218	1.7058
2018-10-19 19:06:00	1.0285	25.1	7.21	19.8	0.7525	1.6361
2018-10-19 19:07:00	1.0292	25.1	7.23	19.6	0.732	1.6819
2018-10-19 19:08:00	1.0299	25.1	7.16	19.7	0.7423	1.6587
2018-10-19 19:09:00	1.0306	25.1	7.13	19.7	0.7423	1.6587
2018-10-19 19:10:00	1.0312	25.1	7.15	19.6	0.732	1.6819
2018-10-19 19:11:00	1.0319	25.1	7.17	19.6	0.732	1.6819
2018-10-19 19:12:00	1.0326	25.1	7.19	19.6	0.732	1.6819
2018-10-19 19:13:00	1.0333	25.1	7.2	19.6	0.732	1.6819
2018-10-19 19:14:00	1.034	25.1	7.22	19.6	0.732	1.6819
2018-10-19 19:15:00	1.0347	25.1	7.21	19.7	0.7423	1.6587
2018-10-19 19:16:00	1.0354	25.1	7.13	19.8	0.7525	1.6361
2018-10-19 19:17:00	1.0361	25.1	7.14	19.7	0.7423	1.6587
2018-10-19 19:18:00	1.0368	25.1	7.16	19.7	0.7423	1.6587
2018-10-19 19:19:00	1.0375	25.1	7.18	19.7	0.7423	1.6587
2018-10-19 19:20:00	1.0382	25.1	7.2	19.7	0.7423	1.6587
2018-10-19 19:21:00	1.0389	25.1	7.21	19.8	0.7525	1.6361
2018-10-19 19:22:00	1.0396	25.1	7.23	19.7	0.7423	1.6587
2018-10-19 19:23:00	1.0403	25.1	7.14	19.7	0.7423	1.6587
2018-10-19 19:24:00	1.041	25.1	7.14	19.7	0.7423	1.6587
2018-10-19 19:25:00	1.0417	25.1	7.15	19.7	0.7423	1.6587
2018-10-19 19:26:00	1.0424	25.1	7.17	19.9	0.7628	1.6141
2018-10-19 19:27:00	1.0431	25.1	7.19	19.8	0.7525	1.6361
2018-10-19 19:28:00	1.0438	25.1	7.2	19.8	0.7525	1.6361
2018-10-19 19:29:00	1.0444	25.1	7.22	19.7	0.7423	1.6587
2018-10-19 19:30:00	1.0451	25.1	7.19	19.8	0.7525	1.6361
2018-10-19 19:31:00	1.0458	25.1	7.13	19.7	0.7423	1.6587
2018-10-19 19:32:00	1.0465	25.1	7.15	19.7	0.7423	1.6587
2018-10-19 19:33:00	1.0472	25.1	7.16	19.7	0.7423	1.6587
2018-10-19 19:34:00	1.0479	25.1	7.18	19.7	0.7423	1.6587
2018-10-19 19:35:00	1.0486	25.1	7.2	19.8	0.7525	1.6361
2018-10-19 19:36:00	1.0493	25.1	7.21	19.9	0.7628	1.6141
2018-10-19 19:37:00	1.05	25.1	7.23	19.9	0.7628	1.6141
2018-10-19 19:38:00	1.0507	25.1	7.13	19.8	0.7525	1.6361
2018-10-19 19:39:00	1.0514	25.1	7.14	20.0	0.773	1.5926
2018-10-19 19:40:00	1.0521	25.1	7.16	20.0	0.773	1.5926
2018-10-19 19:41:00	1.0528	25.1	7.17	19.8	0.7525	1.6361
2018-10-19 19:42:00	1.0535	25.1	7.19	19.9	0.7628	1.6141
2018-10-19 19:43:00	1.0542	25.1	7.21	19.8	0.7525	1.6361
2018-10-19 19:44:00	1.0549	25.1	7.23	19.8	0.7525	1.6361
2018-10-19 19:45:00	1.0556	25.1	7.16	19.8	0.7525	1.6361
2018-10-19 19:46:00	1.0562	25.1	7.13	19.8	0.7525	1.6361
2018-10-19 19:47:00	1.0569	25.1	7.15	19.8	0.7525	1.6361
2018-10-19 19:48:00	1.0576	25.1	7.17	19.8	0.7525	1.6361
2018-10-19 19:49:00	1.0583	25.1	7.19	19.9	0.7628	1.6141
2018-10-19 19:50:00	1.059	25.1	7.2	19.8	0.7525	1.6361
2018-10-19 19:51:00	1.0597	25.1	7.22	19.7	0.7423	1.6587
2018-10-19 19:52:00	1.0604	25.1	7.2	19.8	0.7525	1.6361
2018-10-19 19:53:00	1.0611	25.1	7.13	19.9	0.7628	1.6141
2018-10-19 19:54:00	1.0618	25.1	7.15	19.8	0.7525	1.6361
2018-10-19 19:55:00	1.0625	25.1	7.16	19.8	0.7525	1.6361
2018-10-19 19:56:00	1.0632	25.1	7.18	19.8	0.7525	1.6361
2018-10-19 19:57:00	1.0639	25.2	7.2	19.8	0.7525	1.6361
2018-10-19 19:58:00	1.0646	25.1	7.21	19.7	0.7423	1.6587
2018-10-19 19:59:00	1.0653	25.1	7.23	19.8	0.7525	1.6361
2018-10-19 20:00:00	1.066	25.1	7.13	19.9	0.7628	1.6141
2018-10-19 20:01:00	1.0667	25.1	7.14	19.8	0.7525	1.6361
2018-10-19 20:02:00	1.0674	25.1	7.16	19.9	0.7628	1.6141
2018-10-19 20:03:00	1.0681	25.1	7.17	19.9	0.7628	1.6141
2018-10-19 20:04:00	1.0688	25.1	7.19	19.9	0.7628	1.6141
2018-10-19 20:05:00	1.0694	25.1	7.21	19.9	0.7628	1.6141
2018-10-19 20:06:00	1.0701	25.1	7.22	19.8	0.7525	1.6361
2018-10-19 20:07:00	1.0708	25.1	7.16	19.9	0.7628	1.6141
2018-10-19 20:08:00	1.0715	25.1	7.13	19.9	0.7628	1.6141
2018-10-19 20:09:00	1.0722	25.2	7.15	19.8	0.7525	1.6361
2018-10-19 20:10:00	1.0729	25.1	7.17	19.8	0.7525	1.6361
2018-10-19 20:11:00	1.0736	25.2	7.19	19.8	0.7525	1.6361
2018-10-19 20:12:00	1.0743	25.1	7.2	19.9	0.7628	1.6141
2018-10-19 20:13:00	1.075	25.2	7.22	20.0	0.773	1.5926
2018-10-19 20:14:00	1.0757	25.1	7.2	19.9	0.7628	1.6141
2018-10-19 20:15:00	1.0764	25.1	7.13	20.0	0.773	1.5926
2018-10-19 20:16:00	1.0771	25.2	7.15	20.0	0.773	1.5926
2018-10-19 20:17:00	1.0778	25.1	7.16	20.0	0.773	1.5926
2018-10-19 20:18:00	1.0785	25.1	7.18	20.0	0.773	1.5926
2018-10-19 20:19:00	1.0792	25.2	7.2	19.9	0.7628	1.6141
2018-10-19 20:20:00	1.0799	25.2	7.21	20.1	0.7833	1.5718
2018-10-19 20:21:00	1.0806	25.2	7.23	19.8	0.7525	1.6361
2018-10-19 20:22:00	1.0812	25.1	7.13	19.9	0.7628	1.6141
2018-10-19 20:23:00	1.0819	25.2	7.14	19.9	0.7628	1.6141
2018-10-19 20:24:00	1.0826	25.2	7.16	20.0	0.773	1.5926
2018-10-19 20:25:00	1.0833	25.2	7.18	19.9	0.7628	1.6141
2018-10-19 20:26:00	1.084	25.1	7.19	20.0	0.773	1.5926
2018-10-19 20:27:00	1.0847	25.2	7.21	20.0	0.773	1.5926
2018-10-19 20:28:00	1.0854	25.1	7.23	20.0	0.773	1.5926
2018-10-19 20:29:00	1.0861	25.1	7.16	20.0	0.773	1.5926
2018-10-19 20:30:00	1.0868	25.2	7.14	20.1	0.7833	1.5718
2018-10-19 20:31:00	1.0875	25.1	7.15	20.0	0.773	1.5926
2018-10-19 20:32:00	1.0882	25.2	7.17	20.0	0.773	1.5926
2018-10-19 20:33:00	1.0889	25.2	7.19	20.1	0.7833	1.5718
2018-10-19 20:34:00	1.0896	25.1	7.2	20.0	0.773	1.5926
2018-10-19 20:35:00	1.0903	25.1	7.22	19.9	0.7628	1.6141
2018-10-19 20:36:00	1.091	25.1	7.19	20.0	0.773	1.5926
2018-10-19 20:37:00	1.0917	25.1	7.13	20.0	0.773	1.5926
2018-10-19 20:38:00	1.0924	25.1	7.15	20.1	0.7833	1.5718
2018-10-19 20:39:00	1.0931	25.2	7.17	20.0	0.773	1.5926
2018-10-19 20:40:00	1.0938	25.1	7.18	19.9	0.7628	1.6141
2018-10-19 20:41:00	1.0944	25.1	7.2	20.1	0.7833	1.5718
2018-10-19 20:42:00	1.0951	25.1	7.22	20.1	0.7833	1.5718
2018-10-19 20:43:00	1.0958	25.1	7.21	20.0	0.773	1.5926
2018-10-19 20:44:00	1.0965	25.1	7.13	20.0	0.773	1.5926
2018-10-19 20:45:00	1.0972	25.1	7.14	20.1	0.7833	1.5718
2018-10-19 20:46:00	1.0979	25.1	7.16	20.1	0.7833	1.5718
2018-10-19 20:47:00	1.0986	25.1	7.18	20.1	0.7833	1.5718
2018-10-19 20:48:00	1.0993	25.1	7.2	20.0	0.773	1.5926
2018-10-19 20:49:00	1.1	25.1	7.21	20.0	0.773	1.5926
2018-10-19 20:50:00	1.1007	25.2	7.23	20.1	0.7833	1.5718
2018-10-19 20:51:00	1.1014	25.1	7.13	20.2	0.7935	1.5515
2018-10-19 20:52:00	1.1021	25.2	7.14	20.1	0.7833	1.5718
2018-10-19 20:53:00	1.1028	25.1	7.16	20.1	0.7833	1.5718
2018-10-19 20:54:00	1.1035	25.1	7.18	20.1	0.7833	1.5718
2018-10-19 20:55:00	1.1042	25.1	7.19	20.1	0.7833	1.5718
2018-10-19 20:56:00	1.1049	25.2	7.21	20.0	0.773	1.5926
2018-10-19 20:57:00	1.1056	25.2	7.23	20.0	0.773	1.5926
2018-10-19 20:58:00	1.1062	25.1	7.16	20.0	0.773	1.5926
2018-10-19 20:59:00	1.1069	25.1	7.14	20.1	0.7833	1.5718
2018-10-19 21:00:00	1.1076	25.1	7.16	20.2	0.7935	1.5515
2018-10-19 21:01:00	1.1083	25.1	7.17	20.0	0.773	1.5926
2018-10-19 21:02:00	1.109	25.2	7.19	20.1	0.7833	1.5718
2018-10-19 21:03:00	1.1097	25.1	7.21	20.1	0.7833	1.5718
2018-10-19 21:04:00	1.1104	25.1	7.22	20.1	0.7833	1.5718
2018-10-19 21:05:00	1.1111	25.1	7.17	20.1	0.7833	1.5718
2018-10-19 21:06:00	1.1118	25.1	7.14	20.1	0.7833	1.5718
2018-10-19 21:07:00	1.1125	25.1	7.15	20.2	0.7935	1.5515
2018-10-19 21:08:00	1.1132	25.1	7.17	20.1	0.7833	1.5718
2018-10-19 21:09:00	1.1139	25.2	7.19	20.1	0.7833	1.5718
2018-10-19 21:10:00	1.1146	25.1	7.2	20.1	0.7833	1.5718
2018-10-19 21:11:00	1.1153	25.1	7.22	20.0	0.773	1.5926
2018-10-19 21:12:00	1.116	25.2	7.19	20.1	0.7833	1.5718
2018-10-19 21:13:00	1.1167	25.1	7.13	20.1	0.7833	1.5718
2018-10-19 21:14:00	1.1174	25.1	7.15	20.1	0.7833	1.5718
2018-10-19 21:15:00	1.1181	25.1	7.17	20.2	0.7935	1.5515
2018-10-19 21:16:00	1.1188	25.1	7.18	20.1	0.7833	1.5718
2018-10-19 21:17:00	1.1194	25.2	7.2	20.1	0.7833	1.5718
2018-10-19 21:18:00	1.1201	25.1	7.22	20.2	0.7935	1.5515
2018-10-19 21:19:00	1.1208	25.1	7.21	20.0	0.773	1.5926
2018-10-19 21:20:00	1.1215	25.2	7.13	20.2	0.7935	1.5515
2018-10-19 21:21:00	1.1222	25.1	7.15	20.0	0.773	1.5926
2018-10-19 21:22:00	1.1229	25.1	7.16	20.2	0.7935	1.5515
2018-10-19 21:23:00	1.1236	25.1	7.18	20.1	0.7833	1.5718
2018-10-19 21:24:00	1.1243	25.1	7.2	20.2	0.7935	1.5515
2018-10-19 21:25:00	1.125	25.1	7.21	20.1	0.7833	1.5718
2018-10-19 21:26:00	1.1257	25.1	7.23	20.1	0.7833	1.5718
2018-10-19 21:27:00	1.1264	25.1	7.14	20.2	0.7935	1.5515
2018-10-19 21:28:00	1.1271	25.2	7.14	20.1	0.7833	1.5718
2018-10-19 21:29:00	1.1278	25.1	7.16	20.2	0.7935	1.5515
2018-10-19 21:30:00	1.1285	25.1	7.18	20.2	0.7935	1.5515
2018-10-19 21:31:00	1.1292	25.1	7.19	20.3	0.8038	1.5317
2018-10-19 21:32:00	1.1299	25.1	7.21	20.1	0.7833	1.5718
2018-10-19 21:33:00	1.1306	25.1	7.23	20.3	0.8038	1.5317
2018-10-19 21:34:00	1.1312	25.2	7.16	20.1	0.7833	1.5718
2018-10-19 21:35:00	1.1319	25.1	7.14	20.2	0.7935	1.5515
2018-10-19 21:36:00	1.1326	25.1	7.16	20.1	0.7833	1.5718
2018-10-19 21:37:00	1.1333	25.1	7.17	20.3	0.8038	1.5317
2018-10-19 21:38:00	1.134	25.1	7.19	20.3	0.8038	1.5317
2018-10-19 21:39:00	1.1347	25.1	7.21	20.3	0.8038	1.5317
2018-10-19 21:40:00	1.1354	25.1	7.22	20.3	0.8038	1.5317
2018-10-19 21:41:00	1.1361	25.1	7.18	20.2	0.7935	1.5515
2018-10-19 21:42:00	1.1368	25.1	7.14	20.3	0.8038	1.5317
2018-10-19 21:43:00	1.1375	25.1	7.15	20.4	0.8141	1.5124
2018-10-19 21:44:00	1.1382	25.1	7.17	20.3	0.8038	1.5317
2018-10-19 21:45:00	1.1389	25.1	7.19	20.3	0.8038	1.5317
2018-10-19 21:46:00	1.1396	25.1	7.2	20.2	0.7935	1.5515
2018-10-19 21:47:00	1.1403	25.1	7.22	20.2	0.7935	1.5515
2018-10-19 21:48:00	1.141	25.1	7.2	20.3	0.8038	1.5317
2018-10-19 21:49:00	1.1417	25.1	7.13	20.3	0.8038	1.5317
2018-10-19 21:50:00	1.1424	25.1	7.15	20.3	0.8038	1.5317
2018-10-19 21:51:00	1.1431	25.1	7.17	20.4	0.8141	1.5124
2018-10-19 21:52:00	1.1438	25.1	7.18	20.5	0.8243	1.4936
2018-10-19 21:53:00	1.1444	25.1	7.2	20.4	0.8141	1.5124
2018-10-19 21:54:00	1.1451	25.1	7.22	20.4	0.8141	1.5124
2018-10-19 21:55:00	1.1458	25.1	7.21	20.5	0.8243	1.4936
2018-10-19 21:56:00	1.1465	25.1	7.13	20.5	0.8243	1.4936
2018-10-19 21:57:00	1.1472	25.1	7.15	20.3	0.8038	1.5317
2018-10-19 21:58:00	1.1479	25.1	7.16	20.3	0.8038	1.5317
2018-10-19 21:59:00	1.1486	25.1	7.18	20.4	0.8141	1.5124
2018-10-19 22:00:00	1.1493	25.1	7.2	20.4	0.8141	1.5124
2018-10-19 22:01:00	1.15	25.1	7.21	20.4	0.8141	1.5124
2018-10-19 22:02:00	1.1507	25.1	7.23	20.3	0.8038	1.5317
2018-10-19 22:03:00	1.1514	25.1	7.13	20.4	0.8141	1.5124
2018-10-19 22:04:00	1.1521	25.1	7.14	20.3	0.8038	1.5317
2018-10-19 22:05:00	1.1528	25.1	7.16	20.3	0.8038	1.5317
2018-10-19 22:06:00	1.1535	25.1	7.18	20.3	0.8038	1.5317
2018-10-19 22:07:00	1.1542	25.1	7.2	20.3	0.8038	1.5317
2018-10-19 22:08:00	1.1549	25.1	7.21	20.5	0.8243	1.4936
2018-10-19 22:09:00	1.1556	25.1	7.23	20.5	0.8243	1.4936
2018-10-19 22:10:00	1.1562	25.1	7.14	20.3	0.8038	1.5317
2018-10-19 22:11:00	1.1569	25.1	7.14	20.2	0.7935	1.5515
2018-10-19 22:12:00	1.1576	25.1	7.16	20.3	0.8038	1.5317
2018-10-19 22:13:00	1.1583	25.1	7.18	20.4	0.8141	1.5124
2018-10-19 22:14:00	1.159	25.1	7.19	20.4	0.8141	1.5124
2018-10-19 22:15:00	1.1597	25.1	7.21	20.4	0.8141	1.5124
2018-10-19 22:16:00	1.1604	25.1	7.23	20.3	0.8038	1.5317
2018-10-19 22:17:00	1.1611	25.1	7.16	20.4	0.8141	1.5124
2018-10-19 22:18:00	1.1618	25.1	7.14	20.4	0.8141	1.5124
2018-10-19 22:19:00	1.1625	25.1	7.16	20.5	0.8243	1.4936
2018-10-19 22:20:00	1.1632	25.1	7.17	20.4	0.8141	1.5124
2018-10-19 22:21:00	1.1639	25.1	7.19	20.5	0.8243	1.4936
2018-10-19 22:22:00	1.1646	25.1	7.21	20.5	0.8243	1.4936
2018-10-19 22:23:00	1.1653	25.1	7.22	20.3	0.8038	1.5317
2018-10-19 22:24:00	1.166	25.1	7.18	20.3	0.8038	1.5317
2018-10-19 22:25:00	1.1667	25.1	7.14	20.5	0.8243	1.4936
2018-10-19 22:26:00	1.1674	25.1	7.15	20.6	0.8346	1.4752
2018-10-19 22:27:00	1.1681	25.1	7.17	20.3	0.8038	1.5317
2018-10-19 22:28:00	1.1688	25.1	7.19	20.4	0.8141	1.5124
2018-10-19 22:29:00	1.1694	25.1	7.2	20.4	0.8141	1.5124
2018-10-19 22:30:00	1.1701	25.1	7.22	20.6	0.8346	1.4752
2018-10-19 22:31:00	1.1708	25.1	7.2	20.5	0.8243	1.4936
2018-10-19 22:32:00	1.1715	25.1	7.13	20.5	0.8243	1.4936
2018-10-19 22:33:00	1.1722	25.1	7.15	20.4	0.8141	1.5124
2018-10-19 22:34:00	1.1729	25.1	7.17	20.4	0.8141	1.5124
2018-10-19 22:35:00	1.1736	25.1	7.19	20.6	0.8346	1.4752
2018-10-19 22:36:00	1.1743	25.1	7.2	20.6	0.8346	1.4752
2018-10-19 22:37:00	1.175	25.1	7.22	20.4	0.8141	1.5124
2018-10-19 22:38:00	1.1757	25.1	7.21	20.6	0.8346	1.4752
2018-10-19 22:39:00	1.1764	25.1	7.13	20.4	0.8141	1.5124
2018-10-19 22:40:00	1.1771	25.1	7.15	20.6	0.8346	1.4752
2018-10-19 22:41:00	1.1778	25.1	7.17	20.5	0.8243	1.4936
2018-10-19 22:42:00	1.1785	25.1	7.18	20.5	0.8243	1.4936
2018-10-19 22:43:00	1.1792	25.1	7.2	20.5	0.8243	1.4936
2018-10-19 22:44:00	1.1799	25.1	7.22	20.4	0.8141	1.5124
2018-10-19 22:45:00	1.1806	25.1	7.22	20.5	0.8243	1.4936
2018-10-19 22:46:00	1.1812	25.1	7.13	20.4	0.8141	1.5124
2018-10-19 22:47:00	1.1819	25.1	7.15	20.5	0.8243	1.4936
2018-10-19 22:48:00	1.1826	25.1	7.16	20.4	0.8141	1.5124
2018-10-19 22:49:00	1.1833	25.1	7.18	20.4	0.8141	1.5124
2018-10-19 22:50:00	1.184	25.1	7.2	20.5	0.8243	1.4936
2018-10-19 22:51:00	1.1847	25.1	7.21	20.5	0.8243	1.4936
2018-10-19 22:52:00	1.1854	25.1	7.23	20.6	0.8346	1.4752
2018-10-19 22:53:00	1.1861	25.1	7.13	20.6	0.8346	1.4752
2018-10-19 22:54:00	1.1868	25.1	7.15	20.6	0.8346	1.4752
2018-10-19 22:55:00	1.1875	25.1	7.16	20.5	0.8243	1.4936
2018-10-19 22:56:00	1.1882	25.1	7.18	20.5	0.8243	1.4936
2018-10-19 22:57:00	1.1889	25.1	7.2	20.6	0.8346	1.4752
2018-10-19 22:58:00	1.1896	25.1	7.21	20.6	0.8346	1.4752
2018-10-19 22:59:00	1.1903	25.1	7.23	20.6	0.8346	1.4752
2018-10-19 23:00:00	1.191	25.1	7.14	20.6	0.8346	1.4752
2018-10-19 23:01:00	1.1917	25.1	7.15	20.6	0.8346	1.4752
2018-10-19 23:02:00	1.1924	25.1	7.16	20.6	0.8346	1.4752
2018-10-19 23:03:00	1.1931	25.1	7.18	20.7	0.8448	1.4573
2018-10-19 23:04:00	1.1938	25.1	7.2	20.6	0.8346	1.4752
2018-10-19 23:05:00	1.1944	25.1	7.21	20.6	0.8346	1.4752
2018-10-19 23:06:00	1.1951	25.1	7.23	20.5	0.8243	1.4936
2018-10-19 23:07:00	1.1958	25.1	7.14	20.5	0.8243	1.4936
2018-10-19 23:08:00	1.1965	25.1	7.14	20.7	0.8448	1.4573
2018-10-19 23:09:00	1.1972	25.1	7.16	20.6	0.8346	1.4752
2018-10-19 23:10:00	1.1979	25.1	7.18	20.6	0.8346	1.4752
2018-10-19 23:11:00	1.1986	25.1	7.19	20.6	0.8346	1.4752
2018-10-19 23:12:00	1.1993	25.1	7.21	20.6	0.8346	1.4752
2018-10-19 23:13:00	1.2	25.1	7.23	20.7	0.8448	1.4573
2018-10-19 23:14:00	1.2007	25.1	7.15	20.9	0.8653	1.4228
2018-10-19 23:15:00	1.2014	25.1	7.14	20.7	0.8448	1.4573
2018-10-19 23:16:00	1.2021	25.1	7.16	20.7	0.8448	1.4573
2018-10-19 23:17:00	1.2028	25.1	7.18	20.7	0.8448	1.4573
2018-10-19 23:18:00	1.2035	25.1	7.19	20.6	0.8346	1.4752
2018-10-19 23:19:00	1.2042	25.1	7.21	20.6	0.8346	1.4752
2018-10-19 23:20:00	1.2049	25.1	7.23	20.8	0.8551	1.4398
2018-10-19 23:21:00	1.2056	25.1	7.16	20.8	0.8551	1.4398
2018-10-19 23:22:00	1.2062	25.1	7.14	20.6	0.8346	1.4752
2018-10-19 23:23:00	1.2069	25.1	7.16	20.7	0.8448	1.4573
2018-10-19 23:24:00	1.2076	25.1	7.17	20.7	0.8448	1.4573
2018-10-19 23:25:00	1.2083	25.1	7.19	20.8	0.8551	1.4398
2018-10-19 23:26:00	1.209	25.1	7.21	20.6	0.8346	1.4752
2018-10-19 23:27:00	1.2097	25.1	7.22	20.6	0.8346	1.4752
2018-10-19 23:28:00	1.2104	25.1	7.17	20.6	0.8346	1.4752
2018-10-19 23:29:00	1.2111	25.1	7.14	20.7	0.8448	1.4573
2018-10-19 23:30:00	1.2118	25.1	7.16	20.7	0.8448	1.4573
2018-10-19 23:31:00	1.2125	25.1	7.17	20.7	0.8448	1.4573
2018-10-19 23:32:00	1.2132	25.1	7.19	20.7	0.8448	1.4573
2018-10-19 23:33:00	1.2139	25.1	7.21	20.7	0.8448	1.4573
2018-10-19 23:34:00	1.2146	25.1	7.22	20.7	0.8448	1.4573
2018-10-19 23:35:00	1.2153	25.1	7.18	20.7	0.8448	1.4573
2018-10-19 23:36:00	1.216	25.1	7.14	20.7	0.8448	1.4573
2018-10-19 23:37:00	1.2167	25.1	7.16	20.8	0.8551	1.4398
2018-10-19 23:38:00	1.2174	25.1	7.17	20.7	0.8448	1.4573
2018-10-19 23:39:00	1.2181	25.1	7.19	20.7	0.8448	1.4573
2018-10-19 23:40:00	1.2188	25.1	7.21	20.9	0.8653	1.4228
2018-10-19 23:41:00	1.2194	25.1	7.22	20.9	0.8653	1.4228
2018-10-19 23:42:00	1.2201	25.0	7.18	20.8	0.8551	1.4398
2018-10-19 23:43:00	1.2208	25.0	7.14	20.7	0.8448	1.4573
2018-10-19 23:44:00	1.2215	25.1	7.16	20.8	0.8551	1.4398
2018-10-19 23:45:00	1.2222	25.1	7.17	20.8	0.8551	1.4398
2018-10-19 23:46:00	1.2229	25.0	7.19	20.8	0.8551	1.4398
2018-10-19 23:47:00	1.2236	25.1	7.21	20.8	0.8551	1.4398
2018-10-19 23:48:00	1.2243	25.0	7.22	20.8	0.8551	1.4398
2018-10-19 23:49:00	1.225	25.1	7.19	20.7	0.8448	1.4573
2018-10-19 23:50:00	1.2257	25.1	7.13	20.7	0.8448	1.4573
2018-10-19 23:51:00	1.2264	25.0	7.16	20.7	0.8448	1.4573
2018-10-19 23:52:00	1.2271	25.0	7.17	20.8	0.8551	1.4398
2018-10-19 23:53:00	1.2278	25.0	7.19	20.8	0.8551	1.4398
2018-10-19 23:54:00	1.2285	25.0	7.2	20.7	0.8448	1.4573
2018-10-19 23:55:00	1.2292	25.0	7.22	20.8	0.8551	1.4398
2018-10-19 23:56:00	1.2299	25.0	7.2	20.8	0.8551	1.4398
2018-10-19 23:57:00	1.2306	25.0	7.13	20.9	0.8653	1.4228
2018-10-19 23:58:00	1.2312	25.0	7.15	20.9	0.8653	1.4228
2018-10-19 23:59:00	1.2319	25.0	7.17	21.0	0.8756	1.4061
2018-10-20 00:00:00	1.2326	25.0	7.19	20.8	0.8551	1.4398
2018-10-20 00:01:00	1.2333	25.0	7.2	21.0	0.8756	1.4061
2018-10-20 00:02:00	1.234	25.0	7.22	20.8	0.8551	1.4398
2018-10-20 00:03:00	1.2347	25.0	7.2	20.9	0.8653	1.4228
2018-10-20 00:04:00	1.2354	25.0	7.13	20.8	0.8551	1.4398
2018-10-20 00:05:00	1.2361	25.0	7.15	20.9	0.8653	1.4228
2018-10-20 00:06:00	1.2368	25.0	7.17	20.7	0.8448	1.4573
2018-10-20 00:07:00	1.2375	25.0	7.19	21.0	0.8756	1.4061
2018-10-20 00:08:00	1.2382	25.0	7.2	20.8	0.8551	1.4398
2018-10-20 00:09:00	1.2389	25.0	7.22	20.7	0.8448	1.4573
2018-10-20 00:10:00	1.2396	25.0	7.2	20.9	0.8653	1.4228
2018-10-20 00:11:00	1.2403	25.0	7.13	20.8	0.8551	1.4398
2018-10-20 00:12:00	1.241	25.0	7.15	20.9	0.8653	1.4228
2018-10-20 00:13:00	1.2417	25.0	7.17	20.9	0.8653	1.4228
2018-10-20 00:14:00	1.2424	25.0	7.19	21.2	0.8961	1.3739
2018-10-20 00:15:00	1.2431	25.0	7.2	21.0	0.8756	1.4061
2018-10-20 00:16:00	1.2438	25.0	7.22	20.9	0.8653	1.4228
2018-10-20 00:17:00	1.2444	25.0	7.2	20.9	0.8653	1.4228
2018-10-20 00:18:00	1.2451	25.0	7.13	21.0	0.8756	1.4061
2018-10-20 00:19:00	1.2458	25.0	7.15	21.1	0.8859	1.3898
2018-10-20 00:20:00	1.2465	25.0	7.17	21.0	0.8756	1.4061
2018-10-20 00:21:00	1.2472	25.0	7.19	21.1	0.8859	1.3898
2018-10-20 00:22:00	1.2479	25.0	7.2	21.0	0.8756	1.4061
2018-10-20 00:23:00	1.2486	25.0	7.22	20.9	0.8653	1.4228
2018-10-20 00:24:00	1.2493	25.0	7.2	20.8	0.8551	1.4398
2018-10-20 00:25:00	1.25	25.0	7.13	20.8	0.8551	1.4398
2018-10-20 00:26:00	1.2507	25.0	7.15	20.9	0.8653	1.4228
2018-10-20 00:27:00	1.2514	25.0	7.17	20.9	0.8653	1.4228
2018-10-20 00:28:00	1.2521	25.0	7.19	20.9	0.8653	1.4228
2018-10-20 00:29:00	1.2528	25.0	7.2	20.9	0.8653	1.4228
2018-10-20 00:30:00	1.2535	25.0	7.22	21.0	0.8756	1.4061
2018-10-20 00:31:00	1.2542	25.0	7.2	20.9	0.8653	1.4228
2018-10-20 00:32:00	1.2549	25.0	7.13	20.9	0.8653	1.4228
2018-10-20 00:33:00	1.2556	25.0	7.15	20.8	0.8551	1.4398
2018-10-20 00:34:00	1.2562	25.0	7.17	20.9	0.8653	1.4228
2018-10-20 00:35:00	1.2569	25.0	7.19	20.8	0.8551	1.4398
2018-10-20 00:36:00	1.2576	25.0	7.2	20.9	0.8653	1.4228
2018-10-20 00:37:00	1.2583	25.0	7.22	20.9	0.8653	1.4228
2018-10-20 00:38:00	1.259	25.0	7.2	21.1	0.8859	1.3898
2018-10-20 00:39:00	1.2597	25.0	7.13	21.0	0.8756	1.4061
2018-10-20 00:40:00	1.2604	25.0	7.15	20.9	0.8653	1.4228
2018-10-20 00:41:00	1.2611	25.0	7.17	20.9	0.8653	1.4228
2018-10-20 00:42:00	1.2618	25.0	7.19	21.0	0.8756	1.4061
2018-10-20 00:43:00	1.2625	25.0	7.2	21.0	0.8756	1.4061
2018-10-20 00:44:00	1.2632	25.0	7.22	21.0	0.8756	1.4061
2018-10-20 00:45:00	1.2639	25.0	7.2	21.1	0.8859	1.3898
2018-10-20 00:46:00	1.2646	25.0	7.13	20.9	0.8653	1.4228
2018-10-20 00:47:00	1.2653	25.0	7.16	21.0	0.8756	1.4061
2018-10-20 00:48:00	1.266	25.0	7.17	21.0	0.8756	1.4061
2018-10-20 00:49:00	1.2667	25.0	7.19	20.9	0.8653	1.4228
2018-10-20 00:50:00	1.2674	25.0	7.2	20.9	0.8653	1.4228
2018-10-20 00:51:00	1.2681	25.0	7.22	21.0	0.8756	1.4061
2018-10-20 00:52:00	1.2688	25.0	7.2	21.0	0.8756	1.4061
2018-10-20 00:53:00	1.2694	25.0	7.14	20.9	0.8653	1.4228
2018-10-20 00:54:00	1.2701	25.0	7.16	20.9	0.8653	1.4228
2018-10-20 00:55:00	1.2708	25.0	7.17	20.9	0.8653	1.4228
2018-10-20 00:56:00	1.2715	25.0	7.19	21.0	0.8756	1.4061
2018-10-20 00:57:00	1.2722	25.0	7.21	21.0	0.8756	1.4061
2018-10-20 00:58:00	1.2729	25.0	7.22	21.0	0.8756	1.4061
2018-10-20 00:59:00	1.2736	25.0	7.19	20.8	0.8551	1.4398
2018-10-20 01:00:00	1.2743	25.0	7.14	21.1	0.8859	1.3898
2018-10-20 01:01:00	1.275	25.0	7.16	21.2	0.8961	1.3739
2018-10-20 01:02:00	1.2757	25.0	7.17	21.0	0.8756	1.4061
2018-10-20 01:03:00	1.2764	25.0	7.19	20.9	0.8653	1.4228
2018-10-20 01:04:00	1.2771	25.0	7.21	21.0	0.8756	1.4061
2018-10-20 01:05:00	1.2778	25.0	7.22	21.0	0.8756	1.4061
2018-10-20 01:06:00	1.2785	25.0	7.18	21.0	0.8756	1.4061
2018-10-20 01:07:00	1.2792	25.0	7.14	20.9	0.8653	1.4228
2018-10-20 01:08:00	1.2799	25.0	7.16	20.9	0.8653	1.4228
2018-10-20 01:09:00	1.2806	25.0	7.18	21.1	0.8859	1.3898
2018-10-20 01:10:00	1.2812	25.0	7.19	21.1	0.8859	1.3898
2018-10-20 01:11:00	1.2819	25.0	7.21	21.0	0.8756	1.4061
2018-10-20 01:12:00	1.2826	25.0	7.22	21.1	0.8859	1.3898
2018-10-20 01:13:00	1.2833	25.0	7.17	21.1	0.8859	1.3898
2018-10-20 01:14:00	1.284	25.0	7.14	21.1	0.8859	1.3898
2018-10-20 01:15:00	1.2847	25.0	7.16	21.0	0.8756	1.4061
2018-10-20 01:16:00	1.2854	25.0	7.18	21.1	0.8859	1.3898
2018-10-20 01:17:00	1.2861	25.0	7.19	21.2	0.8961	1.3739
2018-10-20 01:18:00	1.2868	25.0	7.21	21.2	0.8961	1.3739
2018-10-20 01:19:00	1.2875	25.0	7.22	21.0	0.8756	1.4061
2018-10-20 01:20:00	1.2882	25.0	7.17	21.0	0.8756	1.4061
2018-10-20 01:21:00	1.2889	25.0	7.14	21.2	0.8961	1.3739
2018-10-20 01:22:00	1.2896	25.0	7.16	21.1	0.8859	1.3898
2018-10-20 01:23:00	1.2903	25.0	7.18	21.3	0.9064	1.3584
2018-10-20 01:24:00	1.291	25.0	7.19	21.2	0.8961	1.3739
2018-10-20 01:25:00	1.2917	25.0	7.21	21.1	0.8859	1.3898
2018-10-20 01:26:00	1.2924	25.0	7.23	21.1	0.8859	1.3898
2018-10-20 01:27:00	1.2931	25.0	7.16	21.1	0.8859	1.3898
2018-10-20 01:28:00	1.2938	25.0	7.14	21.1	0.8859	1.3898
2018-10-20 01:29:00	1.2944	25.0	7.16	21.1	0.8859	1.3898
2018-10-20 01:30:00	1.2951	25.0	7.18	21.2	0.8961	1.3739
2018-10-20 01:31:00	1.2958	25.0	7.2	21.2	0.8961	1.3739
2018-10-20 01:32:00	1.2965	25.0	7.21	21.1	0.8859	1.3898
2018-10-20 01:33:00	1.2972	25.0	7.23	21.0	0.8756	1.4061
2018-10-20 01:34:00	1.2979	25.0	7.15	20.9	0.8653	1.4228
2018-10-20 01:35:00	1.2986	25.0	7.15	21.1	0.8859	1.3898
2018-10-20 01:36:00	1.2993	25.0	7.16	21.1	0.8859	1.3898
2018-10-20 01:37:00	1.3	25.0	7.18	21.3	0.9064	1.3584
2018-10-20 01:38:00	1.3007	25.0	7.2	21.0	0.8756	1.4061
2018-10-20 01:39:00	1.3014	25.0	7.21	21.0	0.8756	1.4061
2018-10-20 01:40:00	1.3021	25.0	7.23	21.0	0.8756	1.4061
2018-10-20 01:41:00	1.3028	25.0	7.14	21.2	0.8961	1.3739
2018-10-20 01:42:00	1.3035	25.0	7.15	21.2	0.8961	1.3739
2018-10-20 01:43:00	1.3042	25.0	7.17	21.3	0.9064	1.3584
2018-10-20 01:44:00	1.3049	25.0	7.18	21.2	0.8961	1.3739
2018-10-20 01:45:00	1.3056	25.0	7.2	21.0	0.8756	1.4061
2018-10-20 01:46:00	1.3062	25.0	7.22	21.1	0.8859	1.3898
2018-10-20 01:47:00	1.3069	25.0	7.22	21.2	0.8961	1.3739
2018-10-20 01:48:00	1.3076	25.0	7.14	21.1	0.8859	1.3898
2018-10-20 01:49:00	1.3083	25.0	7.15	21.1	0.8859	1.3898
2018-10-20 01:50:00	1.309	25.0	7.17	21.1	0.8859	1.3898
2018-10-20 01:51:00	1.3097	25.0	7.19	21.1	0.8859	1.3898
2018-10-20 01:52:00	1.3104	25.0	7.2	21.1	0.8859	1.3898
2018-10-20 01:53:00	1.3111	24.9	7.22	21.3	0.9064	1.3584
2018-10-20 01:54:00	1.3118	25.0	7.21	21.1	0.8859	1.3898
2018-10-20 01:55:00	1.3125	25.0	7.14	21.1	0.8859	1.3898
2018-10-20 01:56:00	1.3132	24.9	7.15	21.1	0.8859	1.3898
2018-10-20 01:57:00	1.3139	24.9	7.17	21.1	0.8859	1.3898
2018-10-20 01:58:00	1.3146	25.0	7.19	21.2	0.8961	1.3739
2018-10-20 01:59:00	1.3153	25.0	7.2	21.1	0.8859	1.3898
2018-10-20 02:00:00	1.316	24.9	7.22	21.2	0.8961	1.3739
2018-10-20 02:01:00	1.3167	24.9	7.2	21.0	0.8756	1.4061
2018-10-20 02:02:00	1.3174	25.0	7.14	21.3	0.9064	1.3584
2018-10-20 02:03:00	1.3181	24.9	7.16	21.2	0.8961	1.3739
2018-10-20 02:04:00	1.3188	25.0	7.17	21.2	0.8961	1.3739
2018-10-20 02:05:00	1.3194	24.9	7.19	21.1	0.8859	1.3898
2018-10-20 02:06:00	1.3201	24.9	7.21	21.2	0.8961	1.3739
2018-10-20 02:07:00	1.3208	24.9	7.22	21.1	0.8859	1.3898
2018-10-20 02:08:00	1.3215	24.9	7.19	21.1	0.8859	1.3898
2018-10-20 02:09:00	1.3222	24.9	7.14	21.3	0.9064	1.3584
2018-10-20 02:10:00	1.3229	24.9	7.16	21.1	0.8859	1.3898
2018-10-20 02:11:00	1.3236	24.9	7.17	21.2	0.8961	1.3739
2018-10-20 02:12:00	1.3243	24.9	7.19	21.2	0.8961	1.3739
2018-10-20 02:13:00	1.325	24.9	7.21	21.3	0.9064	1.3584
2018-10-20 02:14:00	1.3257	24.9	7.22	21.2	0.8961	1.3739
2018-10-20 02:15:00	1.3264	24.9	7.18	21.2	0.8961	1.3739
2018-10-20 02:16:00	1.3271	24.9	7.14	21.2	0.8961	1.3739
2018-10-20 02:17:00	1.3278	24.9	7.16	21.3	0.9064	1.3584
2018-10-20 02:18:00	1.3285	24.9	7.18	21.2	0.8961	1.3739
2018-10-20 02:19:00	1.3292	24.9	7.19	21.2	0.8961	1.3739
2018-10-20 02:20:00	1.3299	24.9	7.21	21.2	0.8961	1.3739
2018-10-20 02:21:00	1.3306	24.9	7.23	21.4	0.9166	1.3432
2018-10-20 02:22:00	1.3312	24.9	7.17	21.2	0.8961	1.3739
2018-10-20 02:23:00	1.3319	24.9	7.14	21.1	0.8859	1.3898
2018-10-20 02:24:00	1.3326	24.9	7.16	21.2	0.8961	1.3739
2018-10-20 02:25:00	1.3333	24.9	7.18	21.3	0.9064	1.3584
2018-10-20 02:26:00	1.334	24.9	7.2	21.3	0.9064	1.3584
2018-10-20 02:27:00	1.3347	24.9	7.21	21.4	0.9166	1.3432
2018-10-20 02:28:00	1.3354	24.9	7.23	21.3	0.9064	1.3584
2018-10-20 02:29:00	1.3361	24.9	7.15	21.3	0.9064	1.3584
2018-10-20 02:30:00	1.3368	24.9	7.15	21.3	0.9064	1.3584
2018-10-20 02:31:00	1.3375	24.9	7.17	21.3	0.9064	1.3584
2018-10-20 02:32:00	1.3382	24.9	7.18	21.2	0.8961	1.3739
2018-10-20 02:33:00	1.3389	24.9	7.2	21.3	0.9064	1.3584
2018-10-20 02:34:00	1.3396	24.9	7.21	21.4	0.9166	1.3432
2018-10-20 02:35:00	1.3403	24.9	7.23	21.5	0.9269	1.3283
2018-10-20 02:36:00	1.341	24.9	7.13	21.4	0.9166	1.3432
2018-10-20 02:37:00	1.3417	24.9	7.15	21.3	0.9064	1.3584
2018-10-20 02:38:00	1.3424	24.9	7.17	21.5	0.9269	1.3283
2018-10-20 02:39:00	1.3431	24.9	7.18	21.4	0.9166	1.3432
2018-10-20 02:40:00	1.3438	24.9	7.2	21.3	0.9064	1.3584
2018-10-20 02:41:00	1.3444	24.9	7.22	21.4	0.9166	1.3432
2018-10-20 02:42:00	1.3451	24.9	7.22	21.3	0.9064	1.3584
2018-10-20 02:43:00	1.3458	24.9	7.14	21.4	0.9166	1.3432
2018-10-20 02:44:00	1.3465	24.9	7.15	21.3	0.9064	1.3584
2018-10-20 02:45:00	1.3472	24.9	7.17	21.3	0.9064	1.3584
2018-10-20 02:46:00	1.3479	24.9	7.19	21.4	0.9166	1.3432
2018-10-20 02:47:00	1.3486	24.9	7.2	21.3	0.9064	1.3584
2018-10-20 02:48:00	1.3493	24.9	7.22	21.3	0.9064	1.3584
2018-10-20 02:49:00	1.35	24.9	7.2	21.3	0.9064	1.3584
2018-10-20 02:50:00	1.3507	24.9	7.14	21.4	0.9166	1.3432
2018-10-20 02:51:00	1.3514	24.9	7.16	21.4	0.9166	1.3432
2018-10-20 02:52:00	1.3521	24.9	7.17	21.4	0.9166	1.3432
2018-10-20 02:53:00	1.3528	24.9	7.19	21.3	0.9064	1.3584
2018-10-20 02:54:00	1.3535	24.9	7.21	21.4	0.9166	1.3432
2018-10-20 02:55:00	1.3542	24.9	7.22	21.3	0.9064	1.3584
2018-10-20 02:56:00	1.3549	24.9	7.18	21.4	0.9166	1.3432
2018-10-20 02:57:00	1.3556	24.9	7.14	21.4	0.9166	1.3432
2018-10-20 02:58:00	1.3562	24.9	7.16	21.4	0.9166	1.3432
2018-10-20 02:59:00	1.3569	24.9	7.18	21.4	0.9166	1.3432
2018-10-20 03:00:00	1.3576	24.9	7.19	21.5	0.9269	1.3283
2018-10-20 03:01:00	1.3583	24.9	7.21	21.5	0.9269	1.3283
2018-10-20 03:02:00	1.359	24.9	7.23	21.3	0.9064	1.3584
2018-10-20 03:03:00	1.3597	24.9	7.16	21.2	0.8961	1.3739
2018-10-20 03:04:00	1.3604	24.9	7.15	21.3	0.9064	1.3584
2018-10-20 03:05:00	1.3611	24.9	7.16	21.5	0.9269	1.3283
2018-10-20 03:06:00	1.3618	24.9	7.18	21.3	0.9064	1.3584
2018-10-20 03:07:00	1.3625	24.9	7.2	21.5	0.9269	1.3283
2018-10-20 03:08:00	1.3632	24.9	7.21	21.4	0.9166	1.3432
2018-10-20 03:09:00	1.3639	24.9	7.23	21.4	0.9166	1.3432
2018-10-20 03:10:00	1.3646	24.9	7.14	21.5	0.9269	1.3283
2018-10-20 03:11:00	1.3653	24.9	7.15	21.5	0.9269	1.3283
2018-10-20 03:12:00	1.366	24.9	7.17	21.5	0.9269	1.3283
2018-10-20 03:13:00	1.3667	24.9	7.18	21.4	0.9166	1.3432
2018-10-20 03:14:00	1.3674	24.9	7.2	21.4	0.9166	1.3432
2018-10-20 03:15:00	1.3681	24.9	7.22	21.5	0.9269	1.3283
2018-10-20 03:16:00	1.3688	24.9	7.22	21.5	0.9269	1.3283
2018-10-20 03:17:00	1.3694	24.9	7.14	21.5	0.9269	1.3283
2018-10-20 03:18:00	1.3701	24.9	7.15	21.7	0.9474	1.2995
2018-10-20 03:19:00	1.3708	24.9	7.17	21.5	0.9269	1.3283
2018-10-20 03:20:00	1.3715	24.9	7.19	21.5	0.9269	1.3283
2018-10-20 03:21:00	1.3722	24.9	7.2	21.5	0.9269	1.3283
2018-10-20 03:22:00	1.3729	24.9	7.22	21.4	0.9166	1.3432
2018-10-20 03:23:00	1.3736	24.9	7.2	21.5	0.9269	1.3283
2018-10-20 03:24:00	1.3743	24.9	7.14	21.4	0.9166	1.3432
2018-10-20 03:25:00	1.375	24.9	7.16	21.3	0.9064	1.3584
2018-10-20 03:26:00	1.3757	24.9	7.17	21.4	0.9166	1.3432
2018-10-20 03:27:00	1.3764	24.9	7.19	21.5	0.9269	1.3283
2018-10-20 03:28:00	1.3771	24.9	7.21	21.4	0.9166	1.3432
2018-10-20 03:29:00	1.3778	24.9	7.22	21.5	0.9269	1.3283
2018-10-20 03:30:00	1.3785	24.9	7.18	21.5	0.9269	1.3283
2018-10-20 03:31:00	1.3792	24.9	7.15	21.4	0.9166	1.3432
2018-10-20 03:32:00	1.3799	24.9	7.16	21.4	0.9166	1.3432
2018-10-20 03:33:00	1.3806	24.9	7.18	21.5	0.9269	1.3283
2018-10-20 03:34:00	1.3812	24.9	7.19	21.6	0.9371	1.3138
2018-10-20 03:35:00	1.3819	24.9	7.21	21.5	0.9269	1.3283
2018-10-20 03:36:00	1.3826	24.9	7.23	21.6	0.9371	1.3138
2018-10-20 03:37:00	1.3833	24.9	7.16	21.4	0.9166	1.3432
2018-10-20 03:38:00	1.384	24.9	7.15	21.6	0.9371	1.3138
2018-10-20 03:39:00	1.3847	24.9	7.17	21.6	0.9371	1.3138
2018-10-20 03:40:00	1.3854	24.9	7.18	21.6	0.9371	1.3138
2018-10-20 03:41:00	1.3861	24.9	7.2	21.4	0.9166	1.3432
2018-10-20 03:42:00	1.3868	24.9	7.21	21.5	0.9269	1.3283
2018-10-20 03:43:00	1.3875	24.9	7.23	21.4	0.9166	1.3432
[truncated: 8,083 more rows]
