# Supplementary material for: Experimental and Model-Based Analysis to Optimize Microalgal Biomass Productivity in a Pilot-Scale Tubular Photobioreactor
Source: Front Bioeng Biotechnol. 2020 May 13;8:453. doi: 10.3389/fbioe.2020.00453 (PMC7247861; doi:10.3389/fbioe.2020.00453)
Supplement: Supplementary file 1 [file Data_Sheet_1.ZIP › suppl_data/raw_data/suppl_data_raw_exp_no_15.txt]

datetime	time	temp	pH	OD_NIR	cX	qph
2018-10-26 14:55:00	0.0	24.7	7.12	19.2	0.6593	1.8674
2018-10-26 14:56:00	0.0007	24.7	7.14	19.0	0.6388	1.9274
2018-10-26 14:57:00	0.0014	24.7	7.16	19.0	0.6388	1.9274
2018-10-26 14:58:00	0.0021	24.7	7.18	18.9	0.6285	1.9588
2018-10-26 14:59:00	0.0028	24.7	7.19	18.9	0.6285	1.9588
2018-10-26 15:00:00	0.0035	24.7	7.21	18.9	0.6285	1.9588
2018-10-26 15:01:00	0.0042	24.7	7.23	19.0	0.6388	1.9274
2018-10-26 15:02:00	0.0049	24.7	7.12	18.9	0.6285	1.9588
2018-10-26 15:03:00	0.0056	24.7	7.13	18.9	0.6285	1.9588
2018-10-26 15:04:00	0.0062	24.7	7.15	19.0	0.6388	1.9274
2018-10-26 15:05:00	0.0069	24.7	7.17	19.0	0.6388	1.9274
2018-10-26 15:06:00	0.0076	24.7	7.19	19.0	0.6388	1.9274
2018-10-26 15:07:00	0.0083	24.7	7.2	19.0	0.6388	1.9274
2018-10-26 15:08:00	0.009	24.7	7.22	19.0	0.6388	1.9274
2018-10-26 15:09:00	0.0097	24.7	7.17	19.0	0.6388	1.9274
2018-10-26 15:10:00	0.0104	24.7	7.13	19.1	0.649	1.8969
2018-10-26 15:11:00	0.0111	24.7	7.14	18.9	0.6285	1.9588
2018-10-26 15:12:00	0.0118	24.7	7.16	19.1	0.649	1.8969
2018-10-26 15:13:00	0.0125	24.7	7.18	19.0	0.6388	1.9274
2018-10-26 15:14:00	0.0132	24.7	7.2	19.0	0.6388	1.9274
2018-10-26 15:15:00	0.0139	24.7	7.22	18.8	0.6183	1.9913
2018-10-26 15:16:00	0.0146	24.7	7.22	18.9	0.6285	1.9588
2018-10-26 15:17:00	0.0153	24.7	7.12	19.1	0.649	1.8969
2018-10-26 15:18:00	0.016	24.7	7.14	19.0	0.6388	1.9274
2018-10-26 15:19:00	0.0167	24.7	7.15	19.2	0.6593	1.8674
2018-10-26 15:20:00	0.0174	24.7	7.17	19.1	0.649	1.8969
2018-10-26 15:21:00	0.0181	24.7	7.19	19.1	0.649	1.8969
2018-10-26 15:22:00	0.0188	24.7	7.21	19.1	0.649	1.8969
2018-10-26 15:23:00	0.0194	24.7	7.23	19.1	0.649	1.8969
2018-10-26 15:24:00	0.0201	24.7	7.15	18.9	0.6285	1.9588
2018-10-26 15:25:00	0.0208	24.7	7.13	19.0	0.6388	1.9274
2018-10-26 15:26:00	0.0215	24.8	7.15	19.1	0.649	1.8969
2018-10-26 15:27:00	0.0222	24.8	7.16	19.1	0.649	1.8969
2018-10-26 15:28:00	0.0229	24.8	7.18	19.0	0.6388	1.9274
2018-10-26 15:29:00	0.0236	24.8	7.2	19.0	0.6388	1.9274
2018-10-26 15:30:00	0.0243	24.8	7.22	19.2	0.6593	1.8674
2018-10-26 15:31:00	0.025	24.8	7.2	19.2	0.6593	1.8674
2018-10-26 15:32:00	0.0257	24.8	7.12	19.0	0.6388	1.9274
2018-10-26 15:33:00	0.0264	24.8	7.14	19.2	0.6593	1.8674
2018-10-26 15:34:00	0.0271	24.8	7.16	19.2	0.6593	1.8674
2018-10-26 15:35:00	0.0278	24.8	7.17	19.1	0.649	1.8969
2018-10-26 15:36:00	0.0285	24.8	7.19	19.1	0.649	1.8969
2018-10-26 15:37:00	0.0292	24.8	7.21	19.2	0.6593	1.8674
2018-10-26 15:38:00	0.0299	24.8	7.23	19.0	0.6388	1.9274
2018-10-26 15:39:00	0.0306	24.8	7.14	19.1	0.649	1.8969
2018-10-26 15:40:00	0.0312	24.8	7.13	19.0	0.6388	1.9274
2018-10-26 15:41:00	0.0319	24.8	7.15	19.2	0.6593	1.8674
2018-10-26 15:42:00	0.0326	24.8	7.17	19.1	0.649	1.8969
2018-10-26 15:43:00	0.0333	24.8	7.18	19.1	0.649	1.8969
2018-10-26 15:44:00	0.034	24.8	7.2	19.2	0.6593	1.8674
2018-10-26 15:45:00	0.0347	24.8	7.22	19.1	0.649	1.8969
2018-10-26 15:46:00	0.0354	24.8	7.2	19.0	0.6388	1.9274
2018-10-26 15:47:00	0.0361	24.8	7.12	19.2	0.6593	1.8674
2018-10-26 15:48:00	0.0368	24.8	7.14	19.0	0.6388	1.9274
2018-10-26 15:49:00	0.0375	24.8	7.16	19.1	0.649	1.8969
2018-10-26 15:50:00	0.0382	24.8	7.18	19.0	0.6388	1.9274
2018-10-26 15:51:00	0.0389	24.8	7.19	19.2	0.6593	1.8674
2018-10-26 15:52:00	0.0396	24.8	7.21	19.1	0.649	1.8969
2018-10-26 15:53:00	0.0403	24.8	7.23	19.1	0.649	1.8969
2018-10-26 15:54:00	0.041	24.8	7.12	19.2	0.6593	1.8674
2018-10-26 15:55:00	0.0417	24.8	7.13	19.1	0.649	1.8969
2018-10-26 15:56:00	0.0424	24.8	7.15	19.3	0.6696	1.8388
2018-10-26 15:57:00	0.0431	24.8	7.17	19.3	0.6696	1.8388
2018-10-26 15:58:00	0.0438	24.8	7.19	19.2	0.6593	1.8674
2018-10-26 15:59:00	0.0444	24.8	7.21	19.1	0.649	1.8969
2018-10-26 16:00:00	0.0451	24.8	7.22	19.2	0.6593	1.8674
2018-10-26 16:01:00	0.0458	24.8	7.17	19.0	0.6388	1.9274
2018-10-26 16:02:00	0.0465	24.8	7.13	19.1	0.649	1.8969
2018-10-26 16:03:00	0.0472	24.8	7.15	19.2	0.6593	1.8674
2018-10-26 16:04:00	0.0479	24.8	7.16	19.1	0.649	1.8969
2018-10-26 16:05:00	0.0486	24.8	7.18	18.9	0.6285	1.9588
2018-10-26 16:06:00	0.0493	24.8	7.2	19.1	0.649	1.8969
2018-10-26 16:07:00	0.05	24.8	7.22	19.1	0.649	1.8969
2018-10-26 16:08:00	0.0507	24.8	7.21	19.2	0.6593	1.8674
2018-10-26 16:09:00	0.0514	24.8	7.12	19.2	0.6593	1.8674
2018-10-26 16:10:00	0.0521	24.8	7.14	19.1	0.649	1.8969
2018-10-26 16:11:00	0.0528	24.8	7.16	19.1	0.649	1.8969
2018-10-26 16:12:00	0.0535	24.8	7.17	19.0	0.6388	1.9274
2018-10-26 16:13:00	0.0542	24.8	7.19	19.2	0.6593	1.8674
2018-10-26 16:14:00	0.0549	24.8	7.21	19.0	0.6388	1.9274
2018-10-26 16:15:00	0.0556	24.8	7.23	19.1	0.649	1.8969
2018-10-26 16:16:00	0.0562	24.8	7.15	19.1	0.649	1.8969
2018-10-26 16:17:00	0.0569	24.8	7.13	19.2	0.6593	1.8674
2018-10-26 16:18:00	0.0576	24.8	7.15	19.2	0.6593	1.8674
2018-10-26 16:19:00	0.0583	24.8	7.17	19.2	0.6593	1.8674
2018-10-26 16:20:00	0.059	24.8	7.18	19.1	0.649	1.8969
2018-10-26 16:21:00	0.0597	24.8	7.2	19.0	0.6388	1.9274
2018-10-26 16:22:00	0.0604	24.8	7.22	19.2	0.6593	1.8674
2018-10-26 16:23:00	0.0611	24.8	7.2	19.2	0.6593	1.8674
2018-10-26 16:24:00	0.0618	24.8	7.12	19.2	0.6593	1.8674
2018-10-26 16:25:00	0.0625	24.8	7.14	19.2	0.6593	1.8674
2018-10-26 16:26:00	0.0632	24.8	7.16	19.1	0.649	1.8969
2018-10-26 16:27:00	0.0639	24.8	7.18	19.2	0.6593	1.8674
2018-10-26 16:28:00	0.0646	24.8	7.19	19.2	0.6593	1.8674
2018-10-26 16:29:00	0.0653	24.8	7.21	19.1	0.649	1.8969
2018-10-26 16:30:00	0.066	24.8	7.23	19.0	0.6388	1.9274
2018-10-26 16:31:00	0.0667	24.8	7.12	19.1	0.649	1.8969
2018-10-26 16:32:00	0.0674	24.8	7.13	19.2	0.6593	1.8674
2018-10-26 16:33:00	0.0681	24.8	7.15	19.2	0.6593	1.8674
2018-10-26 16:34:00	0.0688	24.8	7.17	19.2	0.6593	1.8674
2018-10-26 16:35:00	0.0694	24.8	7.19	19.2	0.6593	1.8674
2018-10-26 16:36:00	0.0701	24.8	7.2	19.2	0.6593	1.8674
2018-10-26 16:37:00	0.0708	24.8	7.22	19.2	0.6593	1.8674
2018-10-26 16:38:00	0.0715	24.8	7.17	19.2	0.6593	1.8674
2018-10-26 16:39:00	0.0722	24.8	7.13	19.2	0.6593	1.8674
2018-10-26 16:40:00	0.0729	24.8	7.15	19.2	0.6593	1.8674
2018-10-26 16:41:00	0.0736	24.8	7.16	19.1	0.649	1.8969
2018-10-26 16:42:00	0.0743	24.8	7.18	19.2	0.6593	1.8674
2018-10-26 16:43:00	0.075	24.8	7.2	19.3	0.6696	1.8388
2018-10-26 16:44:00	0.0757	24.8	7.22	19.2	0.6593	1.8674
2018-10-26 16:45:00	0.0764	24.8	7.21	19.2	0.6593	1.8674
2018-10-26 16:46:00	0.0771	24.8	7.12	19.2	0.6593	1.8674
2018-10-26 16:47:00	0.0778	24.8	7.14	19.3	0.6696	1.8388
2018-10-26 16:48:00	0.0785	24.8	7.16	19.4	0.6798	1.811
2018-10-26 16:49:00	0.0792	24.8	7.17	19.3	0.6696	1.8388
2018-10-26 16:50:00	0.0799	24.8	7.19	19.1	0.649	1.8969
2018-10-26 16:51:00	0.0806	24.8	7.21	19.3	0.6696	1.8388
2018-10-26 16:52:00	0.0812	24.8	7.23	19.4	0.6798	1.811
2018-10-26 16:53:00	0.0819	24.8	7.14	19.2	0.6593	1.8674
2018-10-26 16:54:00	0.0826	24.8	7.13	19.2	0.6593	1.8674
2018-10-26 16:55:00	0.0833	24.9	7.15	19.2	0.6593	1.8674
2018-10-26 16:56:00	0.084	24.9	7.17	19.2	0.6593	1.8674
2018-10-26 16:57:00	0.0847	24.9	7.19	19.3	0.6696	1.8388
2018-10-26 16:58:00	0.0854	24.9	7.2	19.3	0.6696	1.8388
2018-10-26 16:59:00	0.0861	24.9	7.22	19.3	0.6696	1.8388
2018-10-26 17:00:00	0.0868	24.9	7.18	19.3	0.6696	1.8388
2018-10-26 17:01:00	0.0875	24.9	7.13	19.3	0.6696	1.8388
2018-10-26 17:02:00	0.0882	24.9	7.15	19.3	0.6696	1.8388
2018-10-26 17:03:00	0.0889	24.9	7.16	19.2	0.6593	1.8674
2018-10-26 17:04:00	0.0896	24.9	7.18	19.0	0.6388	1.9274
2018-10-26 17:05:00	0.0903	24.9	7.2	19.2	0.6593	1.8674
2018-10-26 17:06:00	0.091	24.9	7.22	19.1	0.649	1.8969
2018-10-26 17:07:00	0.0917	24.9	7.21	19.2	0.6593	1.8674
2018-10-26 17:08:00	0.0924	24.9	7.12	19.4	0.6798	1.811
2018-10-26 17:09:00	0.0931	24.9	7.14	19.4	0.6798	1.811
2018-10-26 17:10:00	0.0938	24.9	7.16	19.3	0.6696	1.8388
2018-10-26 17:11:00	0.0944	24.9	7.18	19.2	0.6593	1.8674
2018-10-26 17:12:00	0.0951	24.9	7.19	19.3	0.6696	1.8388
2018-10-26 17:13:00	0.0958	24.9	7.21	19.3	0.6696	1.8388
2018-10-26 17:14:00	0.0965	24.9	7.23	19.4	0.6798	1.811
2018-10-26 17:15:00	0.0972	24.9	7.13	19.2	0.6593	1.8674
2018-10-26 17:16:00	0.0979	24.9	7.14	19.3	0.6696	1.8388
2018-10-26 17:17:00	0.0986	24.9	7.15	19.1	0.649	1.8969
2018-10-26 17:18:00	0.0993	24.9	7.17	19.2	0.6593	1.8674
2018-10-26 17:19:00	0.1	24.9	7.19	19.2	0.6593	1.8674
2018-10-26 17:20:00	0.1007	24.9	7.21	19.3	0.6696	1.8388
2018-10-26 17:21:00	0.1014	24.9	7.22	19.4	0.6798	1.811
2018-10-26 17:22:00	0.1021	24.9	7.17	19.2	0.6593	1.8674
2018-10-26 17:23:00	0.1028	24.9	7.13	19.3	0.6696	1.8388
2018-10-26 17:24:00	0.1035	24.9	7.15	19.3	0.6696	1.8388
2018-10-26 17:25:00	0.1042	24.9	7.17	19.4	0.6798	1.811
2018-10-26 17:26:00	0.1049	24.9	7.18	19.2	0.6593	1.8674
2018-10-26 17:27:00	0.1056	24.9	7.2	19.3	0.6696	1.8388
2018-10-26 17:28:00	0.1062	24.9	7.22	19.2	0.6593	1.8674
2018-10-26 17:29:00	0.1069	25.0	7.2	19.4	0.6798	1.811
2018-10-26 17:30:00	0.1076	25.0	7.12	19.4	0.6798	1.811
2018-10-26 17:31:00	0.1083	25.0	7.14	19.3	0.6696	1.8388
2018-10-26 17:32:00	0.109	25.0	7.16	19.4	0.6798	1.811
2018-10-26 17:33:00	0.1097	25.0	7.18	19.3	0.6696	1.8388
2018-10-26 17:34:00	0.1104	25.0	7.2	19.2	0.6593	1.8674
2018-10-26 17:35:00	0.1111	25.0	7.21	19.3	0.6696	1.8388
2018-10-26 17:36:00	0.1118	25.0	7.23	19.3	0.6696	1.8388
2018-10-26 17:37:00	0.1125	25.0	7.12	19.2	0.6593	1.8674
2018-10-26 17:38:00	0.1132	25.0	7.14	19.2	0.6593	1.8674
2018-10-26 17:39:00	0.1139	25.0	7.16	19.2	0.6593	1.8674
2018-10-26 17:40:00	0.1146	25.0	7.17	19.2	0.6593	1.8674
2018-10-26 17:41:00	0.1153	25.0	7.19	19.4	0.6798	1.811
2018-10-26 17:42:00	0.116	25.0	7.21	19.4	0.6798	1.811
2018-10-26 17:43:00	0.1167	25.0	7.23	19.3	0.6696	1.8388
2018-10-26 17:44:00	0.1174	25.0	7.15	19.4	0.6798	1.811
2018-10-26 17:45:00	0.1181	25.0	7.13	19.3	0.6696	1.8388
2018-10-26 17:46:00	0.1188	25.0	7.15	19.2	0.6593	1.8674
2018-10-26 17:47:00	0.1194	25.0	7.17	19.1	0.649	1.8969
2018-10-26 17:48:00	0.1201	25.0	7.19	19.2	0.6593	1.8674
2018-10-26 17:49:00	0.1208	25.0	7.21	19.3	0.6696	1.8388
2018-10-26 17:50:00	0.1215	25.0	7.22	19.3	0.6696	1.8388
2018-10-26 17:51:00	0.1222	25.0	7.17	19.4	0.6798	1.811
2018-10-26 17:52:00	0.1229	25.0	7.13	19.4	0.6798	1.811
2018-10-26 17:53:00	0.1236	25.0	7.15	19.3	0.6696	1.8388
2018-10-26 17:54:00	0.1243	25.0	7.16	19.2	0.6593	1.8674
2018-10-26 17:55:00	0.125	25.0	7.18	19.2	0.6593	1.8674
2018-10-26 17:56:00	0.1257	25.0	7.2	19.4	0.6798	1.811
2018-10-26 17:57:00	0.1264	25.0	7.22	19.2	0.6593	1.8674
2018-10-26 17:58:00	0.1271	25.0	7.2	19.4	0.6798	1.811
2018-10-26 17:59:00	0.1278	25.0	7.12	19.2	0.6593	1.8674
2018-10-26 18:00:00	0.1285	25.0	7.14	19.4	0.6798	1.811
2018-10-26 18:01:00	0.1292	25.0	7.16	19.4	0.6798	1.811
2018-10-26 18:02:00	0.1299	25.0	7.18	19.3	0.6696	1.8388
2018-10-26 18:03:00	0.1306	25.0	7.2	19.3	0.6696	1.8388
2018-10-26 18:04:00	0.1312	25.0	7.21	19.4	0.6798	1.811
2018-10-26 18:05:00	0.1319	24.9	7.23	19.4	0.6798	1.811
2018-10-26 18:06:00	0.1326	25.0	7.12	19.4	0.6798	1.811
2018-10-26 18:07:00	0.1333	24.9	7.14	19.3	0.6696	1.8388
2018-10-26 18:08:00	0.134	25.0	7.16	19.1	0.649	1.8969
2018-10-26 18:09:00	0.1347	25.0	7.17	19.3	0.6696	1.8388
2018-10-26 18:10:00	0.1354	24.9	7.19	19.3	0.6696	1.8388
2018-10-26 18:11:00	0.1361	25.0	7.21	19.3	0.6696	1.8388
2018-10-26 18:12:00	0.1368	24.9	7.23	19.4	0.6798	1.811
2018-10-26 18:13:00	0.1375	24.9	7.15	19.4	0.6798	1.811
2018-10-26 18:14:00	0.1382	24.9	7.13	19.4	0.6798	1.811
2018-10-26 18:15:00	0.1389	24.9	7.15	19.4	0.6798	1.811
2018-10-26 18:16:00	0.1396	24.9	7.17	19.4	0.6798	1.811
2018-10-26 18:17:00	0.1403	24.9	7.19	19.4	0.6798	1.811
2018-10-26 18:18:00	0.141	24.9	7.2	19.2	0.6593	1.8674
2018-10-26 18:19:00	0.1417	24.9	7.22	19.4	0.6798	1.811
2018-10-26 18:20:00	0.1424	24.9	7.17	19.2	0.6593	1.8674
2018-10-26 18:21:00	0.1431	24.9	7.13	19.3	0.6696	1.8388
2018-10-26 18:22:00	0.1438	24.9	7.15	19.3	0.6696	1.8388
2018-10-26 18:23:00	0.1444	24.9	7.17	19.4	0.6798	1.811
2018-10-26 18:24:00	0.1451	24.9	7.18	19.5	0.6901	1.7841
2018-10-26 18:25:00	0.1458	24.9	7.2	19.5	0.6901	1.7841
2018-10-26 18:26:00	0.1465	24.9	7.22	19.4	0.6798	1.811
2018-10-26 18:27:00	0.1472	24.9	7.2	19.4	0.6798	1.811
2018-10-26 18:28:00	0.1479	24.9	7.12	19.5	0.6901	1.7841
2018-10-26 18:29:00	0.1486	24.9	7.15	19.3	0.6696	1.8388
2018-10-26 18:30:00	0.1493	24.9	7.16	19.5	0.6901	1.7841
2018-10-26 18:31:00	0.15	24.9	7.18	19.4	0.6798	1.811
2018-10-26 18:32:00	0.1507	24.9	7.2	19.5	0.6901	1.7841
2018-10-26 18:33:00	0.1514	24.9	7.22	19.6	0.7003	1.758
2018-10-26 18:34:00	0.1521	24.9	7.21	19.4	0.6798	1.811
2018-10-26 18:35:00	0.1528	24.9	7.12	19.4	0.6798	1.811
2018-10-26 18:36:00	0.1535	24.9	7.14	19.5	0.6901	1.7841
2018-10-26 18:37:00	0.1542	24.9	7.16	19.5	0.6901	1.7841
2018-10-26 18:38:00	0.1549	24.9	7.18	19.5	0.6901	1.7841
2018-10-26 18:39:00	0.1556	24.9	7.2	19.5	0.6901	1.7841
2018-10-26 18:40:00	0.1562	24.9	7.21	19.4	0.6798	1.811
2018-10-26 18:41:00	0.1569	24.9	7.23	19.6	0.7003	1.758
2018-10-26 18:42:00	0.1576	24.9	7.12	19.6	0.7003	1.758
2018-10-26 18:43:00	0.1583	24.9	7.14	19.5	0.6901	1.7841
2018-10-26 18:44:00	0.159	24.9	7.16	19.6	0.7003	1.758
2018-10-26 18:45:00	0.1597	24.9	7.18	19.4	0.6798	1.811
2018-10-26 18:46:00	0.1604	24.9	7.19	19.4	0.6798	1.811
2018-10-26 18:47:00	0.1611	24.9	7.21	19.5	0.6901	1.7841
2018-10-26 18:48:00	0.1618	24.9	7.23	19.5	0.6901	1.7841
2018-10-26 18:49:00	0.1625	24.9	7.13	19.5	0.6901	1.7841
2018-10-26 18:50:00	0.1632	24.9	7.14	19.4	0.6798	1.811
2018-10-26 18:51:00	0.1639	24.9	7.16	19.6	0.7003	1.758
2018-10-26 18:52:00	0.1646	24.9	7.17	19.6	0.7003	1.758
2018-10-26 18:53:00	0.1653	24.9	7.19	19.6	0.7003	1.758
2018-10-26 18:54:00	0.166	24.9	7.21	19.4	0.6798	1.811
2018-10-26 18:55:00	0.1667	24.9	7.23	19.5	0.6901	1.7841
2018-10-26 18:56:00	0.1674	24.9	7.15	19.4	0.6798	1.811
2018-10-26 18:57:00	0.1681	24.9	7.13	19.6	0.7003	1.758
2018-10-26 18:58:00	0.1688	24.9	7.15	19.8	0.7208	1.7079
2018-10-26 18:59:00	0.1694	24.9	7.17	19.6	0.7003	1.758
2018-10-26 19:00:00	0.1701	24.9	7.19	19.5	0.6901	1.7841
2018-10-26 19:01:00	0.1708	24.9	7.21	19.4	0.6798	1.811
2018-10-26 19:02:00	0.1715	24.9	7.22	19.6	0.7003	1.758
2018-10-26 19:03:00	0.1722	24.9	7.16	19.5	0.6901	1.7841
2018-10-26 19:04:00	0.1729	24.9	7.13	19.5	0.6901	1.7841
2018-10-26 19:05:00	0.1736	24.9	7.15	19.5	0.6901	1.7841
2018-10-26 19:06:00	0.1743	24.9	7.17	19.5	0.6901	1.7841
2018-10-26 19:07:00	0.175	24.9	7.19	19.4	0.6798	1.811
2018-10-26 19:08:00	0.1757	24.9	7.21	19.4	0.6798	1.811
2018-10-26 19:09:00	0.1764	24.9	7.22	19.4	0.6798	1.811
2018-10-26 19:10:00	0.1771	24.9	7.17	19.5	0.6901	1.7841
2018-10-26 19:11:00	0.1778	24.9	7.13	19.4	0.6798	1.811
2018-10-26 19:12:00	0.1785	24.9	7.15	19.5	0.6901	1.7841
2018-10-26 19:13:00	0.1792	24.9	7.17	19.6	0.7003	1.758
2018-10-26 19:14:00	0.1799	24.9	7.19	19.4	0.6798	1.811
2018-10-26 19:15:00	0.1806	24.9	7.2	19.6	0.7003	1.758
2018-10-26 19:16:00	0.1812	24.9	7.22	19.6	0.7003	1.758
2018-10-26 19:17:00	0.1819	24.9	7.18	19.7	0.7106	1.7326
2018-10-26 19:18:00	0.1826	24.9	7.13	19.5	0.6901	1.7841
2018-10-26 19:19:00	0.1833	24.9	7.15	19.5	0.6901	1.7841
2018-10-26 19:20:00	0.184	24.9	7.17	19.6	0.7003	1.758
2018-10-26 19:21:00	0.1847	24.9	7.19	19.6	0.7003	1.758
2018-10-26 19:22:00	0.1854	24.9	7.2	19.5	0.6901	1.7841
2018-10-26 19:23:00	0.1861	24.9	7.22	19.7	0.7106	1.7326
2018-10-26 19:24:00	0.1868	24.9	7.19	19.6	0.7003	1.758
2018-10-26 19:25:00	0.1875	24.9	7.13	19.4	0.6798	1.811
2018-10-26 19:26:00	0.1882	24.9	7.15	19.5	0.6901	1.7841
2018-10-26 19:27:00	0.1889	24.9	7.17	19.5	0.6901	1.7841
2018-10-26 19:28:00	0.1896	24.9	7.18	19.7	0.7106	1.7326
2018-10-26 19:29:00	0.1903	24.9	7.2	19.6	0.7003	1.758
2018-10-26 19:30:00	0.191	24.9	7.22	19.5	0.6901	1.7841
2018-10-26 19:31:00	0.1917	24.9	7.19	19.4	0.6798	1.811
2018-10-26 19:32:00	0.1924	24.9	7.13	19.6	0.7003	1.758
2018-10-26 19:33:00	0.1931	24.9	7.15	19.6	0.7003	1.758
2018-10-26 19:34:00	0.1938	24.9	7.17	19.7	0.7106	1.7326
2018-10-26 19:35:00	0.1944	24.9	7.18	19.6	0.7003	1.758
2018-10-26 19:36:00	0.1951	24.9	7.2	19.6	0.7003	1.758
2018-10-26 19:37:00	0.1958	24.9	7.22	19.6	0.7003	1.758
2018-10-26 19:38:00	0.1965	24.9	7.2	19.8	0.7208	1.7079
2018-10-26 19:39:00	0.1972	24.9	7.12	19.7	0.7106	1.7326
2018-10-26 19:40:00	0.1979	24.9	7.15	19.7	0.7106	1.7326
2018-10-26 19:41:00	0.1986	24.9	7.16	19.8	0.7208	1.7079
2018-10-26 19:42:00	0.1993	24.9	7.18	19.7	0.7106	1.7326
2018-10-26 19:43:00	0.2	24.9	7.2	19.7	0.7106	1.7326
2018-10-26 19:44:00	0.2007	24.9	7.22	19.7	0.7106	1.7326
2018-10-26 19:45:00	0.2014	24.9	7.2	19.6	0.7003	1.758
2018-10-26 19:46:00	0.2021	24.9	7.12	19.6	0.7003	1.758
2018-10-26 19:47:00	0.2028	24.9	7.15	19.8	0.7208	1.7079
2018-10-26 19:48:00	0.2035	24.9	7.16	19.7	0.7106	1.7326
2018-10-26 19:49:00	0.2042	24.9	7.18	19.7	0.7106	1.7326
2018-10-26 19:50:00	0.2049	24.9	7.2	19.5	0.6901	1.7841
2018-10-26 19:51:00	0.2056	24.9	7.22	19.7	0.7106	1.7326
2018-10-26 19:52:00	0.2062	24.9	7.2	19.7	0.7106	1.7326
2018-10-26 19:53:00	0.2069	24.9	7.12	19.7	0.7106	1.7326
2018-10-26 19:54:00	0.2076	24.9	7.15	19.6	0.7003	1.758
2018-10-26 19:55:00	0.2083	24.9	7.16	19.6	0.7003	1.758
2018-10-26 19:56:00	0.209	24.9	7.18	19.6	0.7003	1.758
2018-10-26 19:57:00	0.2097	24.9	7.2	19.7	0.7106	1.7326
2018-10-26 19:58:00	0.2104	24.9	7.22	19.6	0.7003	1.758
2018-10-26 19:59:00	0.2111	24.9	7.2	19.9	0.7311	1.684
2018-10-26 20:00:00	0.2118	24.9	7.13	19.9	0.7311	1.684
2018-10-26 20:01:00	0.2125	24.9	7.15	19.7	0.7106	1.7326
2018-10-26 20:02:00	0.2132	24.8	7.16	19.5	0.6901	1.7841
2018-10-26 20:03:00	0.2139	24.9	7.18	19.7	0.7106	1.7326
2018-10-26 20:04:00	0.2146	24.8	7.2	19.7	0.7106	1.7326
2018-10-26 20:05:00	0.2153	24.8	7.22	19.7	0.7106	1.7326
2018-10-26 20:06:00	0.216	24.8	7.2	19.6	0.7003	1.758
2018-10-26 20:07:00	0.2167	24.9	7.13	19.6	0.7003	1.758
2018-10-26 20:08:00	0.2174	24.8	7.15	19.8	0.7208	1.7079
2018-10-26 20:09:00	0.2181	24.8	7.17	19.7	0.7106	1.7326
2018-10-26 20:10:00	0.2188	24.8	7.18	19.8	0.7208	1.7079
2018-10-26 20:11:00	0.2194	24.8	7.2	19.8	0.7208	1.7079
2018-10-26 20:12:00	0.2201	24.8	7.22	19.6	0.7003	1.758
2018-10-26 20:13:00	0.2208	24.8	7.19	19.9	0.7311	1.684
2018-10-26 20:14:00	0.2215	24.8	7.13	19.7	0.7106	1.7326
2018-10-26 20:15:00	0.2222	24.8	7.15	19.8	0.7208	1.7079
2018-10-26 20:16:00	0.2229	24.8	7.17	19.8	0.7208	1.7079
2018-10-26 20:17:00	0.2236	24.8	7.19	19.7	0.7106	1.7326
2018-10-26 20:18:00	0.2243	24.8	7.2	19.8	0.7208	1.7079
2018-10-26 20:19:00	0.225	24.8	7.22	19.9	0.7311	1.684
2018-10-26 20:20:00	0.2257	24.8	7.19	19.9	0.7311	1.684
2018-10-26 20:21:00	0.2264	24.8	7.13	19.8	0.7208	1.7079
2018-10-26 20:22:00	0.2271	24.8	7.15	19.8	0.7208	1.7079
2018-10-26 20:23:00	0.2278	24.8	7.17	19.8	0.7208	1.7079
2018-10-26 20:24:00	0.2285	24.8	7.19	19.7	0.7106	1.7326
2018-10-26 20:25:00	0.2292	24.8	7.2	19.8	0.7208	1.7079
2018-10-26 20:26:00	0.2299	24.8	7.22	19.9	0.7311	1.684
2018-10-26 20:27:00	0.2306	24.8	7.18	19.8	0.7208	1.7079
2018-10-26 20:28:00	0.2312	24.8	7.13	19.8	0.7208	1.7079
2018-10-26 20:29:00	0.2319	24.8	7.15	20.0	0.7414	1.6607
2018-10-26 20:30:00	0.2326	24.8	7.17	19.8	0.7208	1.7079
2018-10-26 20:31:00	0.2333	24.8	7.19	19.8	0.7208	1.7079
2018-10-26 20:32:00	0.234	24.8	7.21	19.8	0.7208	1.7079
2018-10-26 20:33:00	0.2347	24.8	7.22	19.7	0.7106	1.7326
2018-10-26 20:34:00	0.2354	24.8	7.17	19.7	0.7106	1.7326
2018-10-26 20:35:00	0.2361	24.8	7.13	19.7	0.7106	1.7326
2018-10-26 20:36:00	0.2368	24.8	7.15	19.7	0.7106	1.7326
2018-10-26 20:37:00	0.2375	24.8	7.17	19.8	0.7208	1.7079
2018-10-26 20:38:00	0.2382	24.8	7.19	19.7	0.7106	1.7326
2018-10-26 20:39:00	0.2389	24.8	7.21	19.8	0.7208	1.7079
2018-10-26 20:40:00	0.2396	24.8	7.22	19.8	0.7208	1.7079
2018-10-26 20:41:00	0.2403	24.8	7.16	19.7	0.7106	1.7326
2018-10-26 20:42:00	0.241	24.8	7.14	19.8	0.7208	1.7079
2018-10-26 20:43:00	0.2417	24.8	7.15	19.8	0.7208	1.7079
2018-10-26 20:44:00	0.2424	24.8	7.17	19.9	0.7311	1.684
2018-10-26 20:45:00	0.2431	24.8	7.19	19.7	0.7106	1.7326
2018-10-26 20:46:00	0.2438	24.8	7.21	19.7	0.7106	1.7326
2018-10-26 20:47:00	0.2444	24.8	7.23	19.8	0.7208	1.7079
2018-10-26 20:48:00	0.2451	24.8	7.15	19.8	0.7208	1.7079
2018-10-26 20:49:00	0.2458	24.8	7.14	20.0	0.7414	1.6607
2018-10-26 20:50:00	0.2465	24.8	7.16	19.9	0.7311	1.684
2018-10-26 20:51:00	0.2472	24.8	7.17	19.8	0.7208	1.7079
2018-10-26 20:52:00	0.2479	24.8	7.19	19.8	0.7208	1.7079
2018-10-26 20:53:00	0.2486	24.8	7.21	19.9	0.7311	1.684
2018-10-26 20:54:00	0.2493	24.8	7.23	19.8	0.7208	1.7079
2018-10-26 20:55:00	0.25	24.8	7.13	19.9	0.7311	1.684
2018-10-26 20:56:00	0.2507	24.8	7.14	19.8	0.7208	1.7079
2018-10-26 20:57:00	0.2514	24.8	7.16	19.8	0.7208	1.7079
2018-10-26 20:58:00	0.2521	24.8	7.18	19.7	0.7106	1.7326
2018-10-26 20:59:00	0.2528	24.8	7.2	19.9	0.7311	1.684
2018-10-26 21:00:00	0.2535	24.8	7.21	19.8	0.7208	1.7079
2018-10-26 21:01:00	0.2542	24.8	7.22	19.9	0.7311	1.684
2018-10-26 21:02:00	0.2549	24.8	7.13	20.0	0.7414	1.6607
2018-10-26 21:03:00	0.2556	24.8	7.14	19.9	0.7311	1.684
2018-10-26 21:04:00	0.2562	24.8	7.16	19.9	0.7311	1.684
2018-10-26 21:05:00	0.2569	24.8	7.18	20.1	0.7516	1.638
2018-10-26 21:06:00	0.2576	24.8	7.2	20.1	0.7516	1.638
2018-10-26 21:07:00	0.2583	24.8	7.22	19.9	0.7311	1.684
2018-10-26 21:08:00	0.259	24.8	7.2	19.9	0.7311	1.684
2018-10-26 21:09:00	0.2597	24.8	7.13	19.9	0.7311	1.684
2018-10-26 21:10:00	0.2604	24.8	7.15	19.9	0.7311	1.684
2018-10-26 21:11:00	0.2611	24.8	7.17	19.9	0.7311	1.684
2018-10-26 21:12:00	0.2618	24.8	7.19	19.8	0.7208	1.7079
2018-10-26 21:13:00	0.2625	24.8	7.2	20.0	0.7414	1.6607
2018-10-26 21:14:00	0.2632	24.8	7.22	20.0	0.7414	1.6607
2018-10-26 21:15:00	0.2639	24.8	7.18	19.9	0.7311	1.684
2018-10-26 21:16:00	0.2646	24.8	7.13	19.8	0.7208	1.7079
2018-10-26 21:17:00	0.2653	24.8	7.15	19.9	0.7311	1.684
2018-10-26 21:18:00	0.266	24.8	7.17	19.8	0.7208	1.7079
2018-10-26 21:19:00	0.2667	24.8	7.19	19.9	0.7311	1.684
2018-10-26 21:20:00	0.2674	24.8	7.21	19.8	0.7208	1.7079
2018-10-26 21:21:00	0.2681	24.8	7.23	20.0	0.7414	1.6607
2018-10-26 21:22:00	0.2688	24.8	7.16	20.0	0.7414	1.6607
2018-10-26 21:23:00	0.2694	24.8	7.14	20.0	0.7414	1.6607
2018-10-26 21:24:00	0.2701	24.8	7.16	20.0	0.7414	1.6607
2018-10-26 21:25:00	0.2708	24.8	7.18	19.9	0.7311	1.684
2018-10-26 21:26:00	0.2715	24.8	7.19	19.8	0.7208	1.7079
2018-10-26 21:27:00	0.2722	24.8	7.21	19.9	0.7311	1.684
2018-10-26 21:28:00	0.2729	24.8	7.23	19.8	0.7208	1.7079
2018-10-26 21:29:00	0.2736	24.8	7.13	19.9	0.7311	1.684
2018-10-26 21:30:00	0.2743	24.8	7.14	19.9	0.7311	1.684
2018-10-26 21:31:00	0.275	24.8	7.16	19.9	0.7311	1.684
2018-10-26 21:32:00	0.2757	24.8	7.18	19.9	0.7311	1.684
2018-10-26 21:33:00	0.2764	24.8	7.2	20.1	0.7516	1.638
2018-10-26 21:34:00	0.2771	24.8	7.22	20.0	0.7414	1.6607
2018-10-26 21:35:00	0.2778	24.8	7.21	20.0	0.7414	1.6607
2018-10-26 21:36:00	0.2785	24.8	7.13	19.8	0.7208	1.7079
2018-10-26 21:37:00	0.2792	24.8	7.15	19.9	0.7311	1.684
2018-10-26 21:38:00	0.2799	24.8	7.17	19.9	0.7311	1.684
2018-10-26 21:39:00	0.2806	24.8	7.18	20.1	0.7516	1.638
2018-10-26 21:40:00	0.2812	24.8	7.2	19.9	0.7311	1.684
2018-10-26 21:41:00	0.2819	24.8	7.22	20.0	0.7414	1.6607
2018-10-26 21:42:00	0.2826	24.8	7.19	20.0	0.7414	1.6607
2018-10-26 21:43:00	0.2833	24.8	7.13	20.1	0.7516	1.638
2018-10-26 21:44:00	0.284	24.8	7.15	19.9	0.7311	1.684
2018-10-26 21:45:00	0.2847	24.8	7.17	19.8	0.7208	1.7079
2018-10-26 21:46:00	0.2854	24.8	7.19	19.9	0.7311	1.684
2018-10-26 21:47:00	0.2861	24.8	7.21	19.9	0.7311	1.684
2018-10-26 21:48:00	0.2868	24.8	7.23	20.0	0.7414	1.6607
2018-10-26 21:49:00	0.2875	24.8	7.16	20.1	0.7516	1.638
2018-10-26 21:50:00	0.2882	24.8	7.14	20.0	0.7414	1.6607
2018-10-26 21:51:00	0.2889	24.8	7.16	20.1	0.7516	1.638
2018-10-26 21:52:00	0.2896	24.8	7.18	19.9	0.7311	1.684
2018-10-26 21:53:00	0.2903	24.8	7.2	20.0	0.7414	1.6607
2018-10-26 21:54:00	0.291	24.8	7.21	20.1	0.7516	1.638
2018-10-26 21:55:00	0.2917	24.8	7.23	20.1	0.7516	1.638
2018-10-26 21:56:00	0.2924	24.8	7.12	20.1	0.7516	1.638
2018-10-26 21:57:00	0.2931	24.8	7.15	20.0	0.7414	1.6607
2018-10-26 21:58:00	0.2938	24.8	7.16	20.3	0.7721	1.5945
2018-10-26 21:59:00	0.2944	24.8	7.18	20.0	0.7414	1.6607
2018-10-26 22:00:00	0.2951	24.8	7.2	20.0	0.7414	1.6607
2018-10-26 22:01:00	0.2958	24.8	7.22	20.0	0.7414	1.6607
2018-10-26 22:02:00	0.2965	24.8	7.2	20.0	0.7414	1.6607
2018-10-26 22:03:00	0.2972	24.8	7.13	20.1	0.7516	1.638
2018-10-26 22:04:00	0.2979	24.8	7.15	19.9	0.7311	1.684
2018-10-26 22:05:00	0.2986	24.8	7.17	20.0	0.7414	1.6607
2018-10-26 22:06:00	0.2993	24.8	7.19	19.8	0.7208	1.7079
2018-10-26 22:07:00	0.3	24.8	7.2	20.1	0.7516	1.638
2018-10-26 22:08:00	0.3007	24.8	7.22	20.1	0.7516	1.638
2018-10-26 22:09:00	0.3014	24.8	7.17	20.0	0.7414	1.6607
2018-10-26 22:10:00	0.3021	24.8	7.14	20.0	0.7414	1.6607
2018-10-26 22:11:00	0.3028	24.8	7.15	20.2	0.7619	1.616
2018-10-26 22:12:00	0.3035	24.8	7.17	20.0	0.7414	1.6607
2018-10-26 22:13:00	0.3042	24.8	7.19	19.9	0.7311	1.684
2018-10-26 22:14:00	0.3049	24.8	7.21	20.0	0.7414	1.6607
2018-10-26 22:15:00	0.3056	24.8	7.23	20.1	0.7516	1.638
2018-10-26 22:16:00	0.3062	24.8	7.15	20.0	0.7414	1.6607
2018-10-26 22:17:00	0.3069	24.8	7.14	20.0	0.7414	1.6607
2018-10-26 22:18:00	0.3076	24.8	7.16	19.9	0.7311	1.684
2018-10-26 22:19:00	0.3083	24.8	7.18	19.9	0.7311	1.684
2018-10-26 22:20:00	0.309	24.8	7.2	20.1	0.7516	1.638
2018-10-26 22:21:00	0.3097	24.8	7.21	20.0	0.7414	1.6607
2018-10-26 22:22:00	0.3104	24.8	7.23	20.1	0.7516	1.638
2018-10-26 22:23:00	0.3111	24.8	7.13	20.1	0.7516	1.638
2018-10-26 22:24:00	0.3118	24.8	7.15	20.0	0.7414	1.6607
2018-10-26 22:25:00	0.3125	24.8	7.16	20.0	0.7414	1.6607
2018-10-26 22:26:00	0.3132	24.8	7.18	19.9	0.7311	1.684
2018-10-26 22:27:00	0.3139	24.8	7.2	19.9	0.7311	1.684
2018-10-26 22:28:00	0.3146	24.8	7.22	19.9	0.7311	1.684
2018-10-26 22:29:00	0.3153	24.8	7.21	20.0	0.7414	1.6607
2018-10-26 22:30:00	0.316	24.8	7.13	20.2	0.7619	1.616
2018-10-26 22:31:00	0.3167	24.8	7.15	20.1	0.7516	1.638
2018-10-26 22:32:00	0.3174	24.8	7.17	20.2	0.7619	1.616
2018-10-26 22:33:00	0.3181	24.8	7.19	20.0	0.7414	1.6607
2018-10-26 22:34:00	0.3188	24.8	7.2	20.0	0.7414	1.6607
2018-10-26 22:35:00	0.3194	24.8	7.22	20.0	0.7414	1.6607
2018-10-26 22:36:00	0.3201	24.8	7.18	20.0	0.7414	1.6607
2018-10-26 22:37:00	0.3208	24.8	7.14	20.0	0.7414	1.6607
2018-10-26 22:38:00	0.3215	24.8	7.15	20.0	0.7414	1.6607
2018-10-26 22:39:00	0.3222	24.8	7.17	20.2	0.7619	1.616
2018-10-26 22:40:00	0.3229	24.8	7.19	20.2	0.7619	1.616
2018-10-26 22:41:00	0.3236	24.8	7.21	20.2	0.7619	1.616
2018-10-26 22:42:00	0.3243	24.8	7.23	20.2	0.7619	1.616
2018-10-26 22:43:00	0.325	24.8	7.16	20.1	0.7516	1.638
2018-10-26 22:44:00	0.3257	24.8	7.14	19.9	0.7311	1.684
2018-10-26 22:45:00	0.3264	24.8	7.16	20.1	0.7516	1.638
2018-10-26 22:46:00	0.3271	24.8	7.18	20.1	0.7516	1.638
2018-10-26 22:47:00	0.3278	24.8	7.2	20.1	0.7516	1.638
2018-10-26 22:48:00	0.3285	24.8	7.21	20.2	0.7619	1.616
2018-10-26 22:49:00	0.3292	24.8	7.23	20.0	0.7414	1.6607
2018-10-26 22:50:00	0.3299	24.8	7.13	20.1	0.7516	1.638
2018-10-26 22:51:00	0.3306	24.8	7.15	20.0	0.7414	1.6607
2018-10-26 22:52:00	0.3312	24.8	7.16	20.1	0.7516	1.638
2018-10-26 22:53:00	0.3319	24.8	7.18	20.2	0.7619	1.616
2018-10-26 22:54:00	0.3326	24.8	7.2	20.2	0.7619	1.616
2018-10-26 22:55:00	0.3333	24.8	7.22	20.2	0.7619	1.616
2018-10-26 22:56:00	0.334	24.8	7.2	20.2	0.7619	1.616
2018-10-26 22:57:00	0.3347	24.8	7.13	20.1	0.7516	1.638
2018-10-26 22:58:00	0.3354	24.8	7.15	20.0	0.7414	1.6607
2018-10-26 22:59:00	0.3361	24.8	7.17	20.3	0.7721	1.5945
2018-10-26 23:00:00	0.3368	24.8	7.19	20.2	0.7619	1.616
2018-10-26 23:01:00	0.3375	24.8	7.21	20.3	0.7721	1.5945
2018-10-26 23:02:00	0.3382	24.8	7.22	20.2	0.7619	1.616
2018-10-26 23:03:00	0.3389	24.8	7.16	20.1	0.7516	1.638
2018-10-26 23:04:00	0.3396	24.8	7.14	20.2	0.7619	1.616
2018-10-26 23:05:00	0.3403	24.8	7.16	20.0	0.7414	1.6607
2018-10-26 23:06:00	0.341	24.8	7.18	20.2	0.7619	1.616
2018-10-26 23:07:00	0.3417	24.8	7.19	20.1	0.7516	1.638
2018-10-26 23:08:00	0.3424	24.8	7.21	20.2	0.7619	1.616
2018-10-26 23:09:00	0.3431	24.8	7.23	20.3	0.7721	1.5945
2018-10-26 23:10:00	0.3438	24.8	7.13	20.1	0.7516	1.638
2018-10-26 23:11:00	0.3444	24.8	7.15	20.1	0.7516	1.638
2018-10-26 23:12:00	0.3451	24.8	7.17	20.3	0.7721	1.5945
2018-10-26 23:13:00	0.3458	24.8	7.18	20.1	0.7516	1.638
2018-10-26 23:14:00	0.3465	24.8	7.2	20.2	0.7619	1.616
2018-10-26 23:15:00	0.3472	24.8	7.22	20.4	0.7824	1.5736
2018-10-26 23:16:00	0.3479	24.8	7.19	20.1	0.7516	1.638
2018-10-26 23:17:00	0.3486	24.8	7.13	20.3	0.7721	1.5945
2018-10-26 23:18:00	0.3493	24.7	7.15	20.3	0.7721	1.5945
2018-10-26 23:19:00	0.35	24.8	7.17	20.3	0.7721	1.5945
2018-10-26 23:20:00	0.3507	24.7	7.19	20.3	0.7721	1.5945
2018-10-26 23:21:00	0.3514	24.8	7.21	20.3	0.7721	1.5945
2018-10-26 23:22:00	0.3521	24.7	7.23	20.3	0.7721	1.5945
2018-10-26 23:23:00	0.3528	24.7	7.15	20.2	0.7619	1.616
2018-10-26 23:24:00	0.3535	24.7	7.14	20.2	0.7619	1.616
2018-10-26 23:25:00	0.3542	24.7	7.16	20.4	0.7824	1.5736
2018-10-26 23:26:00	0.3549	24.7	7.18	20.3	0.7721	1.5945
2018-10-26 23:27:00	0.3556	24.7	7.2	20.2	0.7619	1.616
2018-10-26 23:28:00	0.3562	24.7	7.22	20.3	0.7721	1.5945
2018-10-26 23:29:00	0.3569	24.7	7.21	20.2	0.7619	1.616
2018-10-26 23:30:00	0.3576	24.7	7.13	20.1	0.7516	1.638
2018-10-26 23:31:00	0.3583	24.7	7.15	20.2	0.7619	1.616
2018-10-26 23:32:00	0.359	24.8	7.17	20.2	0.7619	1.616
2018-10-26 23:33:00	0.3597	24.7	7.19	20.3	0.7721	1.5945
2018-10-26 23:34:00	0.3604	24.7	7.2	20.2	0.7619	1.616
2018-10-26 23:35:00	0.3611	24.7	7.22	20.1	0.7516	1.638
2018-10-26 23:36:00	0.3618	24.7	7.17	20.2	0.7619	1.616
2018-10-26 23:37:00	0.3625	24.7	7.14	20.2	0.7619	1.616
2018-10-26 23:38:00	0.3632	24.7	7.16	20.2	0.7619	1.616
2018-10-26 23:39:00	0.3639	24.7	7.18	20.3	0.7721	1.5945
2018-10-26 23:40:00	0.3646	24.7	7.19	20.3	0.7721	1.5945
2018-10-26 23:41:00	0.3653	24.7	7.21	20.2	0.7619	1.616
2018-10-26 23:42:00	0.366	24.7	7.23	20.4	0.7824	1.5736
2018-10-26 23:43:00	0.3667	24.7	7.13	20.2	0.7619	1.616
2018-10-26 23:44:00	0.3674	24.7	7.15	20.3	0.7721	1.5945
2018-10-26 23:45:00	0.3681	24.7	7.17	20.4	0.7824	1.5736
2018-10-26 23:46:00	0.3688	24.7	7.18	20.3	0.7721	1.5945
2018-10-26 23:47:00	0.3694	24.7	7.2	20.1	0.7516	1.638
2018-10-26 23:48:00	0.3701	24.7	7.22	20.1	0.7516	1.638
2018-10-26 23:49:00	0.3708	24.7	7.2	20.3	0.7721	1.5945
2018-10-26 23:50:00	0.3715	24.7	7.13	20.3	0.7721	1.5945
2018-10-26 23:51:00	0.3722	24.7	7.15	20.3	0.7721	1.5945
2018-10-26 23:52:00	0.3729	24.7	7.17	20.3	0.7721	1.5945
2018-10-26 23:53:00	0.3736	24.7	7.19	20.3	0.7721	1.5945
2018-10-26 23:54:00	0.3743	24.7	7.21	20.2	0.7619	1.616
2018-10-26 23:55:00	0.375	24.7	7.23	20.2	0.7619	1.616
2018-10-26 23:56:00	0.3757	24.7	7.15	20.1	0.7516	1.638
2018-10-26 23:57:00	0.3764	24.7	7.14	20.2	0.7619	1.616
2018-10-26 23:58:00	0.3771	24.7	7.16	20.2	0.7619	1.616
2018-10-26 23:59:00	0.3778	24.7	7.18	20.3	0.7721	1.5945
2018-10-27 00:00:00	0.3785	24.7	7.2	20.3	0.7721	1.5945
2018-10-27 00:01:00	0.3792	24.7	7.22	20.3	0.7721	1.5945
2018-10-27 00:02:00	0.3799	24.7	7.21	20.3	0.7721	1.5945
2018-10-27 00:03:00	0.3806	24.7	7.13	20.2	0.7619	1.616
2018-10-27 00:04:00	0.3812	24.7	7.15	20.2	0.7619	1.616
2018-10-27 00:05:00	0.3819	24.7	7.17	20.3	0.7721	1.5945
2018-10-27 00:06:00	0.3826	24.7	7.19	20.4	0.7824	1.5736
2018-10-27 00:07:00	0.3833	24.7	7.21	20.2	0.7619	1.616
2018-10-27 00:08:00	0.384	24.7	7.23	20.5	0.7927	1.5532
2018-10-27 00:09:00	0.3847	24.7	7.16	20.4	0.7824	1.5736
2018-10-27 00:10:00	0.3854	24.7	7.14	20.4	0.7824	1.5736
2018-10-27 00:11:00	0.3861	24.7	7.16	20.5	0.7927	1.5532
2018-10-27 00:12:00	0.3868	24.7	7.18	20.5	0.7927	1.5532
2018-10-27 00:13:00	0.3875	24.7	7.2	20.4	0.7824	1.5736
2018-10-27 00:14:00	0.3882	24.7	7.22	20.4	0.7824	1.5736
2018-10-27 00:15:00	0.3889	24.7	7.21	20.3	0.7721	1.5945
2018-10-27 00:16:00	0.3896	24.7	7.13	20.3	0.7721	1.5945
2018-10-27 00:17:00	0.3903	24.7	7.15	20.3	0.7721	1.5945
2018-10-27 00:18:00	0.391	24.7	7.17	20.4	0.7824	1.5736
2018-10-27 00:19:00	0.3917	24.7	7.19	20.4	0.7824	1.5736
2018-10-27 00:20:00	0.3924	24.7	7.21	20.4	0.7824	1.5736
2018-10-27 00:21:00	0.3931	24.7	7.22	20.4	0.7824	1.5736
2018-10-27 00:22:00	0.3938	24.7	7.16	20.5	0.7927	1.5532
2018-10-27 00:23:00	0.3944	24.7	7.14	20.5	0.7927	1.5532
2018-10-27 00:24:00	0.3951	24.7	7.16	20.4	0.7824	1.5736
2018-10-27 00:25:00	0.3958	24.7	7.18	20.3	0.7721	1.5945
2018-10-27 00:26:00	0.3965	24.7	7.2	20.2	0.7619	1.616
2018-10-27 00:27:00	0.3972	24.7	7.22	20.3	0.7721	1.5945
2018-10-27 00:28:00	0.3979	24.7	7.22	20.3	0.7721	1.5945
2018-10-27 00:29:00	0.3986	24.7	7.13	20.4	0.7824	1.5736
2018-10-27 00:30:00	0.3993	24.7	7.15	20.5	0.7927	1.5532
2018-10-27 00:31:00	0.4	24.7	7.17	20.4	0.7824	1.5736
2018-10-27 00:32:00	0.4007	24.7	7.19	20.6	0.8029	1.5334
2018-10-27 00:33:00	0.4014	24.7	7.21	20.3	0.7721	1.5945
2018-10-27 00:34:00	0.4021	24.7	7.22	20.3	0.7721	1.5945
2018-10-27 00:35:00	0.4028	24.7	7.17	20.4	0.7824	1.5736
2018-10-27 00:36:00	0.4035	24.7	7.14	20.4	0.7824	1.5736
2018-10-27 00:37:00	0.4042	24.7	7.16	20.2	0.7619	1.616
2018-10-27 00:38:00	0.4049	24.7	7.18	20.2	0.7619	1.616
2018-10-27 00:39:00	0.4056	24.7	7.2	20.3	0.7721	1.5945
2018-10-27 00:40:00	0.4062	24.7	7.21	20.5	0.7927	1.5532
2018-10-27 00:41:00	0.4069	24.7	7.22	20.5	0.7927	1.5532
2018-10-27 00:42:00	0.4076	24.7	7.13	20.5	0.7927	1.5532
2018-10-27 00:43:00	0.4083	24.7	7.15	20.3	0.7721	1.5945
2018-10-27 00:44:00	0.409	24.7	7.17	20.3	0.7721	1.5945
2018-10-27 00:45:00	0.4097	24.7	7.19	20.5	0.7927	1.5532
2018-10-27 00:46:00	0.4104	24.7	7.21	20.6	0.8029	1.5334
2018-10-27 00:47:00	0.4111	24.7	7.22	20.5	0.7927	1.5532
2018-10-27 00:48:00	0.4118	24.7	7.17	20.4	0.7824	1.5736
2018-10-27 00:49:00	0.4125	24.7	7.14	20.5	0.7927	1.5532
2018-10-27 00:50:00	0.4132	24.7	7.16	20.6	0.8029	1.5334
2018-10-27 00:51:00	0.4139	24.7	7.18	20.5	0.7927	1.5532
2018-10-27 00:52:00	0.4146	24.7	7.2	20.5	0.7927	1.5532
2018-10-27 00:53:00	0.4153	24.7	7.22	20.6	0.8029	1.5334
2018-10-27 00:54:00	0.416	24.7	7.21	20.6	0.8029	1.5334
2018-10-27 00:55:00	0.4167	24.7	7.13	20.4	0.7824	1.5736
2018-10-27 00:56:00	0.4174	24.7	7.15	20.5	0.7927	1.5532
2018-10-27 00:57:00	0.4181	24.7	7.17	20.4	0.7824	1.5736
2018-10-27 00:58:00	0.4188	24.7	7.19	20.6	0.8029	1.5334
2018-10-27 00:59:00	0.4194	24.7	7.21	20.7	0.8132	1.514
2018-10-27 01:00:00	0.4201	24.7	7.23	20.6	0.8029	1.5334
2018-10-27 01:01:00	0.4208	24.7	7.16	20.6	0.8029	1.5334
2018-10-27 01:02:00	0.4215	24.7	7.14	20.6	0.8029	1.5334
2018-10-27 01:03:00	0.4222	24.7	7.16	20.4	0.7824	1.5736
2018-10-27 01:04:00	0.4229	24.7	7.18	20.6	0.8029	1.5334
2018-10-27 01:05:00	0.4236	24.7	7.2	20.5	0.7927	1.5532
2018-10-27 01:06:00	0.4243	24.7	7.22	20.5	0.7927	1.5532
2018-10-27 01:07:00	0.425	24.7	7.21	20.4	0.7824	1.5736
2018-10-27 01:08:00	0.4257	24.7	7.13	20.5	0.7927	1.5532
2018-10-27 01:09:00	0.4264	24.7	7.15	20.5	0.7927	1.5532
2018-10-27 01:10:00	0.4271	24.7	7.17	20.5	0.7927	1.5532
2018-10-27 01:11:00	0.4278	24.7	7.19	20.4	0.7824	1.5736
2018-10-27 01:12:00	0.4285	24.7	7.21	20.4	0.7824	1.5736
2018-10-27 01:13:00	0.4292	24.7	7.23	20.4	0.7824	1.5736
2018-10-27 01:14:00	0.4299	24.7	7.16	20.6	0.8029	1.5334
2018-10-27 01:15:00	0.4306	24.7	7.15	20.5	0.7927	1.5532
2018-10-27 01:16:00	0.4312	24.7	7.17	20.5	0.7927	1.5532
2018-10-27 01:17:00	0.4319	24.7	7.18	20.6	0.8029	1.5334
2018-10-27 01:18:00	0.4326	24.7	7.2	20.5	0.7927	1.5532
2018-10-27 01:19:00	0.4333	24.7	7.22	20.6	0.8029	1.5334
2018-10-27 01:20:00	0.434	24.7	7.2	20.6	0.8029	1.5334
2018-10-27 01:21:00	0.4347	24.7	7.14	20.6	0.8029	1.5334
2018-10-27 01:22:00	0.4354	24.7	7.16	20.6	0.8029	1.5334
2018-10-27 01:23:00	0.4361	24.7	7.18	20.4	0.7824	1.5736
2018-10-27 01:24:00	0.4368	24.7	7.19	20.4	0.7824	1.5736
2018-10-27 01:25:00	0.4375	24.7	7.21	20.5	0.7927	1.5532
2018-10-27 01:26:00	0.4382	24.7	7.23	20.6	0.8029	1.5334
2018-10-27 01:27:00	0.4389	24.7	7.14	20.6	0.8029	1.5334
2018-10-27 01:28:00	0.4396	24.7	7.15	20.6	0.8029	1.5334
2018-10-27 01:29:00	0.4403	24.7	7.17	20.4	0.7824	1.5736
2018-10-27 01:30:00	0.441	24.7	7.19	20.7	0.8132	1.514
2018-10-27 01:31:00	0.4417	24.7	7.21	20.7	0.8132	1.514
2018-10-27 01:32:00	0.4424	24.7	7.22	20.6	0.8029	1.5334
2018-10-27 01:33:00	0.4431	24.7	7.17	20.6	0.8029	1.5334
2018-10-27 01:34:00	0.4438	24.7	7.14	20.6	0.8029	1.5334
2018-10-27 01:35:00	0.4444	24.7	7.16	20.7	0.8132	1.514
2018-10-27 01:36:00	0.4451	24.7	7.18	20.5	0.7927	1.5532
2018-10-27 01:37:00	0.4458	24.7	7.2	20.8	0.8234	1.4952
2018-10-27 01:38:00	0.4465	24.7	7.22	20.5	0.7927	1.5532
2018-10-27 01:39:00	0.4472	24.7	7.21	20.5	0.7927	1.5532
2018-10-27 01:40:00	0.4479	24.7	7.14	20.5	0.7927	1.5532
2018-10-27 01:41:00	0.4486	24.7	7.15	20.7	0.8132	1.514
2018-10-27 01:42:00	0.4493	24.7	7.17	20.6	0.8029	1.5334
2018-10-27 01:43:00	0.45	24.7	7.19	20.6	0.8029	1.5334
2018-10-27 01:44:00	0.4507	24.7	7.21	20.6	0.8029	1.5334
2018-10-27 01:45:00	0.4514	24.7	7.23	20.5	0.7927	1.5532
2018-10-27 01:46:00	0.4521	24.7	7.15	20.7	0.8132	1.514
2018-10-27 01:47:00	0.4528	24.7	7.15	20.5	0.7927	1.5532
2018-10-27 01:48:00	0.4535	24.7	7.17	20.6	0.8029	1.5334
2018-10-27 01:49:00	0.4542	24.7	7.18	20.6	0.8029	1.5334
2018-10-27 01:50:00	0.4549	24.7	7.2	20.6	0.8029	1.5334
2018-10-27 01:51:00	0.4556	24.7	7.22	20.5	0.7927	1.5532
2018-10-27 01:52:00	0.4562	24.7	7.19	20.6	0.8029	1.5334
2018-10-27 01:53:00	0.4569	24.7	7.14	20.5	0.7927	1.5532
2018-10-27 01:54:00	0.4576	24.7	7.16	20.7	0.8132	1.514
2018-10-27 01:55:00	0.4583	24.7	7.18	20.7	0.8132	1.514
2018-10-27 01:56:00	0.459	24.7	7.2	20.6	0.8029	1.5334
2018-10-27 01:57:00	0.4597	24.7	7.21	20.6	0.8029	1.5334
2018-10-27 01:58:00	0.4604	24.7	7.22	20.6	0.8029	1.5334
2018-10-27 01:59:00	0.4611	24.7	7.14	20.7	0.8132	1.514
2018-10-27 02:00:00	0.4618	24.7	7.15	20.9	0.8337	1.4768
2018-10-27 02:01:00	0.4625	24.7	7.17	20.8	0.8234	1.4952
2018-10-27 02:02:00	0.4632	24.7	7.19	20.8	0.8234	1.4952
2018-10-27 02:03:00	0.4639	24.7	7.21	20.7	0.8132	1.514
2018-10-27 02:04:00	0.4646	24.7	7.23	20.7	0.8132	1.514
2018-10-27 02:05:00	0.4653	24.7	7.15	20.7	0.8132	1.514
2018-10-27 02:06:00	0.466	24.7	7.15	20.9	0.8337	1.4768
2018-10-27 02:07:00	0.4667	24.7	7.17	20.9	0.8337	1.4768
2018-10-27 02:08:00	0.4674	24.7	7.19	20.6	0.8029	1.5334
2018-10-27 02:09:00	0.4681	24.7	7.2	20.6	0.8029	1.5334
2018-10-27 02:10:00	0.4688	24.7	7.22	20.8	0.8234	1.4952
2018-10-27 02:11:00	0.4694	24.7	7.17	20.8	0.8234	1.4952
2018-10-27 02:12:00	0.4701	24.7	7.15	20.8	0.8234	1.4952
2018-10-27 02:13:00	0.4708	24.7	7.16	20.9	0.8337	1.4768
2018-10-27 02:14:00	0.4715	24.7	7.18	20.9	0.8337	1.4768
2018-10-27 02:15:00	0.4722	24.7	7.2	20.9	0.8337	1.4768
2018-10-27 02:16:00	0.4729	24.7	7.22	20.9	0.8337	1.4768
2018-10-27 02:17:00	0.4736	24.7	7.2	20.8	0.8234	1.4952
2018-10-27 02:18:00	0.4743	24.7	7.14	20.7	0.8132	1.514
2018-10-27 02:19:00	0.475	24.7	7.16	20.8	0.8234	1.4952
2018-10-27 02:20:00	0.4757	24.7	7.18	21.0	0.8439	1.4588
2018-10-27 02:21:00	0.4764	24.7	7.2	20.7	0.8132	1.514
2018-10-27 02:22:00	0.4771	24.7	7.21	20.7	0.8132	1.514
2018-10-27 02:23:00	0.4778	24.7	7.22	20.7	0.8132	1.514
2018-10-27 02:24:00	0.4785	24.7	7.14	20.7	0.8132	1.514
2018-10-27 02:25:00	0.4792	24.7	7.16	20.9	0.8337	1.4768
2018-10-27 02:26:00	0.4799	24.7	7.18	20.9	0.8337	1.4768
2018-10-27 02:27:00	0.4806	24.7	7.19	20.8	0.8234	1.4952
2018-10-27 02:28:00	0.4812	24.7	7.21	21.0	0.8439	1.4588
2018-10-27 02:29:00	0.4819	24.7	7.23	21.0	0.8439	1.4588
2018-10-27 02:30:00	0.4826	24.7	7.14	20.8	0.8234	1.4952
2018-10-27 02:31:00	0.4833	24.7	7.15	20.7	0.8132	1.514
2018-10-27 02:32:00	0.484	24.7	7.17	20.6	0.8029	1.5334
2018-10-27 02:33:00	0.4847	24.7	7.19	20.7	0.8132	1.514
2018-10-27 02:34:00	0.4854	24.7	7.21	20.7	0.8132	1.514
2018-10-27 02:35:00	0.4861	24.7	7.23	20.8	0.8234	1.4952
2018-10-27 02:36:00	0.4868	24.7	7.16	20.7	0.8132	1.514
2018-10-27 02:37:00	0.4875	24.7	7.15	20.8	0.8234	1.4952
2018-10-27 02:38:00	0.4882	24.7	7.17	20.9	0.8337	1.4768
2018-10-27 02:39:00	0.4889	24.7	7.19	20.9	0.8337	1.4768
2018-10-27 02:40:00	0.4896	24.7	7.2	20.8	0.8234	1.4952
2018-10-27 02:41:00	0.4903	24.7	7.22	20.8	0.8234	1.4952
2018-10-27 02:42:00	0.491	24.7	7.18	20.7	0.8132	1.514
2018-10-27 02:43:00	0.4917	24.7	7.15	20.9	0.8337	1.4768
2018-10-27 02:44:00	0.4924	24.7	7.16	20.8	0.8234	1.4952
2018-10-27 02:45:00	0.4931	24.7	7.18	20.7	0.8132	1.514
2018-10-27 02:46:00	0.4938	24.7	7.2	20.8	0.8234	1.4952
2018-10-27 02:47:00	0.4944	24.7	7.22	20.8	0.8234	1.4952
2018-10-27 02:48:00	0.4951	24.7	7.2	20.9	0.8337	1.4768
2018-10-27 02:49:00	0.4958	24.7	7.14	21.0	0.8439	1.4588
2018-10-27 02:50:00	0.4965	24.7	7.16	20.8	0.8234	1.4952
2018-10-27 02:51:00	0.4972	24.7	7.18	20.8	0.8234	1.4952
2018-10-27 02:52:00	0.4979	24.7	7.2	20.9	0.8337	1.4768
2018-10-27 02:53:00	0.4986	24.7	7.21	20.8	0.8234	1.4952
2018-10-27 02:54:00	0.4993	24.7	7.22	20.9	0.8337	1.4768
2018-10-27 02:55:00	0.5	24.7	7.14	20.8	0.8234	1.4952
2018-10-27 02:56:00	0.5007	24.7	7.16	20.9	0.8337	1.4768
2018-10-27 02:57:00	0.5014	24.7	7.18	20.8	0.8234	1.4952
2018-10-27 02:58:00	0.5021	24.7	7.19	20.8	0.8234	1.4952
2018-10-27 02:59:00	0.5028	24.7	7.21	20.7	0.8132	1.514
2018-10-27 03:00:00	0.5035	24.7	7.23	20.9	0.8337	1.4768
2018-10-27 03:01:00	0.5042	24.7	7.14	20.8	0.8234	1.4952
2018-10-27 03:02:00	0.5049	24.7	7.15	20.9	0.8337	1.4768
2018-10-27 03:03:00	0.5056	24.7	7.17	20.8	0.8234	1.4952
2018-10-27 03:04:00	0.5062	24.7	7.19	20.8	0.8234	1.4952
2018-10-27 03:05:00	0.5069	24.7	7.21	20.9	0.8337	1.4768
2018-10-27 03:06:00	0.5076	24.7	7.23	20.8	0.8234	1.4952
2018-10-27 03:07:00	0.5083	24.7	7.15	20.7	0.8132	1.514
2018-10-27 03:08:00	0.509	24.7	7.15	20.9	0.8337	1.4768
2018-10-27 03:09:00	0.5097	24.7	7.17	20.9	0.8337	1.4768
2018-10-27 03:10:00	0.5104	24.7	7.19	20.9	0.8337	1.4768
2018-10-27 03:11:00	0.5111	24.7	7.21	21.0	0.8439	1.4588
2018-10-27 03:12:00	0.5118	24.7	7.22	20.9	0.8337	1.4768
2018-10-27 03:13:00	0.5125	24.7	7.17	21.0	0.8439	1.4588
2018-10-27 03:14:00	0.5132	24.7	7.15	20.9	0.8337	1.4768
2018-10-27 03:15:00	0.5139	24.7	7.17	21.0	0.8439	1.4588
2018-10-27 03:16:00	0.5146	24.7	7.19	21.0	0.8439	1.4588
2018-10-27 03:17:00	0.5153	24.7	7.2	21.1	0.8542	1.4413
2018-10-27 03:18:00	0.516	24.7	7.22	21.0	0.8439	1.4588
2018-10-27 03:19:00	0.5167	24.7	7.19	21.2	0.8645	1.4242
2018-10-27 03:20:00	0.5174	24.7	7.14	21.2	0.8645	1.4242
2018-10-27 03:21:00	0.5181	24.7	7.16	21.2	0.8645	1.4242
2018-10-27 03:22:00	0.5188	24.7	7.18	21.1	0.8542	1.4413
2018-10-27 03:23:00	0.5194	24.7	7.2	21.0	0.8439	1.4588
2018-10-27 03:24:00	0.5201	24.7	7.22	20.9	0.8337	1.4768
2018-10-27 03:25:00	0.5208	24.7	7.21	21.0	0.8439	1.4588
2018-10-27 03:26:00	0.5215	24.7	7.14	21.1	0.8542	1.4413
2018-10-27 03:27:00	0.5222	24.7	7.16	20.9	0.8337	1.4768
2018-10-27 03:28:00	0.5229	24.7	7.18	21.0	0.8439	1.4588
2018-10-27 03:29:00	0.5236	24.7	7.19	20.9	0.8337	1.4768
2018-10-27 03:30:00	0.5243	24.7	7.21	20.9	0.8337	1.4768
2018-10-27 03:31:00	0.525	24.7	7.23	20.9	0.8337	1.4768
2018-10-27 03:32:00	0.5257	24.7	7.14	21.0	0.8439	1.4588
2018-10-27 03:33:00	0.5264	24.7	7.16	21.0	0.8439	1.4588
2018-10-27 03:34:00	0.5271	24.7	7.17	21.0	0.8439	1.4588
2018-10-27 03:35:00	0.5278	24.7	7.19	21.1	0.8542	1.4413
2018-10-27 03:36:00	0.5285	24.7	7.21	20.9	0.8337	1.4768
2018-10-27 03:37:00	0.5292	24.7	7.23	21.2	0.8645	1.4242
2018-10-27 03:38:00	0.5299	24.7	7.16	21.2	0.8645	1.4242
2018-10-27 03:39:00	0.5306	24.7	7.15	21.1	0.8542	1.4413
2018-10-27 03:40:00	0.5312	24.7	7.17	20.9	0.8337	1.4768
2018-10-27 03:41:00	0.5319	24.7	7.19	21.0	0.8439	1.4588
2018-10-27 03:42:00	0.5326	24.7	7.21	21.0	0.8439	1.4588
2018-10-27 03:43:00	0.5333	24.7	7.23	20.9	0.8337	1.4768
2018-10-27 03:44:00	0.534	24.7	7.17	20.9	0.8337	1.4768
2018-10-27 03:45:00	0.5347	24.7	7.15	21.0	0.8439	1.4588
2018-10-27 03:46:00	0.5354	24.7	7.17	21.0	0.8439	1.4588
2018-10-27 03:47:00	0.5361	24.7	7.19	20.9	0.8337	1.4768
2018-10-27 03:48:00	0.5368	24.7	7.21	20.9	0.8337	1.4768
2018-10-27 03:49:00	0.5375	24.7	7.22	20.9	0.8337	1.4768
2018-10-27 03:50:00	0.5382	24.7	7.18	20.9	0.8337	1.4768
2018-10-27 03:51:00	0.5389	24.7	7.15	20.8	0.8234	1.4952
2018-10-27 03:52:00	0.5396	24.7	7.17	20.8	0.8234	1.4952
2018-10-27 03:53:00	0.5403	24.7	7.19	20.8	0.8234	1.4952
2018-10-27 03:54:00	0.541	24.7	7.2	20.9	0.8337	1.4768
2018-10-27 03:55:00	0.5417	24.7	7.22	21.0	0.8439	1.4588
2018-10-27 03:56:00	0.5424	24.7	7.19	20.8	0.8234	1.4952
2018-10-27 03:57:00	0.5431	24.7	7.15	20.8	0.8234	1.4952
2018-10-27 03:58:00	0.5438	24.7	7.17	20.9	0.8337	1.4768
2018-10-27 03:59:00	0.5444	24.7	7.18	20.9	0.8337	1.4768
2018-10-27 04:00:00	0.5451	24.7	7.2	21.0	0.8439	1.4588
2018-10-27 04:01:00	0.5458	24.7	7.22	21.0	0.8439	1.4588
2018-10-27 04:02:00	0.5465	24.7	7.2	21.0	0.8439	1.4588
2018-10-27 04:03:00	0.5472	24.7	7.14	20.9	0.8337	1.4768
2018-10-27 04:04:00	0.5479	24.7	7.16	20.9	0.8337	1.4768
2018-10-27 04:05:00	0.5486	24.7	7.18	20.9	0.8337	1.4768
2018-10-27 04:06:00	0.5493	24.7	7.2	20.9	0.8337	1.4768
2018-10-27 04:07:00	0.55	24.7	7.22	21.1	0.8542	1.4413
2018-10-27 04:08:00	0.5507	24.7	7.21	21.0	0.8439	1.4588
2018-10-27 04:09:00	0.5514	24.7	7.14	21.0	0.8439	1.4588
2018-10-27 04:10:00	0.5521	24.7	7.16	20.9	0.8337	1.4768
2018-10-27 04:11:00	0.5528	24.7	7.18	21.0	0.8439	1.4588
2018-10-27 04:12:00	0.5535	24.7	7.2	21.0	0.8439	1.4588
2018-10-27 04:13:00	0.5542	24.7	7.22	21.0	0.8439	1.4588
2018-10-27 04:14:00	0.5549	24.7	7.21	20.9	0.8337	1.4768
2018-10-27 04:15:00	0.5556	24.7	7.14	20.9	0.8337	1.4768
2018-10-27 04:16:00	0.5562	24.7	7.16	20.9	0.8337	1.4768
2018-10-27 04:17:00	0.5569	24.7	7.18	20.9	0.8337	1.4768
2018-10-27 04:18:00	0.5576	24.7	7.2	20.9	0.8337	1.4768
2018-10-27 04:19:00	0.5583	24.7	7.22	20.9	0.8337	1.4768
2018-10-27 04:20:00	0.559	24.7	7.22	21.0	0.8439	1.4588
2018-10-27 04:21:00	0.5597	24.7	7.14	21.1	0.8542	1.4413
2018-10-27 04:22:00	0.5604	24.7	7.16	20.8	0.8234	1.4952
2018-10-27 04:23:00	0.5611	24.7	7.18	20.9	0.8337	1.4768
2018-10-27 04:24:00	0.5618	24.7	7.2	21.0	0.8439	1.4588
2018-10-27 04:25:00	0.5625	24.7	7.22	20.9	0.8337	1.4768
2018-10-27 04:26:00	0.5632	24.7	7.22	20.9	0.8337	1.4768
2018-10-27 04:27:00	0.5639	24.7	7.14	20.9	0.8337	1.4768
2018-10-27 04:28:00	0.5646	24.7	7.16	20.9	0.8337	1.4768
2018-10-27 04:29:00	0.5653	24.7	7.18	21.0	0.8439	1.4588
2018-10-27 04:30:00	0.566	24.7	7.2	20.9	0.8337	1.4768
2018-10-27 04:31:00	0.5667	24.7	7.22	21.1	0.8542	1.4413
2018-10-27 04:32:00	0.5674	24.7	7.22	20.9	0.8337	1.4768
2018-10-27 04:33:00	0.5681	24.7	7.14	21.0	0.8439	1.4588
2018-10-27 04:34:00	0.5688	24.7	7.16	21.1	0.8542	1.4413
2018-10-27 04:35:00	0.5694	24.7	7.18	20.9	0.8337	1.4768
2018-10-27 04:36:00	0.5701	24.7	7.2	21.0	0.8439	1.4588
2018-10-27 04:37:00	0.5708	24.7	7.21	21.1	0.8542	1.4413
2018-10-27 04:38:00	0.5715	24.7	7.22	21.1	0.8542	1.4413
2018-10-27 04:39:00	0.5722	24.7	7.14	21.1	0.8542	1.4413
2018-10-27 04:40:00	0.5729	24.7	7.16	21.0	0.8439	1.4588
2018-10-27 04:41:00	0.5736	24.7	7.18	21.0	0.8439	1.4588
2018-10-27 04:42:00	0.5743	24.7	7.2	21.0	0.8439	1.4588
2018-10-27 04:43:00	0.575	24.7	7.21	21.1	0.8542	1.4413
2018-10-27 04:44:00	0.5757	24.7	7.22	21.0	0.8439	1.4588
2018-10-27 04:45:00	0.5764	24.7	7.14	21.1	0.8542	1.4413
2018-10-27 04:46:00	0.5771	24.7	7.16	21.1	0.8542	1.4413
2018-10-27 04:47:00	0.5778	24.7	7.18	21.0	0.8439	1.4588
2018-10-27 04:48:00	0.5785	24.7	7.2	21.2	0.8645	1.4242
2018-10-27 04:49:00	0.5792	24.7	7.21	21.0	0.8439	1.4588
2018-10-27 04:50:00	0.5799	24.7	7.22	21.0	0.8439	1.4588
2018-10-27 04:51:00	0.5806	24.7	7.14	21.0	0.8439	1.4588
2018-10-27 04:52:00	0.5812	24.7	7.16	21.1	0.8542	1.4413
2018-10-27 04:53:00	0.5819	24.7	7.18	21.3	0.8747	1.4075
2018-10-27 04:54:00	0.5826	24.7	7.2	21.0	0.8439	1.4588
2018-10-27 04:55:00	0.5833	24.7	7.21	21.1	0.8542	1.4413
2018-10-27 04:56:00	0.584	24.7	7.22	21.1	0.8542	1.4413
2018-10-27 04:57:00	0.5847	24.7	7.14	21.0	0.8439	1.4588
2018-10-27 04:58:00	0.5854	24.7	7.16	21.2	0.8645	1.4242
2018-10-27 04:59:00	0.5861	24.7	7.18	21.3	0.8747	1.4075
2018-10-27 05:00:00	0.5868	24.7	7.2	21.2	0.8645	1.4242
2018-10-27 05:01:00	0.5875	24.7	7.22	21.1	0.8542	1.4413
2018-10-27 05:02:00	0.5882	24.7	7.21	21.2	0.8645	1.4242
2018-10-27 05:03:00	0.5889	24.7	7.14	21.1	0.8542	1.4413
2018-10-27 05:04:00	0.5896	24.7	7.16	21.1	0.8542	1.4413
2018-10-27 05:05:00	0.5903	24.7	7.18	21.0	0.8439	1.4588
2018-10-27 05:06:00	0.591	24.7	7.2	21.2	0.8645	1.4242
2018-10-27 05:07:00	0.5917	24.7	7.22	21.3	0.8747	1.4075
2018-10-27 05:08:00	0.5924	24.7	7.21	21.3	0.8747	1.4075
2018-10-27 05:09:00	0.5931	24.7	7.14	21.3	0.8747	1.4075
2018-10-27 05:10:00	0.5938	24.7	7.16	21.2	0.8645	1.4242
2018-10-27 05:11:00	0.5944	24.7	7.18	21.3	0.8747	1.4075
2018-10-27 05:12:00	0.5951	24.7	7.2	21.3	0.8747	1.4075
2018-10-27 05:13:00	0.5958	24.7	7.22	21.2	0.8645	1.4242
2018-10-27 05:14:00	0.5965	24.7	7.21	21.2	0.8645	1.4242
2018-10-27 05:15:00	0.5972	24.7	7.14	21.2	0.8645	1.4242
2018-10-27 05:16:00	0.5979	24.7	7.16	21.2	0.8645	1.4242
2018-10-27 05:17:00	0.5986	24.7	7.18	21.3	0.8747	1.4075
2018-10-27 05:18:00	0.5993	24.7	7.2	21.3	0.8747	1.4075
2018-10-27 05:19:00	0.6	24.7	7.22	21.1	0.8542	1.4413
2018-10-27 05:20:00	0.6007	24.7	7.21	21.2	0.8645	1.4242
2018-10-27 05:21:00	0.6014	24.7	7.14	21.1	0.8542	1.4413
2018-10-27 05:22:00	0.6021	24.7	7.17	21.1	0.8542	1.4413
2018-10-27 05:23:00	0.6028	24.7	7.18	21.2	0.8645	1.4242
2018-10-27 05:24:00	0.6035	24.7	7.2	21.2	0.8645	1.4242
2018-10-27 05:25:00	0.6042	24.7	7.22	21.2	0.8645	1.4242
2018-10-27 05:26:00	0.6049	24.7	7.2	21.2	0.8645	1.4242
2018-10-27 05:27:00	0.6056	24.7	7.14	21.3	0.8747	1.4075
2018-10-27 05:28:00	0.6062	24.7	7.17	21.2	0.8645	1.4242
2018-10-27 05:29:00	0.6069	24.7	7.19	21.3	0.8747	1.4075
2018-10-27 05:30:00	0.6076	24.7	7.2	21.4	0.885	1.3912
2018-10-27 05:31:00	0.6083	24.7	7.22	21.3	0.8747	1.4075
2018-10-27 05:32:00	0.609	24.7	7.19	21.4	0.885	1.3912
2018-10-27 05:33:00	0.6097	24.7	7.15	21.2	0.8645	1.4242
2018-10-27 05:34:00	0.6104	24.7	7.17	21.4	0.885	1.3912
2018-10-27 05:35:00	0.6111	24.7	7.19	21.2	0.8645	1.4242
2018-10-27 05:36:00	0.6118	24.7	7.2	21.2	0.8645	1.4242
2018-10-27 05:37:00	0.6125	24.7	7.22	21.2	0.8645	1.4242
2018-10-27 05:38:00	0.6132	24.7	7.18	21.3	0.8747	1.4075
2018-10-27 05:39:00	0.6139	24.7	7.15	21.4	0.885	1.3912
2018-10-27 05:40:00	0.6146	24.7	7.17	21.3	0.8747	1.4075
2018-10-27 05:41:00	0.6153	24.7	7.19	21.2	0.8645	1.4242
2018-10-27 05:42:00	0.616	24.7	7.21	21.2	0.8645	1.4242
2018-10-27 05:43:00	0.6167	24.7	7.22	21.2	0.8645	1.4242
2018-10-27 05:44:00	0.6174	24.7	7.17	21.3	0.8747	1.4075
2018-10-27 05:45:00	0.6181	24.7	7.15	21.4	0.885	1.3912
2018-10-27 05:46:00	0.6188	24.7	7.17	21.3	0.8747	1.4075
2018-10-27 05:47:00	0.6194	24.7	7.19	21.4	0.885	1.3912
2018-10-27 05:48:00	0.6201	24.7	7.21	21.2	0.8645	1.4242
2018-10-27 05:49:00	0.6208	24.7	7.23	21.3	0.8747	1.4075
2018-10-27 05:50:00	0.6215	24.7	7.16	21.3	0.8747	1.4075
2018-10-27 05:51:00	0.6222	24.7	7.15	21.3	0.8747	1.4075
2018-10-27 05:52:00	0.6229	24.7	7.17	21.4	0.885	1.3912
2018-10-27 05:53:00	0.6236	24.7	7.19	21.3	0.8747	1.4075
2018-10-27 05:54:00	0.6243	24.7	7.21	21.2	0.8645	1.4242
2018-10-27 05:55:00	0.625	24.7	7.23	21.3	0.8747	1.4075
2018-10-27 05:56:00	0.6257	24.7	7.15	21.3	0.8747	1.4075
2018-10-27 05:57:00	0.6264	24.7	7.16	21.2	0.8645	1.4242
2018-10-27 05:58:00	0.6271	24.7	7.18	21.4	0.885	1.3912
2018-10-27 05:59:00	0.6278	24.7	7.2	21.3	0.8747	1.4075
2018-10-27 06:00:00	0.6285	24.7	7.21	21.2	0.8645	1.4242
2018-10-27 06:01:00	0.6292	24.7	7.23	21.2	0.8645	1.4242
2018-10-27 06:02:00	0.6299	24.7	7.14	21.3	0.8747	1.4075
2018-10-27 06:03:00	0.6306	24.7	7.16	21.3	0.8747	1.4075
2018-10-27 06:04:00	0.6312	24.7	7.18	21.3	0.8747	1.4075
2018-10-27 06:05:00	0.6319	24.7	7.2	21.3	0.8747	1.4075
2018-10-27 06:06:00	0.6326	24.7	7.22	21.4	0.885	1.3912
2018-10-27 06:07:00	0.6333	24.7	7.21	21.3	0.8747	1.4075
2018-10-27 06:08:00	0.634	24.7	7.14	21.4	0.885	1.3912
2018-10-27 06:09:00	0.6347	24.7	7.16	21.3	0.8747	1.4075
2018-10-27 06:10:00	0.6354	24.7	7.18	21.2	0.8645	1.4242
2018-10-27 06:11:00	0.6361	24.7	7.2	21.5	0.8952	1.3752
2018-10-27 06:12:00	0.6368	24.7	7.22	21.5	0.8952	1.3752
2018-10-27 06:13:00	0.6375	24.7	7.21	21.4	0.885	1.3912
2018-10-27 06:14:00	0.6382	24.7	7.14	21.4	0.885	1.3912
2018-10-27 06:15:00	0.6389	24.7	7.17	21.5	0.8952	1.3752
2018-10-27 06:16:00	0.6396	24.7	7.19	21.4	0.885	1.3912
2018-10-27 06:17:00	0.6403	24.7	7.2	21.3	0.8747	1.4075
2018-10-27 06:18:00	0.641	24.7	7.22	21.4	0.885	1.3912
2018-10-27 06:19:00	0.6417	24.7	7.19	21.4	0.885	1.3912
2018-10-27 06:20:00	0.6424	24.7	7.15	21.4	0.885	1.3912
2018-10-27 06:21:00	0.6431	24.7	7.17	21.4	0.885	1.3912
2018-10-27 06:22:00	0.6438	24.7	7.19	21.4	0.885	1.3912
2018-10-27 06:23:00	0.6444	24.7	7.21	21.4	0.885	1.3912
2018-10-27 06:24:00	0.6451	24.7	7.22	21.4	0.885	1.3912
2018-10-27 06:25:00	0.6458	24.7	7.18	21.2	0.8645	1.4242
2018-10-27 06:26:00	0.6465	24.7	7.15	21.3	0.8747	1.4075
2018-10-27 06:27:00	0.6472	24.7	7.17	21.4	0.885	1.3912
2018-10-27 06:28:00	0.6479	24.7	7.19	21.4	0.885	1.3912
2018-10-27 06:29:00	0.6486	24.7	7.21	21.4	0.885	1.3912
2018-10-27 06:30:00	0.6493	24.7	7.23	21.4	0.885	1.3912
2018-10-27 06:31:00	0.65	24.7	7.16	21.5	0.8952	1.3752
2018-10-27 06:32:00	0.6507	24.7	7.16	21.5	0.8952	1.3752
2018-10-27 06:33:00	0.6514	24.7	7.18	21.4	0.885	1.3912
2018-10-27 06:34:00	0.6521	24.7	7.19	21.4	0.885	1.3912
2018-10-27 06:35:00	0.6528	24.7	7.21	21.4	0.885	1.3912
2018-10-27 06:36:00	0.6535	24.7	7.23	21.4	0.885	1.3912
2018-10-27 06:37:00	0.6542	24.7	7.15	21.4	0.885	1.3912
2018-10-27 06:38:00	0.6549	24.7	7.16	21.4	0.885	1.3912
2018-10-27 06:39:00	0.6556	24.7	7.18	21.4	0.885	1.3912
2018-10-27 06:40:00	0.6562	24.7	7.2	21.4	0.885	1.3912
2018-10-27 06:41:00	0.6569	24.7	7.21	21.5	0.8952	1.3752
2018-10-27 06:42:00	0.6576	24.7	7.22	21.4	0.885	1.3912
2018-10-27 06:43:00	0.6583	24.7	7.15	21.4	0.885	1.3912
2018-10-27 06:44:00	0.659	24.7	7.16	21.3	0.8747	1.4075
2018-10-27 06:45:00	0.6597	24.7	7.18	21.5	0.8952	1.3752
2018-10-27 06:46:00	0.6604	24.7	7.2	21.5	0.8952	1.3752
2018-10-27 06:47:00	0.6611	24.7	7.22	21.4	0.885	1.3912
2018-10-27 06:48:00	0.6618	24.7	7.2	21.4	0.885	1.3912
2018-10-27 06:49:00	0.6625	24.7	7.15	21.5	0.8952	1.3752
2018-10-27 06:50:00	0.6632	24.7	7.17	21.5	0.8952	1.3752
2018-10-27 06:51:00	0.6639	24.7	7.19	21.5	0.8952	1.3752
2018-10-27 06:52:00	0.6646	24.7	7.2	21.4	0.885	1.3912
2018-10-27 06:53:00	0.6653	24.7	7.22	21.4	0.885	1.3912
2018-10-27 06:54:00	0.666	24.6	7.18	21.6	0.9055	1.3597
2018-10-27 06:55:00	0.6667	24.7	7.16	21.6	0.9055	1.3597
2018-10-27 06:56:00	0.6674	24.7	7.17	21.4	0.885	1.3912
2018-10-27 06:57:00	0.6681	24.7	7.19	21.5	0.8952	1.3752
2018-10-27 06:58:00	0.6688	24.7	7.21	21.5	0.8952	1.3752
2018-10-27 06:59:00	0.6694	24.7	7.23	21.4	0.885	1.3912
2018-10-27 07:00:00	0.6701	24.7	7.16	21.5	0.8952	1.3752
2018-10-27 07:01:00	0.6708	24.7	7.16	21.4	0.885	1.3912
2018-10-27 07:02:00	0.6715	24.7	7.18	21.4	0.885	1.3912
2018-10-27 07:03:00	0.6722	24.7	7.2	21.4	0.885	1.3912
2018-10-27 07:04:00	0.6729	24.7	7.21	21.5	0.8952	1.3752
2018-10-27 07:05:00	0.6736	24.7	7.23	21.5	0.8952	1.3752
2018-10-27 07:06:00	0.6743	24.7	7.14	21.5	0.8952	1.3752
2018-10-27 07:07:00	0.675	24.7	7.16	21.4	0.885	1.3912
2018-10-27 07:08:00	0.6757	24.7	7.18	21.5	0.8952	1.3752
2018-10-27 07:09:00	0.6764	24.7	7.2	21.5	0.8952	1.3752
2018-10-27 07:10:00	0.6771	24.7	7.22	21.5	0.8952	1.3752
2018-10-27 07:11:00	0.6778	24.7	7.21	21.5	0.8952	1.3752
2018-10-27 07:12:00	0.6785	24.7	7.15	21.6	0.9055	1.3597
2018-10-27 07:13:00	0.6792	24.7	7.17	21.6	0.9055	1.3597
2018-10-27 07:14:00	0.6799	24.7	7.19	21.5	0.8952	1.3752
2018-10-27 07:15:00	0.6806	24.6	7.2	21.6	0.9055	1.3597
2018-10-27 07:16:00	0.6812	24.6	7.22	21.9	0.9363	1.315
2018-10-27 07:17:00	0.6819	24.6	7.18	21.7	0.9158	1.3444
2018-10-27 07:18:00	0.6826	24.7	7.15	21.5	0.8952	1.3752
2018-10-27 07:19:00	0.6833	24.6	7.17	21.5	0.8952	1.3752
2018-10-27 07:20:00	0.684	24.6	7.19	21.5	0.8952	1.3752
2018-10-27 07:21:00	0.6847	24.6	7.21	21.4	0.885	1.3912
2018-10-27 07:22:00	0.6854	24.6	7.23	21.4	0.885	1.3912
2018-10-27 07:23:00	0.6861	24.7	7.16	21.5	0.8952	1.3752
2018-10-27 07:24:00	0.6868	24.6	7.16	21.5	0.8952	1.3752
2018-10-27 07:25:00	0.6875	24.6	7.18	21.4	0.885	1.3912
2018-10-27 07:26:00	0.6882	24.6	7.2	21.4	0.885	1.3912
2018-10-27 07:27:00	0.6889	24.6	7.21	21.5	0.8952	1.3752
2018-10-27 07:28:00	0.6896	24.6	7.23	21.6	0.9055	1.3597
2018-10-27 07:29:00	0.6903	24.6	7.14	21.7	0.9158	1.3444
2018-10-27 07:30:00	0.691	24.6	7.16	21.6	0.9055	1.3597
2018-10-27 07:31:00	0.6917	24.6	7.18	21.5	0.8952	1.3752
2018-10-27 07:32:00	0.6924	24.6	7.2	21.6	0.9055	1.3597
2018-10-27 07:33:00	0.6931	24.6	7.22	21.6	0.9055	1.3597
2018-10-27 07:34:00	0.6938	24.6	7.21	21.6	0.9055	1.3597
2018-10-27 07:35:00	0.6944	24.6	7.15	21.7	0.9158	1.3444
2018-10-27 07:36:00	0.6951	24.6	7.17	21.4	0.885	1.3912
2018-10-27 07:37:00	0.6958	24.6	7.19	21.6	0.9055	1.3597
2018-10-27 07:38:00	0.6965	24.6	7.21	21.7	0.9158	1.3444
2018-10-27 07:39:00	0.6972	24.6	7.22	21.7	0.9158	1.3444
2018-10-27 07:40:00	0.6979	24.6	7.18	21.7	0.9158	1.3444
2018-10-27 07:41:00	0.6986	24.6	7.16	21.6	0.9055	1.3597
2018-10-27 07:42:00	0.6993	24.6	7.18	21.5	0.8952	1.3752
2018-10-27 07:43:00	0.7	24.6	7.19	21.7	0.9158	1.3444
2018-10-27 07:44:00	0.7007	24.6	7.21	21.7	0.9158	1.3444
2018-10-27 07:45:00	0.7014	24.6	7.23	21.7	0.9158	1.3444
2018-10-27 07:46:00	0.7021	24.6	7.15	21.6	0.9055	1.3597
2018-10-27 07:47:00	0.7028	24.6	7.16	21.7	0.9158	1.3444
2018-10-27 07:48:00	0.7035	24.6	7.18	21.7	0.9158	1.3444
2018-10-27 07:49:00	0.7042	24.6	7.2	21.7	0.9158	1.3444
2018-10-27 07:50:00	0.7049	24.6	7.22	21.7	0.9158	1.3444
2018-10-27 07:51:00	0.7056	24.6	7.21	21.8	0.926	1.3295
2018-10-27 07:52:00	0.7062	24.6	7.15	21.8	0.926	1.3295
2018-10-27 07:53:00	0.7069	24.6	7.17	21.6	0.9055	1.3597
2018-10-27 07:54:00	0.7076	24.6	7.19	21.6	0.9055	1.3597
2018-10-27 07:55:00	0.7083	24.6	7.21	21.7	0.9158	1.3444
2018-10-27 07:56:00	0.709	24.6	7.22	21.7	0.9158	1.3444
2018-10-27 07:57:00	0.7097	24.6	7.18	21.5	0.8952	1.3752
2018-10-27 07:58:00	0.7104	24.6	7.16	21.6	0.9055	1.3597
2018-10-27 07:59:00	0.7111	24.6	7.18	21.6	0.9055	1.3597
2018-10-27 08:00:00	0.7118	24.6	7.19	21.7	0.9158	1.3444
2018-10-27 08:01:00	0.7125	24.6	7.21	21.7	0.9158	1.3444
2018-10-27 08:02:00	0.7132	24.6	7.23	21.7	0.9158	1.3444
2018-10-27 08:03:00	0.7139	24.6	7.15	21.7	0.9158	1.3444
2018-10-27 08:04:00	0.7146	24.6	7.16	21.8	0.926	1.3295
2018-10-27 08:05:00	0.7153	24.6	7.18	21.8	0.926	1.3295
2018-10-27 08:06:00	0.716	24.6	7.2	21.7	0.9158	1.3444
2018-10-27 08:07:00	0.7167	24.6	7.22	21.6	0.9055	1.3597
2018-10-27 08:08:00	0.7174	24.6	7.21	21.7	0.9158	1.3444
2018-10-27 08:09:00	0.7181	24.6	7.15	21.8	0.926	1.3295
2018-10-27 08:10:00	0.7188	24.6	7.17	21.6	0.9055	1.3597
2018-10-27 08:11:00	0.7194	24.6	7.19	21.7	0.9158	1.3444
2018-10-27 08:12:00	0.7201	24.6	7.2	21.7	0.9158	1.3444
2018-10-27 08:13:00	0.7208	24.6	7.22	21.7	0.9158	1.3444
2018-10-27 08:14:00	0.7215	24.6	7.18	21.7	0.9158	1.3444
2018-10-27 08:15:00	0.7222	24.6	7.16	21.6	0.9055	1.3597
2018-10-27 08:16:00	0.7229	24.6	7.18	21.6	0.9055	1.3597
2018-10-27 08:17:00	0.7236	24.6	7.19	21.7	0.9158	1.3444
2018-10-27 08:18:00	0.7243	24.6	7.21	21.8	0.926	1.3295
2018-10-27 08:19:00	0.725	24.6	7.23	21.7	0.9158	1.3444
2018-10-27 08:20:00	0.7257	24.6	7.15	21.6	0.9055	1.3597
2018-10-27 08:21:00	0.7264	24.6	7.16	21.7	0.9158	1.3444
2018-10-27 08:22:00	0.7271	24.6	7.18	21.8	0.926	1.3295
2018-10-27 08:23:00	0.7278	24.6	7.2	21.7	0.9158	1.3444
2018-10-27 08:24:00	0.7285	24.6	7.22	21.6	0.9055	1.3597
2018-10-27 08:25:00	0.7292	24.6	7.2	21.7	0.9158	1.3444
2018-10-27 08:26:00	0.7299	24.6	7.15	21.7	0.9158	1.3444
2018-10-27 08:27:00	0.7306	24.6	7.17	21.6	0.9055	1.3597
2018-10-27 08:28:00	0.7312	24.6	7.19	21.8	0.926	1.3295
2018-10-27 08:29:00	0.7319	24.6	7.21	21.8	0.926	1.3295
2018-10-27 08:30:00	0.7326	24.6	7.23	21.6	0.9055	1.3597
2018-10-27 08:31:00	0.7333	24.6	7.16	21.9	0.9363	1.315
2018-10-27 08:32:00	0.734	24.6	7.16	21.8	0.926	1.3295
2018-10-27 08:33:00	0.7347	24.6	7.18	21.8	0.926	1.3295
2018-10-27 08:34:00	0.7354	24.6	7.2	21.8	0.926	1.3295
2018-10-27 08:35:00	0.7361	24.6	7.22	21.7	0.9158	1.3444
2018-10-27 08:36:00	0.7368	24.6	7.21	21.8	0.926	1.3295
2018-10-27 08:37:00	0.7375	24.6	7.15	21.9	0.9363	1.315
2018-10-27 08:38:00	0.7382	24.6	7.17	21.8	0.926	1.3295
2018-10-27 08:39:00	0.7389	24.6	7.19	22.0	0.9465	1.3007
2018-10-27 08:40:00	0.7396	24.6	7.21	21.9	0.9363	1.315
2018-10-27 08:41:00	0.7403	24.6	7.22	21.8	0.926	1.3295
2018-10-27 08:42:00	0.741	24.6	7.18	21.9	0.9363	1.315
2018-10-27 08:43:00	0.7417	24.6	7.16	22.1	0.9568	1.2868
2018-10-27 08:44:00	0.7424	24.6	7.18	22.0	0.9465	1.3007
2018-10-27 08:45:00	0.7431	24.6	7.2	21.9	0.9363	1.315
2018-10-27 08:46:00	0.7438	24.6	7.21	21.9	0.9363	1.315
2018-10-27 08:47:00	0.7444	24.6	7.22	21.8	0.926	1.3295
2018-10-27 08:48:00	0.7451	24.6	7.15	21.9	0.9363	1.315
2018-10-27 08:49:00	0.7458	24.6	7.17	21.8	0.926	1.3295
2018-10-27 08:50:00	0.7465	24.6	7.19	22.0	0.9465	1.3007
2018-10-27 08:51:00	0.7472	24.6	7.2	21.9	0.9363	1.315
2018-10-27 08:52:00	0.7479	24.6	7.22	21.9	0.9363	1.315
2018-10-27 08:53:00	0.7486	24.6	7.19	22.0	0.9465	1.3007
2018-10-27 08:54:00	0.7493	24.6	7.16	21.8	0.926	1.3295
2018-10-27 08:55:00	0.75	24.6	7.18	21.9	0.9363	1.315
2018-10-27 08:56:00	0.7507	24.6	7.19	21.8	0.926	1.3295
2018-10-27 08:57:00	0.7514	24.6	7.21	21.9	0.9363	1.315
2018-10-27 08:58:00	0.7521	24.6	7.23	22.0	0.9465	1.3007
2018-10-27 08:59:00	0.7528	24.6	7.15	21.9	0.9363	1.315
2018-10-27 09:00:00	0.7535	24.6	7.16	21.9	0.9363	1.315
2018-10-27 09:01:00	0.7542	24.6	7.18	21.7	0.9158	1.3444
2018-10-27 09:02:00	0.7549	24.6	7.2	21.8	0.926	1.3295
2018-10-27 09:03:00	0.7556	24.6	7.22	21.8	0.926	1.3295
2018-10-27 09:04:00	0.7562	24.6	7.21	21.9	0.9363	1.315
2018-10-27 09:05:00	0.7569	24.6	7.15	21.8	0.926	1.3295
2018-10-27 09:06:00	0.7576	24.6	7.17	21.8	0.926	1.3295
2018-10-27 09:07:00	0.7583	24.6	7.19	21.8	0.926	1.3295
2018-10-27 09:08:00	0.759	24.6	7.21	21.9	0.9363	1.315
2018-10-27 09:09:00	0.7597	24.6	7.23	21.8	0.926	1.3295
2018-10-27 09:10:00	0.7604	24.6	7.16	21.9	0.9363	1.315
2018-10-27 09:11:00	0.7611	24.6	7.16	21.8	0.926	1.3295
2018-10-27 09:12:00	0.7618	24.6	7.18	22.0	0.9465	1.3007
2018-10-27 09:13:00	0.7625	24.6	7.2	21.9	0.9363	1.315
2018-10-27 09:14:00	0.7632	24.6	7.22	22.0	0.9465	1.3007
2018-10-27 09:15:00	0.7639	24.6	7.21	21.9	0.9363	1.315
2018-10-27 09:16:00	0.7646	24.6	7.15	21.8	0.926	1.3295
2018-10-27 09:17:00	0.7653	24.6	7.17	21.8	0.926	1.3295
2018-10-27 09:18:00	0.766	24.6	7.19	21.9	0.9363	1.315
2018-10-27 09:19:00	0.7667	24.6	7.21	22.0	0.9465	1.3007
2018-10-27 09:20:00	0.7674	24.6	7.22	22.1	0.9568	1.2868
2018-10-27 09:21:00	0.7681	24.6	7.18	21.9	0.9363	1.315
2018-10-27 09:22:00	0.7688	24.6	7.16	21.9	0.9363	1.315
2018-10-27 09:23:00	0.7694	24.6	7.18	21.9	0.9363	1.315
2018-10-27 09:24:00	0.7701	24.6	7.2	21.9	0.9363	1.315
2018-10-27 09:25:00	0.7708	24.6	7.22	21.8	0.926	1.3295
2018-10-27 09:26:00	0.7715	24.6	7.21	21.9	0.9363	1.315
2018-10-27 09:27:00	0.7722	24.6	7.15	22.1	0.9568	1.2868
2018-10-27 09:28:00	0.7729	24.6	7.17	22.0	0.9465	1.3007
2018-10-27 09:29:00	0.7736	24.6	7.19	22.0	0.9465	1.3007
2018-10-27 09:30:00	0.7743	24.6	7.21	22.0	0.9465	1.3007
2018-10-27 09:31:00	0.775	24.6	7.22	22.0	0.9465	1.3007
2018-10-27 09:32:00	0.7757	24.6	7.17	22.0	0.9465	1.3007
2018-10-27 09:33:00	0.7764	24.6	7.16	22.1	0.9568	1.2868
2018-10-27 09:34:00	0.7771	24.6	7.18	22.0	0.9465	1.3007
2018-10-27 09:35:00	0.7778	24.6	7.2	22.1	0.9568	1.2868
2018-10-27 09:36:00	0.7785	24.6	7.22	22.1	0.9568	1.2868
2018-10-27 09:37:00	0.7792	24.6	7.21	22.0	0.9465	1.3007
2018-10-27 09:38:00	0.7799	24.6	7.15	22.0	0.9465	1.3007
2018-10-27 09:39:00	0.7806	24.6	7.17	22.0	0.9465	1.3007
2018-10-27 09:40:00	0.7812	24.6	7.19	22.0	0.9465	1.3007
2018-10-27 09:41:00	0.7819	24.6	7.21	21.9	0.9363	1.315
2018-10-27 09:42:00	0.7826	24.6	7.23	22.0	0.9465	1.3007
2018-10-27 09:43:00	0.7833	24.6	7.17	21.8	0.926	1.3295
2018-10-27 09:44:00	0.784	24.6	7.16	21.9	0.9363	1.315
2018-10-27 09:45:00	0.7847	24.6	7.18	22.1	0.9568	1.2868
2018-10-27 09:46:00	0.7854	24.6	7.2	22.1	0.9568	1.2868
2018-10-27 09:47:00	0.7861	24.6	7.22	22.0	0.9465	1.3007
2018-10-27 09:48:00	0.7868	24.6	7.21	22.1	0.9568	1.2868
2018-10-27 09:49:00	0.7875	24.6	7.15	22.1	0.9568	1.2868
2018-10-27 09:50:00	0.7882	24.6	7.17	21.9	0.9363	1.315
2018-10-27 09:51:00	0.7889	24.6	7.19	22.0	0.9465	1.3007
2018-10-27 09:52:00	0.7896	24.6	7.21	22.1	0.9568	1.2868
2018-10-27 09:53:00	0.7903	24.6	7.23	22.0	0.9465	1.3007
2018-10-27 09:54:00	0.791	24.6	7.17	22.0	0.9465	1.3007
2018-10-27 09:55:00	0.7917	24.6	7.16	22.1	0.9568	1.2868
2018-10-27 09:56:00	0.7924	24.6	7.18	22.1	0.9568	1.2868
2018-10-27 09:57:00	0.7931	24.6	7.2	22.0	0.9465	1.3007
2018-10-27 09:58:00	0.7938	24.6	7.22	22.1	0.9568	1.2868
2018-10-27 09:59:00	0.7944	24.6	7.21	22.1	0.9568	1.2868
2018-10-27 10:00:00	0.7951	24.6	7.15	22.0	0.9465	1.3007
2018-10-27 10:01:00	0.7958	24.6	7.17	22.0	0.9465	1.3007
2018-10-27 10:02:00	0.7965	24.6	7.19	22.1	0.9568	1.2868
2018-10-27 10:03:00	0.7972	24.6	7.21	22.0	0.9465	1.3007
2018-10-27 10:04:00	0.7979	24.6	7.23	22.2	0.967	1.2731
2018-10-27 10:05:00	0.7986	24.6	7.16	22.2	0.967	1.2731
2018-10-27 10:06:00	0.7993	24.6	7.17	22.1	0.9568	1.2868
2018-10-27 10:07:00	0.8	24.6	7.18	22.3	0.9773	1.2598
2018-10-27 10:08:00	0.8007	24.6	7.2	22.2	0.967	1.2731
2018-10-27 10:09:00	0.8014	24.6	7.22	22.2	0.967	1.2731
2018-10-27 10:10:00	0.8021	24.6	7.2	22.1	0.9568	1.2868
2018-10-27 10:11:00	0.8028	24.6	7.15	22.1	0.9568	1.2868
2018-10-27 10:12:00	0.8035	24.6	7.18	22.4	0.9876	1.2467
2018-10-27 10:13:00	0.8042	24.6	7.19	22.2	0.967	1.2731
2018-10-27 10:14:00	0.8049	24.6	7.21	22.1	0.9568	1.2868
2018-10-27 10:15:00	0.8056	24.6	7.23	22.2	0.967	1.2731
2018-10-27 10:16:00	0.8062	24.6	7.15	22.1	0.9568	1.2868
2018-10-27 10:17:00	0.8069	24.6	7.17	22.2	0.967	1.2731
2018-10-27 10:18:00	0.8076	24.6	7.19	22.2	0.967	1.2731
2018-10-27 10:19:00	0.8083	24.6	7.2	22.2	0.967	1.2731
2018-10-27 10:20:00	0.809	24.6	7.22	22.2	0.967	1.2731
2018-10-27 10:21:00	0.8097	24.6	7.19	22.1	0.9568	1.2868
2018-10-27 10:22:00	0.8104	24.6	7.16	22.3	0.9773	1.2598
2018-10-27 10:23:00	0.8111	24.6	7.18	22.2	0.967	1.2731
2018-10-27 10:24:00	0.8118	24.6	7.2	22.2	0.967	1.2731
2018-10-27 10:25:00	0.8125	24.6	7.22	22.1	0.9568	1.2868
2018-10-27 10:26:00	0.8132	24.6	7.22	22.2	0.967	1.2731
2018-10-27 10:27:00	0.8139	24.6	7.15	22.1	0.9568	1.2868
2018-10-27 10:28:00	0.8146	24.6	7.17	22.2	0.967	1.2731
2018-10-27 10:29:00	0.8153	24.6	7.19	22.3	0.9773	1.2598
2018-10-27 10:30:00	0.816	24.6	7.21	22.3	0.9773	1.2598
2018-10-27 10:31:00	0.8167	24.6	7.23	22.3	0.9773	1.2598
2018-10-27 10:32:00	0.8174	24.6	7.18	22.2	0.967	1.2731
2018-10-27 10:33:00	0.8181	24.6	7.16	22.1	0.9568	1.2868
2018-10-27 10:34:00	0.8188	24.6	7.18	22.2	0.967	1.2731
2018-10-27 10:35:00	0.8194	24.6	7.2	22.2	0.967	1.2731
2018-10-27 10:36:00	0.8201	24.6	7.22	22.3	0.9773	1.2598
2018-10-27 10:37:00	0.8208	24.6	7.21	22.3	0.9773	1.2598
2018-10-27 10:38:00	0.8215	24.6	7.15	22.2	0.967	1.2731
2018-10-27 10:39:00	0.8222	24.6	7.18	22.1	0.9568	1.2868
2018-10-27 10:40:00	0.8229	24.6	7.19	22.2	0.967	1.2731
2018-10-27 10:41:00	0.8236	24.6	7.21	22.2	0.967	1.2731
2018-10-27 10:42:00	0.8243	24.6	7.23	22.3	0.9773	1.2598
2018-10-27 10:43:00	0.825	24.6	7.15	22.4	0.9876	1.2467
2018-10-27 10:44:00	0.8257	24.6	7.17	22.3	0.9773	1.2598
2018-10-27 10:45:00	0.8264	24.6	7.19	22.4	0.9876	1.2467
2018-10-27 10:46:00	0.8271	24.6	7.2	22.3	0.9773	1.2598
2018-10-27 10:47:00	0.8278	24.6	7.22	22.2	0.967	1.2731
2018-10-27 10:48:00	0.8285	24.6	7.19	22.2	0.967	1.2731
2018-10-27 10:49:00	0.8292	24.6	7.16	22.3	0.9773	1.2598
2018-10-27 10:50:00	0.8299	24.6	7.18	22.4	0.9876	1.2467
2018-10-27 10:51:00	0.8306	24.6	7.2	22.4	0.9876	1.2467
2018-10-27 10:52:00	0.8312	24.6	7.22	22.4	0.9876	1.2467
2018-10-27 10:53:00	0.8319	24.6	7.21	22.2	0.967	1.2731
2018-10-27 10:54:00	0.8326	24.6	7.15	22.3	0.9773	1.2598
2018-10-27 10:55:00	0.8333	24.6	7.17	22.3	0.9773	1.2598
2018-10-27 10:56:00	0.834	24.6	7.19	22.4	0.9876	1.2467
2018-10-27 10:57:00	0.8347	24.6	7.21	22.3	0.9773	1.2598
2018-10-27 10:58:00	0.8354	24.6	7.23	22.2	0.967	1.2731
2018-10-27 10:59:00	0.8361	24.6	7.16	22.3	0.9773	1.2598
2018-10-27 11:00:00	0.8368	24.6	7.17	22.2	0.967	1.2731
2018-10-27 11:01:00	0.8375	24.6	7.19	22.2	0.967	1.2731
2018-10-27 11:02:00	0.8382	24.6	7.2	22.3	0.9773	1.2598
2018-10-27 11:03:00	0.8389	24.6	7.22	22.4	0.9876	1.2467
2018-10-27 11:04:00	0.8396	24.6	7.19	22.4	0.9876	1.2467
2018-10-27 11:05:00	0.8403	24.6	7.16	22.3	0.9773	1.2598
2018-10-27 11:06:00	0.841	24.6	7.18	22.4	0.9876	1.2467
2018-10-27 11:07:00	0.8417	24.6	7.2	22.3	0.9773	1.2598
2018-10-27 11:08:00	0.8424	24.6	7.22	22.5	0.9978	1.2339
2018-10-27 11:09:00	0.8431	24.6	7.22	22.4	0.9876	1.2467
2018-10-27 11:10:00	0.8438	24.6	7.15	22.5	0.9978	1.2339
2018-10-27 11:11:00	0.8444	24.6	7.17	22.3	0.9773	1.2598
2018-10-27 11:12:00	0.8451	24.6	7.19	22.3	0.9773	1.2598
2018-10-27 11:13:00	0.8458	24.6	7.21	22.3	0.9773	1.2598
2018-10-27 11:14:00	0.8465	24.6	7.23	22.3	0.9773	1.2598
2018-10-27 11:15:00	0.8472	24.6	7.16	22.4	0.9876	1.2467
2018-10-27 11:16:00	0.8479	24.6	7.17	22.4	0.9876	1.2467
2018-10-27 11:17:00	0.8486	24.6	7.19	22.4	0.9876	1.2467
2018-10-27 11:18:00	0.8493	24.6	7.21	22.3	0.9773	1.2598
2018-10-27 11:19:00	0.85	24.6	7.22	22.4	0.9876	1.2467
2018-10-27 11:20:00	0.8507	24.6	7.18	22.6	1.0081	1.2213
2018-10-27 11:21:00	0.8514	24.6	7.16	22.5	0.9978	1.2339
2018-10-27 11:22:00	0.8521	24.6	7.18	22.7	1.0183	1.209
2018-10-27 11:23:00	0.8528	24.6	7.2	22.3	0.9773	1.2598
2018-10-27 11:24:00	0.8535	24.6	7.22	22.3	0.9773	1.2598
2018-10-27 11:25:00	0.8542	24.6	7.21	22.5	0.9978	1.2339
2018-10-27 11:26:00	0.8549	24.6	7.15	22.6	1.0081	1.2213
2018-10-27 11:27:00	0.8556	24.6	7.18	22.4	0.9876	1.2467
2018-10-27 11:28:00	0.8562	24.6	7.19	22.5	0.9978	1.2339
2018-10-27 11:29:00	0.8569	24.6	7.21	22.4	0.9876	1.2467
2018-10-27 11:30:00	0.8576	24.6	7.23	22.4	0.9876	1.2467
2018-10-27 11:31:00	0.8583	24.6	7.15	22.5	0.9978	1.2339
2018-10-27 11:32:00	0.859	24.6	7.17	22.5	0.9978	1.2339
2018-10-27 11:33:00	0.8597	24.6	7.19	22.5	0.9978	1.2339
2018-10-27 11:34:00	0.8604	24.6	7.21	22.4	0.9876	1.2467
2018-10-27 11:35:00	0.8611	24.6	7.23	22.4	0.9876	1.2467
2018-10-27 11:36:00	0.8618	24.6	7.17	22.5	0.9978	1.2339
2018-10-27 11:37:00	0.8625	24.6	7.16	22.6	1.0081	1.2213
2018-10-27 11:38:00	0.8632	24.6	7.18	22.4	0.9876	1.2467
2018-10-27 11:39:00	0.8639	24.6	7.2	22.5	0.9978	1.2339
2018-10-27 11:40:00	0.8646	24.6	7.22	22.3	0.9773	1.2598
2018-10-27 11:41:00	0.8653	24.6	7.2	22.4	0.9876	1.2467
2018-10-27 11:42:00	0.866	24.6	7.16	22.6	1.0081	1.2213
2018-10-27 11:43:00	0.8667	24.6	7.18	22.5	0.9978	1.2339
2018-10-27 11:44:00	0.8674	24.6	7.2	22.4	0.9876	1.2467
2018-10-27 11:45:00	0.8681	24.6	7.22	22.5	0.9978	1.2339
2018-10-27 11:46:00	0.8688	24.6	7.22	22.5	0.9978	1.2339
2018-10-27 11:47:00	0.8694	24.6	7.16	22.6	1.0081	1.2213
2018-10-27 11:48:00	0.8701	24.6	7.17	22.5	0.9978	1.2339
2018-10-27 11:49:00	0.8708	24.6	7.19	22.6	1.0081	1.2213
2018-10-27 11:50:00	0.8715	24.6	7.21	22.6	1.0081	1.2213
2018-10-27 11:51:00	0.8722	24.6	7.23	22.5	0.9978	1.2339
2018-10-27 11:52:00	0.8729	24.6	7.16	22.6	1.0081	1.2213
2018-10-27 11:53:00	0.8736	24.6	7.17	22.7	1.0183	1.209
2018-10-27 11:54:00	0.8743	24.6	7.19	22.5	0.9978	1.2339
2018-10-27 11:55:00	0.875	24.6	7.21	22.5	0.9978	1.2339
2018-10-27 11:56:00	0.8757	24.6	7.22	22.6	1.0081	1.2213
2018-10-27 11:57:00	0.8764	24.6	7.18	22.4	0.9876	1.2467
2018-10-27 11:58:00	0.8771	24.6	7.16	22.5	0.9978	1.2339
2018-10-27 11:59:00	0.8778	24.6	7.18	22.4	0.9876	1.2467
2018-10-27 12:00:00	0.8785	24.6	7.2	22.5	0.9978	1.2339
2018-10-27 12:01:00	0.8792	24.6	7.22	22.7	1.0183	1.209
2018-10-27 12:02:00	0.8799	24.6	7.2	22.7	1.0183	1.209
2018-10-27 12:03:00	0.8806	24.6	7.16	22.7	1.0183	1.209
2018-10-27 12:04:00	0.8812	24.6	7.18	22.5	0.9978	1.2339
2018-10-27 12:05:00	0.8819	24.6	7.2	22.6	1.0081	1.2213
2018-10-27 12:06:00	0.8826	24.6	7.22	22.6	1.0081	1.2213
2018-10-27 12:07:00	0.8833	24.6	7.22	22.5	0.9978	1.2339
2018-10-27 12:08:00	0.884	24.6	7.16	22.5	0.9978	1.2339
2018-10-27 12:09:00	0.8847	24.6	7.18	22.7	1.0183	1.209
2018-10-27 12:10:00	0.8854	24.6	7.19	22.8	1.0286	1.197
2018-10-27 12:11:00	0.8861	24.6	7.21	22.5	0.9978	1.2339
2018-10-27 12:12:00	0.8868	24.6	7.23	22.5	0.9978	1.2339
2018-10-27 12:13:00	0.8875	24.6	7.15	22.7	1.0183	1.209
2018-10-27 12:14:00	0.8882	24.6	7.17	22.7	1.0183	1.209
2018-10-27 12:15:00	0.8889	24.6	7.19	22.7	1.0183	1.209
2018-10-27 12:16:00	0.8896	24.6	7.21	22.7	1.0183	1.209
2018-10-27 12:17:00	0.8903	24.6	7.23	22.5	0.9978	1.2339
2018-10-27 12:18:00	0.891	24.6	7.17	22.6	1.0081	1.2213
2018-10-27 12:19:00	0.8917	24.6	7.17	22.6	1.0081	1.2213
2018-10-27 12:20:00	0.8924	24.6	7.19	22.7	1.0183	1.209
2018-10-27 12:21:00	0.8931	24.6	7.21	22.6	1.0081	1.2213
2018-10-27 12:22:00	0.8938	24.6	7.22	22.5	0.9978	1.2339
2018-10-27 12:23:00	0.8944	24.6	7.18	22.8	1.0286	1.197
2018-10-27 12:24:00	0.8951	24.6	7.17	22.7	1.0183	1.209
2018-10-27 12:25:00	0.8958	24.6	7.19	22.7	1.0183	1.209
2018-10-27 12:26:00	0.8965	24.6	7.2	22.7	1.0183	1.209
2018-10-27 12:27:00	0.8972	24.6	7.22	22.6	1.0081	1.2213
2018-10-27 12:28:00	0.8979	24.6	7.19	22.7	1.0183	1.209
2018-10-27 12:29:00	0.8986	24.6	7.16	22.7	1.0183	1.209
2018-10-27 12:30:00	0.8993	24.6	7.18	22.7	1.0183	1.209
2018-10-27 12:31:00	0.9	24.6	7.2	22.6	1.0081	1.2213
2018-10-27 12:32:00	0.9007	24.6	7.22	22.7	1.0183	1.209
2018-10-27 12:33:00	0.9014	24.6	7.2	22.7	1.0183	1.209
2018-10-27 12:34:00	0.9021	24.6	7.16	22.6	1.0081	1.2213
2018-10-27 12:35:00	0.9028	24.6	7.18	22.7	1.0183	1.209
2018-10-27 12:36:00	0.9035	24.6	7.2	22.7	1.0183	1.209
2018-10-27 12:37:00	0.9042	24.6	7.22	22.7	1.0183	1.209
2018-10-27 12:38:00	0.9049	24.6	7.21	22.6	1.0081	1.2213
2018-10-27 12:39:00	0.9056	24.6	7.16	22.7	1.0183	1.209
2018-10-27 12:40:00	0.9062	24.6	7.18	22.6	1.0081	1.2213
2018-10-27 12:41:00	0.9069	24.6	7.2	22.6	1.0081	1.2213
2018-10-27 12:42:00	0.9076	24.6	7.21	22.6	1.0081	1.2213
2018-10-27 12:43:00	0.9083	24.6	7.22	22.7	1.0183	1.209
2018-10-27 12:44:00	0.909	24.6	7.16	22.7	1.0183	1.209
2018-10-27 12:45:00	0.9097	24.6	7.17	22.7	1.0183	1.209
2018-10-27 12:46:00	0.9104	24.6	7.19	22.6	1.0081	1.2213
2018-10-27 12:47:00	0.9111	24.6	7.21	22.7	1.0183	1.209
2018-10-27 12:48:00	0.9118	24.6	7.23	22.6	1.0081	1.2213
2018-10-27 12:49:00	0.9125	24.6	7.16	22.6	1.0081	1.2213
2018-10-27 12:50:00	0.9132	24.6	7.17	22.6	1.0081	1.2213
2018-10-27 12:51:00	0.9139	24.6	7.19	22.5	0.9978	1.2339
2018-10-27 12:52:00	0.9146	24.6	7.21	22.6	1.0081	1.2213
2018-10-27 12:53:00	0.9153	24.6	7.23	22.7	1.0183	1.209
2018-10-27 12:54:00	0.916	24.6	7.17	22.7	1.0183	1.209
2018-10-27 12:55:00	0.9167	24.6	7.17	22.7	1.0183	1.209
2018-10-27 12:56:00	0.9174	24.6	7.19	22.6	1.0081	1.2213
2018-10-27 12:57:00	0.9181	24.6	7.21	22.7	1.0183	1.209
2018-10-27 12:58:00	0.9188	24.6	7.22	22.7	1.0183	1.209
2018-10-27 12:59:00	0.9194	24.6	7.18	22.7	1.0183	1.209
2018-10-27 13:00:00	0.9201	24.6	7.17	22.6	1.0081	1.2213
2018-10-27 13:01:00	0.9208	24.6	7.18	22.7	1.0183	1.209
2018-10-27 13:02:00	0.9215	24.6	7.2	22.7	1.0183	1.209
2018-10-27 13:03:00	0.9222	24.6	7.22	22.7	1.0183	1.209
2018-10-27 13:04:00	0.9229	24.6	7.2	22.8	1.0286	1.197
2018-10-27 13:05:00	0.9236	24.6	7.16	22.8	1.0286	1.197
2018-10-27 13:06:00	0.9243	24.6	7.18	22.7	1.0183	1.209
2018-10-27 13:07:00	0.925	24.6	7.2	22.7	1.0183	1.209
2018-10-27 13:08:00	0.9257	24.6	7.22	22.9	1.0388	1.1851
2018-10-27 13:09:00	0.9264	24.6	7.21	22.7	1.0183	1.209
2018-10-27 13:10:00	0.9271	24.6	7.16	22.6	1.0081	1.2213
2018-10-27 13:11:00	0.9278	24.6	7.18	22.7	1.0183	1.209
2018-10-27 13:12:00	0.9285	24.6	7.2	22.8	1.0286	1.197
2018-10-27 13:13:00	0.9292	24.6	7.21	22.9	1.0388	1.1851
2018-10-27 13:14:00	0.9299	24.6	7.22	22.7	1.0183	1.209
2018-10-27 13:15:00	0.9306	24.6	7.16	22.7	1.0183	1.209
2018-10-27 13:16:00	0.9312	24.6	7.18	22.6	1.0081	1.2213
2018-10-27 13:17:00	0.9319	24.6	7.19	22.7	1.0183	1.209
2018-10-27 13:18:00	0.9326	24.6	7.21	22.7	1.0183	1.209
2018-10-27 13:19:00	0.9333	24.6	7.23	22.7	1.0183	1.209
2018-10-27 13:20:00	0.934	24.6	7.16	22.7	1.0183	1.209
2018-10-27 13:21:00	0.9347	24.6	7.18	22.7	1.0183	1.209
2018-10-27 13:22:00	0.9354	24.6	7.19	22.7	1.0183	1.209
2018-10-27 13:23:00	0.9361	24.6	7.21	22.6	1.0081	1.2213
2018-10-27 13:24:00	0.9368	24.6	7.23	22.8	1.0286	1.197
2018-10-27 13:25:00	0.9375	24.6	7.16	22.9	1.0388	1.1851
2018-10-27 13:26:00	0.9382	24.6	7.17	22.7	1.0183	1.209
2018-10-27 13:27:00	0.9389	24.6	7.19	22.7	1.0183	1.209
2018-10-27 13:28:00	0.9396	24.6	7.21	22.7	1.0183	1.209
2018-10-27 13:29:00	0.9403	24.6	7.23	22.9	1.0388	1.1851
2018-10-27 13:30:00	0.941	24.6	7.18	22.9	1.0388	1.1851
2018-10-27 13:31:00	0.9417	24.6	7.17	22.8	1.0286	1.197
2018-10-27 13:32:00	0.9424	24.6	7.19	22.9	1.0388	1.1851
2018-10-27 13:33:00	0.9431	24.6	7.21	22.8	1.0286	1.197
2018-10-27 13:34:00	0.9438	24.6	7.22	22.8	1.0286	1.197
2018-10-27 13:35:00	0.9444	24.6	7.18	22.8	1.0286	1.197
2018-10-27 13:36:00	0.9451	24.6	7.17	22.8	1.0286	1.197
2018-10-27 13:37:00	0.9458	24.6	7.19	22.9	1.0388	1.1851
2018-10-27 13:38:00	0.9465	24.6	7.2	22.9	1.0388	1.1851
2018-10-27 13:39:00	0.9472	24.6	7.22	22.9	1.0388	1.1851
2018-10-27 13:40:00	0.9479	24.6	7.19	22.8	1.0286	1.197
2018-10-27 13:41:00	0.9486	24.6	7.17	22.9	1.0388	1.1851
2018-10-27 13:42:00	0.9493	24.6	7.19	22.9	1.0388	1.1851
2018-10-27 13:43:00	0.95	24.6	7.2	22.9	1.0388	1.1851
2018-10-27 13:44:00	0.9507	24.6	7.22	22.8	1.0286	1.197
2018-10-27 13:45:00	0.9514	24.6	7.19	22.9	1.0388	1.1851
2018-10-27 13:46:00	0.9521	24.6	7.17	23.0	1.0491	1.1735
2018-10-27 13:47:00	0.9528	24.6	7.18	22.9	1.0388	1.1851
2018-10-27 13:48:00	0.9535	24.6	7.2	23.0	1.0491	1.1735
2018-10-27 13:49:00	0.9542	24.6	7.22	22.9	1.0388	1.1851
2018-10-27 13:50:00	0.9549	24.6	7.2	22.9	1.0388	1.1851
2018-10-27 13:51:00	0.9556	24.6	7.16	22.8	1.0286	1.197
2018-10-27 13:52:00	0.9562	24.6	7.18	22.9	1.0388	1.1851
2018-10-27 13:53:00	0.9569	24.6	7.2	22.9	1.0388	1.1851
2018-10-27 13:54:00	0.9576	24.6	7.22	23.0	1.0491	1.1735
2018-10-27 13:55:00	0.9583	24.6	7.21	23.0	1.0491	1.1735
2018-10-27 13:56:00	0.959	24.6	7.16	23.0	1.0491	1.1735
2018-10-27 13:57:00	0.9597	24.6	7.18	23.1	1.0594	1.1622
2018-10-27 13:58:00	0.9604	24.6	7.2	23.1	1.0594	1.1622
2018-10-27 13:59:00	0.9611	24.6	7.22	23.0	1.0491	1.1735
2018-10-27 14:00:00	0.9618	24.6	7.21	23.0	1.0491	1.1735
2018-10-27 14:01:00	0.9625	24.6	7.16	23.0	1.0491	1.1735
2018-10-27 14:02:00	0.9632	24.6	7.18	22.9	1.0388	1.1851
2018-10-27 14:03:00	0.9639	24.6	7.2	23.0	1.0491	1.1735
2018-10-27 14:04:00	0.9646	24.6	7.22	23.0	1.0491	1.1735
2018-10-27 14:05:00	0.9653	24.6	7.21	22.8	1.0286	1.197
2018-10-27 14:06:00	0.966	24.6	7.16	22.8	1.0286	1.197
2018-10-27 14:07:00	0.9667	24.6	7.18	23.0	1.0491	1.1735
2018-10-27 14:08:00	0.9674	24.6	7.2	23.1	1.0594	1.1622
2018-10-27 14:09:00	0.9681	24.6	7.22	22.9	1.0388	1.1851
2018-10-27 14:10:00	0.9688	24.6	7.22	23.1	1.0594	1.1622
2018-10-27 14:11:00	0.9694	24.6	7.16	22.9	1.0388	1.1851
2018-10-27 14:12:00	0.9701	24.6	7.18	22.9	1.0388	1.1851
2018-10-27 14:13:00	0.9708	24.6	7.2	23.0	1.0491	1.1735
2018-10-27 14:14:00	0.9715	24.6	7.22	22.9	1.0388	1.1851
2018-10-27 14:15:00	0.9722	24.6	7.22	23.1	1.0594	1.1622
2018-10-27 14:16:00	0.9729	24.6	7.16	23.0	1.0491	1.1735
2018-10-27 14:17:00	0.9736	24.6	7.18	23.0	1.0491	1.1735
2018-10-27 14:18:00	0.9743	24.6	7.2	23.1	1.0594	1.1622
2018-10-27 14:19:00	0.975	24.6	7.22	23.1	1.0594	1.1622
2018-10-27 14:20:00	0.9757	24.6	7.22	23.0	1.0491	1.1735
2018-10-27 14:21:00	0.9764	24.6	7.16	23.0	1.0491	1.1735
2018-10-27 14:22:00	0.9771	24.6	7.18	23.0	1.0491	1.1735
2018-10-27 14:23:00	0.9778	24.6	7.2	22.9	1.0388	1.1851
2018-10-27 14:24:00	0.9785	24.6	7.22	22.9	1.0388	1.1851
2018-10-27 14:25:00	0.9792	24.6	7.22	23.0	1.0491	1.1735
2018-10-27 14:26:00	0.9799	24.6	7.16	23.0	1.0491	1.1735
2018-10-27 14:27:00	0.9806	24.6	7.18	23.1	1.0594	1.1622
2018-10-27 14:28:00	0.9812	24.6	7.2	23.1	1.0594	1.1622
2018-10-27 14:29:00	0.9819	24.6	7.22	23.0	1.0491	1.1735
2018-10-27 14:30:00	0.9826	24.6	7.22	23.1	1.0594	1.1622
2018-10-27 14:31:00	0.9833	24.6	7.16	23.0	1.0491	1.1735
2018-10-27 14:32:00	0.984	24.6	7.18	23.1	1.0594	1.1622
2018-10-27 14:33:00	0.9847	24.6	7.2	23.0	1.0491	1.1735
2018-10-27 14:34:00	0.9854	24.6	7.22	23.0	1.0491	1.1735
2018-10-27 14:35:00	0.9861	24.6	7.22	23.2	1.0696	1.151
2018-10-27 14:36:00	0.9868	24.6	7.16	23.0	1.0491	1.1735
2018-10-27 14:37:00	0.9875	24.6	7.18	23.1	1.0594	1.1622
2018-10-27 14:38:00	0.9882	24.6	7.2	23.0	1.0491	1.1735
2018-10-27 14:39:00	0.9889	24.6	7.22	23.1	1.0594	1.1622
2018-10-27 14:40:00	0.9896	24.6	7.22	23.1	1.0594	1.1622
2018-10-27 14:41:00	0.9903	24.6	7.16	23.3	1.0799	1.1401
2018-10-27 14:42:00	0.991	24.6	7.18	23.1	1.0594	1.1622
2018-10-27 14:43:00	0.9917	24.6	7.2	23.1	1.0594	1.1622
2018-10-27 14:44:00	0.9924	24.6	7.22	23.1	1.0594	1.1622
2018-10-27 14:45:00	0.9931	24.6	7.22	23.0	1.0491	1.1735
2018-10-27 14:46:00	0.9938	24.6	7.16	23.2	1.0696	1.151
2018-10-27 14:47:00	0.9944	24.6	7.18	23.1	1.0594	1.1622
2018-10-27 14:48:00	0.9951	24.6	7.2	23.2	1.0696	1.151
2018-10-27 14:49:00	0.9958	24.6	7.22	23.1	1.0594	1.1622
2018-10-27 14:50:00	0.9965	24.6	7.21	23.3	1.0799	1.1401
2018-10-27 14:51:00	0.9972	24.6	7.16	23.2	1.0696	1.151
2018-10-27 14:52:00	0.9979	24.6	7.18	23.2	1.0696	1.151
2018-10-27 14:53:00	0.9986	24.6	7.2	23.1	1.0594	1.1622
2018-10-27 14:54:00	0.9993	24.6	7.22	23.1	1.0594	1.1622
2018-10-27 14:55:00	1.0	24.6	7.21	23.1	1.0594	1.1622
2018-10-27 14:56:00	1.0007	24.6	7.16	23.1	1.0594	1.1622
2018-10-27 14:57:00	1.0014	24.6	7.18	23.1	1.0594	1.1622
2018-10-27 14:58:00	1.0021	24.6	7.2	23.0	1.0491	1.1735
2018-10-27 14:59:00	1.0028	24.6	7.22	23.0	1.0491	1.1735
2018-10-27 15:00:00	1.0035	24.6	7.21	23.2	1.0696	1.151
2018-10-27 15:01:00	1.0042	24.6	7.16	23.4	1.0901	1.1294
2018-10-27 15:02:00	1.0049	24.6	7.18	23.3	1.0799	1.1401
2018-10-27 15:03:00	1.0056	24.6	7.2	23.2	1.0696	1.151
2018-10-27 15:04:00	1.0062	24.6	7.22	23.2	1.0696	1.151
2018-10-27 15:05:00	1.0069	24.6	7.21	23.2	1.0696	1.151
2018-10-27 15:06:00	1.0076	24.6	7.16	23.1	1.0594	1.1622
2018-10-27 15:07:00	1.0083	24.6	7.18	23.2	1.0696	1.151
2018-10-27 15:08:00	1.009	24.6	7.2	23.1	1.0594	1.1622
2018-10-27 15:09:00	1.0097	24.6	7.22	23.1	1.0594	1.1622
2018-10-27 15:10:00	1.0104	24.6	7.2	23.2	1.0696	1.151
2018-10-27 15:11:00	1.0111	24.6	7.16	23.3	1.0799	1.1401
2018-10-27 15:12:00	1.0118	24.6	7.19	23.2	1.0696	1.151
2018-10-27 15:13:00	1.0125	24.6	7.2	23.3	1.0799	1.1401
2018-10-27 15:14:00	1.0132	24.6	7.22	23.2	1.0696	1.151
2018-10-27 15:15:00	1.0139	24.6	7.19	23.3	1.0799	1.1401
2018-10-27 15:16:00	1.0146	24.6	7.17	23.1	1.0594	1.1622
2018-10-27 15:17:00	1.0153	24.6	7.19	23.2	1.0696	1.151
2018-10-27 15:18:00	1.016	24.6	7.2	23.2	1.0696	1.151
2018-10-27 15:19:00	1.0167	24.6	7.22	23.3	1.0799	1.1401
2018-10-27 15:20:00	1.0174	24.6	7.19	23.3	1.0799	1.1401
2018-10-27 15:21:00	1.0181	24.6	7.17	23.1	1.0594	1.1622
2018-10-27 15:22:00	1.0188	24.6	7.19	23.1	1.0594	1.1622
2018-10-27 15:23:00	1.0194	24.6	7.21	23.2	1.0696	1.151
2018-10-27 15:24:00	1.0201	24.6	7.22	23.3	1.0799	1.1401
2018-10-27 15:25:00	1.0208	24.6	7.19	23.2	1.0696	1.151
2018-10-27 15:26:00	1.0215	24.6	7.17	23.2	1.0696	1.151
2018-10-27 15:27:00	1.0222	24.6	7.19	23.4	1.0901	1.1294
2018-10-27 15:28:00	1.0229	24.6	7.21	23.2	1.0696	1.151
2018-10-27 15:29:00	1.0236	24.6	7.23	23.3	1.0799	1.1401
2018-10-27 15:30:00	1.0243	24.6	7.18	23.3	1.0799	1.1401
2018-10-27 15:31:00	1.025	24.6	7.17	23.2	1.0696	1.151
2018-10-27 15:32:00	1.0257	24.6	7.19	23.3	1.0799	1.1401
2018-10-27 15:33:00	1.0264	24.6	7.21	23.1	1.0594	1.1622
2018-10-27 15:34:00	1.0271	24.6	7.23	23.2	1.0696	1.151
2018-10-27 15:35:00	1.0278	24.6	7.17	23.3	1.0799	1.1401
2018-10-27 15:36:00	1.0285	24.6	7.17	23.4	1.0901	1.1294
2018-10-27 15:37:00	1.0292	24.6	7.19	23.3	1.0799	1.1401
2018-10-27 15:38:00	1.0299	24.6	7.21	23.3	1.0799	1.1401
2018-10-27 15:39:00	1.0306	24.6	7.23	23.4	1.0901	1.1294
2018-10-27 15:40:00	1.0312	24.6	7.16	23.4	1.0901	1.1294
2018-10-27 15:41:00	1.0319	24.6	7.18	23.4	1.0901	1.1294
2018-10-27 15:42:00	1.0326	24.6	7.2	23.3	1.0799	1.1401
2018-10-27 15:43:00	1.0333	24.6	7.21	23.3	1.0799	1.1401
2018-10-27 15:44:00	1.034	24.6	7.23	23.4	1.0901	1.1294
2018-10-27 15:45:00	1.0347	24.6	7.16	23.5	1.1004	1.1188
2018-10-27 15:46:00	1.0354	24.6	7.18	23.3	1.0799	1.1401
2018-10-27 15:47:00	1.0361	24.6	7.2	23.4	1.0901	1.1294
2018-10-27 15:48:00	1.0368	24.6	7.22	23.4	1.0901	1.1294
2018-10-27 15:49:00	1.0375	24.6	7.22	23.4	1.0901	1.1294
2018-10-27 15:50:00	1.0382	24.6	7.16	23.3	1.0799	1.1401
2018-10-27 15:51:00	1.0389	24.6	7.18	23.2	1.0696	1.151
2018-10-27 15:52:00	1.0396	24.6	7.2	23.2	1.0696	1.151
2018-10-27 15:53:00	1.0403	24.6	7.22	23.4	1.0901	1.1294
2018-10-27 15:54:00	1.041	24.6	7.21	23.4	1.0901	1.1294
2018-10-27 15:55:00	1.0417	24.6	7.16	23.3	1.0799	1.1401
2018-10-27 15:56:00	1.0424	24.6	7.18	23.4	1.0901	1.1294
2018-10-27 15:57:00	1.0431	24.6	7.2	23.3	1.0799	1.1401
2018-10-27 15:58:00	1.0438	24.6	7.22	23.3	1.0799	1.1401
2018-10-27 15:59:00	1.0444	24.6	7.2	23.3	1.0799	1.1401
2018-10-27 16:00:00	1.0451	24.6	7.17	23.2	1.0696	1.151
2018-10-27 16:01:00	1.0458	24.6	7.19	23.2	1.0696	1.151
2018-10-27 16:02:00	1.0465	24.6	7.21	23.2	1.0696	1.151
2018-10-27 16:03:00	1.0472	24.6	7.22	23.3	1.0799	1.1401
2018-10-27 16:04:00	1.0479	24.6	7.19	23.2	1.0696	1.151
2018-10-27 16:05:00	1.0486	24.6	7.17	23.3	1.0799	1.1401
2018-10-27 16:06:00	1.0493	24.6	7.19	23.4	1.0901	1.1294
2018-10-27 16:07:00	1.05	24.6	7.21	23.4	1.0901	1.1294
2018-10-27 16:08:00	1.0507	24.6	7.23	23.5	1.1004	1.1188
2018-10-27 16:09:00	1.0514	24.6	7.18	23.5	1.1004	1.1188
2018-10-27 16:10:00	1.0521	24.6	7.17	23.5	1.1004	1.1188
2018-10-27 16:11:00	1.0528	24.6	7.19	23.3	1.0799	1.1401
2018-10-27 16:12:00	1.0535	24.6	7.21	23.5	1.1004	1.1188
2018-10-27 16:13:00	1.0542	24.6	7.23	23.6	1.1107	1.1085
2018-10-27 16:14:00	1.0549	24.6	7.16	23.4	1.0901	1.1294
2018-10-27 16:15:00	1.0556	24.7	7.18	23.3	1.0799	1.1401
2018-10-27 16:16:00	1.0562	24.6	7.2	23.3	1.0799	1.1401
2018-10-27 16:17:00	1.0569	24.6	7.21	23.4	1.0901	1.1294
2018-10-27 16:18:00	1.0576	24.6	7.22	23.3	1.0799	1.1401
2018-10-27 16:19:00	1.0583	24.6	7.16	23.4	1.0901	1.1294
2018-10-27 16:20:00	1.059	24.6	7.18	23.5	1.1004	1.1188
2018-10-27 16:21:00	1.0597	24.6	7.2	23.6	1.1107	1.1085
2018-10-27 16:22:00	1.0604	24.6	7.22	23.4	1.0901	1.1294
2018-10-27 16:23:00	1.0611	24.6	7.21	23.6	1.1107	1.1085
2018-10-27 16:24:00	1.0618	24.6	7.17	23.5	1.1004	1.1188
2018-10-27 16:25:00	1.0625	24.6	7.19	23.5	1.1004	1.1188
2018-10-27 16:26:00	1.0632	24.6	7.21	23.4	1.0901	1.1294
2018-10-27 16:27:00	1.0639	24.7	7.22	23.4	1.0901	1.1294
2018-10-27 16:28:00	1.0646	24.7	7.19	23.4	1.0901	1.1294
2018-10-27 16:29:00	1.0653	24.6	7.17	23.4	1.0901	1.1294
2018-10-27 16:30:00	1.066	24.6	7.19	23.4	1.0901	1.1294
2018-10-27 16:31:00	1.0667	24.6	7.21	23.4	1.0901	1.1294
2018-10-27 16:32:00	1.0674	24.7	7.23	23.4	1.0901	1.1294
2018-10-27 16:33:00	1.0681	24.6	7.18	23.4	1.0901	1.1294
2018-10-27 16:34:00	1.0688	24.7	7.18	23.4	1.0901	1.1294
2018-10-27 16:35:00	1.0694	24.7	7.19	23.3	1.0799	1.1401
2018-10-27 16:36:00	1.0701	24.7	7.21	23.5	1.1004	1.1188
2018-10-27 16:37:00	1.0708	24.7	7.23	23.3	1.0799	1.1401
2018-10-27 16:38:00	1.0715	24.7	7.16	23.3	1.0799	1.1401
2018-10-27 16:39:00	1.0722	24.6	7.18	23.4	1.0901	1.1294
2018-10-27 16:40:00	1.0729	24.7	7.2	23.5	1.1004	1.1188
2018-10-27 16:41:00	1.0736	24.7	7.22	23.4	1.0901	1.1294
2018-10-27 16:42:00	1.0743	24.7	7.22	23.4	1.0901	1.1294
2018-10-27 16:43:00	1.075	24.6	7.16	23.4	1.0901	1.1294
2018-10-27 16:44:00	1.0757	24.7	7.18	23.4	1.0901	1.1294
2018-10-27 16:45:00	1.0764	24.7	7.2	23.6	1.1107	1.1085
2018-10-27 16:46:00	1.0771	24.7	7.22	23.5	1.1004	1.1188
2018-10-27 16:47:00	1.0778	24.7	7.21	23.5	1.1004	1.1188
2018-10-27 16:48:00	1.0785	24.7	7.17	23.6	1.1107	1.1085
2018-10-27 16:49:00	1.0792	24.7	7.19	23.6	1.1107	1.1085
2018-10-27 16:50:00	1.0799	24.6	7.21	23.5	1.1004	1.1188
2018-10-27 16:51:00	1.0806	24.6	7.22	23.4	1.0901	1.1294
2018-10-27 16:52:00	1.0812	24.6	7.19	23.4	1.0901	1.1294
2018-10-27 16:53:00	1.0819	24.7	7.17	23.5	1.1004	1.1188
2018-10-27 16:54:00	1.0826	24.7	7.19	23.4	1.0901	1.1294
2018-10-27 16:55:00	1.0833	24.7	7.21	23.5	1.1004	1.1188
2018-10-27 16:56:00	1.084	24.6	7.23	23.5	1.1004	1.1188
2018-10-27 16:57:00	1.0847	24.6	7.17	23.7	1.1209	1.0984
2018-10-27 16:58:00	1.0854	24.7	7.18	23.7	1.1209	1.0984
2018-10-27 16:59:00	1.0861	24.7	7.2	23.5	1.1004	1.1188
2018-10-27 17:00:00	1.0868	24.6	7.21	23.5	1.1004	1.1188
2018-10-27 17:01:00	1.0875	24.6	7.23	23.4	1.0901	1.1294
2018-10-27 17:02:00	1.0882	24.7	7.16	23.5	1.1004	1.1188
2018-10-27 17:03:00	1.0889	24.6	7.18	23.7	1.1209	1.0984
2018-10-27 17:04:00	1.0896	24.7	7.2	23.6	1.1107	1.1085
2018-10-27 17:05:00	1.0903	24.6	7.22	23.6	1.1107	1.1085
2018-10-27 17:06:00	1.091	24.7	7.21	23.6	1.1107	1.1085
2018-10-27 17:07:00	1.0917	24.6	7.17	23.6	1.1107	1.1085
2018-10-27 17:08:00	1.0924	24.7	7.19	23.6	1.1107	1.1085
2018-10-27 17:09:00	1.0931	24.7	7.2	23.6	1.1107	1.1085
2018-10-27 17:10:00	1.0938	24.6	7.22	23.6	1.1107	1.1085
2018-10-27 17:11:00	1.0944	24.7	7.2	23.6	1.1107	1.1085
2018-10-27 17:12:00	1.0951	24.7	7.17	23.5	1.1004	1.1188
2018-10-27 17:13:00	1.0958	24.7	7.19	23.4	1.0901	1.1294
2018-10-27 17:14:00	1.0965	24.7	7.21	23.6	1.1107	1.1085
2018-10-27 17:15:00	1.0972	24.7	7.23	23.5	1.1004	1.1188
2018-10-27 17:16:00	1.0979	24.6	7.18	23.4	1.0901	1.1294
2018-10-27 17:17:00	1.0986	24.7	7.18	23.6	1.1107	1.1085
2018-10-27 17:18:00	1.0993	24.7	7.2	23.6	1.1107	1.1085
2018-10-27 17:19:00	1.1	24.7	7.21	23.6	1.1107	1.1085
2018-10-27 17:20:00	1.1007	24.7	7.23	23.6	1.1107	1.1085
2018-10-27 17:21:00	1.1014	24.7	7.16	23.6	1.1107	1.1085
2018-10-27 17:22:00	1.1021	24.7	7.18	23.7	1.1209	1.0984
2018-10-27 17:23:00	1.1028	24.7	7.2	23.6	1.1107	1.1085
2018-10-27 17:24:00	1.1035	24.6	7.22	23.7	1.1209	1.0984
2018-10-27 17:25:00	1.1042	24.7	7.21	23.6	1.1107	1.1085
2018-10-27 17:26:00	1.1049	24.7	7.17	23.7	1.1209	1.0984
2018-10-27 17:27:00	1.1056	24.7	7.19	23.8	1.1312	1.0884
2018-10-27 17:28:00	1.1062	24.6	7.2	23.7	1.1209	1.0984
2018-10-27 17:29:00	1.1069	24.7	7.22	23.6	1.1107	1.1085
2018-10-27 17:30:00	1.1076	24.6	7.2	23.6	1.1107	1.1085
2018-10-27 17:31:00	1.1083	24.7	7.17	23.6	1.1107	1.1085
2018-10-27 17:32:00	1.109	24.6	7.19	23.6	1.1107	1.1085
2018-10-27 17:33:00	1.1097	24.6	7.21	23.8	1.1312	1.0884
2018-10-27 17:34:00	1.1104	24.6	7.23	23.8	1.1312	1.0884
2018-10-27 17:35:00	1.1111	24.7	7.18	23.8	1.1312	1.0884
2018-10-27 17:36:00	1.1118	24.7	7.18	23.7	1.1209	1.0984
2018-10-27 17:37:00	1.1125	24.7	7.2	23.7	1.1209	1.0984
2018-10-27 17:38:00	1.1132	24.6	7.21	23.8	1.1312	1.0884
2018-10-27 17:39:00	1.1139	24.7	7.23	23.7	1.1209	1.0984
2018-10-27 17:40:00	1.1146	24.6	7.16	23.8	1.1312	1.0884
2018-10-27 17:41:00	1.1153	24.7	7.18	23.6	1.1107	1.1085
2018-10-27 17:42:00	1.116	24.6	7.2	23.6	1.1107	1.1085
2018-10-27 17:43:00	1.1167	24.6	7.22	23.7	1.1209	1.0984
2018-10-27 17:44:00	1.1174	24.6	7.21	23.7	1.1209	1.0984
2018-10-27 17:45:00	1.1181	24.6	7.17	23.8	1.1312	1.0884
2018-10-27 17:46:00	1.1188	24.6	7.19	23.8	1.1312	1.0884
2018-10-27 17:47:00	1.1194	24.6	7.2	23.6	1.1107	1.1085
2018-10-27 17:48:00	1.1201	24.6	7.22	23.6	1.1107	1.1085
2018-10-27 17:49:00	1.1208	24.6	7.2	23.5	1.1004	1.1188
2018-10-27 17:50:00	1.1215	24.6	7.17	23.6	1.1107	1.1085
2018-10-27 17:51:00	1.1222	24.6	7.19	23.6	1.1107	1.1085
2018-10-27 17:52:00	1.1229	24.6	7.21	23.7	1.1209	1.0984
2018-10-27 17:53:00	1.1236	24.6	7.23	23.6	1.1107	1.1085
2018-10-27 17:54:00	1.1243	24.6	7.18	23.6	1.1107	1.1085
2018-10-27 17:55:00	1.125	24.6	7.18	23.8	1.1312	1.0884
2018-10-27 17:56:00	1.1257	24.6	7.2	23.7	1.1209	1.0984
2018-10-27 17:57:00	1.1264	24.6	7.21	23.7	1.1209	1.0984
2018-10-27 17:58:00	1.1271	24.6	7.23	23.7	1.1209	1.0984
2018-10-27 17:59:00	1.1278	24.7	7.16	23.6	1.1107	1.1085
2018-10-27 18:00:00	1.1285	24.6	7.18	23.7	1.1209	1.0984
2018-10-27 18:01:00	1.1292	24.6	7.2	23.8	1.1312	1.0884
2018-10-27 18:02:00	1.1299	24.6	7.22	23.8	1.1312	1.0884
2018-10-27 18:03:00	1.1306	24.6	7.21	23.8	1.1312	1.0884
2018-10-27 18:04:00	1.1312	24.6	7.17	23.9	1.1414	1.0786
2018-10-27 18:05:00	1.1319	24.6	7.19	23.7	1.1209	1.0984
2018-10-27 18:06:00	1.1326	24.6	7.21	23.8	1.1312	1.0884
2018-10-27 18:07:00	1.1333	24.6	7.22	23.7	1.1209	1.0984
2018-10-27 18:08:00	1.134	24.6	7.19	23.6	1.1107	1.1085
2018-10-27 18:09:00	1.1347	24.6	7.17	23.6	1.1107	1.1085
2018-10-27 18:10:00	1.1354	24.6	7.19	23.8	1.1312	1.0884
2018-10-27 18:11:00	1.1361	24.6	7.21	23.7	1.1209	1.0984
2018-10-27 18:12:00	1.1368	24.6	7.23	23.6	1.1107	1.1085
2018-10-27 18:13:00	1.1375	24.6	7.18	23.7	1.1209	1.0984
2018-10-27 18:14:00	1.1382	24.6	7.18	23.8	1.1312	1.0884
2018-10-27 18:15:00	1.1389	24.6	7.2	23.8	1.1312	1.0884
2018-10-27 18:16:00	1.1396	24.6	7.22	23.8	1.1312	1.0884
2018-10-27 18:17:00	1.1403	24.6	7.22	23.7	1.1209	1.0984
2018-10-27 18:18:00	1.141	24.6	7.17	23.7	1.1209	1.0984
2018-10-27 18:19:00	1.1417	24.6	7.18	23.8	1.1312	1.0884
2018-10-27 18:20:00	1.1424	24.6	7.2	23.7	1.1209	1.0984
2018-10-27 18:21:00	1.1431	24.6	7.22	23.7	1.1209	1.0984
2018-10-27 18:22:00	1.1438	24.6	7.21	23.7	1.1209	1.0984
2018-10-27 18:23:00	1.1444	24.6	7.17	23.8	1.1312	1.0884
2018-10-27 18:24:00	1.1451	24.6	7.19	23.7	1.1209	1.0984
2018-10-27 18:25:00	1.1458	24.6	7.21	23.7	1.1209	1.0984
2018-10-27 18:26:00	1.1465	24.6	7.22	23.8	1.1312	1.0884
2018-10-27 18:27:00	1.1472	24.6	7.19	23.8	1.1312	1.0884
2018-10-27 18:28:00	1.1479	24.6	7.18	23.8	1.1312	1.0884
2018-10-27 18:29:00	1.1486	24.6	7.19	23.9	1.1414	1.0786
2018-10-27 18:30:00	1.1493	24.6	7.21	23.8	1.1312	1.0884
2018-10-27 18:31:00	1.15	24.6	7.23	24.0	1.1517	1.069
2018-10-27 18:32:00	1.1507	24.6	7.17	23.9	1.1414	1.0786
2018-10-27 18:33:00	1.1514	24.6	7.18	23.8	1.1312	1.0884
2018-10-27 18:34:00	1.1521	24.6	7.2	23.7	1.1209	1.0984
2018-10-27 18:35:00	1.1528	24.6	7.22	23.9	1.1414	1.0786
2018-10-27 18:36:00	1.1535	24.6	7.22	23.8	1.1312	1.0884
2018-10-27 18:37:00	1.1542	24.6	7.17	23.8	1.1312	1.0884
2018-10-27 18:38:00	1.1549	24.6	7.19	23.8	1.1312	1.0884
2018-10-27 18:39:00	1.1556	24.6	7.2	23.8	1.1312	1.0884
2018-10-27 18:40:00	1.1562	24.6	7.22	23.8	1.1312	1.0884
2018-10-27 18:41:00	1.1569	24.6	7.2	23.8	1.1312	1.0884
2018-10-27 18:42:00	1.1576	24.6	7.17	23.8	1.1312	1.0884
2018-10-27 18:43:00	1.1583	24.6	7.19	23.9	1.1414	1.0786
2018-10-27 18:44:00	1.159	24.6	7.21	23.8	1.1312	1.0884
2018-10-27 18:45:00	1.1597	24.6	7.23	23.9	1.1414	1.0786
2018-10-27 18:46:00	1.1604	24.6	7.18	24.0	1.1517	1.069
2018-10-27 18:47:00	1.1611	24.6	7.18	23.7	1.1209	1.0984
2018-10-27 18:48:00	1.1618	24.6	7.2	23.9	1.1414	1.0786
2018-10-27 18:49:00	1.1625	24.6	7.22	23.9	1.1414	1.0786
2018-10-27 18:50:00	1.1632	24.6	7.22	23.9	1.1414	1.0786
2018-10-27 18:51:00	1.1639	24.6	7.17	23.8	1.1312	1.0884
2018-10-27 18:52:00	1.1646	24.6	7.18	23.9	1.1414	1.0786
2018-10-27 18:53:00	1.1653	24.6	7.2	23.8	1.1312	1.0884
2018-10-27 18:54:00	1.166	24.6	7.22	23.8	1.1312	1.0884
2018-10-27 18:55:00	1.1667	24.6	7.2	23.8	1.1312	1.0884
2018-10-27 18:56:00	1.1674	24.6	7.17	24.1	1.1619	1.0596
2018-10-27 18:57:00	1.1681	24.6	7.19	23.9	1.1414	1.0786
2018-10-27 18:58:00	1.1688	24.6	7.21	24.0	1.1517	1.069
2018-10-27 18:59:00	1.1694	24.6	7.23	23.9	1.1414	1.0786
2018-10-27 19:00:00	1.1701	24.6	7.18	23.8	1.1312	1.0884
2018-10-27 19:01:00	1.1708	24.6	7.18	23.9	1.1414	1.0786
2018-10-27 19:02:00	1.1715	24.6	7.2	23.9	1.1414	1.0786
2018-10-27 19:03:00	1.1722	24.6	7.21	23.9	1.1414	1.0786
2018-10-27 19:04:00	1.1729	24.6	7.22	23.9	1.1414	1.0786
2018-10-27 19:05:00	1.1736	24.6	7.17	24.1	1.1619	1.0596
2018-10-27 19:06:00	1.1743	24.6	7.18	23.9	1.1414	1.0786
2018-10-27 19:07:00	1.175	24.6	7.2	23.8	1.1312	1.0884
2018-10-27 19:08:00	1.1757	24.6	7.22	23.9	1.1414	1.0786
2018-10-27 19:09:00	1.1764	24.6	7.21	23.8	1.1312	1.0884
2018-10-27 19:10:00	1.1771	24.6	7.17	23.9	1.1414	1.0786
2018-10-27 19:11:00	1.1778	24.6	7.19	24.1	1.1619	1.0596
2018-10-27 19:12:00	1.1785	24.6	7.21	24.0	1.1517	1.069
2018-10-27 19:13:00	1.1792	24.6	7.23	24.1	1.1619	1.0596
2018-10-27 19:14:00	1.1799	24.6	7.18	24.1	1.1619	1.0596
2018-10-27 19:15:00	1.1806	24.6	7.18	24.0	1.1517	1.069
2018-10-27 19:16:00	1.1812	24.6	7.2	23.9	1.1414	1.0786
2018-10-27 19:17:00	1.1819	24.6	7.21	23.9	1.1414	1.0786
2018-10-27 19:18:00	1.1826	24.6	7.23	24.0	1.1517	1.069
2018-10-27 19:19:00	1.1833	24.6	7.17	24.0	1.1517	1.069
2018-10-27 19:20:00	1.184	24.6	7.19	24.0	1.1517	1.069
2018-10-27 19:21:00	1.1847	24.6	7.2	23.8	1.1312	1.0884
2018-10-27 19:22:00	1.1854	24.6	7.22	24.0	1.1517	1.069
2018-10-27 19:23:00	1.1861	24.6	7.2	24.0	1.1517	1.069
2018-10-27 19:24:00	1.1868	24.6	7.17	24.0	1.1517	1.069
2018-10-27 19:25:00	1.1875	24.6	7.19	24.1	1.1619	1.0596
2018-10-27 19:26:00	1.1882	24.6	7.21	23.9	1.1414	1.0786
2018-10-27 19:27:00	1.1889	24.6	7.23	23.8	1.1312	1.0884
2018-10-27 19:28:00	1.1896	24.6	7.18	23.9	1.1414	1.0786
2018-10-27 19:29:00	1.1903	24.6	7.18	24.1	1.1619	1.0596
2018-10-27 19:30:00	1.191	24.6	7.2	24.1	1.1619	1.0596
2018-10-27 19:31:00	1.1917	24.6	7.22	24.1	1.1619	1.0596
2018-10-27 19:32:00	1.1924	24.6	7.22	24.2	1.1722	1.0503
2018-10-27 19:33:00	1.1931	24.6	7.17	24.1	1.1619	1.0596
2018-10-27 19:34:00	1.1938	24.6	7.19	24.1	1.1619	1.0596
2018-10-27 19:35:00	1.1944	24.6	7.21	24.1	1.1619	1.0596
2018-10-27 19:36:00	1.1951	24.6	7.22	24.1	1.1619	1.0596
2018-10-27 19:37:00	1.1958	24.6	7.19	24.0	1.1517	1.069
2018-10-27 19:38:00	1.1965	24.6	7.18	23.9	1.1414	1.0786
2018-10-27 19:39:00	1.1972	24.6	7.19	24.0	1.1517	1.069
2018-10-27 19:40:00	1.1979	24.6	7.21	24.0	1.1517	1.069
2018-10-27 19:41:00	1.1986	24.6	7.23	24.2	1.1722	1.0503
2018-10-27 19:42:00	1.1993	24.6	7.17	24.1	1.1619	1.0596
2018-10-27 19:43:00	1.2	24.6	7.18	24.1	1.1619	1.0596
2018-10-27 19:44:00	1.2007	24.6	7.2	24.1	1.1619	1.0596
2018-10-27 19:45:00	1.2014	24.6	7.22	24.0	1.1517	1.069
2018-10-27 19:46:00	1.2021	24.6	7.21	24.0	1.1517	1.069
2018-10-27 19:47:00	1.2028	24.5	7.17	23.9	1.1414	1.0786
2018-10-27 19:48:00	1.2035	24.5	7.19	24.1	1.1619	1.0596
2018-10-27 19:49:00	1.2042	24.6	7.21	24.0	1.1517	1.069
2018-10-27 19:50:00	1.2049	24.6	7.22	24.1	1.1619	1.0596
2018-10-27 19:51:00	1.2056	24.6	7.19	24.2	1.1722	1.0503
2018-10-27 19:52:00	1.2062	24.5	7.18	24.3	1.1825	1.0412
2018-10-27 19:53:00	1.2069	24.6	7.2	24.1	1.1619	1.0596
2018-10-27 19:54:00	1.2076	24.5	7.21	24.2	1.1722	1.0503
2018-10-27 19:55:00	1.2083	24.6	7.23	24.1	1.1619	1.0596
2018-10-27 19:56:00	1.209	24.5	7.17	24.1	1.1619	1.0596
2018-10-27 19:57:00	1.2097	24.5	7.19	24.2	1.1722	1.0503
2018-10-27 19:58:00	1.2104	24.6	7.2	24.1	1.1619	1.0596
2018-10-27 19:59:00	1.2111	24.5	7.22	24.2	1.1722	1.0503
2018-10-27 20:00:00	1.2118	24.5	7.2	24.1	1.1619	1.0596
2018-10-27 20:01:00	1.2125	24.5	7.17	24.1	1.1619	1.0596
2018-10-27 20:02:00	1.2132	24.6	7.19	24.2	1.1722	1.0503
2018-10-27 20:03:00	1.2139	24.6	7.21	24.3	1.1825	1.0412
2018-10-27 20:04:00	1.2146	24.6	7.23	24.1	1.1619	1.0596
2018-10-27 20:05:00	1.2153	24.5	7.17	24.3	1.1825	1.0412
2018-10-27 20:06:00	1.216	24.5	7.18	24.3	1.1825	1.0412
2018-10-27 20:07:00	1.2167	24.5	7.2	24.1	1.1619	1.0596
2018-10-27 20:08:00	1.2174	24.5	7.22	24.1	1.1619	1.0596
2018-10-27 20:09:00	1.2181	24.5	7.21	24.3	1.1825	1.0412
2018-10-27 20:10:00	1.2188	24.5	7.17	24.2	1.1722	1.0503
2018-10-27 20:11:00	1.2194	24.5	7.19	24.0	1.1517	1.069
2018-10-27 20:12:00	1.2201	24.6	7.21	24.2	1.1722	1.0503
2018-10-27 20:13:00	1.2208	24.5	7.23	24.3	1.1825	1.0412
2018-10-27 20:14:00	1.2215	24.6	7.18	24.3	1.1825	1.0412
2018-10-27 20:15:00	1.2222	24.5	7.18	24.3	1.1825	1.0412
2018-10-27 20:16:00	1.2229	24.6	7.2	24.3	1.1825	1.0412
2018-10-27 20:17:00	1.2236	24.5	7.22	24.2	1.1722	1.0503
2018-10-27 20:18:00	1.2243	24.5	7.22	24.2	1.1722	1.0503
2018-10-27 20:19:00	1.225	24.5	7.17	24.2	1.1722	1.0503
2018-10-27 20:20:00	1.2257	24.5	7.19	24.3	1.1825	1.0412
2018-10-27 20:21:00	1.2264	24.5	7.21	24.2	1.1722	1.0503
2018-10-27 20:22:00	1.2271	24.5	7.22	24.1	1.1619	1.0596
2018-10-27 20:23:00	1.2278	24.5	7.19	24.1	1.1619	1.0596
2018-10-27 20:24:00	1.2285	24.5	7.18	24.2	1.1722	1.0503
2018-10-27 20:25:00	1.2292	24.5	7.2	24.2	1.1722	1.0503
2018-10-27 20:26:00	1.2299	24.5	7.22	24.1	1.1619	1.0596
2018-10-27 20:27:00	1.2306	24.5	7.22	24.2	1.1722	1.0503
2018-10-27 20:28:00	1.2312	24.5	7.17	24.3	1.1825	1.0412
2018-10-27 20:29:00	1.2319	24.5	7.19	24.4	1.1927	1.0322
2018-10-27 20:30:00	1.2326	24.5	7.21	24.3	1.1825	1.0412
2018-10-27 20:31:00	1.2333	24.5	7.22	24.3	1.1825	1.0412
2018-10-27 20:32:00	1.234	24.5	7.19	24.3	1.1825	1.0412
2018-10-27 20:33:00	1.2347	24.5	7.18	24.2	1.1722	1.0503
2018-10-27 20:34:00	1.2354	24.5	7.2	24.2	1.1722	1.0503
2018-10-27 20:35:00	1.2361	24.5	7.21	24.2	1.1722	1.0503
2018-10-27 20:36:00	1.2368	24.5	7.23	24.3	1.1825	1.0412
2018-10-27 20:37:00	1.2375	24.5	7.17	24.3	1.1825	1.0412
2018-10-27 20:38:00	1.2382	24.5	7.19	24.3	1.1825	1.0412
2018-10-27 20:39:00	1.2389	24.5	7.2	24.3	1.1825	1.0412
2018-10-27 20:40:00	1.2396	24.5	7.22	24.3	1.1825	1.0412
2018-10-27 20:41:00	1.2403	24.5	7.2	24.2	1.1722	1.0503
2018-10-27 20:42:00	1.241	24.5	7.18	24.3	1.1825	1.0412
2018-10-27 20:43:00	1.2417	24.5	7.19	24.3	1.1825	1.0412
2018-10-27 20:44:00	1.2424	24.5	7.21	24.3	1.1825	1.0412
2018-10-27 20:45:00	1.2431	24.5	7.23	24.4	1.1927	1.0322
2018-10-27 20:46:00	1.2438	24.5	7.17	24.5	1.203	1.0234
2018-10-27 20:47:00	1.2444	24.5	7.19	24.5	1.203	1.0234
2018-10-27 20:48:00	1.2451	24.5	7.2	24.5	1.203	1.0234
2018-10-27 20:49:00	1.2458	24.5	7.22	24.5	1.203	1.0234
2018-10-27 20:50:00	1.2465	24.5	7.2	24.3	1.1825	1.0412
2018-10-27 20:51:00	1.2472	24.5	7.17	24.3	1.1825	1.0412
2018-10-27 20:52:00	1.2479	24.5	7.19	24.3	1.1825	1.0412
2018-10-27 20:53:00	1.2486	24.5	7.21	24.4	1.1927	1.0322
2018-10-27 20:54:00	1.2493	24.5	7.23	24.5	1.203	1.0234
2018-10-27 20:55:00	1.25	24.5	7.17	24.3	1.1825	1.0412
2018-10-27 20:56:00	1.2507	24.5	7.19	24.3	1.1825	1.0412
2018-10-27 20:57:00	1.2514	24.5	7.2	24.3	1.1825	1.0412
2018-10-27 20:58:00	1.2521	24.5	7.22	24.4	1.1927	1.0322
2018-10-27 20:59:00	1.2528	24.5	7.2	24.4	1.1927	1.0322
2018-10-27 21:00:00	1.2535	24.5	7.18	24.4	1.1927	1.0322
2018-10-27 21:01:00	1.2542	24.5	7.19	24.6	1.2132	1.0148
2018-10-27 21:02:00	1.2549	24.5	7.21	24.6	1.2132	1.0148
2018-10-27 21:03:00	1.2556	24.5	7.23	24.4	1.1927	1.0322
2018-10-27 21:04:00	1.2562	24.5	7.17	24.6	1.2132	1.0148
2018-10-27 21:05:00	1.2569	24.5	7.19	24.5	1.203	1.0234
2018-10-27 21:06:00	1.2576	24.5	7.2	24.3	1.1825	1.0412
2018-10-27 21:07:00	1.2583	24.5	7.22	24.3	1.1825	1.0412
2018-10-27 21:08:00	1.259	24.5	7.2	24.3	1.1825	1.0412
2018-10-27 21:09:00	1.2597	24.5	7.18	24.3	1.1825	1.0412
2018-10-27 21:10:00	1.2604	24.5	7.2	24.3	1.1825	1.0412
2018-10-27 21:11:00	1.2611	24.5	7.21	24.3	1.1825	1.0412
2018-10-27 21:12:00	1.2618	24.5	7.23	24.4	1.1927	1.0322
2018-10-27 21:13:00	1.2625	24.5	7.17	24.5	1.203	1.0234
2018-10-27 21:14:00	1.2632	24.5	7.19	24.4	1.1927	1.0322
2018-10-27 21:15:00	1.2639	24.5	7.2	24.5	1.203	1.0234
2018-10-27 21:16:00	1.2646	24.5	7.22	24.6	1.2132	1.0148
2018-10-27 21:17:00	1.2653	24.5	7.2	24.4	1.1927	1.0322
2018-10-27 21:18:00	1.266	24.5	7.18	24.4	1.1927	1.0322
2018-10-27 21:19:00	1.2667	24.5	7.2	24.4	1.1927	1.0322
2018-10-27 21:20:00	1.2674	24.5	7.21	24.4	1.1927	1.0322
2018-10-27 21:21:00	1.2681	24.5	7.23	24.5	1.203	1.0234
2018-10-27 21:22:00	1.2688	24.5	7.17	24.5	1.203	1.0234
2018-10-27 21:23:00	1.2694	24.5	7.19	24.5	1.203	1.0234
2018-10-27 21:24:00	1.2701	24.5	7.21	24.4	1.1927	1.0322
2018-10-27 21:25:00	1.2708	24.5	7.22	24.6	1.2132	1.0148
2018-10-27 21:26:00	1.2715	24.5	7.19	24.5	1.203	1.0234
2018-10-27 21:27:00	1.2722	24.5	7.18	24.6	1.2132	1.0148
2018-10-27 21:28:00	1.2729	24.5	7.2	24.7	1.2235	1.0063
2018-10-27 21:29:00	1.2736	24.5	7.22	24.4	1.1927	1.0322
2018-10-27 21:30:00	1.2743	24.5	7.22	24.5	1.203	1.0234
2018-10-27 21:31:00	1.275	24.5	7.17	24.4	1.1927	1.0322
2018-10-27 21:32:00	1.2757	24.5	7.19	24.4	1.1927	1.0322
2018-10-27 21:33:00	1.2764	24.5	7.21	24.4	1.1927	1.0322
2018-10-27 21:34:00	1.2771	24.5	7.23	24.5	1.203	1.0234
2018-10-27 21:35:00	1.2778	24.5	7.19	24.6	1.2132	1.0148
2018-10-27 21:36:00	1.2785	24.5	7.18	24.5	1.203	1.0234
2018-10-27 21:37:00	1.2792	24.5	7.2	24.6	1.2132	1.0148
2018-10-27 21:38:00	1.2799	24.5	7.22	24.5	1.203	1.0234
2018-10-27 21:39:00	1.2806	24.5	7.22	24.5	1.203	1.0234
2018-10-27 21:40:00	1.2812	24.5	7.17	24.6	1.2132	1.0148
2018-10-27 21:41:00	1.2819	24.5	7.19	24.5	1.203	1.0234
2018-10-27 21:42:00	1.2826	24.5	7.21	24.5	1.203	1.0234
2018-10-27 21:43:00	1.2833	24.5	7.23	24.5	1.203	1.0234
2018-10-27 21:44:00	1.284	24.5	7.18	24.5	1.203	1.0234
2018-10-27 21:45:00	1.2847	24.5	7.18	24.5	1.203	1.0234
2018-10-27 21:46:00	1.2854	24.5	7.2	24.7	1.2235	1.0063
2018-10-27 21:47:00	1.2861	24.5	7.22	24.6	1.2132	1.0148
2018-10-27 21:48:00	1.2868	24.5	7.21	24.4	1.1927	1.0322
2018-10-27 21:49:00	1.2875	24.5	7.17	24.7	1.2235	1.0063
2018-10-27 21:50:00	1.2882	24.5	7.19	24.6	1.2132	1.0148
2018-10-27 21:51:00	1.2889	24.5	7.21	24.6	1.2132	1.0148
2018-10-27 21:52:00	1.2896	24.5	7.23	24.5	1.203	1.0234
2018-10-27 21:53:00	1.2903	24.5	7.17	24.6	1.2132	1.0148
2018-10-27 21:54:00	1.291	24.5	7.19	24.6	1.2132	1.0148
2018-10-27 21:55:00	1.2917	24.5	7.21	24.5	1.203	1.0234
2018-10-27 21:56:00	1.2924	24.5	7.22	24.6	1.2132	1.0148
2018-10-27 21:57:00	1.2931	24.5	7.19	24.5	1.203	1.0234
2018-10-27 21:58:00	1.2938	24.5	7.18	24.6	1.2132	1.0148
2018-10-27 21:59:00	1.2944	24.5	7.2	24.4	1.1927	1.0322
2018-10-27 22:00:00	1.2951	24.5	7.22	24.6	1.2132	1.0148
2018-10-27 22:01:00	1.2958	24.5	7.22	24.5	1.203	1.0234
2018-10-27 22:02:00	1.2965	24.5	7.17	24.3	1.1825	1.0412
2018-10-27 22:03:00	1.2972	24.5	7.19	24.5	1.203	1.0234
2018-10-27 22:04:00	1.2979	24.5	7.21	24.4	1.1927	1.0322
2018-10-27 22:05:00	1.2986	24.5	7.22	24.5	1.203	1.0234
2018-10-27 22:06:00	1.2993	24.5	7.19	24.4	1.1927	1.0322
2018-10-27 22:07:00	1.3	24.5	7.18	24.4	1.1927	1.0322
2018-10-27 22:08:00	1.3007	24.5	7.2	24.4	1.1927	1.0322
2018-10-27 22:09:00	1.3014	24.5	7.22	24.4	1.1927	1.0322
2018-10-27 22:10:00	1.3021	24.5	7.22	24.5	1.203	1.0234
2018-10-27 22:11:00	1.3028	24.5	7.17	24.4	1.1927	1.0322
2018-10-27 22:12:00	1.3035	24.5	7.19	24.6	1.2132	1.0148
2018-10-27 22:13:00	1.3042	24.5	7.21	24.5	1.203	1.0234
2018-10-27 22:14:00	1.3049	24.5	7.23	24.5	1.203	1.0234
2018-10-27 22:15:00	1.3056	24.5	7.18	24.5	1.203	1.0234
2018-10-27 22:16:00	1.3062	24.5	7.18	24.5	1.203	1.0234
2018-10-27 22:17:00	1.3069	24.5	7.2	24.4	1.1927	1.0322
2018-10-27 22:18:00	1.3076	24.5	7.22	24.5	1.203	1.0234
2018-10-27 22:19:00	1.3083	24.5	7.21	24.4	1.1927	1.0322
2018-10-27 22:20:00	1.309	24.5	7.17	24.5	1.203	1.0234
2018-10-27 22:21:00	1.3097	24.5	7.19	24.6	1.2132	1.0148
2018-10-27 22:22:00	1.3104	24.5	7.21	24.6	1.2132	1.0148
2018-10-27 22:23:00	1.3111	24.5	7.23	24.4	1.1927	1.0322
2018-10-27 22:24:00	1.3118	24.5	7.18	24.4	1.1927	1.0322
2018-10-27 22:25:00	1.3125	24.4	7.18	24.5	1.203	1.0234
2018-10-27 22:26:00	1.3132	24.5	7.2	24.7	1.2235	1.0063
2018-10-27 22:27:00	1.3139	24.5	7.22	24.6	1.2132	1.0148
2018-10-27 22:28:00	1.3146	24.5	7.21	24.5	1.203	1.0234
2018-10-27 22:29:00	1.3153	24.4	7.17	24.5	1.203	1.0234
2018-10-27 22:30:00	1.316	24.5	7.19	24.6	1.2132	1.0148
2018-10-27 22:31:00	1.3167	24.4	7.21	24.4	1.1927	1.0322
2018-10-27 22:32:00	1.3174	24.4	7.23	24.5	1.203	1.0234
2018-10-27 22:33:00	1.3181	24.4	7.18	24.6	1.2132	1.0148
2018-10-27 22:34:00	1.3188	24.4	7.19	24.7	1.2235	1.0063
2018-10-27 22:35:00	1.3194	24.4	7.2	24.5	1.203	1.0234
2018-10-27 22:36:00	1.3201	24.4	7.22	24.4	1.1927	1.0322
2018-10-27 22:37:00	1.3208	24.4	7.21	24.5	1.203	1.0234
2018-10-27 22:38:00	1.3215	24.4	7.18	24.5	1.203	1.0234
2018-10-27 22:39:00	1.3222	24.4	7.2	24.6	1.2132	1.0148
2018-10-27 22:40:00	1.3229	24.4	7.21	24.6	1.2132	1.0148
2018-10-27 22:41:00	1.3236	24.4	7.23	24.6	1.2132	1.0148
2018-10-27 22:42:00	1.3243	24.4	7.17	24.7	1.2235	1.0063
2018-10-27 22:43:00	1.325	24.4	7.19	24.5	1.203	1.0234
2018-10-27 22:44:00	1.3257	24.4	7.21	24.6	1.2132	1.0148
2018-10-27 22:45:00	1.3264	24.4	7.22	24.7	1.2235	1.0063
2018-10-27 22:46:00	1.3271	24.4	7.2	24.6	1.2132	1.0148
2018-10-27 22:47:00	1.3278	24.4	7.18	24.6	1.2132	1.0148
2018-10-27 22:48:00	1.3285	24.4	7.2	24.6	1.2132	1.0148
2018-10-27 22:49:00	1.3292	24.4	7.21	24.7	1.2235	1.0063
2018-10-27 22:50:00	1.3299	24.4	7.23	24.7	1.2235	1.0063
2018-10-27 22:51:00	1.3306	24.4	7.17	24.5	1.203	1.0234
2018-10-27 22:52:00	1.3312	24.4	7.19	24.6	1.2132	1.0148
2018-10-27 22:53:00	1.3319	24.4	7.21	24.5	1.203	1.0234
2018-10-27 22:54:00	1.3326	24.4	7.22	24.6	1.2132	1.0148
2018-10-27 22:55:00	1.3333	24.4	7.19	24.6	1.2132	1.0148
2018-10-27 22:56:00	1.334	24.4	7.18	24.7	1.2235	1.0063
2018-10-27 22:57:00	1.3347	24.4	7.2	24.7	1.2235	1.0063
2018-10-27 22:58:00	1.3354	24.4	7.22	24.6	1.2132	1.0148
2018-10-27 22:59:00	1.3361	24.4	7.22	24.7	1.2235	1.0063
2018-10-27 23:00:00	1.3368	24.4	7.17	24.7	1.2235	1.0063
2018-10-27 23:01:00	1.3375	24.4	7.19	24.8	1.2337	0.9979
2018-10-27 23:02:00	1.3382	24.4	7.21	24.7	1.2235	1.0063
2018-10-27 23:03:00	1.3389	24.4	7.23	24.7	1.2235	1.0063
2018-10-27 23:04:00	1.3396	24.4	7.18	24.8	1.2337	0.9979
2018-10-27 23:05:00	1.3403	24.4	7.18	24.8	1.2337	0.9979
2018-10-27 23:06:00	1.341	24.4	7.2	24.8	1.2337	0.9979
2018-10-27 23:07:00	1.3417	24.4	7.22	24.9	1.244	0.9897
2018-10-27 23:08:00	1.3424	24.4	7.21	25.0	1.2543	0.9816
2018-10-27 23:09:00	1.3431	24.4	7.17	24.9	1.244	0.9897
2018-10-27 23:10:00	1.3438	24.4	7.19	24.9	1.244	0.9897
2018-10-27 23:11:00	1.3444	24.4	7.21	24.9	1.244	0.9897
2018-10-27 23:12:00	1.3451	24.4	7.23	24.9	1.244	0.9897
2018-10-27 23:13:00	1.3458	24.4	7.18	24.9	1.244	0.9897
2018-10-27 23:14:00	1.3465	24.4	7.19	24.8	1.2337	0.9979
2018-10-27 23:15:00	1.3472	24.4	7.2	24.7	1.2235	1.0063
2018-10-27 23:16:00	1.3479	24.4	7.22	24.8	1.2337	0.9979
2018-10-27 23:17:00	1.3486	24.4	7.21	24.8	1.2337	0.9979
2018-10-27 23:18:00	1.3493	24.4	7.18	25.0	1.2543	0.9816
2018-10-27 23:19:00	1.35	24.4	7.2	24.7	1.2235	1.0063
2018-10-27 23:20:00	1.3507	24.4	7.21	24.7	1.2235	1.0063
2018-10-27 23:21:00	1.3514	24.4	7.23	24.9	1.244	0.9897
2018-10-27 23:22:00	1.3521	24.4	7.17	24.8	1.2337	0.9979
2018-10-27 23:23:00	1.3528	24.4	7.19	24.7	1.2235	1.0063
2018-10-27 23:24:00	1.3535	24.4	7.21	24.8	1.2337	0.9979
2018-10-27 23:25:00	1.3542	24.4	7.22	24.9	1.244	0.9897
2018-10-27 23:26:00	1.3549	24.4	7.2	24.8	1.2337	0.9979
2018-10-27 23:27:00	1.3556	24.4	7.18	24.8	1.2337	0.9979
2018-10-27 23:28:00	1.3562	24.4	7.2	24.7	1.2235	1.0063
2018-10-27 23:29:00	1.3569	24.4	7.22	24.8	1.2337	0.9979
2018-10-27 23:30:00	1.3576	24.4	7.22	24.9	1.244	0.9897
2018-10-27 23:31:00	1.3583	24.4	7.17	24.9	1.244	0.9897
2018-10-27 23:32:00	1.359	24.4	7.19	24.7	1.2235	1.0063
2018-10-27 23:33:00	1.3597	24.4	7.21	24.7	1.2235	1.0063
2018-10-27 23:34:00	1.3604	24.4	7.23	24.6	1.2132	1.0148
2018-10-27 23:35:00	1.3611	24.4	7.19	24.7	1.2235	1.0063
2018-10-27 23:36:00	1.3618	24.4	7.18	24.7	1.2235	1.0063
2018-10-27 23:37:00	1.3625	24.4	7.2	24.6	1.2132	1.0148
2018-10-27 23:38:00	1.3632	24.4	7.22	24.7	1.2235	1.0063
2018-10-27 23:39:00	1.3639	24.4	7.21	24.7	1.2235	1.0063
2018-10-27 23:40:00	1.3646	24.4	7.17	24.7	1.2235	1.0063
2018-10-27 23:41:00	1.3653	24.4	7.2	24.8	1.2337	0.9979
2018-10-27 23:42:00	1.366	24.4	7.21	24.9	1.244	0.9897
2018-10-27 23:43:00	1.3667	24.4	7.23	24.7	1.2235	1.0063
2018-10-27 23:44:00	1.3674	24.4	7.18	24.9	1.244	0.9897
2018-10-27 23:45:00	1.3681	24.4	7.19	24.9	1.244	0.9897
2018-10-27 23:46:00	1.3688	24.4	7.21	24.9	1.244	0.9897
2018-10-27 23:47:00	1.3694	24.4	7.22	24.9	1.244	0.9897
2018-10-27 23:48:00	1.3701	24.3	7.2	24.9	1.244	0.9897
2018-10-27 23:49:00	1.3708	24.4	7.18	24.8	1.2337	0.9979
2018-10-27 23:50:00	1.3715	24.4	7.2	24.7	1.2235	1.0063
2018-10-27 23:51:00	1.3722	24.4	7.22	24.6	1.2132	1.0148
2018-10-27 23:52:00	1.3729	24.4	7.22	24.8	1.2337	0.9979
2018-10-27 23:53:00	1.3736	24.4	7.17	24.8	1.2337	0.9979
2018-10-27 23:54:00	1.3743	24.4	7.19	24.9	1.244	0.9897
2018-10-27 23:55:00	1.375	24.4	7.21	24.9	1.244	0.9897
2018-10-27 23:56:00	1.3757	24.4	7.23	24.9	1.244	0.9897
2018-10-27 23:57:00	1.3764	24.3	7.19	24.7	1.2235	1.0063
2018-10-27 23:58:00	1.3771	24.4	7.19	25.0	1.2543	0.9816
2018-10-27 23:59:00	1.3778	24.4	7.2	24.8	1.2337	0.9979
2018-10-28 00:00:00	1.3785	24.3	7.22	24.9	1.244	0.9897
2018-10-28 00:01:00	1.3792	24.4	7.21	25.0	1.2543	0.9816
2018-10-28 00:02:00	1.3799	24.3	7.18	24.9	1.244	0.9897
2018-10-28 00:03:00	1.3806	24.4	7.2	24.9	1.244	0.9897
2018-10-28 00:04:00	1.3812	24.3	7.21	24.9	1.244	0.9897
2018-10-28 00:05:00	1.3819	24.3	7.23	24.7	1.2235	1.0063
2018-10-28 00:06:00	1.3826	24.3	7.17	24.8	1.2337	0.9979
2018-10-28 00:07:00	1.3833	24.4	7.19	24.9	1.244	0.9897
2018-10-28 00:08:00	1.384	24.3	7.21	25.0	1.2543	0.9816
2018-10-28 00:09:00	1.3847	24.3	7.22	24.9	1.244	0.9897
2018-10-28 00:10:00	1.3854	24.3	7.19	24.8	1.2337	0.9979
2018-10-28 00:11:00	1.3861	24.3	7.18	24.8	1.2337	0.9979
2018-10-28 00:12:00	1.3868	24.3	7.2	24.8	1.2337	0.9979
2018-10-28 00:13:00	1.3875	24.3	7.22	24.9	1.244	0.9897
[truncated: 6,948 more rows]
