# Supplementary material for: Experimental and Model-Based Analysis to Optimize Microalgal Biomass Productivity in a Pilot-Scale Tubular Photobioreactor
Source: Front Bioeng Biotechnol. 2020 May 13;8:453. doi: 10.3389/fbioe.2020.00453 (PMC7247861; doi:10.3389/fbioe.2020.00453)
Supplement: Supplementary file 1 [file Data_Sheet_1.ZIP › suppl_data/reorg_data/suppl_data_reorg_qph_0.59.txt]

temp	mumean
19.8	0.1367
19.9	0.1234
20.0	0.1235
20.1	0.1267
20.2	0.1245
20.3	0.1165
20.4	0.1142
20.5	0.1091
20.6	0.1079
20.7	0.1145
20.8	0.1049
20.9	0.0907
21.0	0.0657
21.1	0.0694
21.2	0.0746
21.3	0.0901
21.4	0.1028
21.5	0.1026
21.6	0.1026
21.7	0.1022
21.8	0.1002
21.9	0.098
22.0	0.0975
22.1	0.0974
22.2	0.0973
22.3	0.0969
22.4	0.0963
22.5	0.0962
22.6	0.0972
22.7	0.1058
22.8	0.1078
22.9	0.1093
23.0	0.1432
23.1	0.1361
23.2	0.1283
24.2	0.1707
24.3	0.1903
24.4	0.1813
24.5	0.1639
24.6	0.1509
