# Supplementary material for: Experimental and Model-Based Analysis to Optimize Microalgal Biomass Productivity in a Pilot-Scale Tubular Photobioreactor
Source: Front Bioeng Biotechnol. 2020 May 13;8:453. doi: 10.3389/fbioe.2020.00453 (PMC7247861; doi:10.3389/fbioe.2020.00453)
Supplement: Supplementary file 1 [file Data_Sheet_1.ZIP › suppl_data/reorg_data/suppl_data_reorg_qph_0.74.txt]

temp	mumean
20.6	0.204
20.7	0.2027
20.8	0.1832
20.9	0.1793
21.3	0.1875
21.4	0.2155
21.5	0.2135
21.6	0.2131
21.7	0.2066
21.8	0.2298
21.9	0.2299
22.0	0.2152
22.1	0.2165
22.6	0.1984
22.7	0.1813
22.8	0.1889
22.9	0.1977
23.0	0.2041
23.8	0.1996
23.9	0.1871
24.6	0.2792
24.7	0.2552
30.6	0.0225
30.7	0.0687
30.8	0.2548
31.0	0.268
31.1	0.2784
31.2	0.2791
31.3	0.245
31.4	0.188
31.5	0.1048
31.6	0.0758
31.7	0.1065
31.8	0.1862
31.9	0.21
32.0	0.1795
