# Supplementary material for: Experimental and Model-Based Analysis to Optimize Microalgal Biomass Productivity in a Pilot-Scale Tubular Photobioreactor
Source: Front Bioeng Biotechnol. 2020 May 13;8:453. doi: 10.3389/fbioe.2020.00453 (PMC7247861; doi:10.3389/fbioe.2020.00453)
Supplement: Supplementary file 1 [file Data_Sheet_1.ZIP › suppl_data/reorg_data/suppl_data_reorg_qph_0.88.txt]

temp	mumean
19.9	0.2156
20.0	0.2164
20.1	0.2162
20.2	0.217
20.3	0.2153
20.4	0.2133
20.5	0.2173
20.6	0.237
20.7	0.2198
20.8	0.2186
20.9	0.2181
21.0	0.2305
21.1	0.2454
21.2	0.2753
21.3	0.2908
21.9	0.2307
22.3	0.2764
22.5	0.266
22.6	0.2684
22.9	0.233
23.0	0.254
24.0	0.3821
24.5	0.3334
29.6	0.3448
29.7	0.3907
29.8	0.3672
29.9	0.3454
30.0	0.3195
30.1	0.3207
30.2	0.293
30.3	0.2856
30.4	0.2867
30.5	0.2748
30.6	0.2986
30.7	0.305
30.8	0.298
30.9	0.2769
31.0	0.3002
31.1	0.3029
31.2	0.307
31.3	0.3044
31.4	0.3227
31.5	0.271
31.6	0.227
31.7	0.2055
