# Supplementary material for: Experimental and Model-Based Analysis to Optimize Microalgal Biomass Productivity in a Pilot-Scale Tubular Photobioreactor
Source: Front Bioeng Biotechnol. 2020 May 13;8:453. doi: 10.3389/fbioe.2020.00453 (PMC7247861; doi:10.3389/fbioe.2020.00453)
Supplement: Supplementary file 1 [file Data_Sheet_1.ZIP › suppl_data/reorg_data/suppl_data_reorg_qph_1.04.txt]

temp	mumean
19.9	0.232
20.0	0.2326
20.1	0.254
20.2	0.2521
20.3	0.248
20.4	0.2486
20.5	0.2666
20.6	0.266
20.7	0.2527
20.8	0.2393
20.9	0.2364
21.0	0.2351
21.1	0.2352
21.2	0.2485
21.3	0.2885
21.4	0.2971
21.5	0.3225
21.6	0.3254
21.8	0.283
21.9	0.2876
22.0	0.3115
22.1	0.3093
22.7	0.3209
23.0	0.343
24.5	0.4186
24.6	0.4764
24.7	0.4119
28.6	0.3739
28.7	0.3198
28.8	0.2044
28.9	0.2089
29.0	0.1957
29.2	0.1603
29.3	0.1341
29.4	0.1577
29.5	0.1735
29.6	0.2187
29.8	0.265
29.9	0.2759
30.1	0.3178
30.2	0.3342
30.3	0.3246
30.4	0.2787
30.6	0.2503
30.7	0.2339
30.8	0.2315
30.9	0.235
31.2	0.1603
31.3	0.187
31.4	0.2025
31.6	0.2645
