# Supplementary material for: Experimental and Model-Based Analysis to Optimize Microalgal Biomass Productivity in a Pilot-Scale Tubular Photobioreactor
Source: Front Bioeng Biotechnol. 2020 May 13;8:453. doi: 10.3389/fbioe.2020.00453 (PMC7247861; doi:10.3389/fbioe.2020.00453)
Supplement: Supplementary file 1 [file Data_Sheet_1.ZIP › suppl_data/reorg_data/suppl_data_reorg_qph_1.19.txt]

temp	mumean
19.9	0.3464
20.0	0.3485
20.2	0.3617
20.3	0.3602
20.4	0.3228
20.5	0.3658
20.6	0.3748
21.1	0.3442
21.2	0.3482
21.3	0.2869
21.4	0.2884
21.8	0.3329
21.9	0.3526
22.4	0.3684
22.5	0.3688
22.6	0.3678
22.7	0.3624
22.8	0.4627
22.9	0.4617
24.6	0.5082
29.2	0.4766
29.3	0.4641
29.4	0.463
29.5	0.4361
29.6	0.4401
29.7	0.3829
29.8	0.3668
29.9	0.3414
30.1	0.2973
30.2	0.284
30.3	0.2728
30.4	0.276
30.5	0.2732
30.6	0.329
