# Supplementary material for: Experimental and Model-Based Analysis to Optimize Microalgal Biomass Productivity in a Pilot-Scale Tubular Photobioreactor
Source: Front Bioeng Biotechnol. 2020 May 13;8:453. doi: 10.3389/fbioe.2020.00453 (PMC7247861; doi:10.3389/fbioe.2020.00453)
Supplement: Supplementary file 1 [file Data_Sheet_1.ZIP › suppl_data/reorg_data/suppl_data_reorg_qph_1.33.txt]

temp	mumean
20.2	0.3426
20.3	0.395
20.4	0.3839
20.5	0.3087
20.6	0.4105
20.7	0.3891
20.8	0.3097
20.9	0.352
21.0	0.3534
21.1	0.3406
21.2	0.3775
21.3	0.3662
21.4	0.2981
21.5	0.2553
21.6	0.2604
21.7	0.2724
21.8	0.2903
21.9	0.3063
22.0	0.4011
22.8	0.3734
24.6	0.543
24.8	0.5091
24.9	0.5497
