# Supplementary material for: Experimental and Model-Based Analysis to Optimize Microalgal Biomass Productivity in a Pilot-Scale Tubular Photobioreactor
Source: Front Bioeng Biotechnol. 2020 May 13;8:453. doi: 10.3389/fbioe.2020.00453 (PMC7247861; doi:10.3389/fbioe.2020.00453)
Supplement: Supplementary file 1 [file Data_Sheet_1.ZIP › suppl_data/reorg_data/suppl_data_reorg_qph_1.49.txt]

temp	mumean
20.0	0.4097
20.1	0.4074
20.2	0.3992
20.3	0.409
20.4	0.4122
20.5	0.4225
20.6	0.4399
20.7	0.4533
21.8	0.6001
21.9	0.5548
22.0	0.4978
22.1	0.4904
23.2	0.3792
23.3	0.38
25.1	0.7409
30.1	0.2828
30.2	0.4814
30.3	0.6199
30.4	0.7115
30.5	0.7586
30.6	0.7538
30.7	0.7303
30.8	0.6321
