# Supplementary material for: Experimental and Model-Based Analysis to Optimize Microalgal Biomass Productivity in a Pilot-Scale Tubular Photobioreactor
Source: Front Bioeng Biotechnol. 2020 May 13;8:453. doi: 10.3389/fbioe.2020.00453 (PMC7247861; doi:10.3389/fbioe.2020.00453)
Supplement: Supplementary file 1 [file Data_Sheet_1.ZIP › suppl_data/reorg_data/suppl_data_reorg_qph_1.63.txt]

temp	mumean
19.8	0.4327
19.9	0.4192
20.0	0.4193
20.1	0.4207
20.2	0.4165
20.3	0.4134
20.4	0.4111
20.5	0.4164
20.6	0.4156
20.7	0.4114
20.8	0.4184
21.9	0.4516
23.3	0.3851
23.4	0.3975
23.5	0.421
