# Supplementary material for: Experimental and Model-Based Analysis to Optimize Microalgal Biomass Productivity in a Pilot-Scale Tubular Photobioreactor
Source: Front Bioeng Biotechnol. 2020 May 13;8:453. doi: 10.3389/fbioe.2020.00453 (PMC7247861; doi:10.3389/fbioe.2020.00453)
Supplement: Supplementary file 1 [file Data_Sheet_1.ZIP › suppl_data/reorg_data/suppl_data_reorg_qph_1.73.txt]

temp	mumean
22.5	0.3776
22.6	0.3687
23.3	0.5631
23.4	0.5613
23.5	0.5488
23.6	0.5444
23.7	0.5296
23.8	0.4978
23.9	0.4892
24.0	0.4677
24.1	0.455
24.2	0.4493
24.3	0.4499
24.4	0.4526
24.5	0.4523
24.8	0.5595
24.9	0.6268
