# Supplementary material for: Experimental and Model-Based Analysis to Optimize Microalgal Biomass Productivity in a Pilot-Scale Tubular Photobioreactor
Source: Front Bioeng Biotechnol. 2020 May 13;8:453. doi: 10.3389/fbioe.2020.00453 (PMC7247861; doi:10.3389/fbioe.2020.00453)
Supplement: Supplementary file 1 [file Data_Sheet_1.ZIP › suppl_data/reorg_data/suppl_data_reorg_qph_1.94.txt]

temp	mumean
19.9	0.4086
20.0	0.4064
20.1	0.405
20.2	0.4033
20.3	0.4053
20.4	0.4049
20.5	0.4066
20.6	0.406
20.7	0.4081
20.8	0.4053
20.9	0.4094
21.0	0.436
21.1	0.4713
21.9	0.5268
22.0	0.5282
